# Supplementary material for: Integrated proteomics spotlight the proteasome as a therapeutic vulnerability in embryonal tumors with multilayered rosettes
Source: Neuro Oncol. 2023 Dec 30;26(5):935–49. doi: 10.1093/neuonc/noad265 (PMC11066909; doi:10.1093/neuonc/noad265)
Supplement: noad265_suppl_Supplementary_Table_S1 [file noad265_suppl_supplementary_table_s1.xlsx]

## Sheet: Tabelle1
Case No.	Diagnosis	Molecular subtype	age (years)	Histological subtype	Overall survival (months)	Event (1= death, 0 = cens)	Localization (-tentorial)	Sex	C19MC-FISH	C19MC-CNV	Methylation class, subclass Classifier v11b4	score (MCF/MC; v11b4)	Methylation class Classifier v12.5	Score (v12.5)
ETMR_1	ETMR	non-C19MC-altered	2.8	ETANTR	NA	NA	supra	female	not amplified	not amplified	embryonal tumor with multilayered rosettes	0.99	embryonal tumour with multilayered rosettes, C19MC-altered	0.99
ETMR_2	ETMR	C19MC-altered	1.1	ETANTR	20.4	0	infra	male	amplified	amplified	embryonal tumor with multilayered rosettes	0.99	embryonal tumour with multilayered rosettes, C19MC-altered	0.99
ETMR_3	ETMR	C19MC-altered	2.5	ETANTR	NA	NA	supra	male	amplified	amplified	embryonal tumor with multilayered rosettes	0.99	embryonal tumour with multilayered rosettes, C19MC-altered	0.99
ETMR_4	ETMR	C19MC-altered	4.5	ETANTR	8.8	1	supra	female	amplified	NA	NA	NA	NA	NA
ETMR_5	ETMR	C19MC-altered	1.6	EBL	NA	NA	supra	male	amplified	amplified	embryonal tumor with multilayered rosettes	0.96	embryonal tumour with multilayered rosettes, C19MC-altered	0.96
ETMR_6	ETMR	C19MC-altered	3.1	ETANTR	NA	NA	supra	male	NA	amplified	embryonal tumor with multilayered rosettes	0.94	embryonal tumour with multilayered rosettes, C19MC-altered	0.95
ETMR_7	ETMR	C19MC-altered	2.9	EBL	NA	NA	infra	male	NA	amplified	embryonal tumor with multilayered rosettes	0.99	embryonal tumour with multilayered rosettes, C19MC-altered	0.99
ETMR_8	ETMR	C19MC-altered	3.7	ETANTR	NA	NA	supra	female	NA	amplified	embryonal tumor with multilayered rosettes	0.99	embryonal tumour with multilayered rosettes, C19MC-altered	0.99
ETMR_9	ETMR	C19MC-altered	2.2	ETANTR	165.6	0	supra	female	amplified	NA	NA	NA	NA	NA
ETMR_10	ETMR	C19MC-altered	2.6	ETANTR	8.5	1	supra	male	amplified	amplified	embryonal tumor with multilayered rosettes	0.99	embryonal tumour with multilayered rosettes, C19MC-altered	0.99
ETMR_11	ETMR	C19MC-altered	3.3	ETANTR	13.7	1	supra	male	amplified	amplified	embryonal tumor with multilayered rosettes	0.99	embryonal tumour with multilayered rosettes, C19MC-altered	0.99
ETMR_12	ETMR	C19MC-altered	2.4	ETANTR	6.4	1	supra	female	NA	amplified	embryonal tumor with multilayered rosettes	0.99	embryonal tumour with multilayered rosettes, C19MC-altered	0.98
ETMR_13	ETMR	C19MC-altered	4	MEPL	NA	NA	supra	female	amplified	NA	NA	NA	NA	NA
ETMR_14	ETMR	non-C19MC-altered	0.4	ETANTR	44.6	0	infra	male	not amplified	not amplified	embryonal tumor with multilayered rosettes	0.056	embryonal tumour with multilayered rosettes, non-C19MC-altered (novel)	0.99
ETMR_15	ETMR	C19MC-altered	2.8	ETANTR	NA	NA	supra	female	amplified	NA	NA	NA	NA	NA
ETMR_16	ETMR	C19MC-altered	0.7	MEPL	5	1	infra	male	amplified	amplified	embryonal tumor with multilayered rosettes	0.88	embryonal tumour with multilayered rosettes, non-C19MC-altered (novel)	0.918
ATRT_17	ATRT	MYC	1.4	SBR	11.6	0	supra	male	NA	NA	NA	NA	Atypical teratoid/rhabdoid tumour, MYC-subtype	0.999939
ATRT_18	ATRT	MYC	2.3	mesenchymal	54.2	0	supra	male	NA	NA	atypical teratoid/rhabdoid tumor, subclass MYC	0.99 / 0.99	NA	NA
ATRT_19	ATRT	MYC	0.2	epithelioid	0.4	0	supra	male	NA	NA	atypical teratoid/rhabdoid tumor, subclass MYC	0.91 / 0.91	Atypical teratoid/rhabdoid tumour, MYC-subtype	0.984061
ATRT_20	ATRT	SHH	2.5	rhabdoid	3	1	infra	female	NA	NA	atypical teratoid/rhabdoid tumor, subclass SHH	0.99 / 0.59	Atypical teratoid/rhabdoid tumour, SHH-subtype	0.800292
ATRT_21	ATRT	SHH	3.2	SBR	NA	NA	infra	female	NA	NA	NA	NA	Atypical teratoid/rhabdoid tumour, SHH-subtype	0.999999
ATRT_22	ATRT	SHH	5	mesenchymal	70.5	1	supra	male	NA	NA	NA	NA	Atypical teratoid/rhabdoid tumour, SHH-subtype	0.999999
ATRT_23	ATRT	TYR	7.3	epithelioid	145.6	0	infra	male	NA	NA	atypical teratoid/rhabdoid tumor, subclass TYR	0.9 / 0.65	Atypical teratoid/rhabdoid tumour, TYR-subtype	0.814472
ATRT_24	ATRT	TYR	2.5	rhabdoid	4.2	0	infra	female	NA	NA	atypical teratoid/rhabdoid tumor, subclass TYR	0.9 / 0.65	NA	NA
ATRT_25	ATRT	TYR	0.5	rhabdoid	NA	NA	infra	female	NA	NA	NA	NA	Atypical teratoid/rhabdoid tumour, TYR-subtype	0.98552
MB_26	MB	WNT	9.4	CMB	7.4	0	infra	female	NA	NA	medulloblastoma, WNT	0.99	Medulloblastoma, WNT-activated	0.999892
MB_27	MB	WNT	10.6	CMB	1.63	0	infra	male	NA	NA	medulloblastoma, WNT	0.99	Medulloblastoma, WNT-activated	0.997218
MB_28	MB	WNT	10	CMB	5.7	0	infra	female	NA	NA	NA	NA	NA	NA
MB_29	MB	WNT	15	CMB	7	0	infra	female	NA	NA	medulloblastoma, WNT	0.99	Medulloblastoma, WNT-activated	0.999994
MB_30	MB	WNT	17.8	CMB	0.8	0	infra	female	NA	NA	medulloblastoma, WNT	0.99	Medulloblastoma, WNT-activated	0.999997
MB_31	MB	SHH	30.3	DMB	3.7	1	infra	male	NA	NA	NA	NA	NA	NA
MB_32	MB	SHH	2.7	MBEN	10.8	0	infra	male	NA	NA	NA	NA	Medulloblastoma, SHH-activated, subclass 1	0.99
MB_33	MB	SHH	2.2	DMB	1.5	0	infra	male	NA	NA	NA	NA	Medulloblastoma, SHH-activated, subclass 1	0.937599
MB_34	MB	SHH	37.4	DMB	1.1	0	infra	female	NA	NA	medulloblastoma SHH, subclass SHH A (children and adult)	0.99 / 0.99	Medulloblastoma, SHH-activated, subclass 4	0.992074
MB_35	MB	SHH	37.1	DMB	5.9	0	infra	female	NA	NA	NA	NA	NA	NA
MB_36	MB	Non-WNT/non-SHH	3.8	CMB	6.7	1	infra	female	NA	NA	NA	NA	Medulloblastoma, subclass group 3/4, subtype VIII	0.99942
MB_37	MB	Non-WNT/non-SHH	7.1	CMB	6.1	0	infra	male	NA	NA	medulloblastoma group 3 and 4, subclass group 4	0.99 / 0.99	Medulloblastoma, subclass group 3/4, subtype VIII	0.999467
MB_38	MB	Non-WNT/non-SHH	6	CMB	1.8	0	infra	male	NA	NA	medulloblastoma group 3 and 4, subclass group 4	0.99 / 0.99	Medulloblastoma, subclass group 3/4, subtype VII	0.961323
MB_39	MB	Non-WNT/non-SHH	2.8	CMB	NA	NA	infra	male	NA	NA	NA	NA	NA	NA
MB_40	MB	Non-WNT/non-SHH	5.2	CMB	3.7	1	infra	female	NA	NA	medulloblastoma group 3 and 4, subclass group 4	0.99 / 0.99	Medulloblastoma, subclass group 3/4, subtype V	0.998843
