# Supplementary material for: Integrated proteomics spotlight the proteasome as a therapeutic vulnerability in embryonal tumors with multilayered rosettes
Source: Neuro Oncol. 2023 Dec 30;26(5):935–49. doi: 10.1093/neuonc/noad265 (PMC11066909; doi:10.1093/neuonc/noad265)
Supplement: noad265_suppl_Supplementary_Table_S2 [file noad265_suppl_supplementary_table_s2.xlsx]

## Sheet: A) volcano plot data (Fig1E) 
	fold_change(log2)_ETANTR_vs_EBL/MEPL	pvalue_ETANTR_vs_EBL/MEPL	pvalue(negative_log10)_x_fold_change(log2)_ETANTR_vs_EBL/MEPL	EBL/MEPL_vs_ETANTR_rank	significance_ETANTR_vs_EBL/MEPL
UHRF1	-3.37767	3.71859e-09	-28.4724	1	less
SALL2	-3.08641	8.99997e-08	-21.7461	2	less
PYCR1	-3.11586	3.92634e-06	-16.8444	3	less
BRIX1	-3.93831	5.50608e-05	-16.7739	4	less
TUBB1	-3.29238	1.71767e-05	-15.6884	5	less
DDX24	-3.54891	3.9091e-05	-15.6433	6	less
TOP2A	-2.81288	1.65328e-05	-13.4502	7	less
RFC3	-2.64168	8.1963e-06	-13.4366	8	less
ZNF219	-2.67826	2.01996e-05	-12.5735	9	less
HBB	-3.18827	0.000168017	-12.0346	10	less
ACSL1	-2.70495	4.26222e-05	-11.8216	11	less
EMILIN3	-3.07781	0.000215127	-11.2873	12	less
RPS8	-3.01485	0.000207702	-11.1024	13	less
PRPF31	-2.07044	5.61861e-06	-10.8706	14	less
USP8	-3.77763	0.00133438	-10.8596	15	less
FBN2	-3.52219	0.000865838	-10.7869	16	less
IPO4	-1.99801	4.25897e-06	-10.7307	17	less
CDK2	-2.79668	0.000169202	-10.548	18	less
CHD4	-1.59675	2.82529e-07	-10.457	19	less
MCM3	-2.3109	4.03168e-05	-10.1553	20	less
NUP214	-1.80158	2.72844e-06	-10.0241	21	less
SHMT2	-2.45909	8.48908e-05	-10.0113	22	less
HBA1	-2.96338	0.000422216	-9.99981	23	less
MAGT1	-2.2316	3.39918e-05	-9.9722	24	less
UTP18	-3.36732	0.00117184	-9.87006	25	less
GATAD2A	-2.24189	4.33836e-05	-9.78064	26	less
ITGB1	-1.45722	2.12476e-07	-9.72356	27	less
FKBP5	-1.8648	6.82742e-06	-9.63307	28	less
HELLS	-2.87677	0.00051846	-9.45102	29	less
HDHD5	-2.37667	0.00012335	-9.29006	30	less
CTBP2	-1.44331	4.76914e-07	-9.12399	31	less
H2BC18	-1.70567	4.63184e-06	-9.09847	32	less
SMAD3	-1.97086	2.493e-05	-9.07242	33	less
TCOF1	-1.94489	2.17901e-05	-9.06659	34	less
GTPBP4	-2.10132	5.69136e-05	-8.91966	35	less
RFC2	-2.19154	9.20075e-05	-8.84545	36	less
CA14	-2.02787	4.47091e-05	-8.82045	37	less
KDM1A	-1.63492	4.12061e-06	-8.80412	38	less
RIF1	-2.20387	0.000117294	-8.66281	39	less
RSL1D1	-2.74306	0.000698063	-8.6574	40	less
ITGA2	-2.72861	0.000783977	-8.47425	41	less
NUP155	-1.9726	5.2835e-05	-8.43695	42	less
DDX20	-1.73982	1.46684e-05	-8.40963	43	less
PYCR2	-2.34282	0.000260341	-8.39776	44	less
PTBP1	-1.61861	6.60781e-06	-8.38432	45	less
MPO	-2.6829	0.000750486	-8.38314	46	less
COL18A1	-2.7722	0.00103124	-8.27957	47	less
SMARCA5	-1.52102	3.64438e-06	-8.2719	48	less
DNMT1	-2.76256	0.00104943	-8.2298	49	less
SOX2	-2.23109	0.000206626	-8.22117	50	less
GMPS	-1.54186	4.82366e-06	-8.1975	51	less
NOLC1	-1.79699	2.76134e-05	-8.19226	52	less
RAVER1	-2.07414	0.000114452	-8.17498	53	less
EXOSC10	-3.03078	0.0020357	-8.15668	54	less
FTO	-2.43167	0.000446884	-8.14562	55	less
TSR1	-1.98723	8.4693e-05	-8.09231	56	less
MCM5	-2.3917	0.000419222	-8.07811	57	less
ZNF22	-1.8177	4.19723e-05	-7.95613	58	less
BZW1	-1.74548	2.88333e-05	-7.92467	59	less
LARP7	-2.42974	0.00056712	-7.88772	60	less
NUP205	-1.67967	2.01416e-05	-7.88758	61	less
NUP133	-2.16187	0.000230937	-7.86166	62	less
ZC3H11A	-2.01854	0.000132537	-7.82723	63	less
HBD	-2.88733	0.00196747	-7.81339	64	less
NUP210	-2.26721	0.000367495	-7.78731	65	less
WIZ	-2.13555	0.000238042	-7.73782	66	less
SMC1A	-1.24933	6.75134e-07	-7.70912	67	less
METTL16	-1.54811	1.1799e-05	-7.62935	68	less
PES1	-2.14019	0.000290885	-7.5683	69	less
THBS1	-4.08023	0.0142389	-7.53424	70	less
SALL4	-3.17384	0.00427847	-7.51791	71	less
CRB2	-2.36508	0.000705138	-7.45409	72	less
OCIAD1	-1.72082	4.93385e-05	-7.41127	73	less
TBL3	-2.27621	0.000558575	-7.40432	74	less
RAB13	-2.32255	0.000662914	-7.38233	75	less
MTA1	-1.76222	6.53821e-05	-7.37407	76	less
ANK1	-3.28432	0.00591437	-7.31777	77	less
U2SURP	-1.92834	0.000173176	-7.25346	78	less
MCM7	-1.97326	0.000211088	-7.25278	79	less
DDX27	-2.22294	0.000620205	-7.13001	80	less
HAT1	-2.43061	0.00119814	-7.10101	81	less
H3C1	-1.74072	0.000101221	-6.95372	82	less
SSRP1	-1.66395	7.15913e-05	-6.8973	83	less
CSTF1	-2.01767	0.000382886	-6.89423	84	less
LAMB1	-3.11178	0.00612257	-6.88658	85	less
RBM39	-1.14765	1.02683e-06	-6.87268	86	less
AURKB	-2.79742	0.00354832	-6.85361	87	less
NOP2	-3.0826	0.00603123	-6.84211	88	less
RRP1	-2.28319	0.00107378	-6.77899	89	less
SUPT16H	-1.61494	6.4735e-05	-6.76475	90	less
HDAC4	-2.08824	0.000590958	-6.74178	91	less
TOR1AIP1	-1.51898	4.14278e-05	-6.65726	92	less
MYBBP1A	-2.78331	0.00422337	-6.60852	93	less
SPART	-1.90468	0.000340458	-6.60532	94	less
CNN2	-2.50367	0.0023681	-6.57363	95	less
GTF2I	-1.19554	3.22802e-06	-6.56479	96	less
NT5DC2	-2.15101	0.000889436	-6.56248	97	less
MCM2	-1.796	0.00022341	-6.55699	98	less
C7orf50	-2.18927	0.00112145	-6.45883	99	less
WDR43	-1.93225	0.000464738	-6.43979	100	less
DTYMK	-1.00241	3.80043e-07	-6.43561	101	less
ATRX	-1.58765	9.03759e-05	-6.42036	102	less
RMI2	-2.05442	0.000773899	-6.39194	103	less
PDS5B	-1.61068	0.000110247	-6.37449	104	less
MRE11	-1.4759	4.87847e-05	-6.36364	105	less
SIN3A	-1.81331	0.000310268	-6.36158	106	less
TRIM24	-2.27588	0.00161677	-6.35278	107	less
RRM1	-1.70032	0.000186407	-6.34139	108	less
NUP35	-1.1963	5.31326e-06	-6.31007	109	less
MCM4	-1.71964	0.000246069	-6.2061	110	less
CDC5L	-1.13915	3.56681e-06	-6.20575	111	less
H1-2	-1.47251	6.25349e-05	-6.19026	112	less
TIMM50	-1.81075	0.000401635	-6.1496	113	less
CDK1	-1.91094	0.000606806	-6.14741	114	less
NOP9	-2.57855	0.00451497	-6.0476	115	less
NSD2	-2.12037	0.00140831	-6.04583	116	less
H1-3	-1.7103	0.000298715	-6.02837	117	less
XAB2	-1.57592	0.000152145	-6.01646	118	less
FLNB	-1.59332	0.000175921	-5.98243	119	less
RFC4	-1.94866	0.000897429	-5.93758	120	less
CA2	-1.85782	0.000654434	-5.91555	121	less
FEN1	-1.62524	0.000232799	-5.90454	122	less
SUPT6H	-1.50273	0.000119136	-5.89665	123	less
DDX18	-2.53358	0.00484113	-5.86538	124	less
MAD2L1	-2.35654	0.0033811	-5.82287	125	less
RCOR2	-1.78331	0.000578894	-5.7733	126	less
ASPSCR1	-1.97199	0.00119557	-5.76301	127	less
RAD50	-2.00101	0.00134023	-5.74855	128	less
RANBP2	-1.64426	0.000321541	-5.74303	129	less
POLD2	-2.13365	0.00209803	-5.71432	130	less
TRIP13	-2.25139	0.002925	-5.70474	131	less
GTF2F1	-1.83788	0.000794994	-5.69674	132	less
POLR2B	-1.36379	6.6758e-05	-5.69449	133	less
DEK	-1.79289	0.000668905	-5.69178	134	less
H1-5	-1.96934	0.00130732	-5.67882	135	less
CA1	-2.06907	0.00187851	-5.64068	136	less
H2BU1	-1.41822	0.000119203	-5.5647	137	less
NSUN2	-2.0574	0.00197712	-5.56314	138	less
SMCHD1	-1.6484	0.000427249	-5.55399	139	less
IGF2BP1	-1.8071	0.000866375	-5.53387	140	less
NUP153	-1.86432	0.00109892	-5.51659	141	less
KAT7	-1.35614	9.34668e-05	-5.46436	142	less
CPSF1	-1.70301	0.000623075	-5.45894	143	less
COL4A2	-2.34314	0.00469794	-5.45506	144	less
UMPS	-1.80565	0.000956311	-5.45199	145	less
H2BC1	-1.61706	0.000437517	-5.4317	146	less
STOML2	-1.63832	0.000501902	-5.40544	147	less
NHP2	-1.80994	0.00104756	-5.3933	148	less
COL2A1	-2.57814	0.00814036	-5.38666	149	less
NOP56	-2.30261	0.00464387	-5.37226	150	less
ALDH18A1	-1.82062	0.00112031	-5.37202	151	less
H4C1	-1.43452	0.000181523	-5.36662	152	less
SLC35B2	-1.75911	0.000902187	-5.35597	153	less
NUP160	-1.97218	0.00197732	-5.33262	154	less
CAST	-1.90492	0.00162728	-5.31194	155	less
MYADM	-2.58215	0.00903477	-5.27812	156	less
LXN	-1.54641	0.000404552	-5.24702	157	less
THOC6	-2.15022	0.00369623	-5.22984	158	less
NOP58	-1.99148	0.00238991	-5.22089	159	less
BAZ1B	-1.56358	0.000461823	-5.21537	160	less
CAT	-1.57972	0.000501356	-5.21285	161	less
EXOSC6	-1.25735	7.28666e-05	-5.20225	162	less
CHAF1B	-2.07065	0.0031902	-5.16873	163	less
DDX21	-2.03811	0.00292618	-5.16397	164	less
PRKDC	-1.20826	5.34783e-05	-5.16148	165	less
RBM25	-1.16491	3.71102e-05	-5.16113	166	less
NME4	-2.87126	0.0159806	-5.15794	167	less
ZNF687	-1.69309	0.000913494	-5.14579	168	less
ZC3H18	-1.33479	0.000149382	-5.10649	169	less
SLC4A1	-3.07937	0.022132	-5.09629	170	less
FBL	-2.04645	0.00324435	-5.09336	171	less
NUP93	-1.31667	0.000137139	-5.08608	172	less
TUBGCP3	-1.62938	0.000777619	-5.06612	173	less
EXOSC2	-1.38999	0.000228291	-5.06166	174	less
TRMT112	-2.3654	0.00736132	-5.0455	175	less
ESYT1	-1.36159	0.000198908	-5.03973	176	less
NRM	-1.6342	0.00083517	-5.03044	177	less
EBNA1BP2	-2.38694	0.00805886	-4.9976	178	less
CTSG	-3.10788	0.0252359	-4.96634	179	less
P3H1	-1.53411	0.000616338	-4.92478	180	less
STOM	-2.83214	0.0184407	-4.91156	181	less
TOP1	-1.27351	0.000139272	-4.91083	182	less
WDR54	-2.66339	0.0143667	-4.90768	183	less
H1-10	-1.40876	0.000329242	-4.90598	184	less
CHERP	-1.18483	7.43819e-05	-4.89161	185	less
CLN6	-1.30023	0.000177912	-4.8756	186	less
H2AC18	-1.46962	0.000485272	-4.87035	187	less
PDIA4	-1.14299	5.55259e-05	-4.86399	188	less
ITGB3	-2.5177	0.0118121	-4.85331	189	less
DPP7	-2.4358	0.0103867	-4.83146	190	less
PRPF8	-1.01037	1.74328e-05	-4.808	191	less
DHX9	-0.976861	1.19738e-05	-4.80788	192	FALSE
PMPCA	-1.55215	0.000807043	-4.80095	193	less
TRAP1	-1.08088	3.79014e-05	-4.77892	194	less
QTRT2	-1.57184	0.000930973	-4.76435	195	less
XRCC1	-1.84202	0.00259158	-4.76426	196	less
GSTK1	-2.04088	0.00464658	-4.76111	197	less
PAPSS1	-1.77233	0.00210866	-4.74275	198	less
ALPL	-1.52407	0.00078327	-4.73389	199	less
HDAC2	-1.40111	0.000419055	-4.73255	200	less
GTF3C5	-1.37459	0.000364929	-4.72556	201	less
PRPF3	-1.43266	0.000514932	-4.71095	202	less
HADH	-1.78939	0.00237827	-4.69491	203	less
BUB3	-0.955165	1.32098e-05	-4.66035	204	FALSE
H2AC21	-1.77198	0.00235526	-4.65669	205	less
H3-2	-1.33202	0.000319854	-4.65548	206	less
MAT2B	-1.0946	5.70009e-05	-4.64563	207	less
NUSAP1	-1.86735	0.00332758	-4.62706	208	less
AQR	-1.33739	0.00035402	-4.6153	209	less
SUPT5H	-1.30187	0.000285832	-4.61367	210	less
FBN1	-2.13572	0.00707109	-4.59289	211	less
NHLRC2	-1.65597	0.00177381	-4.55571	212	less
LMF2	-1.34972	0.000432807	-4.54008	213	less
ALDH1B1	-2.7653	0.0229696	-4.5319	214	less
EHMT1	-1.56353	0.00130693	-4.50884	215	less
USP39	-1.01417	3.68863e-05	-4.49596	216	less
SUN1	-1.7544	0.00273818	-4.49571	217	less
GTF3C1	-2.12913	0.00774564	-4.49448	218	less
NCL	-1.11998	9.78701e-05	-4.49037	219	less
TRIM28	-1.35771	0.000496032	-4.48654	220	less
LIG3	-1.41009	0.000658768	-4.48588	221	less
RPA2	-1.39668	0.000614413	-4.48548	222	less
RFX2	-1.49122	0.00102333	-4.45872	223	less
ADNP	-1.18144	0.000182417	-4.41733	224	less
TMED1	-1.14688	0.000143908	-4.4062	225	less
NUP98	-1.54305	0.00144956	-4.38034	226	less
RBBP7	-1.82289	0.00398681	-4.37381	227	less
DHX15	-1.09263	0.000102671	-4.358	228	less
RAD21	-1.62253	0.00206967	-4.35502	229	less
HBG2	-4.10185	0.0889601	-4.31024	230	FALSE
GTF3C4	-1.21646	0.000295419	-4.29358	231	less
SMU1	-1.34497	0.000659039	-4.27848	232	less
EXOSC7	-1.24212	0.000398818	-4.22226	233	less
SAE1	-1.0789	0.000122607	-4.2201	234	less
LMNB1	-0.974184	4.8245e-05	-4.20511	235	FALSE
FAT4	-2.32142	0.0157433	-4.1853	236	less
PCNA	-2.04798	0.00920256	-4.16988	237	less
CROCC	-0.982449	5.87385e-05	-4.15682	238	FALSE
CNOT9	-0.861855	1.59136e-05	-4.13538	239	FALSE
DDX23	-1.17588	0.000309074	-4.12728	240	less
PHF6	-1.64695	0.00315138	-4.11985	241	less
LMAN1	-1.11405	0.00020134	-4.1176	242	less
MTA2	-1.36341	0.000991364	-4.09535	243	less
HPF1	-1.85011	0.00617869	-4.08708	244	less
SOX1	-1.8222	0.00577005	-4.07958	245	less
SNRPB	-1.40523	0.00127307	-4.06836	246	less
STT3B	-1.12594	0.000253396	-4.04912	247	less
MKI67	-2.88981	0.0404027	-4.02721	248	less
KIFC1	-1.48893	0.001982	-4.02443	249	less
LIG1	-1.46484	0.00197517	-3.96151	250	less
SART1	-1.62132	0.00366181	-3.95002	251	less
EIF4A3	-1.04607	0.00016983	-3.94367	252	less
CSE1L	-1.60525	0.00354951	-3.93259	253	less
THYN1	-0.929	6.05584e-05	-3.91836	254	FALSE
DDX17	-0.938351	6.67956e-05	-3.91785	255	FALSE
RAB31	-1.99959	0.0110982	-3.9087	256	less
PAXX	-1.09129	0.000277494	-3.88145	257	less
DDX42	-1.2218	0.000681799	-3.86865	258	less
COLGALT1	-1.48045	0.00244309	-3.86701	259	less
TSPAN6	-1.73771	0.00618734	-3.83772	260	less
AK2	-1.40998	0.00196987	-3.8148	261	less
RPL3	-0.910877	6.80412e-05	-3.79583	262	FALSE
EXOSC4	-1.45018	0.00242384	-3.79293	263	less
RPS24	-1.83939	0.00876021	-3.78452	264	less
CPSF7	-1.21355	0.000771058	-3.77767	265	less
RCC1	-1.66002	0.00541532	-3.76222	266	less
NPM1	-1.44701	0.00251625	-3.76114	267	less
LAP2B	-1.10734	0.00042015	-3.73905	268	less
MRTO4	-2.09503	0.0164524	-3.73706	269	less
MRPL11	-1.95951	0.0125181	-3.7279	270	less
LRRC59	-1.19605	0.000786528	-3.71288	271	less
LRPPRC	-1.14856	0.000594936	-3.7047	272	less
ATAD3A	-1.60517	0.0049304	-3.70332	273	less
POLR1D	-1.62751	0.00530365	-3.70328	274	less
MSL1	-1.19742	0.000829945	-3.68919	275	less
THOC3	-1.14313	0.00064438	-3.64757	276	less
SARS2	-1.49229	0.00359553	-3.64752	277	less
SRP54	-1.02914	0.000288334	-3.64326	278	less
PMPCB	-1.40734	0.00267416	-3.62083	279	less
SWAP70	-1.37221	0.00232894	-3.61282	280	less
SOX3	-1.77339	0.00933333	-3.59991	281	less
MMTAG2	-1.31335	0.00182048	-3.59832	282	less
TPR	-1.1536	0.000768554	-3.5927	283	less
UGDH	-1.86639	0.0119115	-3.59101	284	less
MYO1C	-1.50373	0.00419606	-3.5746	285	less
GINS4	-1.68166	0.00750907	-3.57255	286	less
MSH6	-1.6098	0.00606327	-3.5694	287	less
FIP1L1	-1.35871	0.00239198	-3.5615	288	less
DAXX	-1.34216	0.00226724	-3.54934	289	less
MSI1	-1.32782	0.00222977	-3.52104	290	less
TIMM44	-1.66334	0.00788168	-3.49864	291	less
POU3F3	-1.37389	0.00285963	-3.49474	292	less
MPST	-1.65968	0.00793371	-3.4862	293	less
TMEM109	-1.18113	0.00114133	-3.47557	294	less
WDR18	-1.29238	0.00210599	-3.45911	295	less
WBP11	-0.93123	0.000197861	-3.44894	296	FALSE
SPTB	-1.67794	0.00883067	-3.44649	297	less
EXOSC1	-1.6143	0.00734629	-3.44481	298	less
TECR	-1.65848	0.00844129	-3.43902	299	less
SNRPD2	-1.1149	0.000860668	-3.41735	300	less
SMPD4	-1.40419	0.00368776	-3.41673	301	less
PLOD1	-1.95699	0.018011	-3.4139	302	less
UBE2I	-1.0113	0.000422488	-3.41233	303	less
CTNNBL1	-1.40601	0.00378854	-3.40469	304	less
CSTF3	-1.29866	0.00240498	-3.40105	305	less
DNAAF5	-2.09231	0.0237354	-3.39917	306	less
ZC3H13	-1.57531	0.00697687	-3.3969	307	less
SYMPK	-1.56707	0.00679766	-3.39684	308	less
IFT122	-1.92796	0.0173916	-3.39256	309	less
AS3MT	-1.46184	0.00479312	-3.39057	310	less
TMX1	-1.12861	0.00101214	-3.37991	311	less
ZC3H4	-1.17348	0.00132271	-3.37791	312	less
EFTUD2	-1.0122	0.000461341	-3.37669	313	less
APRT	-1.69557	0.0104368	-3.35965	314	less
TXNDC5	-1.02282	0.000528646	-3.35163	315	less
HMGB2	-1.06681	0.000732875	-3.34441	316	less
CSPG4	-1.48589	0.00569351	-3.33527	317	less
NAT10	-1.59559	0.00819551	-3.32907	318	less
CSTF2T	-2.15106	0.0284869	-3.32416	319	less
GTF2F2	-1.18845	0.00164422	-3.30871	320	less
CHST14	-1.6422	0.0100582	-3.28027	321	less
CNBP	-1.62606	0.00964159	-3.2779	322	less
YAP1	-1.45804	0.00579213	-3.26187	323	less
SF3B3	-1.02577	0.000663113	-3.26032	324	less
PAICS	-1.00147	0.000560242	-3.25642	325	less
IQGAP1	-1.24298	0.00241877	-3.25215	326	less
ZNF638	-1.15107	0.00150751	-3.24802	327	less
LUC7L3	-1.20381	0.00204948	-3.23628	328	less
ANP32B	-0.911759	0.000287107	-3.22941	329	FALSE
TRMT1	-1.87651	0.0191774	-3.22236	330	less
PBK	-1.87144	0.0189762	-3.22223	331	less
DEFA1	-2.21882	0.0353325	-3.22134	332	less
CSRP2	-1.11916	0.00134067	-3.21498	333	less
SEPTIN10	-1.33913	0.00398047	-3.214	334	less
U2AF2	-1.0196	0.000707007	-3.21231	335	less
ITGA6	-1.5603	0.00880175	-3.20709	336	less
SCAF8	-1.82073	0.0174234	-3.20243	337	less
LIN28A	-2.21629	0.0363636	-3.18999	338	less
DERA	-1.28465	0.00339485	-3.17204	339	less
MDC1	-1.33779	0.00427014	-3.16998	340	less
SSU72	-1.59394	0.0103318	-3.16528	341	less
FERMT3	-2.10294	0.0321294	-3.13989	342	less
HMGA2	-1.8273	0.0191629	-3.13846	343	less
RPRD1B	-1.001	0.000754651	-3.12537	344	less
HSPG2	-1.96946	0.026081	-3.11898	345	less
CD2BP2	-1.35268	0.00499348	-3.11333	346	less
STT3A	-1.01368	0.000853402	-3.11082	347	less
DDX46	-1.30982	0.00430072	-3.09963	348	less
CCDC47	-1.38577	0.00580854	-3.09849	349	less
PARP1	-1.17992	0.00236913	-3.09777	350	less
RBM26	-1.07604	0.00132887	-3.09526	351	less
DNAJC9	-1.16545	0.00235661	-3.06246	352	less
ATM	-1.4494	0.0080531	-3.03509	353	less
TCF12	-1.15206	0.00232459	-3.03413	354	less
TCEA1	-1.23208	0.00349693	-3.02637	355	less
RCN1	-1.13769	0.00220653	-3.02204	356	less
NECTIN2	-1.1733	0.00272134	-3.00978	357	less
RPA1	-1.11726	0.00205928	-3.00129	358	less
PHF5A	-1.04762	0.00138351	-2.99517	359	less
PTGS1	-1.88209	0.0260523	-2.98152	360	less
FLNA	-1.09236	0.00188595	-2.97611	361	less
TBC1D5	-1.66619	0.016363	-2.97605	362	less
NID2	-1.4435	0.00878277	-2.96838	363	less
SMC4	-1.33318	0.00608187	-2.95428	364	less
FXR1	-1.02567	0.0013344	-2.94852	365	less
RSF1	-1.28048	0.0050608	-2.93969	366	less
CCDC86	-2.23283	0.0487928	-2.92868	367	less
MCMBP	-1.85598	0.0265641	-2.92448	368	less
RPS12	-1.0234	0.00140399	-2.91938	369	less
LAP2A	-1.03669	0.00155914	-2.91011	370	less
ILKAP	-1.10965	0.00244937	-2.89725	371	less
CSTF2	-1.30101	0.00606471	-2.88458	372	less
TBL2	-0.971861	0.00108532	-2.88103	373	FALSE
DCAKD	-1.22893	0.00453706	-2.87967	374	less
NUP88	-1.33444	0.00696411	-2.87857	375	less
ENPP2	-2.11149	0.0433551	-2.87787	376	less
SNRNP200	-0.960761	0.00101434	-2.87634	377	FALSE
PELP1	-0.955914	0.000984874	-2.87407	378	FALSE
TOP2B	-1.05377	0.00187992	-2.87243	379	less
C1orf174	-1.60412	0.0164974	-2.85947	380	less
NUP107	-1.03644	0.00175503	-2.85614	381	less
NAP1L1	-0.84404	0.000421298	-2.84898	382	FALSE
ACTL6A	-0.96068	0.00119104	-2.8091	383	FALSE
SMC2	-1.60813	0.017935	-2.80828	384	less
MESD	-1.35992	0.00873147	-2.79996	385	less
POLA2	-1.62214	0.0188761	-2.7967	386	less
KPNA7	-1.8523	0.0310942	-2.79201	387	less
WDR77	-1.45238	0.0119949	-2.79002	388	less
SRSF9	-1.05685	0.00233245	-2.78184	389	less
NPEPL1	-1.93162	0.0368784	-2.76846	390	less
SMAD5	-1.0536	0.0023621	-2.7675	391	less
RBM12B	-1.11031	0.00325975	-2.76114	392	less
PDLIM5	-1.69845	0.023885	-2.75466	393	less
DNAJC10	-0.973644	0.00150091	-2.74923	394	FALSE
KIF4A	-1.32034	0.00829982	-2.74755	395	less
LAMA4	-2.48689	0.0790527	-2.74076	396	FALSE
DECR1	-1.80929	0.0306082	-2.73956	397	less
AZU1	-2.52342	0.0824053	-2.7355	398	FALSE
EIF6	-1.21231	0.00567799	-2.72262	399	less
PNN	-0.987994	0.00176044	-2.72131	400	FALSE
NARS2	-1.82339	0.0326004	-2.71098	401	less
XRN2	-1.21478	0.00588406	-2.70935	402	less
SAP18	-1.01211	0.00215126	-2.6996	403	less
NXN	-0.92968	0.00127553	-2.69078	404	FALSE
LRIG1	-1.81244	0.0336819	-2.669	405	less
SF3B1	-0.859881	0.000791703	-2.66687	406	FALSE
MAX	-1.07312	0.00328339	-2.66528	407	less
MFAP2	-1.87818	0.038323	-2.66052	408	less
GLYR1	-1.56532	0.0200981	-2.6561	409	less
RPL36	-1.32974	0.0102633	-2.64448	410	less
FDFT1	-1.60289	0.0227428	-2.6338	411	less
IPO5	-0.967196	0.00189427	-2.63325	412	FALSE
SON	-1.18564	0.00603504	-2.63132	413	less
MEN1	-1.61197	0.0234674	-2.62677	414	less
SMARCC2	-0.568841	2.53575e-05	-2.61433	415	FALSE
SPATA5	-1.67007	0.0272355	-2.61343	416	less
DDOST	-0.866988	0.000973273	-2.61116	417	FALSE
XRCC6	-0.905349	0.00131502	-2.60837	418	FALSE
XPOT	-1.53906	0.0203958	-2.60172	419	less
MDP1	-1.7759	0.0349715	-2.58621	420	less
PRPF19	-0.994827	0.00253434	-2.58271	421	FALSE
RPL36A	-1.71094	0.0315509	-2.5681	422	less
NUDT15	-1.20584	0.00742804	-2.56738	423	less
VTN	-1.82453	0.0394463	-2.56162	424	less
COL4A1	-1.54888	0.0221899	-2.5616	425	less
CFAP20	-1.15669	0.00618998	-2.55433	426	less
HNRNPAB	-0.98002	0.00251303	-2.54786	427	FALSE
NOL9	-1.36668	0.0138747	-2.53898	428	less
DDX50	-2.13515	0.066403	-2.5148	429	FALSE
UBA2	-1.12888	0.00607062	-2.50247	430	less
OARD1	-0.983277	0.00285749	-2.50147	431	FALSE
SAP130	-0.956021	0.00242183	-2.50081	432	FALSE
PPIG	-1.39215	0.0162242	-2.49173	433	less
TIMELESS	-1.68965	0.0338595	-2.48432	434	less
WDR33	-0.995967	0.00320804	-2.4837	435	FALSE
TJP1	-1.21677	0.00910689	-2.48297	436	less
SPTLC1	-1.53501	0.0241851	-2.48126	437	less
PPAN	-1.59366	0.0278233	-2.47909	438	less
BLVRB	-1.45214	0.0196666	-2.47774	439	less
FKBP8	-1.13343	0.00654982	-2.47516	440	less
NELFA	-1.02955	0.00397023	-2.47215	441	less
XPO4	-1.24371	0.0103502	-2.46882	442	less
MTHFD1	-0.986236	0.0031448	-2.46796	443	FALSE
HIBADH	-1.26194	0.0113368	-2.45512	444	less
PDCD11	-1.58558	0.0288865	-2.4407	445	less
GABPA	-1.17056	0.00847824	-2.42505	446	less
MAGOHB	-0.895248	0.00196014	-2.42407	447	FALSE
RBM12	-1.13748	0.00747815	-2.41852	448	less
EPB42	-2.63875	0.121285	-2.41761	449	FALSE
NUP43	-1.13009	0.00740223	-2.40781	450	less
MSH2	-1.37465	0.0178189	-2.40443	451	less
VWA1	-2.2011	0.0811966	-2.40021	452	FALSE
CFDP1	-0.984209	0.00370247	-2.39311	453	FALSE
NRF1	-1.45037	0.0225526	-2.38848	454	less
HMGCR	-2.26267	0.0881373	-2.38676	455	FALSE
SMARCA4	-1.06617	0.0058151	-2.38337	456	less
SETD1A	-1.28163	0.0139691	-2.37721	457	less
SNRNP40	-1.16154	0.00905809	-2.37299	458	less
ALG1	-1.15556	0.00888596	-2.3704	459	less
TCERG1	-1.07662	0.00631906	-2.36786	460	less
SF3B2	-0.856334	0.00172125	-2.36704	461	FALSE
NUDT1	-1.64294	0.0364399	-2.36324	462	less
PNP	-1.33829	0.0172037	-2.36126	463	less
TYMS	-1.67546	0.0392232	-2.35647	464	less
ALDH1A1	-1.34025	0.0175379	-2.35351	465	less
MGST1	-1.62934	0.0360967	-2.35037	466	less
AASS	-1.41872	0.022143	-2.34764	467	less
SNRPD1	-1.18753	0.0105746	-2.34624	468	less
SERPINH1	-1.37185	0.0197216	-2.33908	469	less
MAT2A	-1.17115	0.0101134	-2.33656	470	less
PRMT1	-1.32638	0.0174227	-2.33294	471	less
PSIP1	-0.873245	0.00217265	-2.32546	472	FALSE
SYNE2	-1.168	0.0102961	-2.3212	473	less
SNW1	-1.02948	0.00557968	-2.31982	474	less
RAN	-0.827768	0.00160147	-2.31401	475	FALSE
PKN2	-1.71902	0.0451823	-2.31214	476	less
CHID1	-1.02375	0.00568348	-2.29871	477	less
LSM4	-0.923998	0.00326678	-2.29695	478	FALSE
H2AZ2	-1.12406	0.00916952	-2.29044	479	less
SRSF5	-1.0437	0.0063965	-2.28993	480	less
RNF2	-0.869285	0.00232683	-2.28903	481	FALSE
SF3A3	-0.941071	0.00377632	-2.28015	482	FALSE
RCC2	-1.43484	0.0263602	-2.26568	483	less
CDC73	-1.06696	0.007677	-2.25642	484	less
APOL2	-1.0795	0.00815618	-2.25456	485	less
NELFE	-1.40436	0.0248738	-2.25296	486	less
MDK	-1.22991	0.0148447	-2.2488	487	less
BRAT1	-1.34573	0.0214327	-2.24592	488	less
YARS2	-1.28597	0.0179326	-2.24577	489	less
CWC22	-1.02112	0.00632621	-2.2453	490	less
HMGN5	-2.37788	0.11387	-2.24375	491	FALSE
PDLIM7	-1.57064	0.0373932	-2.24163	492	less
PAWR	-1.11	0.00961189	-2.23908	493	less
QARS1	-0.753541	0.00107426	-2.23718	494	FALSE
KPNA2	-1.56931	0.0375748	-2.23643	495	less
SF3A2	-0.912902	0.00355581	-2.23575	496	FALSE
TCEA2	-1.04838	0.00747016	-2.22956	497	less
LMNA	-1.00974	0.0062397	-2.22632	498	less
MACROH2A1	-1.04923	0.00758332	-2.22452	499	less
CBX5	-1.00588	0.00639594	-2.207	500	less
POLD1	-1.25101	0.0172174	-2.20682	501	less
HSP90B1	-0.862392	0.00278482	-2.20359	502	FALSE
MLEC	-0.743305	0.00108849	-2.20254	503	FALSE
PALLD	-1.19548	0.0145967	-2.1946	504	less
RPL5	-1.00921	0.00673485	-2.19167	505	less
G3BP1	-1.26859	0.018885	-2.1869	506	less
TUFM	-0.930277	0.00447401	-2.1855	507	FALSE
XPO5	-1.73052	0.054606	-2.18523	508	FALSE
MFAP1	-1.00408	0.00669704	-2.183	509	less
BRD3	-1.09996	0.010421	-2.18023	510	less
SUCLG2	-1.17959	0.0142222	-2.17873	511	less
PHB2	-1.09077	0.0103098	-2.16708	512	less
HNRNPM	-1.04667	0.00851703	-2.1663	513	less
WDR36	-1.25932	0.0194293	-2.15538	514	less
ALDH7A1	-1.17637	0.0148782	-2.14975	515	less
DLST	-1.19102	0.0156824	-2.1493	516	less
HNRNPCL1	-1.52586	0.0390352	-2.14924	517	less
CBFB	-1.18732	0.0155062	-2.14845	518	less
LEMD3	-1.42273	0.0315008	-2.13648	519	less
USP10	-1.14764	0.0138788	-2.13191	520	less
MAD1L1	-1.00441	0.00761675	-2.12756	521	less
TMCO1	-1.15691	0.0146539	-2.12183	522	less
CBX1	-0.711365	0.00105042	-2.1189	523	FALSE
NELFB	-1.28167	0.022537	-2.11105	524	less
U2AF1	-0.849615	0.00332469	-2.10556	525	FALSE
UNG	-1.63851	0.0519904	-2.10398	526	FALSE
PLRG1	-1.23419	0.0197594	-2.10335	527	less
ACIN1	-0.703369	0.00103076	-2.10085	528	FALSE
DAD1	-1.16811	0.0159161	-2.10045	529	less
RPL22L1	-2.2898	0.121458	-2.09648	530	FALSE
PLEK	-2.25069	0.117493	-2.09312	531	FALSE
HBG1	-1.95971	0.0860933	-2.08715	532	FALSE
ELANE	-1.72412	0.0617994	-2.08449	533	FALSE
SMARCE1	-0.884597	0.00441359	-2.08341	534	FALSE
SMARCB1	-1.06025	0.0109778	-2.07754	535	less
ANP32E	-1.14089	0.0151824	-2.0749	536	less
TAF15	-1.24992	0.0219658	-2.07268	537	less
RECQL	-1.11698	0.014039	-2.06938	538	less
IQGAP2	-1.21938	0.0201134	-2.06869	539	less
NUP54	-0.894937	0.0048859	-2.06825	540	FALSE
PNKP	-1.62887	0.0545599	-2.05747	541	FALSE
SLC1A5	-1.72741	0.0652476	-2.04774	542	FALSE
PPID	-0.932289	0.00641857	-2.0441	543	FALSE
HMGB1	-0.895295	0.00526033	-2.04037	544	FALSE
HSD17B4	-0.765956	0.00218706	-2.03755	545	FALSE
CTR9	-1.13842	0.0163922	-2.03249	546	less
COL1A2	-1.7026	0.0647441	-2.02405	547	FALSE
TNPO1	-1.02554	0.0107107	-2.02051	548	less
SEH1L	-0.954601	0.00766826	-2.01927	549	FALSE
H1-0	-1.55024	0.0498781	-2.01856	550	less
ACTN1	-0.831751	0.00383058	-2.01012	551	FALSE
GLRX5	-1.13462	0.0170217	-2.00713	552	less
TMEM33	-1.04728	0.0121401	-2.00636	553	less
G6PD	-0.636014	0.000706432	-2.00404	554	FALSE
POLE3	-1.67962	0.0643368	-2.00134	555	FALSE
PSME3	-0.965617	0.00849374	-1.9997	556	FALSE
SNRNP70	-0.931978	0.00720762	-1.99649	557	FALSE
LUC7L2	-0.745172	0.00210095	-1.99526	558	FALSE
HLA-DQB1	-1.38246	0.0360799	-1.99452	559	less
HSPBP1	-1.2195	0.0232578	-1.99197	560	less
SF3A1	-0.848053	0.00449236	-1.99083	561	FALSE
NFYC	-1.60783	0.0578155	-1.99042	562	FALSE
NOC2L	-1.55228	0.0530776	-1.9793	563	FALSE
BPTF	-1.11966	0.0171149	-1.97801	564	less
GAR1	-1.69661	0.0684339	-1.97609	565	FALSE
GLG1	-1.06552	0.0140143	-1.97487	566	less
BCCIP	-1.22195	0.0242851	-1.97304	567	less
LAS1L	-0.803421	0.00352768	-1.9704	568	FALSE
AKAP2	-1.35796	0.035552	-1.96787	569	less
CC2D1A	-0.949047	0.00845189	-1.96742	570	FALSE
EMILIN1	-1.90778	0.0930592	-1.96738	571	FALSE
SRRT	-0.815548	0.00387414	-1.96696	572	FALSE
RPIA	-0.796072	0.00349472	-1.95562	573	FALSE
PPAT	-1.44068	0.0439603	-1.95492	574	less
METTL14	-1.13432	0.0189932	-1.95262	575	less
RPL30	-1.05226	0.014006	-1.95057	576	less
CRABP2	-1.46576	0.0472236	-1.94336	577	less
MBD3	-1.51543	0.0524776	-1.9398	578	FALSE
CPNE3	-1.04105	0.0138218	-1.93577	579	less
HMGB3	-0.786665	0.00361564	-1.92089	580	FALSE
HSPA9	-0.86786	0.00612373	-1.92056	581	FALSE
PRDX4	-0.961094	0.0101627	-1.91545	582	FALSE
EXOSC5	-1.44711	0.0476556	-1.91291	583	less
KIFBP	-1.27908	0.0320906	-1.91047	584	less
PAF1	-1.01758	0.0132774	-1.90988	585	less
THRAP3	-0.897446	0.0074458	-1.90984	586	FALSE
KDM3B	-1.1087	0.0189776	-1.90891	587	less
RBM15B	-1.79769	0.0869667	-1.90672	588	FALSE
AGFG1	-0.69853	0.00189296	-1.902	589	FALSE
IDE	-1.33278	0.0376049	-1.89889	590	less
MRPS28	-1.05502	0.0160898	-1.89213	591	less
SLC2A1	-1.36114	0.040772	-1.89149	592	less
TMA16	-1.64783	0.0722053	-1.88088	593	FALSE
XRCC5	-0.8615	0.00669359	-1.87319	594	FALSE
RPUSD2	-0.784613	0.00427341	-1.85892	595	FALSE
S100A11	-1.03211	0.0159817	-1.85406	596	less
KIAA1143	-1.0649	0.0183084	-1.8501	597	less
APEX1	-0.857827	0.00742835	-1.82641	598	FALSE
REPIN1	-1.49723	0.0605828	-1.8231	599	FALSE
CCAR1	-0.936574	0.0113571	-1.82139	600	FALSE
RPA3	-1.3277	0.0426384	-1.81921	601	less
DDX39B	-0.682046	0.0022851	-1.80135	602	FALSE
MORF4L2	-0.959452	0.0132708	-1.80099	603	FALSE
POLR2A	-0.896191	0.00996772	-1.79364	604	FALSE
AIFM1	-1.13109	0.0265817	-1.78193	605	less
POLR2I	-0.869059	0.0090585	-1.77544	606	FALSE
CPSF6	-0.807081	0.00637446	-1.77199	607	FALSE
CDK6	-1.07893	0.0228853	-1.76992	608	less
HNRNPH1	-0.802082	0.00625491	-1.76761	609	FALSE
PDCD6IP	-0.581334	0.000929202	-1.76254	610	FALSE
WLS	-1.4203	0.0575963	-1.76061	611	FALSE
ATP2C1	-1.48617	0.0658823	-1.75551	612	FALSE
PPP4R3A	-1.06457	0.0228036	-1.74803	613	less
BTF3	-0.86862	0.00982878	-1.74375	614	FALSE
WDR70	-0.963195	0.0157085	-1.73747	615	FALSE
NASP	-1.18936	0.0347798	-1.73488	616	less
H1-4	-1.20003	0.0361184	-1.73077	617	less
SRRM2	-1.04884	0.0223788	-1.73076	618	less
RPRD1A	-1.0907	0.0259365	-1.72995	619	less
P4HA1	-1.86955	0.119015	-1.72821	620	FALSE
VWF	-1.38407	0.0572159	-1.71969	621	FALSE
PNO1	-1.12463	0.0296412	-1.71855	622	less
MRPL2	-1.60181	0.0858006	-1.70834	623	FALSE
RBM14	-0.863534	0.0106708	-1.70272	624	FALSE
PPHLN1	-1.007	0.0205213	-1.69961	625	less
GLDC	-1.44679	0.0670219	-1.69822	626	FALSE
IGHV3-30	-2.01472	0.145422	-1.68707	627	FALSE
BCAS2	-1.20274	0.0399744	-1.68169	628	less
RRM2	-1.33368	0.0557593	-1.67201	629	FALSE
ASPH	-0.858999	0.011356	-1.67056	630	FALSE
CD163	-2.32241	0.191316	-1.66807	631	FALSE
FN1	-1.23661	0.0461363	-1.65205	632	less
DNTTIP2	-1.38082	0.0645258	-1.64355	633	FALSE
RAE1	-0.90251	0.0151027	-1.64342	634	FALSE
PRSS1	-1.00612	0.0237011	-1.63517	635	less
NONO	-0.908813	0.0159122	-1.63429	636	FALSE
PPL	-0.882624	0.0141624	-1.63185	637	FALSE
LACTB2	-1.27954	0.0538141	-1.62387	638	FALSE
EIF3A	-0.67907	0.00406736	-1.62344	639	FALSE
TAF6	-1.05289	0.0288255	-1.62168	640	less
POLR1C	-1.16228	0.0403274	-1.62069	641	less
FBXO22	-0.743197	0.00681501	-1.61016	642	FALSE
TTC1	-1.27351	0.0545513	-1.60869	643	FALSE
DCPS	-0.954348	0.0207471	-1.60621	644	FALSE
GCN1	-0.687871	0.00468487	-1.60226	645	FALSE
FKBP10	-0.9152	0.0177967	-1.60129	646	FALSE
HS1BP3	-0.780261	0.00892774	-1.59896	647	FALSE
RBBP4	-0.932889	0.019336	-1.59863	648	FALSE
IGHV4-34	-1.14254	0.0404219	-1.592	649	less
POGZ	-1.10797	0.0366954	-1.59036	650	less
HNRNPU	-0.623907	0.00283317	-1.58955	651	FALSE
TRIP12	-0.9266	0.0192557	-1.58953	652	FALSE
PFN1	-0.578258	0.00178939	-1.58864	653	FALSE
NUP58	-0.963661	0.0225561	-1.5869	654	FALSE
LAMC1	-1.48789	0.0862627	-1.58338	655	FALSE
GP1BB	-1.74277	0.1242	-1.57874	656	FALSE
BANF1	-1.13815	0.0419562	-1.56747	657	less
HNRNPF	-1.03427	0.0306336	-1.56568	658	less
PPP1R10	-1.34873	0.0696469	-1.56061	659	FALSE
RPS15A	-0.819672	0.0126717	-1.55505	660	FALSE
ERLIN2	-0.755119	0.00873764	-1.55449	661	FALSE
ALG9	-0.967691	0.0250088	-1.55015	662	FALSE
ORC2	-1.03835	0.032183	-1.54961	663	less
SRRM1	-0.9511	0.0242956	-1.53553	664	FALSE
PRPF38A	-1.03683	0.0333486	-1.53132	665	less
IGF2BP3	-0.821298	0.0137776	-1.5283	666	FALSE
RPL7A	-0.822287	0.0139462	-1.52579	667	FALSE
GATAD2B	-0.82253	0.0141539	-1.52096	668	FALSE
ILF3	-0.656188	0.00495463	-1.51251	669	FALSE
RPL27A	-0.853348	0.0169107	-1.51199	670	FALSE
CDIPT	-1.37095	0.0800687	-1.50329	671	FALSE
RPL9	-0.931692	0.0243535	-1.50323	672	FALSE
FMOD	-0.768847	0.0111171	-1.50233	673	FALSE
RPS17	-0.812358	0.014198	-1.50105	674	FALSE
RNF20	-0.822775	0.0150951	-1.49841	675	FALSE
RPS5	-0.684569	0.00653047	-1.49582	676	FALSE
RALY	-0.82946	0.0158275	-1.49351	677	FALSE
KNOP1	-1.25471	0.0647285	-1.49173	678	FALSE
DDX5	-1.00961	0.033796	-1.48527	679	less
SNU13	-0.920775	0.0246971	-1.48001	680	FALSE
PRCP	-1.20861	0.0606588	-1.47101	681	FALSE
POSTN	-1.51981	0.109914	-1.45742	682	FALSE
POR	-0.628086	0.00481403	-1.45558	683	FALSE
GEMIN5	-0.920786	0.0263937	-1.45346	684	FALSE
SNRPB2	-0.927009	0.0276192	-1.44501	685	FALSE
RPL29	-0.685057	0.00780569	-1.44382	686	FALSE
RPL14	-0.972849	0.0331781	-1.43899	687	FALSE
RSU1	-1.44207	0.100717	-1.43759	688	FALSE
SHROOM3	-1.15853	0.0575642	-1.4364	689	FALSE
KRT79	-1.3456	0.0859381	-1.43416	690	FALSE
CCAR2	-0.777052	0.0143086	-1.4332	691	FALSE
H2AC6	-1.17506	0.0609987	-1.42733	692	FALSE
TMED2	-1.0156	0.0394162	-1.42623	693	less
FOXK1	-0.864711	0.0224413	-1.42587	694	FALSE
SNRPA1	-0.803943	0.0168612	-1.42548	695	FALSE
MOB1B	-0.80438	0.0170055	-1.42328	696	FALSE
AHCY	-0.853922	0.0219373	-1.4165	697	FALSE
SIGMAR1	-0.907405	0.0280108	-1.4089	698	FALSE
RPL6	-0.946388	0.0324555	-1.4089	699	FALSE
HMBS	-1.68808	0.146561	-1.40783	700	FALSE
HK2	-1.01564	0.0411278	-1.40753	701	less
F13A1	-0.977681	0.036771	-1.40248	702	FALSE
EPDR1	-0.876772	0.0251778	-1.40194	703	FALSE
KYAT3	-0.908733	0.0286915	-1.40149	704	FALSE
ZNF286B	-2.57302	0.286343	-1.39744	705	FALSE
LUC7L	-0.855639	0.023285	-1.39719	706	FALSE
CPNE1	-0.733727	0.0128104	-1.38853	707	FALSE
MRPL12	-1.09662	0.0549484	-1.38179	708	FALSE
CHAMP1	-0.750008	0.0144179	-1.38084	709	FALSE
PGAM5	-0.769706	0.0163951	-1.37415	710	FALSE
OSGEP	-0.809291	0.0201358	-1.37258	711	FALSE
IPO7	-0.731324	0.0134269	-1.36906	712	FALSE
ARL2	-1.10571	0.057881	-1.36828	713	FALSE
HMG20A	-1.08537	0.0552572	-1.36497	714	FALSE
CELF1	-0.897841	0.0304932	-1.36094	715	FALSE
DNPH1	-1.25781	0.0830223	-1.35944	716	FALSE
DKC1	-0.770722	0.0173456	-1.35709	717	FALSE
IARS1	-0.655703	0.00871732	-1.3505	718	FALSE
RRP9	-1.11073	0.0613391	-1.34649	719	FALSE
CALU	-1.09099	0.0588878	-1.34189	720	FALSE
RPL23	-0.693221	0.0116208	-1.34122	721	FALSE
RPL13A	-0.845926	0.0262052	-1.33793	722	FALSE
RPN1	-0.619978	0.00721621	-1.3278	723	FALSE
MRPL58	-1.19087	0.0767487	-1.32774	724	FALSE
BCLAF1	-0.853739	0.0282855	-1.32196	725	FALSE
ZCCHC3	-1.12049	0.0671058	-1.31461	726	FALSE
IRF3	-1.02851	0.0528092	-1.31371	727	FALSE
IGF2BP2	-0.970629	0.0444333	-1.31257	728	FALSE
GSS	-0.829445	0.0262577	-1.31114	729	FALSE
SLC12A2	-1.01861	0.0519122	-1.30864	730	FALSE
CLIC6	-1.49104	0.133821	-1.30238	731	FALSE
ZC3HAV1	-0.953438	0.0430939	-1.302	732	FALSE
RPL27	-0.959161	0.0439359	-1.30175	733	FALSE
RHOT1	-1.12487	0.0705635	-1.2952	734	FALSE
AARS2	-1.13568	0.0733658	-1.28844	735	FALSE
BYSL	-1.15582	0.0774889	-1.28384	736	FALSE
GNPDA1	-1.56741	0.151918	-1.28275	737	FALSE
RPL34	-1.01075	0.0549743	-1.27338	738	FALSE
COPG2	-0.838219	0.0305834	-1.2695	739	FALSE
ANXA6	-0.642339	0.0106555	-1.26697	740	FALSE
CROCC2	-0.841212	0.0312659	-1.26596	741	FALSE
MYH9	-0.804602	0.026877	-1.26372	742	FALSE
GNG10	-1.34351	0.115442	-1.25973	743	FALSE
DSC2	-1.30466	0.108748	-1.25714	744	FALSE
ERCC4	-0.751583	0.0212934	-1.25646	745	FALSE
MMP9	-0.914511	0.0430827	-1.24894	746	FALSE
INPP5F	-0.596385	0.00809815	-1.24741	747	FALSE
FGA	-1.18724	0.0895984	-1.24387	748	FALSE
RPL21	-0.766698	0.0243365	-1.23725	749	FALSE
PLG	-1.40924	0.132703	-1.23607	750	FALSE
LBR	-1.03759	0.0643875	-1.23598	751	FALSE
RPL18A	-0.995437	0.0577244	-1.23299	752	FALSE
SF3B6	-0.798205	0.0286992	-1.23094	753	FALSE
HBQ1	-1.15752	0.0864206	-1.23089	754	FALSE
TOMM20	-0.72047	0.0196849	-1.22903	755	FALSE
SUMO1	-0.586195	0.00801973	-1.22857	756	FALSE
SFPQ	-0.74368	0.0224052	-1.22681	757	FALSE
BRD4	-1.27058	0.108495	-1.22559	758	FALSE
SRP14	-0.796345	0.0290169	-1.22426	759	FALSE
SNRPF	-0.906243	0.0457147	-1.21431	760	FALSE
MYH14	-0.969824	0.0564667	-1.21054	761	FALSE
CXXC1	-0.967647	0.0564291	-1.2081	762	FALSE
EMC2	-1.05715	0.072037	-1.20774	763	FALSE
NUDT21	-0.639053	0.0128901	-1.20765	764	FALSE
MEPCE	-0.890577	0.0445187	-1.20358	765	FALSE
FGB	-1.56773	0.170895	-1.20288	766	FALSE
ALYREF	-0.631364	0.0128406	-1.19417	767	FALSE
SRSF6	-0.897933	0.0468981	-1.19321	768	FALSE
HNRNPA0	-0.697649	0.019541	-1.19232	769	FALSE
KHSRP	-0.822915	0.0356898	-1.19113	770	FALSE
FAM50A	-0.775556	0.0292668	-1.18941	771	FALSE
TMEM231	-1.01302	0.0673118	-1.18716	772	FALSE
SNX5	-1.09851	0.0840154	-1.1816	773	FALSE
PLTP	-1.42764	0.150453	-1.17437	774	FALSE
DCTPP1	-1.05948	0.0799347	-1.16253	775	FALSE
SURF4	-1.42957	0.153917	-1.16183	776	FALSE
EIF4G3	-1.17348	0.102448	-1.16116	777	FALSE
PDCD4	-0.809254	0.0370505	-1.15821	778	FALSE
RAI1	-1.0804	0.0851567	-1.15579	779	FALSE
RPL4	-0.775309	0.0323174	-1.15565	780	FALSE
CNOT1	-0.672774	0.0193188	-1.15315	781	FALSE
QPRT	-0.970737	0.065523	-1.14897	782	FALSE
SART3	-0.625663	0.0147504	-1.14571	783	FALSE
MRPL23	-1.11354	0.0944154	-1.14133	784	FALSE
MSN	-0.780851	0.0348261	-1.13856	785	FALSE
MMS19	-0.866308	0.0489003	-1.13546	786	FALSE
PCBP2	-0.605062	0.013463	-1.13198	787	FALSE
HNRNPC	-0.708176	0.0252982	-1.13089	788	FALSE
PQBP1	-0.812089	0.0406975	-1.12915	789	FALSE
ACAA2	-0.932114	0.0618143	-1.12684	790	FALSE
HPX	-1.16968	0.108887	-1.12643	791	FALSE
NTPCR	-1.10168	0.095247	-1.12498	792	FALSE
PML	-0.66336	0.0203429	-1.12213	793	FALSE
CNOT11	-0.910777	0.0586458	-1.12186	794	FALSE
FAM98B	-0.648166	0.0187512	-1.11936	795	FALSE
SSB	-0.533171	0.00798474	-1.11845	796	FALSE
ABCF1	-0.968928	0.0707722	-1.1144	797	FALSE
TXLNA	-0.84728	0.0483948	-1.11434	798	FALSE
TARDBP	-0.597223	0.0136686	-1.11339	799	FALSE
ACY1	-1.01829	0.0809056	-1.112	800	FALSE
CFAP298	-1.17952	0.114554	-1.10992	801	FALSE
SLC25A3	-0.711981	0.0276779	-1.10917	802	FALSE
DDX1	-0.48248	0.0051288	-1.10487	803	FALSE
HNRNPD	-0.465629	0.00430137	-1.10186	804	FALSE
HMGN1	-1.42087	0.168183	-1.10006	805	FALSE
HNRNPL	-0.62658	0.0175583	-1.09997	806	FALSE
SF1	-0.630516	0.0181201	-1.09826	807	FALSE
RPL28	-0.720506	0.030238	-1.09477	808	FALSE
P4HB	-0.602936	0.0154307	-1.09229	809	FALSE
SLC25A24	-0.920317	0.0651483	-1.09159	810	FALSE
DPY30	-0.799852	0.0435641	-1.0885	811	FALSE
PBXIP1	-0.943298	0.0704624	-1.08672	812	FALSE
POGLUT1	-0.898742	0.0619593	-1.08558	813	FALSE
ZRANB2	-0.76123	0.0375305	-1.08522	814	FALSE
CPSF3	-1.25238	0.136156	-1.08451	815	FALSE
FBLN5	-1.1029	0.104125	-1.08354	816	FALSE
TLE3	-0.875622	0.0578886	-1.0835	817	FALSE
THOC2	-0.90664	0.065623	-1.0725	818	FALSE
RBP4	-0.808735	0.0489965	-1.05931	819	FALSE
LAMA5	-0.87061	0.0617201	-1.05307	820	FALSE
SPTA1	-1.11076	0.112854	-1.05242	821	FALSE
DACH1	-0.989606	0.0868165	-1.05037	822	FALSE
SSR3	-1.16952	0.127093	-1.04775	823	FALSE
THUMPD1	-0.990489	0.0877112	-1.04689	824	FALSE
RPL15	-0.895751	0.0685092	-1.04288	825	FALSE
SLTM	-0.656118	0.0259177	-1.04087	826	FALSE
ALAD	-0.712367	0.0353324	-1.03423	827	FALSE
PRPF40A	-0.920783	0.0753397	-1.03402	828	FALSE
HMGN2	-1.15097	0.127239	-1.03056	829	FALSE
GNL3	-1.36466	0.176627	-1.02751	830	FALSE
RBM22	-0.988378	0.0919435	-1.02443	831	FALSE
DIABLO	-0.755572	0.0445452	-1.02093	832	FALSE
FDXR	-0.990225	0.0935061	-1.0191	833	FALSE
RTF1	-0.994138	0.0951425	-1.01564	834	FALSE
ZFP91	-1.11883	0.124075	-1.01402	835	FALSE
MIEF1	-1.2074	0.144663	-1.01378	836	FALSE
PLXNB3	-1.00576	0.0985478	-1.01215	837	FALSE
SEC61A1	-1.06894	0.113481	-1.01023	838	FALSE
EIF3E	-0.605075	0.0214519	-1.00959	839	FALSE
MPDU1	-0.605291	0.0215324	-1.00896	840	FALSE
PRPF4	-0.776312	0.0502092	-1.0086	841	FALSE
SNRPE	-0.785882	0.0521851	-1.00786	842	FALSE
CDKN2AIP	-0.705437	0.0374549	-1.0063	843	FALSE
TBCD	-0.690288	0.0352144	-1.00318	844	FALSE
RPS7	-0.596608	0.0208614	-1.00269	845	FALSE
MED11	-0.832551	0.0626972	-1.00135	846	FALSE
RTRAF	-0.692959	0.0366979	-0.994645	847	FALSE
TMEM41B	-0.739553	0.0457595	-0.990646	848	FALSE
SCGN	-1.89061	0.299273	-0.990552	849	FALSE
NAA50	-0.896996	0.0791628	-0.988023	850	FALSE
XPO1	-0.673804	0.0341901	-0.987864	851	FALSE
SORD	-0.691619	0.0374273	-0.98681	852	FALSE
SMARCC1	-0.723882	0.0436307	-0.98463	853	FALSE
SNRPD3	-0.846188	0.0696234	-0.979246	854	FALSE
PALD1	-0.969203	0.0989056	-0.973835	855	FALSE
EEF2	-0.70049	0.0408683	-0.97271	856	FALSE
STAG2	-0.798098	0.061145	-0.968604	857	FALSE
DCAF7	-0.588197	0.0235168	-0.95795	858	FALSE
ADSS2	-0.802055	0.0647213	-0.953605	859	FALSE
NUP188	-1.01961	0.116793	-0.950867	860	FALSE
POLR2D	-0.720227	0.0479782	-0.949948	861	FALSE
RPS13	-0.676207	0.0394021	-0.949719	862	FALSE
CD44	-0.649035	0.0348841	-0.945886	863	FALSE
SNRPA	-0.829559	0.0728469	-0.943697	864	FALSE
EEF1D	-0.613758	0.0290217	-0.943515	865	FALSE
GLB1	-0.980506	0.109226	-0.942929	866	FALSE
AK4	-0.946197	0.101092	-0.941735	867	FALSE
TIMM8B	-0.850301	0.0786869	-0.938815	868	FALSE
RPL19	-0.777671	0.0625353	-0.936219	869	FALSE
HNRNPUL2	-0.629455	0.0325588	-0.936208	870	FALSE
IGF2R	-1.01549	0.120213	-0.934297	871	FALSE
COL3A1	-1.70472	0.28334	-0.933662	872	FALSE
ADPGK	-0.801775	0.0691486	-0.930232	873	FALSE
TFRC	-0.906586	0.0945985	-0.928449	874	FALSE
CBSL	-1.08602	0.140712	-0.924927	875	FALSE
NCBP2	-0.511481	0.0155943	-0.924263	876	FALSE
HNRNPK	-0.607058	0.0303828	-0.921133	877	FALSE
SACM1L	-0.617333	0.0329857	-0.914687	878	FALSE
NEK9	-0.894383	0.0949922	-0.914339	879	FALSE
SNRPGP15	-0.567323	0.0245842	-0.913017	880	FALSE
RPS23	-0.791499	0.0707634	-0.910375	881	FALSE
PUF60	-0.585265	0.0284633	-0.904653	882	FALSE
MTTP	-0.854455	0.0877363	-0.903006	883	FALSE
PABPN1	-0.845426	0.086289	-0.899571	884	FALSE
HMGA1	-0.615048	0.0344676	-0.899562	885	FALSE
SYNM	-0.661958	0.0438017	-0.899276	886	FALSE
POLR2E	-0.713151	0.0548862	-0.898952	887	FALSE
ALDH6A1	-0.969973	0.118919	-0.896983	888	FALSE
CD81	-0.845123	0.0872893	-0.895019	889	FALSE
OGDH	-0.86904	0.0937572	-0.893369	890	FALSE
RPL10A	-0.946129	0.113747	-0.893204	891	FALSE
EIF3M	-0.879128	0.096598	-0.892343	892	FALSE
ARL6IP6	-0.906209	0.103647	-0.89211	893	FALSE
AGPS	-0.898744	0.102253	-0.890046	894	FALSE
SCLY	-0.948705	0.116039	-0.887414	895	FALSE
HSPD1	-0.731381	0.061245	-0.887114	896	FALSE
ARID1A	-0.775508	0.0725139	-0.883752	897	FALSE
WRNIP1	-0.775537	0.0733819	-0.879778	898	FALSE
FNDC3A	-0.738565	0.0644622	-0.879406	899	FALSE
RHOG	-0.800137	0.081292	-0.872111	900	FALSE
SKIV2L	-0.807456	0.0831909	-0.871991	901	FALSE
RPL13	-0.827658	0.0884802	-0.871652	902	FALSE
FUS	-0.632297	0.041946	-0.870868	903	FALSE
LAGE3	-0.661647	0.0483576	-0.87042	904	FALSE
SLIRP	-0.742918	0.0674515	-0.869963	905	FALSE
PHIP	-1.06992	0.153824	-0.86982	906	FALSE
PRG2	-1.24676	0.200648	-0.869699	907	FALSE
CRNKL1	-1.16517	0.179363	-0.86953	908	FALSE
TXNRD2	-0.971871	0.127619	-0.868935	909	FALSE
GTF3C3	-0.620601	0.0399167	-0.868124	910	FALSE
TKT	-0.573639	0.0307011	-0.867827	911	FALSE
POLR1G	-1.16994	0.181627	-0.866715	912	FALSE
SEC61B	-0.892714	0.107145	-0.86596	913	FALSE
AHCTF1	-0.979573	0.132749	-0.859055	914	FALSE
PI4K2A	-1.05686	0.156628	-0.850907	915	FALSE
TRIP6	-0.779014	0.0820747	-0.845846	916	FALSE
AP3B1	-0.751666	0.0761402	-0.840653	917	FALSE
DDI2	-0.769706	0.0813215	-0.838822	918	FALSE
HTATSF1	-0.754483	0.0788225	-0.832458	919	FALSE
POLDIP3	-0.743378	0.0758989	-0.832408	920	FALSE
STEAP3	-0.848291	0.104996	-0.830329	921	FALSE
RNF40	-0.669922	0.0579859	-0.828478	922	FALSE
RPL24	-0.839721	0.104206	-0.824697	923	FALSE
RPL26	-0.817121	0.0979474	-0.824481	924	FALSE
RPL8	-0.745681	0.0784945	-0.824097	925	FALSE
GFPT1	-0.691355	0.0646489	-0.822325	926	FALSE
SNAP23	-1.13429	0.188391	-0.822291	927	FALSE
RBM3	-0.92664	0.12972	-0.821922	928	FALSE
TUBG1	-0.633862	0.0507736	-0.820447	929	FALSE
ZC3HAV1L	-0.826818	0.102242	-0.818856	930	FALSE
CUL4A	-0.950661	0.137706	-0.818563	931	FALSE
SMARCD1	-0.849336	0.108717	-0.818507	932	FALSE
PIGR	-0.642851	0.0533042	-0.818503	933	FALSE
HDGFL2	-0.608898	0.0454679	-0.817321	934	FALSE
PHGDH	-0.811126	0.0986004	-0.816091	935	FALSE
NID1	-1.0814	0.178998	-0.807971	936	FALSE
ISYNA1	-0.830705	0.106562	-0.807775	937	FALSE
MRPL49	-0.89417	0.125091	-0.807232	938	FALSE
RUVBL1	-0.496955	0.0241564	-0.80356	939	FALSE
EML1	-0.599709	0.0457239	-0.803523	940	FALSE
TIA1	-0.806302	0.10086	-0.803302	941	FALSE
FLYWCH2	-0.617435	0.0503255	-0.801561	942	FALSE
IARS2	-0.833314	0.109973	-0.798909	943	FALSE
WDR92	-0.754296	0.0881179	-0.795734	944	FALSE
AAMDC	-0.600626	0.0473842	-0.795448	945	FALSE
RPL12	-0.567145	0.0396761	-0.794838	946	FALSE
ELAVL1	-0.587561	0.0444024	-0.794731	947	FALSE
DNAJC7	-0.99121	0.158331	-0.793398	948	FALSE
RAB8A	-0.611709	0.0507373	-0.791963	949	FALSE
GINS3	-0.990229	0.159438	-0.789617	950	FALSE
PRPF4B	-0.458556	0.0193146	-0.786017	951	FALSE
CKAP4	-0.682802	0.0718988	-0.780633	952	FALSE
SRSF3	-0.746626	0.0901949	-0.780088	953	FALSE
TMED10	-0.695265	0.0758822	-0.778599	954	FALSE
RPSA	-0.607038	0.0524329	-0.77725	955	FALSE
MCU	-1.24536	0.239875	-0.772143	956	FALSE
LAMP2	-0.664413	0.0690895	-0.77111	957	FALSE
ILF2	-0.594637	0.050575	-0.770688	958	FALSE
SPCS2	-0.72914	0.087968	-0.769735	959	FALSE
NOMO1	-0.75688	0.0967687	-0.767677	960	FALSE
RPS26	-0.672399	0.0725261	-0.766203	961	FALSE
ABCE1	-0.767063	0.100279	-0.766135	962	FALSE
PTK2	-0.590723	0.0506622	-0.765173	963	FALSE
RACK1	-0.58254	0.0487463	-0.764326	964	FALSE
JPT2	-0.815602	0.115698	-0.763952	965	FALSE
FBLN1	-0.837462	0.122531	-0.763559	966	FALSE
LONP1	-0.842649	0.125717	-0.758894	967	FALSE
RTCB	-0.441435	0.0192748	-0.757066	968	FALSE
DHRS7	-0.743186	0.0959599	-0.756497	969	FALSE
LPP	-0.651972	0.0696885	-0.754226	970	FALSE
CEBPZ	-1.30893	0.265665	-0.753508	971	FALSE
CTNNA1	-0.491485	0.0294037	-0.752757	972	FALSE
ATP2A3	-0.749935	0.100276	-0.749037	973	FALSE
CSNK1A1L	-0.962751	0.166917	-0.748539	974	FALSE
DLG1	-0.772382	0.108413	-0.745284	975	FALSE
GOLIM4	-0.859138	0.138101	-0.738688	976	FALSE
C4BPA	-1.35458	0.285666	-0.737082	977	FALSE
HEBP1	-0.476807	0.0288137	-0.734474	978	FALSE
PRRC2C	-0.67033	0.0804665	-0.733599	979	FALSE
SET	-0.66262	0.0788617	-0.730959	980	FALSE
CRYAB	-0.980727	0.180123	-0.730083	981	FALSE
HMGN3	-0.745146	0.105143	-0.728916	982	FALSE
EIF3B	-0.660298	0.0789385	-0.728118	983	FALSE
DVL2	-0.666184	0.0823634	-0.722321	984	FALSE
CCDC22	-0.670057	0.0841773	-0.720181	985	FALSE
ADSL	-0.486158	0.0336416	-0.716171	986	FALSE
ANPEP	-1.68963	0.377272	-0.715297	987	FALSE
CREB1	-0.743016	0.110005	-0.712246	988	FALSE
DPM1	-0.816643	0.134421	-0.71173	989	FALSE
RPL35	-0.656554	0.0832359	-0.708874	990	FALSE
DCXR	-1.03759	0.207849	-0.707897	991	FALSE
RANBP1	-0.671431	0.088716	-0.706344	992	FALSE
TFAM	-0.54533	0.0511908	-0.703916	993	FALSE
SLC25A13	-0.857094	0.152002	-0.701232	994	FALSE
TRIR	-0.655401	0.0882525	-0.690972	995	FALSE
RPL10	-0.58918	0.06853	-0.685876	996	FALSE
SH3D19	-1.40989	0.326299	-0.68575	997	FALSE
PABPC1	-0.572436	0.0635498	-0.68514	998	FALSE
BCAP31	-0.587899	0.0692609	-0.681676	999	FALSE
RPS25	-0.714456	0.112104	-0.679004	1000	FALSE
EPHX2	-0.603664	0.0756795	-0.67672	1001	FALSE
CD99	-1.00277	0.211941	-0.67565	1002	FALSE
CIAO2B	-0.8788	0.170306	-0.675595	1003	FALSE
NUP37	-1.03083	0.222407	-0.672979	1004	FALSE
THOC1	-0.802019	0.145997	-0.670213	1005	FALSE
DDX3X	-0.555593	0.0625574	-0.668779	1006	FALSE
FREM2	-1.40162	0.333377	-0.668661	1007	FALSE
RBM10	-0.632711	0.0882828	-0.666956	1008	FALSE
PA2G4	-0.638716	0.0904338	-0.666608	1009	FALSE
IGHV1-69	-0.686316	0.107019	-0.666096	1010	FALSE
PPM1G	-0.507163	0.0491672	-0.663534	1011	FALSE
HNRNPA1	-0.637	0.0908627	-0.663508	1012	FALSE
SLC16A1	-0.887926	0.179145	-0.663099	1013	FALSE
SRP68	-0.540421	0.0594145	-0.662614	1014	FALSE
GANAB	-0.558668	0.0652924	-0.662099	1015	FALSE
PRDX6	-0.407515	0.0238538	-0.661169	1016	FALSE
TMED9	-0.330135	0.0100361	-0.659752	1017	FALSE
AK3	-0.614289	0.0848098	-0.658244	1018	FALSE
TTYH1	-0.905958	0.188014	-0.657553	1019	FALSE
RPL32	-0.708753	0.118614	-0.65621	1020	FALSE
DERPC	-0.666042	0.105835	-0.649638	1021	FALSE
RPS3A	-0.551548	0.0667708	-0.648298	1022	FALSE
PPIL1	-0.550393	0.0664294	-0.648164	1023	FALSE
WIPF1	-0.736709	0.132668	-0.646265	1024	FALSE
CHD7	-0.88189	0.185489	-0.645262	1025	FALSE
EIF3K	-0.456748	0.0387412	-0.644849	1026	FALSE
SSR4	-0.87749	0.186578	-0.639813	1027	FALSE
HSD17B8	-1.07376	0.25433	-0.63846	1028	FALSE
CSNK2A2	-0.817765	0.166097	-0.63756	1029	FALSE
LTF	-1.06041	0.251497	-0.635683	1030	FALSE
PLEKHA5	-0.463405	0.042559	-0.635332	1031	FALSE
HDLBP	-0.560752	0.0744668	-0.632549	1032	FALSE
NAMPT	-0.711842	0.129975	-0.630792	1033	FALSE
SF3B4	-0.461972	0.0432272	-0.630243	1034	FALSE
PPP1R8	-0.509242	0.0584876	-0.627863	1035	FALSE
KMT2A	-1.10755	0.27133	-0.627431	1036	FALSE
ANP32A	-0.525237	0.0642082	-0.626298	1037	FALSE
JAGN1	-0.854988	0.185318	-0.625922	1038	FALSE
TM9SF3	-0.863214	0.18967	-0.623242	1039	FALSE
LSM14A	-0.464607	0.0462996	-0.619981	1040	FALSE
MATR3	-0.484883	0.0526804	-0.61985	1041	FALSE
PSPC1	-0.423892	0.0345759	-0.619403	1042	FALSE
CHCHD2	-0.749766	0.149257	-0.619354	1043	FALSE
ALDH4A1	-0.792547	0.166113	-0.617867	1044	FALSE
SQOR	-0.791096	0.167324	-0.614239	1045	FALSE
HNRNPH3	-0.421414	0.0350546	-0.613264	1046	FALSE
RPL23A	-0.712387	0.138246	-0.612189	1047	FALSE
RCN2	-0.699134	0.134274	-0.609651	1048	FALSE
PPP1CA	-0.4633	0.0486514	-0.608269	1049	FALSE
TMEM132C	-0.615044	0.103015	-0.60711	1050	FALSE
HSDL2	-0.778249	0.165997	-0.606956	1051	FALSE
YLPM1	-0.615896	0.103538	-0.606597	1052	FALSE
DCHS1	-0.780937	0.168211	-0.604559	1053	FALSE
STXBP3	-0.521283	0.0697582	-0.602814	1054	FALSE
IGFBP7	-0.587198	0.0943275	-0.60209	1055	FALSE
CBX8	-0.566253	0.0867847	-0.601109	1056	FALSE
RPL31	-0.764493	0.164117	-0.600009	1057	FALSE
MAVS	-0.810732	0.182367	-0.599175	1058	FALSE
FAM114A2	-1.00535	0.25457	-0.597371	1059	FALSE
MOGS	-0.485075	0.058874	-0.59668	1060	FALSE
CNOT3	-0.599138	0.104086	-0.588718	1061	FALSE
PLOD3	-0.525486	0.0758227	-0.58865	1062	FALSE
ANXA11	-0.525101	0.0758106	-0.588255	1063	FALSE
FUBP1	-0.522943	0.0751803	-0.587734	1064	FALSE
GOLGA3	-0.822041	0.193838	-0.585754	1065	FALSE
HADHB	-0.694925	0.143803	-0.585288	1066	FALSE
UPF1	-0.517686	0.0740619	-0.585195	1067	FALSE
AKAP13	-0.534894	0.080607	-0.584975	1068	FALSE
ZC3HC1	-0.739803	0.162379	-0.584053	1069	FALSE
PDIA3	-0.599487	0.107446	-0.58079	1070	FALSE
RBM4	-0.465889	0.0574769	-0.577938	1071	FALSE
SARNP	-0.444358	0.0500906	-0.577774	1072	FALSE
DDB1	-0.527317	0.0805635	-0.576812	1073	FALSE
MYLK	-0.787727	0.186351	-0.574778	1074	FALSE
EIF3D	-0.602657	0.111689	-0.573722	1075	FALSE
RUVBL2	-0.507229	0.0739887	-0.573591	1076	FALSE
VARS1	-0.49952	0.0712652	-0.573011	1077	FALSE
STK4	-0.599231	0.110872	-0.572371	1078	FALSE
CHTOP	-0.649686	0.132054	-0.571235	1079	FALSE
MAP2K6	-0.543517	0.0895852	-0.569478	1080	FALSE
ERMP1	-0.694756	0.152057	-0.568306	1081	FALSE
SRSF7	-0.598394	0.112329	-0.568179	1082	FALSE
FGG	-1.10483	0.306883	-0.566809	1083	FALSE
NDUFA10	-0.777276	0.187281	-0.565472	1084	FALSE
SAFB	-0.485634	0.0697528	-0.561605	1085	FALSE
POU2F1	-0.708308	0.161533	-0.560796	1086	FALSE
ATIC	-0.538847	0.0918852	-0.558652	1087	FALSE
PTBP3	-0.997936	0.275574	-0.558606	1088	FALSE
FUBP3	-0.742621	0.177235	-0.558042	1089	FALSE
NPM3	-0.820361	0.209037	-0.557662	1090	FALSE
SAP30BP	-0.633841	0.13209	-0.557228	1091	FALSE
TM9SF2	-0.597166	0.116737	-0.557032	1092	FALSE
LAP3	-0.601752	0.119381	-0.555456	1093	FALSE
LLGL1	-0.467362	0.0649143	-0.555066	1094	FALSE
KPNA4	-0.43362	0.0525546	-0.554768	1095	FALSE
NPC2	-0.540781	0.0942822	-0.554609	1096	FALSE
ACADM	-0.906608	0.246752	-0.550982	1097	FALSE
EIF1AX	-0.552687	0.100791	-0.550795	1098	FALSE
HCFC1	-0.358631	0.029455	-0.549007	1099	FALSE
GOLGA2	-0.681577	0.157905	-0.546354	1100	FALSE
KERA	-0.80536	0.210826	-0.544484	1101	FALSE
FRZB	-1.20983	0.354884	-0.544319	1102	FALSE
PARP3	-1.09387	0.318612	-0.543366	1103	FALSE
CHCHD3	-0.500802	0.0823237	-0.543107	1104	FALSE
WDR7	-0.775743	0.199718	-0.542696	1105	FALSE
AGO2	-0.501601	0.0828262	-0.542648	1106	FALSE
EIF3F	-0.491787	0.0788548	-0.542526	1107	FALSE
AGRN	-0.746175	0.188754	-0.540307	1108	FALSE
CACTIN	-0.921481	0.259516	-0.539837	1109	FALSE
CENPV	-0.897511	0.25145	-0.538101	1110	FALSE
SNX27	-0.613389	0.132932	-0.537557	1111	FALSE
F2	-0.801495	0.213523	-0.537447	1112	FALSE
SAMM50	-1.27692	0.379512	-0.537293	1113	FALSE
MUSTN1	-1.00647	0.292738	-0.536972	1114	FALSE
HMGN4	-0.534679	0.0992408	-0.536449	1115	FALSE
FAM98A	-0.621116	0.137463	-0.535286	1116	FALSE
SVIL	-0.618326	0.137297	-0.533206	1117	FALSE
TBL1XR1	-0.800615	0.216891	-0.531416	1118	FALSE
CRYZ	-0.42208	0.0563368	-0.527265	1119	FALSE
NSDHL	-0.92979	0.272085	-0.525606	1120	FALSE
RPS16	-0.551775	0.111732	-0.525193	1121	FALSE
CDK9	-0.570017	0.119968	-0.524948	1122	FALSE
IGSF21	-0.742804	0.199465	-0.520062	1123	FALSE
RBM15	-0.76171	0.20818	-0.519151	1124	FALSE
PPT1	-0.81466	0.232166	-0.516658	1125	FALSE
SLC7A6OS	-0.950201	0.289011	-0.512239	1126	FALSE
SLC44A2	-1.14511	0.358425	-0.510264	1127	FALSE
SDHA	-0.679104	0.177972	-0.509089	1128	FALSE
PAM16	-0.981502	0.303709	-0.507969	1129	FALSE
MRPL48	-1.03504	0.32311	-0.507844	1130	FALSE
ZNF207	-0.432256	0.0668789	-0.507776	1131	FALSE
S100A14	-0.843962	0.250789	-0.506961	1132	FALSE
PFAS	-0.575897	0.132168	-0.50614	1133	FALSE
RPS14	-0.637415	0.161656	-0.504455	1134	FALSE
ZNF598	-0.561076	0.126327	-0.504129	1135	FALSE
IRF2BP1	-0.652763	0.172898	-0.497543	1136	FALSE
BAG6	-0.550426	0.125136	-0.496823	1137	FALSE
RPN2	-0.480499	0.0925875	-0.496571	1138	FALSE
ILVBL	-0.950543	0.302192	-0.494013	1139	FALSE
PPP4C	-0.689635	0.192869	-0.492908	1140	FALSE
PIGT	-0.615139	0.158023	-0.492899	1141	FALSE
RMDN3	-0.607162	0.155694	-0.490422	1142	FALSE
FADS2	-0.619098	0.161393	-0.490397	1143	FALSE
BRD1	-0.716285	0.206801	-0.490259	1144	FALSE
SUMO2	-0.41656	0.0675846	-0.487439	1145	FALSE
RPS4X	-0.570412	0.140981	-0.485328	1146	FALSE
KPNB1	-0.381495	0.0540268	-0.483503	1147	FALSE
ACO1	-0.358814	0.045053	-0.483062	1148	FALSE
PDCD10	-0.509328	0.112785	-0.482715	1149	FALSE
SCO1	-0.699947	0.204572	-0.482371	1150	FALSE
ETF1	-0.518986	0.117721	-0.482214	1151	FALSE
MTAP	-0.581672	0.151337	-0.477004	1152	FALSE
ACTN4	-0.388945	0.0603391	-0.47428	1153	FALSE
EIF4A1	-0.443148	0.0852638	-0.473829	1154	FALSE
DPM3	-0.309136	0.029576	-0.472688	1155	FALSE
RPL17	-0.458783	0.093832	-0.471468	1156	FALSE
NELFCD	-0.901748	0.300431	-0.470942	1157	FALSE
IMPDH2	-0.501324	0.116783	-0.467546	1158	FALSE
INTS3	-0.586924	0.160421	-0.466451	1159	FALSE
XPC	-0.840554	0.279873	-0.464859	1160	FALSE
SUPT4H1	-0.593666	0.165329	-0.46404	1161	FALSE
CTBP1	-0.358879	0.05187	-0.461189	1162	FALSE
SCRIB	-0.396195	0.0689755	-0.460103	1163	FALSE
HNRNPR	-0.344926	0.0469234	-0.458272	1164	FALSE
RPL39	-0.733101	0.2372	-0.458105	1165	FALSE
LSM6	-0.495035	0.119753	-0.45628	1166	FALSE
TMA7	-0.649879	0.198717	-0.456062	1167	FALSE
TMEM11	-0.625745	0.188878	-0.452926	1168	FALSE
LDAH	-0.988769	0.348536	-0.452611	1169	FALSE
PIN4	-0.767499	0.25835	-0.45113	1170	FALSE
DRG2	-0.500924	0.126987	-0.448949	1171	FALSE
GTF2A1	-0.544154	0.149759	-0.448713	1172	FALSE
PHB	-0.529305	0.142244	-0.448303	1173	FALSE
RPL38	-0.723524	0.241346	-0.446674	1174	FALSE
EIF4G1	-0.434614	0.0949102	-0.444474	1175	FALSE
LARS1	-0.501327	0.13057	-0.443251	1176	FALSE
PRPSAP1	-0.443196	0.100155	-0.442898	1177	FALSE
PRPS1	-0.390854	0.0736856	-0.442688	1178	FALSE
CA8	-0.761526	0.262326	-0.442568	1179	FALSE
TGM1	-0.903224	0.324301	-0.441724	1180	FALSE
RPS29	-0.528143	0.146195	-0.441035	1181	FALSE
PPIH	-0.589527	0.17937	-0.439934	1182	FALSE
GTF2A2	-0.800008	0.284993	-0.436137	1183	FALSE
PRMT5	-0.546355	0.159361	-0.435782	1184	FALSE
QKI	-0.693349	0.23559	-0.435314	1185	FALSE
RPS3	-0.55933	0.167769	-0.433642	1186	FALSE
METAP2	-0.661283	0.221067	-0.433455	1187	FALSE
CEP290	-0.823959	0.298771	-0.4323	1188	FALSE
PASK	-0.648757	0.217524	-0.429796	1189	FALSE
LSM7	-0.636627	0.212928	-0.427665	1190	FALSE
CLIC1	-0.523294	0.152725	-0.427055	1191	FALSE
CNOT2	-0.633182	0.2124	-0.426033	1192	FALSE
MAPK1IP1L	-0.536077	0.161027	-0.425164	1193	FALSE
USP7	-0.523672	0.154743	-0.424378	1194	FALSE
UNC45A	-0.802403	0.296357	-0.423817	1195	FALSE
GJA1	-0.457132	0.118593	-0.423278	1196	FALSE
UBE2D3	-0.479986	0.1322	-0.421796	1197	FALSE
SREK1	-0.555454	0.174585	-0.42103	1198	FALSE
TRA2B	-0.632716	0.216263	-0.420767	1199	FALSE
SMARCA1	-0.534089	0.164045	-0.41928	1200	FALSE
RPS20	-0.523108	0.158388	-0.418632	1201	FALSE
CARM1	-0.560563	0.179648	-0.417943	1202	FALSE
LTA4H	-0.437887	0.111405	-0.417347	1203	FALSE
SERPINF1	-0.89239	0.341359	-0.416557	1204	FALSE
C9orf64	-0.838277	0.319901	-0.414934	1205	FALSE
LAMA2	-0.714497	0.263795	-0.413503	1206	FALSE
APCS	-1.02296	0.395732	-0.411844	1207	FALSE
BOP1	-0.854034	0.331353	-0.409688	1208	FALSE
USP11	-0.512637	0.159237	-0.409061	1209	FALSE
RPS27	-0.511636	0.160766	-0.406141	1210	FALSE
PGP	-0.650618	0.238762	-0.404706	1211	FALSE
DHX30	-0.557953	0.188785	-0.403976	1212	FALSE
POFUT1	-0.697038	0.26479	-0.40226	1213	FALSE
SRPRB	-0.561808	0.192623	-0.401856	1214	FALSE
JAM3	-0.527587	0.173442	-0.401413	1215	FALSE
HNRNPLL	-0.318644	0.056019	-0.398835	1216	FALSE
ACSF2	-0.934479	0.374587	-0.398506	1217	FALSE
API5	-0.395744	0.101465	-0.393244	1218	FALSE
IGKV3-20	-0.823733	0.333241	-0.39312	1219	FALSE
ANXA3	-0.542355	0.188509	-0.393027	1220	FALSE
MACROH2A2	-0.536339	0.18578	-0.392064	1221	FALSE
SSR1	-0.594641	0.220093	-0.390914	1222	FALSE
PLEKHA7	-0.791612	0.323344	-0.388155	1223	FALSE
HNRNPUL1	-0.50762	0.172211	-0.387791	1224	FALSE
RRBP1	-0.294884	0.0484587	-0.387663	1225	FALSE
WNT8B	-1.24394	0.489185	-0.386276	1226	FALSE
SF3B5	-0.527766	0.185492	-0.386153	1227	FALSE
PRRC1	-0.726321	0.295796	-0.384229	1228	FALSE
RFC5	-0.603593	0.231238	-0.38385	1229	FALSE
PCYT1A	-0.623481	0.245433	-0.380365	1230	FALSE
ABHD14B	-0.472032	0.157155	-0.379358	1231	FALSE
PPP3CC	-0.878641	0.371149	-0.378213	1232	FALSE
SPATA18	-0.89649	0.379761	-0.376965	1233	FALSE
THOP1	-0.524437	0.192914	-0.374782	1234	FALSE
ISCA2	-0.818595	0.349848	-0.373378	1235	FALSE
RPLP0	-0.406686	0.120854	-0.373231	1236	FALSE
TRA2A	-0.491252	0.175862	-0.370811	1237	FALSE
NES	-0.441077	0.14481	-0.370152	1238	FALSE
S100A7A	-0.795746	0.343522	-0.369262	1239	FALSE
MMUT	-0.805472	0.348394	-0.368849	1240	FALSE
DDX6	-0.364478	0.0975802	-0.368356	1241	FALSE
AIMP2	-0.436768	0.144245	-0.367277	1242	FALSE
ISY1	-0.685988	0.293463	-0.365252	1243	FALSE
MYL6	-0.289758	0.0560283	-0.362659	1244	FALSE
RPS9	-0.509352	0.19543	-0.361135	1245	FALSE
KRT36	-0.844713	0.373771	-0.361026	1246	FALSE
KHDRBS1	-0.511119	0.201296	-0.355823	1247	FALSE
HSD17B10	-0.524304	0.210537	-0.354782	1248	FALSE
FKBP4	-0.476269	0.182894	-0.351391	1249	FALSE
EDC4	-0.28107	0.0563165	-0.351158	1250	FALSE
BAP18	-0.637036	0.283173	-0.349063	1251	FALSE
DNAJB1	-0.478171	0.18674	-0.348473	1252	FALSE
ANXA5	-0.367617	0.112807	-0.348378	1253	FALSE
PDIA6	-0.309433	0.0750893	-0.347933	1254	FALSE
SLC44A1	-0.79633	0.365667	-0.347928	1255	FALSE
NUFIP2	-0.503594	0.205516	-0.346047	1256	FALSE
BARGIN	-0.747319	0.345295	-0.345119	1257	FALSE
ISOC2	-0.506529	0.209163	-0.344195	1258	FALSE
SLMAP	-0.891409	0.413858	-0.341542	1259	FALSE
ADA	-0.843757	0.394023	-0.341281	1260	FALSE
NR2F1	-0.644175	0.295621	-0.340939	1261	FALSE
RPS2	-0.50512	0.215369	-0.336822	1262	FALSE
HKDC1	-0.920912	0.433069	-0.334698	1263	FALSE
PPP6C	-0.473804	0.19718	-0.334097	1264	FALSE
NCLN	-0.322679	0.0930333	-0.332799	1265	FALSE
ITIH1	-0.928316	0.4392	-0.331722	1266	FALSE
MRPL4	-0.844022	0.405542	-0.330826	1267	FALSE
KRT76	-0.977574	0.459857	-0.329811	1268	FALSE
OGFR	-0.491187	0.213929	-0.328963	1269	FALSE
KLC4	-0.310985	0.0880215	-0.328217	1270	FALSE
TCF4	-0.502718	0.227088	-0.323653	1271	FALSE
JAM2	-0.613686	0.297567	-0.323054	1272	FALSE
M6PR	-0.419199	0.170411	-0.322155	1273	FALSE
EIF3CL	-0.391988	0.151349	-0.321438	1274	FALSE
KRT85	-0.509879	0.234829	-0.320841	1275	FALSE
ACBD7	-0.806849	0.402444	-0.318943	1276	FALSE
EHD4	-0.513522	0.244404	-0.31422	1277	FALSE
ETFA	-0.544506	0.265629	-0.313485	1278	FALSE
PCNP	-0.543174	0.265287	-0.313022	1279	FALSE
SEC23B	-0.443746	0.197505	-0.312585	1280	FALSE
FAF2	-0.398775	0.165699	-0.311316	1281	FALSE
NT5DC1	-0.629162	0.321239	-0.310285	1282	FALSE
SMS	-0.539529	0.268003	-0.308536	1283	FALSE
MEST	-0.717396	0.371553	-0.308466	1284	FALSE
ERH	-0.443995	0.207614	-0.303134	1285	FALSE
CD276	-0.504137	0.250621	-0.302977	1286	FALSE
ALG2	-0.48444	0.237337	-0.302598	1287	FALSE
CYC1	-0.462816	0.224636	-0.300146	1288	FALSE
BCAT1	-0.72911	0.388155	-0.29966	1289	FALSE
EEF1AKNMT	-0.532465	0.274483	-0.298971	1290	FALSE
PLCB3	-0.513063	0.262884	-0.297697	1291	FALSE
HNRNPA3	-0.386287	0.170911	-0.296371	1292	FALSE
ECI1	-0.534703	0.283144	-0.293013	1293	FALSE
TEX264	-0.399061	0.185788	-0.291706	1294	FALSE
PKP1	-0.557126	0.301589	-0.290031	1295	FALSE
SLC25A1	-0.544658	0.293528	-0.289949	1296	FALSE
C1orf87	-0.677842	0.373865	-0.289632	1297	FALSE
HACD2	-0.559855	0.305236	-0.288529	1298	FALSE
PTPRK	-0.703225	0.389628	-0.287865	1299	FALSE
TSNAX	-0.489349	0.258277	-0.287695	1300	FALSE
LMNB2	-0.255239	0.0753523	-0.286609	1301	FALSE
NCAPH	-0.73985	0.41146	-0.28534	1302	FALSE
SEC23IP	-0.397411	0.192825	-0.284084	1303	FALSE
STAG1	-0.857842	0.467841	-0.283003	1304	FALSE
HEBP2	-0.499906	0.27203	-0.282638	1305	FALSE
PSPH	-0.537616	0.299139	-0.281779	1306	FALSE
HNRNPA2B1	-0.418745	0.212864	-0.281354	1307	FALSE
B3GAT3	-0.547316	0.307738	-0.280127	1308	FALSE
DLD	-0.427368	0.22195	-0.279389	1309	FALSE
PPIL4	-0.636743	0.364565	-0.279036	1310	FALSE
SPAG6	-0.522586	0.297109	-0.275447	1311	FALSE
DAZAP1	-0.436335	0.234547	-0.274791	1312	FALSE
TUBA1C	-0.690977	0.401047	-0.274183	1313	FALSE
RPL11	-0.325032	0.144019	-0.273541	1314	FALSE
ARSA	-0.78628	0.449467	-0.273077	1315	FALSE
DNAJC8	-0.441304	0.241313	-0.272469	1316	FALSE
LAMC3	-0.955929	0.521401	-0.270363	1317	FALSE
RPL35A	-0.767433	0.444382	-0.270324	1318	FALSE
HNRNPDL	-0.267947	0.0980898	-0.270191	1319	FALSE
NECAP2	-0.535787	0.313585	-0.269846	1320	FALSE
FAM120A	-0.612586	0.362673	-0.269835	1321	FALSE
AAK1	-0.345696	0.16813	-0.267691	1322	FALSE
C1QBP	-0.483825	0.280136	-0.267377	1323	FALSE
LRRN1	-0.668568	0.398501	-0.26714	1324	FALSE
CRTAP	-0.704764	0.417888	-0.267063	1325	FALSE
SRSF1	-0.375353	0.196999	-0.264825	1326	FALSE
ERO1A	-0.375228	0.19794	-0.26396	1327	FALSE
CNPY3	-0.535031	0.323133	-0.262497	1328	FALSE
SND1	-0.342575	0.171926	-0.261953	1329	FALSE
HSPB11	-0.467148	0.274967	-0.261939	1330	FALSE
ARG1	-0.453568	0.265922	-0.260913	1331	FALSE
RRM2B	-0.44588	0.260232	-0.260679	1332	FALSE
MRPS26	-0.521459	0.316785	-0.260331	1333	FALSE
ABCF2	-0.45871	0.270974	-0.260121	1334	FALSE
ZW10	-0.576503	0.354834	-0.259412	1335	FALSE
NCBP1	-0.347161	0.178975	-0.259401	1336	FALSE
ETFB	-0.438487	0.256319	-0.259242	1337	FALSE
TNS3	-0.696011	0.430594	-0.254692	1338	FALSE
GLUD1	-0.492807	0.306309	-0.253224	1339	FALSE
RBM33	-0.456477	0.280861	-0.251751	1340	FALSE
EIF4ENIF1	-0.416636	0.250075	-0.250786	1341	FALSE
MEAF6	-0.264704	0.112958	-0.250697	1342	FALSE
RELA	-0.382361	0.221788	-0.250087	1343	FALSE
RPS10	-0.412785	0.247894	-0.250038	1344	FALSE
ITIH2	-0.823203	0.497021	-0.249945	1345	FALSE
PPA1	-0.33766	0.184357	-0.247957	1346	FALSE
CNPY4	-0.683066	0.434586	-0.247218	1347	FALSE
EIF2S3	-0.305389	0.156015	-0.246398	1348	FALSE
RANBP3	-0.370546	0.216348	-0.246356	1349	FALSE
CYP51A1	-0.505797	0.326775	-0.245691	1350	FALSE
PTRH2	-0.814879	0.503773	-0.242642	1351	FALSE
PBX1	-0.569947	0.38135	-0.238623	1352	FALSE
MICAL1	-0.321228	0.181087	-0.238387	1353	FALSE
NFS1	-0.500651	0.33558	-0.237411	1354	FALSE
RER1	-0.489824	0.328021	-0.237123	1355	FALSE
FERMT2	-0.479819	0.321221	-0.236645	1356	FALSE
FAU	-0.425837	0.278425	-0.236464	1357	FALSE
PPOX	-0.637273	0.425996	-0.23617	1358	FALSE
SYNE1	-0.657654	0.440196	-0.234358	1359	FALSE
CUL1	-0.316407	0.182684	-0.233603	1360	FALSE
ITGA2B	-1.04589	0.597932	-0.233597	1361	FALSE
BAIAP2	-0.515648	0.354981	-0.231936	1362	FALSE
RPS11	-0.417439	0.27913	-0.231342	1363	FALSE
SRP9	-0.525705	0.364626	-0.230339	1364	FALSE
ATP13A1	-0.308709	0.180744	-0.229351	1365	FALSE
CETN2	-0.568399	0.39494	-0.229331	1366	FALSE
ME2	-0.461257	0.319292	-0.228697	1367	FALSE
SERPINB3	-0.454799	0.315282	-0.227991	1368	FALSE
SNX1	-0.427933	0.296771	-0.225769	1369	FALSE
RTF2	-0.452535	0.317693	-0.225359	1370	FALSE
PDHB	-0.289992	0.170435	-0.222841	1371	FALSE
SAR1A	-0.358531	0.239195	-0.222736	1372	FALSE
QTRT1	-0.577561	0.412017	-0.22241	1373	FALSE
SEC22B	-0.238886	0.119725	-0.220209	1374	FALSE
STAT1	-0.399824	0.281464	-0.220134	1375	FALSE
DNAJA1	-0.210307	0.0900065	-0.219924	1376	FALSE
IGKV3-15	-0.431768	0.309613	-0.219848	1377	FALSE
RPL7	-0.360941	0.24981	-0.217427	1378	FALSE
HDGF	-0.277193	0.16493	-0.216959	1379	FALSE
DLAT	-0.566532	0.414049	-0.216953	1380	FALSE
GPX7	-0.562241	0.419762	-0.211963	1381	FALSE
BSG	-0.408604	0.304163	-0.211205	1382	FALSE
PHF14	-0.371866	0.271327	-0.210665	1383	FALSE
SRSF11	-0.423908	0.321118	-0.209129	1384	FALSE
ANXA7	-0.233188	0.126848	-0.209103	1385	FALSE
CRHBP	-0.361756	0.264431	-0.208982	1386	FALSE
IPO9	-0.312375	0.214397	-0.20891	1387	FALSE
NUCKS1	-0.314529	0.218308	-0.207881	1388	FALSE
CUTA	-0.431256	0.330796	-0.207193	1389	FALSE
SH3PXD2B	-0.330798	0.236916	-0.206883	1390	FALSE
HSP90AB1	-0.279508	0.185603	-0.204436	1391	FALSE
BGN	-0.896356	0.593685	-0.202974	1392	FALSE
FASN	-0.300277	0.214399	-0.200818	1393	FALSE
TIAL1	-0.380518	0.297925	-0.200112	1394	FALSE
NFYB	-0.570149	0.447012	-0.19937	1395	FALSE
WFS1	-0.484121	0.388049	-0.199028	1396	FALSE
MARS1	-0.220904	0.12622	-0.198564	1397	FALSE
HACD3	-0.348362	0.269765	-0.198223	1398	FALSE
TNKS1BP1	-0.298236	0.216954	-0.197919	1399	FALSE
PKP4	-0.598946	0.469123	-0.196882	1400	FALSE
IRF2BP2	-0.571721	0.453286	-0.196459	1401	FALSE
TTLL12	-0.326998	0.250961	-0.196328	1402	FALSE
WDR5	-0.65735	0.504629	-0.195252	1403	FALSE
PSMA4	-0.285609	0.209945	-0.193612	1404	FALSE
DNMT3A	-0.413332	0.344707	-0.191187	1405	FALSE
SRSF2	-0.335002	0.268744	-0.191173	1406	FALSE
ATP5MF	-0.530397	0.436634	-0.190881	1407	FALSE
LCP1	-0.501061	0.416602	-0.190543	1408	FALSE
GFRA1	-0.463958	0.388622	-0.190442	1409	FALSE
ZNF326	-0.415658	0.349098	-0.189978	1410	FALSE
EDF1	-0.372045	0.310008	-0.189232	1411	FALSE
UQCRC2	-0.41159	0.349933	-0.187691	1412	FALSE
EIF2S1	-0.310682	0.251823	-0.186069	1413	FALSE
PSMC1	-0.210075	0.131218	-0.185288	1414	FALSE
APOH	-0.559468	0.468349	-0.184306	1415	FALSE
CAD	-0.517242	0.440668	-0.18408	1416	FALSE
GYS1	-0.565043	0.473255	-0.183585	1417	FALSE
CES1	-0.612937	0.502237	-0.183324	1418	FALSE
POGLUT3	-0.430822	0.375871	-0.183083	1419	FALSE
PCCB	-0.492585	0.425639	-0.182729	1420	FALSE
COL6A3	-0.541137	0.460183	-0.182401	1421	FALSE
TSPAN18	-0.446948	0.390999	-0.182276	1422	FALSE
WDR82	-0.394485	0.348065	-0.180809	1423	FALSE
COL14A1	-0.770462	0.582582	-0.180784	1424	FALSE
UBXN7	-0.297395	0.249131	-0.179499	1425	FALSE
CLIC4	-0.342644	0.303058	-0.177652	1426	FALSE
SSBP1	-0.314461	0.27423	-0.176691	1427	FALSE
RABGGTA	-0.566544	0.488532	-0.176255	1428	FALSE
KPRP	-0.608294	0.515665	-0.174965	1429	FALSE
MINK1	-0.91625	0.645174	-0.174384	1430	FALSE
RNASEH2C	-0.384663	0.352966	-0.17397	1431	FALSE
SCP2	-0.339105	0.310248	-0.172364	1432	FALSE
ZFR	-0.438394	0.406928	-0.171185	1433	FALSE
SGCB	-0.561156	0.495729	-0.171015	1434	FALSE
PKM	-0.205197	0.148756	-0.169806	1435	FALSE
PCBP1	-0.227689	0.18061	-0.169232	1436	FALSE
CCDC51	-0.515349	0.472926	-0.167595	1437	FALSE
ITGAV	-0.636589	0.547918	-0.166331	1438	FALSE
AKAP8	-0.345734	0.332326	-0.165412	1439	FALSE
TPP1	-0.424228	0.409451	-0.164515	1440	FALSE
DIS3	-0.43694	0.423013	-0.163261	1441	FALSE
FLG	-0.766791	0.612785	-0.16309	1442	FALSE
CLNS1A	-0.379044	0.37477	-0.161562	1443	FALSE
TFPI	-0.42846	0.420022	-0.161413	1444	FALSE
RAB21	-0.371135	0.368113	-0.16108	1445	FALSE
GSPT2	-0.508377	0.482489	-0.160908	1446	FALSE
CWC15	-0.285714	0.27619	-0.159655	1447	FALSE
PPP1R12C	-0.40526	0.404354	-0.159364	1448	FALSE
RPLP1	-0.543751	0.510318	-0.158862	1449	FALSE
PON2	-0.322741	0.323993	-0.15797	1450	FALSE
MCM6	-0.355718	0.361251	-0.157295	1451	FALSE
TSSC4	-0.501576	0.486204	-0.157084	1452	FALSE
DHCR7	-0.463249	0.458413	-0.156922	1453	FALSE
SMC3	-0.340781	0.351285	-0.15483	1454	FALSE
APOB	-0.553902	0.525707	-0.15468	1455	FALSE
EPB41	-0.191507	0.156514	-0.154248	1456	FALSE
SUN2	-0.541231	0.519875	-0.153765	1457	FALSE
CYB5R3	-0.287265	0.291804	-0.153661	1458	FALSE
LPCAT1	-0.453944	0.459949	-0.153111	1459	FALSE
LSM2	-0.402587	0.416685	-0.15306	1460	FALSE
FKBP9	-0.346354	0.361744	-0.15295	1461	FALSE
CAMLG	-0.300945	0.311282	-0.152533	1462	FALSE
NUMA1	-0.294846	0.303921	-0.152506	1463	FALSE
EFNB1	-0.507313	0.500721	-0.152399	1464	FALSE
SPAG1	-0.44418	0.455321	-0.151769	1465	FALSE
COPB1	-0.376951	0.397057	-0.151213	1466	FALSE
PRKACA	-0.468067	0.475484	-0.151122	1467	FALSE
PTOV1	-0.415348	0.434146	-0.150507	1468	FALSE
CANX	-0.251167	0.254487	-0.149277	1469	FALSE
ATXN2L	-0.311096	0.332143	-0.148914	1470	FALSE
UQCRH	-0.35339	0.381041	-0.14808	1471	FALSE
COA3	-0.368681	0.396966	-0.147932	1472	FALSE
HEXIM1	-0.392461	0.420946	-0.147476	1473	FALSE
EBP	-0.363724	0.393162	-0.147464	1474	FALSE
COPB2	-0.236293	0.240615	-0.146189	1475	FALSE
MMP14	-0.457497	0.48015	-0.145769	1476	FALSE
ALDH2	-0.412043	0.443793	-0.145377	1477	FALSE
YTHDC1	-0.555513	0.547503	-0.14533	1478	FALSE
TIMM9	-0.353434	0.38909	-0.14489	1479	FALSE
LYPLA1	-0.154673	0.116853	-0.144212	1480	FALSE
PHC1	-0.559062	0.552427	-0.144084	1481	FALSE
MAP2K4	-0.339764	0.377654	-0.143688	1482	FALSE
SGCD	-0.325152	0.364501	-0.142514	1483	FALSE
HSP90AA1	-0.220252	0.225892	-0.142304	1484	FALSE
ZC3H15	-0.337233	0.380379	-0.141565	1485	FALSE
ADK	-0.295258	0.334714	-0.140344	1486	FALSE
EEF1A1	-0.26461	0.295525	-0.140086	1487	FALSE
EIF3I	-0.31512	0.360357	-0.139682	1488	FALSE
POLR2H	-0.388581	0.438797	-0.13901	1489	FALSE
PNPLA6	-0.372095	0.423843	-0.138715	1490	FALSE
PGRMC2	-0.275578	0.314567	-0.138419	1491	FALSE
TALDO1	-0.293321	0.337947	-0.138199	1492	FALSE
RARS1	-0.257705	0.292571	-0.137555	1493	FALSE
IGFBPL1	-0.372417	0.428359	-0.137121	1494	FALSE
HSP90AB4P	-0.292277	0.343325	-0.135702	1495	FALSE
CTSA	-0.480007	0.523723	-0.134833	1496	FALSE
SETMAR	-0.387939	0.449418	-0.13475	1497	FALSE
HM13	-0.357918	0.420453	-0.134678	1498	FALSE
DCP1A	-0.351029	0.415834	-0.13377	1499	FALSE
SUB1	-0.273483	0.325676	-0.133245	1500	FALSE
TMED7	-0.373126	0.444037	-0.131557	1501	FALSE
SFXN1	-0.300716	0.366809	-0.13098	1502	FALSE
FAH	-0.338307	0.411623	-0.130418	1503	FALSE
BLOC1S4	-0.366262	0.44156	-0.130027	1504	FALSE
GPN1	-0.357703	0.433225	-0.129949	1505	FALSE
GGH	-0.269821	0.330015	-0.12991	1506	FALSE
KARS1	-0.220554	0.260557	-0.128825	1507	FALSE
GATM	-0.26845	0.334982	-0.127508	1508	FALSE
VCL	-0.202227	0.234181	-0.127494	1509	FALSE
CZIB	-0.299152	0.376336	-0.126967	1510	FALSE
TARS1	-0.276015	0.34919	-0.126122	1511	FALSE
PSMA6	-0.234992	0.290751	-0.126068	1512	FALSE
ATP5F1C	-0.301087	0.382013	-0.125831	1513	FALSE
PAM	-0.355694	0.447117	-0.124343	1514	FALSE
SERPINF2	-0.549976	0.594285	-0.124297	1515	FALSE
PLS3	-0.356684	0.449655	-0.123812	1516	FALSE
RANGAP1	-0.308362	0.396816	-0.12378	1517	FALSE
COX5A	-0.333006	0.427332	-0.122957	1518	FALSE
MTX1	-0.377965	0.475538	-0.122013	1519	FALSE
NDN	-0.514279	0.580111	-0.121621	1520	FALSE
PTX3	-0.63941	0.646062	-0.121313	1521	FALSE
PTPN1	-0.287806	0.379138	-0.121225	1522	FALSE
LSM3	-0.368942	0.471992	-0.120299	1523	FALSE
SBDS	-0.337867	0.444725	-0.118898	1524	FALSE
ARCN1	-0.207958	0.270041	-0.118239	1525	FALSE
IK	-0.399051	0.50907	-0.117011	1526	FALSE
LZTFL1	-0.255152	0.350226	-0.11626	1527	FALSE
HYOU1	-0.30005	0.414554	-0.114745	1528	FALSE
GCLC	-0.396119	0.513808	-0.114557	1529	FALSE
TMX3	-0.319709	0.441823	-0.113417	1530	FALSE
MZT2B	-0.381048	0.504221	-0.113316	1531	FALSE
TMOD3	-0.357865	0.483045	-0.11309	1532	FALSE
DARS1	-0.197476	0.273917	-0.111057	1533	FALSE
NAA25	-0.448122	0.568151	-0.11003	1534	FALSE
BLMH	-0.490093	0.601472	-0.108205	1535	FALSE
ANXA4	-0.392507	0.531253	-0.107821	1536	FALSE
CSK	-0.259368	0.384734	-0.107596	1537	FALSE
MRC2	-0.349583	0.493272	-0.107292	1538	FALSE
NANS	-0.240269	0.359334	-0.1068	1539	FALSE
EIF3G	-0.247405	0.373052	-0.105947	1540	FALSE
PTGR2	-0.62147	0.675572	-0.105854	1541	FALSE
SLC25A6	-0.265029	0.400906	-0.105205	1542	FALSE
SPIN1	-0.305083	0.453064	-0.1049	1543	FALSE
PGRMC1	-0.211668	0.321482	-0.104319	1544	FALSE
ALDH16A1	-0.268774	0.411591	-0.103621	1545	FALSE
RPL22	-0.308036	0.462037	-0.103291	1546	FALSE
COASY	-0.366158	0.525465	-0.102325	1547	FALSE
SCRN2	-0.418555	0.574023	-0.100901	1548	FALSE
APEH	-0.258861	0.408229	-0.100722	1549	FALSE
RPS28	-0.374063	0.542118	-0.0994657	1550	FALSE
SMOC1	-0.484088	0.623738	-0.099237	1551	FALSE
METAP1	-0.267078	0.425636	-0.0990759	1552	FALSE
PIP	-0.562005	0.667092	-0.0988084	1553	FALSE
DRG1	-0.307575	0.479234	-0.0982554	1554	FALSE
EIF5B	-0.26759	0.43108	-0.0977885	1555	FALSE
ANKFY1	-0.326349	0.502074	-0.0976543	1556	FALSE
CAPRIN1	-0.323595	0.50085	-0.0971732	1557	FALSE
TRNT1	-0.228529	0.378469	-0.0964326	1558	FALSE
NUDT5	-0.326089	0.507212	-0.0961345	1559	FALSE
MTREX	-0.284692	0.461662	-0.0955643	1560	FALSE
ECHS1	-0.293536	0.473077	-0.0954191	1561	FALSE
SEC13	-0.27829	0.454988	-0.0951751	1562	FALSE
SRP72	-0.255483	0.425416	-0.0948316	1563	FALSE
MOV10	-0.366285	0.556727	-0.0931676	1564	FALSE
PECR	-0.443129	0.616637	-0.093044	1565	FALSE
WASF2	-0.245538	0.417895	-0.0930422	1566	FALSE
MIF	-0.210764	0.363368	-0.092663	1567	FALSE
ASF1A	-0.415177	0.599989	-0.0921099	1568	FALSE
RRAS	-0.482152	0.644579	-0.0919577	1569	FALSE
TMEM245	-0.225854	0.393742	-0.0914229	1570	FALSE
ETHE1	-0.428506	0.61274	-0.0911535	1571	FALSE
CELSR2	-0.508539	0.661878	-0.0911414	1572	FALSE
KPNA1	-0.257954	0.444036	-0.0909499	1573	FALSE
PPP1CC	-0.176052	0.305573	-0.0906467	1574	FALSE
SEMA4C	-0.307749	0.508896	-0.0902846	1575	FALSE
CPT2	-0.299224	0.50045	-0.0899586	1576	FALSE
IFIT1	-0.45911	0.639732	-0.0890683	1577	FALSE
SCAMP2	-0.281768	0.48418	-0.0887552	1578	FALSE
RPS15	-0.246588	0.436876	-0.0886834	1579	FALSE
SERPINB4	-0.387231	0.590481	-0.0885962	1580	FALSE
TGM2	-0.676346	0.739802	-0.0885231	1581	FALSE
GSTP1	-0.337854	0.547118	-0.0884904	1582	FALSE
COL6A1	-0.409515	0.614211	-0.0866872	1583	FALSE
ODR4	-0.311164	0.530065	-0.0857789	1584	FALSE
MYL12B	-0.253794	0.460117	-0.085562	1585	FALSE
BST2	-0.415493	0.625408	-0.0846926	1586	FALSE
RPE	-0.222554	0.418422	-0.0842113	1587	FALSE
SELENOH	-0.245851	0.454839	-0.0841159	1588	FALSE
EIF4H	-0.24617	0.456603	-0.0838116	1589	FALSE
COPS7A	-0.446185	0.653065	-0.0825637	1590	FALSE
PITPNB	-0.369224	0.597963	-0.0824572	1591	FALSE
TOMM34	-0.336975	0.569327	-0.0824372	1592	FALSE
KTN1	-0.182118	0.353208	-0.0823116	1593	FALSE
RPL37A	-0.335899	0.572262	-0.0814237	1594	FALSE
HTRA2	-0.256116	0.483268	-0.0808847	1595	FALSE
GC	-0.47514	0.677863	-0.0802313	1596	FALSE
PTGES3	-0.167073	0.332072	-0.0799891	1597	FALSE
EPRS1	-0.198842	0.396035	-0.0799875	1598	FALSE
SEL1L	-0.235897	0.459626	-0.0796377	1599	FALSE
SNX6	-0.144707	0.282845	-0.0793648	1600	FALSE
EIF3H	-0.252334	0.485594	-0.0791641	1601	FALSE
UBXN4	-0.377401	0.617028	-0.0791392	1602	FALSE
SPATS2L	-0.225657	0.447124	-0.0788834	1603	FALSE
VPS26A	-0.306815	0.557348	-0.077892	1604	FALSE
KRT80	-0.458007	0.676505	-0.0777369	1605	FALSE
EIF2B4	-0.262786	0.506697	-0.0775881	1606	FALSE
LDHB	-0.178449	0.368008	-0.0774723	1607	FALSE
COL6A2	-0.381312	0.626396	-0.0774639	1608	FALSE
NACA	-0.217009	0.44094	-0.0771728	1609	FALSE
EEF1G	-0.166502	0.344575	-0.0770432	1610	FALSE
PLPBP	-0.201002	0.415489	-0.0766703	1611	FALSE
CTSC	-0.343714	0.601192	-0.0759562	1612	FALSE
COPG1	-0.230445	0.469351	-0.0757017	1613	FALSE
EPPK1	-0.259297	0.511215	-0.0755582	1614	FALSE
MBOAT7	-0.46874	0.694363	-0.0742546	1615	FALSE
ECH1	-0.202299	0.430484	-0.0740501	1616	FALSE
SEPHS1	-0.297985	0.564292	-0.0740482	1617	FALSE
STK24	-0.324352	0.592357	-0.073763	1618	FALSE
SNAPIN	-0.22584	0.476897	-0.0726247	1619	FALSE
IPO8	-0.299716	0.572921	-0.072503	1620	FALSE
PIGK	-0.242009	0.502224	-0.0723855	1621	FALSE
IVD	-0.243358	0.506616	-0.0718687	1622	FALSE
DFFA	-0.286755	0.563125	-0.0715153	1623	FALSE
EIF5A	-0.186192	0.414406	-0.0712322	1624	FALSE
ITGB2	-0.305635	0.584995	-0.0711663	1625	FALSE
YBX1	-0.283941	0.562844	-0.0708751	1626	FALSE
RPL18	-0.205848	0.453891	-0.0706156	1627	FALSE
TOX	-0.196032	0.437308	-0.0704172	1628	FALSE
HSPH1	-0.159257	0.363946	-0.069908	1629	FALSE
SLK	-0.244175	0.51807	-0.0697392	1630	FALSE
IGHA1	-0.404748	0.673786	-0.0694053	1631	FALSE
RIC8A	-0.362085	0.644363	-0.069111	1632	FALSE
RAB23	-0.288305	0.575975	-0.0690769	1633	FALSE
DNAJA2	-0.175961	0.407777	-0.0685505	1634	FALSE
MT-CO2	-0.263301	0.549135	-0.0685427	1635	FALSE
XPO7	-0.188423	0.439559	-0.0672638	1636	FALSE
UBE2K	-0.303556	0.601662	-0.0669789	1637	FALSE
SELENBP1	-0.250276	0.542533	-0.0664669	1638	FALSE
SEPTIN9	-0.123808	0.291035	-0.0663678	1639	FALSE
MIA2	-0.361535	0.657224	-0.065903	1640	FALSE
ACSS3	-0.303649	0.609264	-0.0653437	1641	FALSE
CLCC1	-0.25598	0.557664	-0.0649234	1642	FALSE
TBC1D15	-0.27512	0.581849	-0.0647055	1643	FALSE
CALR	-0.217542	0.510783	-0.0634709	1644	FALSE
PABPC4	-0.268834	0.588306	-0.0619383	1645	FALSE
IDH2	-0.260386	0.578737	-0.0618465	1646	FALSE
NMT1	-0.205715	0.503738	-0.0612609	1647	FALSE
CALD1	-0.167185	0.431217	-0.0610732	1648	FALSE
CMBL	-0.281862	0.608346	-0.0608398	1649	FALSE
GRHPR	-0.260799	0.585049	-0.060716	1650	FALSE
SAFB2	-0.459026	0.73991	-0.0600504	1651	FALSE
MORC3	-0.40246	0.709991	-0.0598648	1652	FALSE
NDUFA13	-0.218532	0.533342	-0.0596579	1653	FALSE
COPA	-0.150929	0.405867	-0.0591064	1654	FALSE
MAN2C1	-0.239922	0.56787	-0.0589609	1655	FALSE
NUTF2	-0.182559	0.477078	-0.0586764	1656	FALSE
PRDX3	-0.19187	0.49475	-0.0586381	1657	FALSE
EEF1E1	-0.329716	0.666104	-0.058181	1658	FALSE
GALT	-0.32218	0.663112	-0.0574811	1659	FALSE
LTBP1	-0.321635	0.667269	-0.0565111	1660	FALSE
PPA2	-0.20452	0.530215	-0.056355	1661	FALSE
AEBP1	-0.396395	0.721502	-0.056194	1662	FALSE
OGN	-0.33975	0.683945	-0.0560516	1663	FALSE
PPBP	-0.33329	0.680432	-0.0557312	1664	FALSE
DNAJC11	-0.285697	0.638764	-0.0556136	1665	FALSE
RPLP2	-0.225233	0.567578	-0.0554015	1666	FALSE
PSMC6	-0.17322	0.484044	-0.0545843	1667	FALSE
TRIM25	-0.39758	0.734038	-0.0533875	1668	FALSE
LRPAP1	-0.305741	0.674049	-0.052376	1669	FALSE
PSMB2	-0.21702	0.573908	-0.0523359	1670	FALSE
UQCRFS1	-0.117797	0.359944	-0.0522743	1671	FALSE
EEA1	-0.300879	0.671626	-0.0520136	1672	FALSE
MRPL15	-0.407089	0.756366	-0.0493667	1673	FALSE
ALDH3A1	-0.319009	0.701481	-0.0491222	1674	FALSE
RBMX	-0.178443	0.53175	-0.0489455	1675	FALSE
ALDH1L1	-0.208619	0.583092	-0.0488717	1676	FALSE
TMEM43	-0.21176	0.590728	-0.048411	1677	FALSE
LSM12	-0.198595	0.57123	-0.048296	1678	FALSE
LAMA1	-0.36621	0.740005	-0.0478876	1679	FALSE
SGSH	-0.300159	0.693259	-0.0477567	1680	FALSE
SHPK	-0.206427	0.588086	-0.0475936	1681	FALSE
ATP2A2	-0.127558	0.425434	-0.0473454	1682	FALSE
AKR1B1	-0.131365	0.436678	-0.04727	1683	FALSE
KRT8	-0.280339	0.678865	-0.0471577	1684	FALSE
EIF5	-0.118577	0.400566	-0.0471138	1685	FALSE
RAD23B	-0.133563	0.444628	-0.0470146	1686	FALSE
TIMM13	-0.146007	0.480865	-0.0464269	1687	FALSE
THUMPD3	-0.251955	0.658612	-0.0456972	1688	FALSE
PSMB3	-0.205302	0.600988	-0.0453992	1689	FALSE
SDHB	-0.230922	0.637008	-0.0452273	1690	FALSE
GAA	-0.192104	0.581985	-0.0451613	1691	FALSE
GAMT	-0.322792	0.727552	-0.0445893	1692	FALSE
MAP7	-0.322837	0.727616	-0.0445831	1693	FALSE
IGHV1-2	-0.200054	0.600605	-0.0442942	1694	FALSE
DRAP1	-0.203368	0.606088	-0.0442253	1695	FALSE
LSM5	-0.26209	0.679588	-0.0439668	1696	FALSE
PUM1	-0.247055	0.666042	-0.0436048	1697	FALSE
SAR1B	-0.143372	0.496553	-0.04359	1698	FALSE
YTHDF2	-0.221738	0.636787	-0.043462	1699	FALSE
FKBP3	-0.112533	0.412649	-0.0432598	1700	FALSE
TPT1	-0.142256	0.497179	-0.043173	1701	FALSE
PIK3C2B	-0.190745	0.598056	-0.0425854	1702	FALSE
C1QB	-0.332808	0.74587	-0.0423788	1703	FALSE
DERL1	-0.173653	0.572742	-0.042031	1704	FALSE
SLC39A6	-0.160056	0.549373	-0.0416358	1705	FALSE
LAMTOR5	-0.163945	0.559218	-0.0413827	1706	FALSE
EWSR1	-0.132757	0.493187	-0.040755	1707	FALSE
CTSB	-0.218174	0.65113	-0.0406529	1708	FALSE
C4B	-0.256915	0.696515	-0.0403536	1709	FALSE
HSD17B12	-0.317514	0.746423	-0.040329	1710	FALSE
RPS21	-0.238676	0.677754	-0.040319	1711	FALSE
BDH2	-0.242782	0.68227	-0.0403123	1712	FALSE
ACP3	-0.370784	0.780201	-0.0399681	1713	FALSE
HSPE1	-0.122934	0.47903	-0.0392944	1714	FALSE
SERBP1	-0.193289	0.626779	-0.0392155	1715	FALSE
HS6ST1	-0.166331	0.585975	-0.0386089	1716	FALSE
NCSTN	-0.22773	0.679187	-0.038261	1717	FALSE
ACP1	-0.137245	0.526828	-0.0381996	1718	FALSE
NUDCD2	-0.14619	0.55099	-0.0378422	1719	FALSE
AAMP	-0.186932	0.628331	-0.037725	1720	FALSE
METRN	-0.344949	0.781319	-0.0369687	1721	FALSE
NLN	-0.163081	0.594674	-0.0368109	1722	FALSE
COPZ1	-0.22545	0.690892	-0.036205	1723	FALSE
TKFC	-0.19454	0.657995	-0.0353629	1724	FALSE
PLCG1	-0.16787	0.617358	-0.0351624	1725	FALSE
B3GLCT	-0.224206	0.697486	-0.0350802	1726	FALSE
RAB9A	-0.230334	0.705093	-0.0349541	1727	FALSE
EDC3	-0.12636	0.538467	-0.0339708	1728	FALSE
LSM8	-0.169878	0.63203	-0.0338504	1729	FALSE
COL4A3	-0.207263	0.695624	-0.0326699	1730	FALSE
CLU	-0.244488	0.73693	-0.0324128	1731	FALSE
PSME1	-0.117426	0.532626	-0.032125	1732	FALSE
UQCRC1	-0.198716	0.689904	-0.0320353	1733	FALSE
LUM	-0.318391	0.79429	-0.0318458	1734	FALSE
UQCRB	-0.165433	0.643227	-0.0317029	1735	FALSE
SLC9A3R1	-0.166279	0.645586	-0.0316006	1736	FALSE
TP53RK	-0.227853	0.728752	-0.0313116	1737	FALSE
CRAT	-0.242225	0.74321	-0.0312201	1738	FALSE
UBLCP1	-0.226277	0.729258	-0.0310268	1739	FALSE
NUDT16L1	-0.146062	0.615009	-0.0308363	1740	FALSE
UROD	-0.251138	0.753839	-0.0308201	1741	FALSE
ATP5PB	-0.221633	0.72678	-0.0307177	1742	FALSE
GOLM2	-0.211349	0.71588	-0.0306793	1743	FALSE
GAS7	-0.192304	0.697805	-0.0300506	1744	FALSE
DDX19B	-0.148454	0.627814	-0.0300129	1745	FALSE
RAB3GAP2	-0.145672	0.627037	-0.0295288	1746	FALSE
GPD2	-0.292277	0.793532	-0.0293549	1747	FALSE
VDAC1	-0.173387	0.679366	-0.0291111	1748	FALSE
ROCK2	-0.194195	0.713959	-0.0284158	1749	FALSE
PAIP1	-0.144296	0.636466	-0.0283145	1750	FALSE
DES	-0.251812	0.775998	-0.0277344	1751	FALSE
CISD2	-0.183108	0.707126	-0.0275584	1752	FALSE
PRKCSH	-0.105275	0.550983	-0.0272517	1753	FALSE
RNF214	-0.125434	0.615498	-0.0264381	1754	FALSE
EIF3L	-0.121475	0.606246	-0.0264026	1755	FALSE
PM20D2	-0.266505	0.797158	-0.0262389	1756	FALSE
PDHA1	-0.139079	0.64798	-0.0262078	1757	FALSE
SDCBP	-0.180725	0.722174	-0.0255469	1758	FALSE
VASP	-0.101248	0.563515	-0.0252203	1759	FALSE
LOXL3	-0.149779	0.686984	-0.0244221	1760	FALSE
PLP1	-0.283175	0.820074	-0.0243946	1761	FALSE
AMBP	-0.223721	0.779051	-0.0242591	1762	FALSE
SERPINA3	-0.256308	0.804277	-0.0242453	1763	FALSE
CRKL	-0.131952	0.65526	-0.0242246	1764	FALSE
GATD3B	-0.16451	0.717341	-0.0237345	1765	FALSE
NADK2	-0.164024	0.716883	-0.0237099	1766	FALSE
CACYBP	-0.175029	0.732487	-0.0236639	1767	FALSE
C1QC	-0.244126	0.800996	-0.0235264	1768	FALSE
GOLT1B	-0.25919	0.812807	-0.0233304	1769	FALSE
GMPR	-0.247839	0.805866	-0.0232317	1770	FALSE
HNRNPH2	-0.172786	0.734176	-0.0231879	1771	FALSE
PDLIM1	-0.146859	0.696156	-0.0230999	1772	FALSE
EIF4E	-0.120788	0.644144	-0.0230726	1773	FALSE
C1QA	-0.260588	0.816744	-0.0229093	1774	FALSE
PSAT1	-0.162084	0.731928	-0.0219675	1775	FALSE
EIF1AD	-0.174475	0.752724	-0.0215241	1776	FALSE
DNPEP	-0.116174	0.655799	-0.0212864	1777	FALSE
EIF2A	-0.143142	0.718379	-0.0205618	1778	FALSE
IFT140	-0.173103	0.762697	-0.0203653	1779	FALSE
SYNPO2	-0.237985	0.821815	-0.0202826	1780	FALSE
AHSA1	-0.108716	0.652553	-0.0201542	1781	FALSE
NIPSNAP1	-0.165947	0.757239	-0.0200409	1782	FALSE
HLA-DRA	-0.163223	0.754239	-0.0199933	1783	FALSE
ATP5F1A	-0.132659	0.708501	-0.0198538	1784	FALSE
SERPINB5	-0.158255	0.751489	-0.019636	1785	FALSE
GALM	-0.260383	0.842206	-0.0194198	1786	FALSE
ARHGDIB	-0.149948	0.746241	-0.0190615	1787	FALSE
NARS1	-0.106828	0.663772	-0.0190133	1788	FALSE
DHX29	-0.118778	0.692845	-0.0189289	1789	FALSE
TRUB1	-0.119585	0.701012	-0.0184489	1790	FALSE
HSPA5	-0.0839022	0.604772	-0.018325	1791	FALSE
UBQLN4	-0.136006	0.734245	-0.0182464	1792	FALSE
HIBCH	-0.152488	0.759529	-0.0182155	1793	FALSE
TOMM22	-0.231406	0.834724	-0.0181554	1794	FALSE
ITGA7	-0.145362	0.750826	-0.0180919	1795	FALSE
UQCRQ	-0.184856	0.798377	-0.0180775	1796	FALSE
TSN	-0.102144	0.669896	-0.0177724	1797	FALSE
CCDC158	-0.19922	0.823097	-0.0168439	1798	FALSE
RPS19	-0.123115	0.734931	-0.0164671	1799	FALSE
NME1	-0.106843	0.706455	-0.0161242	1800	FALSE
OSBPL8	-0.129275	0.752178	-0.0159887	1801	FALSE
GUSB	-0.230226	0.853704	-0.0158148	1802	FALSE
ACOT13	-0.15499	0.791195	-0.0157651	1803	FALSE
NUDCD1	-0.177997	0.81612	-0.0157076	1804	FALSE
ATP5MG	-0.158358	0.800452	-0.0153076	1805	FALSE
H2BC20P	-0.20242	0.844678	-0.0148392	1806	FALSE
JMJD6	-0.162902	0.810849	-0.0148338	1807	FALSE
IDI1	-0.176136	0.825961	-0.0146264	1808	FALSE
ASMTL	-0.117816	0.75338	-0.0144897	1809	FALSE
NIPSNAP2	-0.246274	0.873322	-0.0144872	1810	FALSE
STRN	-0.13205	0.777758	-0.014414	1811	FALSE
MSI2	-0.163064	0.816523	-0.0143548	1812	FALSE
INF2	-0.145161	0.797702	-0.0142488	1813	FALSE
NDUFS2	-0.158442	0.813336	-0.014217	1814	FALSE
SDC4	-0.153025	0.808963	-0.0140892	1815	FALSE
TXNRD1	-0.104925	0.735208	-0.0140169	1816	FALSE
PSMD11	-0.0626921	0.602843	-0.0137795	1817	FALSE
GLIPR2	-0.0752557	0.657502	-0.0137043	1818	FALSE
PSMC3	-0.0975447	0.724319	-0.0136631	1819	FALSE
AHNAK	-0.104091	0.739648	-0.0136332	1820	FALSE
ATP5PO	-0.102111	0.735674	-0.0136129	1821	FALSE
PPIB	-0.107729	0.753263	-0.0132564	1822	FALSE
ALOX5AP	-0.154028	0.822118	-0.0131025	1823	FALSE
EEFSEC	-0.148435	0.821832	-0.0126492	1824	FALSE
HSPA2	-0.106002	0.763864	-0.0124005	1825	FALSE
ACADVL	-0.0806264	0.703601	-0.0123095	1826	FALSE
SKP1	-0.113029	0.779399	-0.0122343	1827	FALSE
FTL	-0.181478	0.856237	-0.0122328	1828	FALSE
NDUFV1	-0.138703	0.817297	-0.0121532	1829	FALSE
RAB4A	-0.0796732	0.704399	-0.0121248	1830	FALSE
COX4I1	-0.123647	0.799605	-0.0120091	1831	FALSE
TSPYL5	-0.171877	0.85377	-0.011801	1832	FALSE
UBE3A	-0.136487	0.819951	-0.0117669	1833	FALSE
MANF	-0.131129	0.813642	-0.0117448	1834	FALSE
EIF2S2	-0.099923	0.763687	-0.0116994	1835	FALSE
GBF1	-0.124523	0.810251	-0.011379	1836	FALSE
NAXE	-0.13313	0.822516	-0.0112968	1837	FALSE
PYGL	-0.124491	0.812292	-0.01124	1838	FALSE
DNAJB11	-0.0864582	0.74221	-0.011194	1839	FALSE
YARS1	-0.141562	0.836605	-0.0109682	1840	FALSE
LYZ	-0.151656	0.848604	-0.0108123	1841	FALSE
SNX2	-0.0965662	0.775856	-0.0106434	1842	FALSE
MYG1	-0.0899995	0.763321	-0.0105563	1843	FALSE
EIF4B	-0.132532	0.832807	-0.0105305	1844	FALSE
GOLM1	-0.105395	0.795623	-0.0104649	1845	FALSE
GALNT2	-0.182347	0.878165	-0.0102887	1846	FALSE
UPF3B	-0.119937	0.821436	-0.0102458	1847	FALSE
SLC25A22	-0.128908	0.847595	-0.00925706	1848	FALSE
PIGS	-0.135178	0.854931	-0.00920138	1849	FALSE
PLIN3	-0.0779643	0.766544	-0.00900197	1850	FALSE
FN3KRP	-0.081731	0.777871	-0.00891624	1851	FALSE
GOT2	-0.0778444	0.77164	-0.00876414	1852	FALSE
COPS3	-0.0723533	0.757209	-0.00873913	1853	FALSE
GSTO1	-0.0814537	0.788558	-0.00840328	1854	FALSE
EIF1	-0.128825	0.86316	-0.00823308	1855	FALSE
ANTXR1	-0.0926979	0.824419	-0.00777289	1856	FALSE
EIF4EBP1	-0.10136	0.841591	-0.0075918	1857	FALSE
VKORC1	-0.115529	0.860201	-0.00755562	1858	FALSE
PPP1R12A	-0.0788721	0.809071	-0.0072573	1859	FALSE
FXYD1	-0.0977972	0.844117	-0.00719762	1860	FALSE
IMMT	-0.0976978	0.849018	-0.00694468	1861	FALSE
PSMA1	-0.0742403	0.807872	-0.0068789	1862	FALSE
GNS	-0.104616	0.859841	-0.00686091	1863	FALSE
NECAP1	-0.0879574	0.836379	-0.00682523	1864	FALSE
MYEF2	-0.0671122	0.795139	-0.00668149	1865	FALSE
NAA10	-0.0790438	0.827417	-0.00650338	1866	FALSE
IST1	-0.0507627	0.745769	-0.00646694	1867	FALSE
CPS1	-0.102973	0.865891	-0.00643964	1868	FALSE
PSMA7	-0.0567188	0.776909	-0.00621806	1869	FALSE
DR1	-0.0847881	0.845012	-0.00620115	1870	FALSE
EZR	-0.0622859	0.798703	-0.00608001	1871	FALSE
ABCD3	-0.0979259	0.870774	-0.00588483	1872	FALSE
STIP1	-0.0492328	0.763345	-0.00577398	1873	FALSE
VIM	-0.0573471	0.794911	-0.00571643	1874	FALSE
AIF1L	-0.0997436	0.876845	-0.0056931	1875	FALSE
KIF5B	-0.0616665	0.813646	-0.00552312	1876	FALSE
HRNR	-0.115739	0.908911	-0.00480071	1877	FALSE
BPHL	-0.0785337	0.870777	-0.00471934	1878	FALSE
PRMT6	-0.0743911	0.864198	-0.0047154	1879	FALSE
RPS6	-0.0484351	0.79998	-0.00469436	1880	FALSE
NDUFA6	-0.0607999	0.842487	-0.00452577	1881	FALSE
FLII	-0.07358	0.868467	-0.00450652	1882	FALSE
VPS33B	-0.0712436	0.865348	-0.00447476	1883	FALSE
DCTN1	-0.0470524	0.804315	-0.00444992	1884	FALSE
PSMD13	-0.0328908	0.740382	-0.0042937	1885	FALSE
ATP5PD	-0.0975945	0.906202	-0.00417461	1886	FALSE
SLC16A2	-0.0906519	0.901193	-0.00409583	1887	FALSE
STAU2	-0.070325	0.878576	-0.00395372	1888	FALSE
BLVRA	-0.0579704	0.857251	-0.00387775	1889	FALSE
ADAR	-0.0467546	0.835604	-0.00364685	1890	FALSE
DCK	-0.0706114	0.894068	-0.00343378	1891	FALSE
NUCB1	-0.0371859	0.81395	-0.00332452	1892	FALSE
DDX54	-0.0899584	0.92181	-0.00318081	1893	FALSE
UNC119B	-0.0730445	0.904637	-0.00317933	1894	FALSE
PRELP	-0.104605	0.93466	-0.00306977	1895	FALSE
ATP5PF	-0.0719037	0.908278	-0.00300422	1896	FALSE
ARFGAP3	-0.0862833	0.924143	-0.00295615	1897	FALSE
ZNF428	-0.0590696	0.891939	-0.00293369	1898	FALSE
ELOC	-0.0498416	0.874737	-0.00289692	1899	FALSE
KDELR1	-0.0739344	0.91683	-0.00278814	1900	FALSE
KRT35	-0.0922374	0.933772	-0.00274491	1901	FALSE
FDPS	-0.0430814	0.86815	-0.00264542	1902	FALSE
STX6	-0.0550422	0.895769	-0.00263124	1903	FALSE
RABEP2	-0.0459906	0.878577	-0.00258559	1904	FALSE
PEF1	-0.0539598	0.901377	-0.00243324	1905	FALSE
SEC24B	-0.0469287	0.887523	-0.00243187	1906	FALSE
NME2	-0.0397027	0.874488	-0.00231252	1907	FALSE
MYH10	-0.0385585	0.872061	-0.00229243	1908	FALSE
PSMD3	-0.0249152	0.816219	-0.00219736	1909	FALSE
IGLC2	-0.0959894	0.950243	-0.00212762	1910	FALSE
PSMD12	-0.0292303	0.846337	-0.00211793	1911	FALSE
PRRC2A	-0.059047	0.923761	-0.0020336	1912	FALSE
TXNDC17	-0.0459171	0.903655	-0.00202023	1913	FALSE
KRT77	-0.0481052	0.908782	-0.0019983	1914	FALSE
SEPTIN8	-0.0421254	0.901767	-0.00189166	1915	FALSE
SEC23A	-0.0333167	0.881157	-0.00183064	1916	FALSE
NAE1	-0.037006	0.894548	-0.00179094	1917	FALSE
SH3BGRL	-0.0406201	0.905935	-0.00174272	1918	FALSE
RGS10	-0.0320987	0.885085	-0.00170171	1919	FALSE
TTC37	-0.042488	0.921158	-0.00151537	1920	FALSE
ATP12A	-0.058218	0.943656	-0.0014663	1921	FALSE
KPNA6	-0.0386892	0.92824	-0.0012512	1922	FALSE
NIBAN2	-0.0603598	0.954796	-0.00121261	1923	FALSE
MTOR	-0.0287353	0.907512	-0.00121112	1924	FALSE
PTGES2	-0.0655929	0.959418	-0.00118017	1925	FALSE
LSM1	-0.0405001	0.937246	-0.00113994	1926	FALSE
SUGP2	-0.0434798	0.941747	-0.00113334	1927	FALSE
TEX10	-0.0371269	0.938302	-0.00102683	1928	FALSE
IFT27	-0.0252993	0.914586	-0.000980988	1929	FALSE
CASP3	-0.0261968	0.917388	-0.000980983	1930	FALSE
OSBPL1A	-0.0336117	0.936557	-0.000956778	1931	FALSE
IGLV3-21	-0.0373518	0.943951	-0.000935684	1932	FALSE
SGPL1	-0.0382299	0.946963	-0.000904787	1933	FALSE
TMEM205	-0.022509	0.911668	-0.000904035	1934	FALSE
UBXN1	-0.0262742	0.924141	-0.000900203	1935	FALSE
PCBD1	-0.0314222	0.938437	-0.000867089	1936	FALSE
HMGCS1	-0.0588887	0.967313	-0.00084995	1937	FALSE
SERPING1	-0.0479152	0.961937	-0.000807531	1938	FALSE
PTPRA	-0.0307057	0.941773	-0.000800003	1939	FALSE
SUCLG1	-0.0318012	0.946765	-0.000755523	1940	FALSE
SZRD1	-0.0489125	0.970053	-0.000645857	1941	FALSE
RPL7L1	-0.0442939	0.967642	-0.000632753	1942	FALSE
STX4	-0.0300194	0.955601	-0.000592086	1943	FALSE
RBX1	-0.0168244	0.927295	-0.000551537	1944	FALSE
LGMN	-0.036086	0.96688	-0.000527842	1945	FALSE
PPP5C	-0.0248942	0.955236	-0.000495128	1946	FALSE
STRBP	-0.026416	0.959555	-0.000473639	1947	FALSE
NUDT9	-0.0276857	0.962591	-0.000458423	1948	FALSE
S100B	-0.0341923	0.970558	-0.000443758	1949	FALSE
AIP	-0.0204942	0.952843	-0.000429945	1950	FALSE
S100A4	-0.0354541	0.973772	-0.000409244	1951	FALSE
SEC31A	-0.0146482	0.93898	-0.000400532	1952	FALSE
MIA3	-0.0195379	0.954187	-0.000397919	1953	FALSE
SYNCRIP	-0.0207434	0.964247	-0.000327985	1954	FALSE
GNG7	-0.0195105	0.963583	-0.000314331	1955	FALSE
NUDC	-0.0170737	0.960869	-0.000295986	1956	FALSE
YTHDF3	-0.015839	0.958337	-0.00029273	1957	FALSE
PC	-0.0270154	0.976597	-0.000277845	1958	FALSE
APPL1	-0.0166179	0.965407	-0.00025408	1959	FALSE
SLC25A11	-0.0156271	0.969116	-0.00021291	1960	FALSE
OXSR1	-0.00780551	0.946976	-0.000184687	1961	FALSE
AGO1	-0.0187001	0.977886	-0.000181609	1962	FALSE
PSMD2	-0.00800552	0.950923	-0.000174959	1963	FALSE
TIMM8A	-0.0154441	0.978274	-0.00014733	1964	FALSE
CTNNB1	-0.00955924	0.970679	-0.000123546	1965	FALSE
CNN3	-0.0141332	0.982186	-0.000110325	1966	FALSE
PDHX	-0.0146512	0.983445	-0.000106223	1967	FALSE
PYCR3	-0.0110713	0.984599	-7.46292e-05	1968	FALSE
EMD	-0.00845673	0.980166	-7.35762e-05	1969	FALSE
GALK1	-0.00754746	0.988356	-3.83893e-05	1970	FALSE
PRPF6	-0.00403517	0.987964	-2.1221e-05	1971	FALSE
NDUFA9	-0.00608728	0.993533	-1.7152e-05	1972	FALSE
SERPINC1	-0.00526652	0.99693	-7.03319e-06	1973	FALSE
ATXN10	-0.00263154	0.994857	-5.89348e-06	1974	FALSE
NAP1L4	-0.00130433	0.990852	-5.20577e-06	1975	FALSE
PTPRF	-0.00121739	0.998043	-1.03562e-06	1976	FALSE
SRP19	0.00170554	0.99714	2.12132e-06	1977	FALSE
PSMC4	0.00105717	0.9935	2.99392e-06	1978	FALSE
BABAM1	0.00208785	0.994077	5.38655e-06	1979	FALSE
PEPD	0.00310269	0.995954	5.46328e-06	1980	FALSE
PSMD8	0.00209521	0.992738	6.63226e-06	1981	FALSE
NDUFS3	0.00325964	0.993807	8.79491e-06	1982	FALSE
CHKB	0.00737067	0.994907	1.63458e-05	1983	FALSE
AKR1A1	0.00551292	0.987319	3.05547e-05	1984	FALSE
STRAP	0.00442148	0.983847	3.12698e-05	1985	FALSE
PSMD1	0.00544368	0.985581	3.4338e-05	1986	FALSE
COL1A1	0.0129898	0.991443	4.84782e-05	1987	FALSE
COPS6	0.00831685	0.984277	5.72431e-05	1988	FALSE
SAMHD1	0.00905896	0.985426	5.7758e-05	1989	FALSE
ATP5F1B	0.00770019	0.978225	7.36245e-05	1990	FALSE
DUT	0.0110141	0.980781	9.28277e-05	1991	FALSE
BAX	0.0118484	0.976496	0.00012239	1992	FALSE
PACSIN2	0.00954616	0.969474	0.000128528	1993	FALSE
NAA15	0.0168265	0.978627	0.00015788	1994	FALSE
LEMD2	0.0105982	0.963385	0.000171693	1995	FALSE
HARS1	0.00872362	0.952711	0.000183533	1996	FALSE
PDCD6	0.0185788	0.977035	0.000187459	1997	FALSE
PPP1CB	0.0119968	0.955713	0.000236009	1998	FALSE
UBTF	0.0276704	0.979373	0.000250464	1999	FALSE
[truncated: 1,467 more rows]

## Sheet: B) enriched in EBL_MEPL (Fig1F)
ID	Description	GeneRatio	BgRatio	pvalue	p.adjust	qvalue	geneID	Count
GO:0051276	chromosome organization	104/511	246/3321	2.0774e-26	5.33062e-23	4.7999e-23	TOP2A/RFC3/IPO4/CHD4/MCM3/HELLS/H2BC18/RFC2/RIF1/NUP155/SMARCA5/DNMT1/SOX2/EXOSC10/MCM5/NUP133/SMC1A/MCM7/HAT1/H3C1/SSRP1/AURKB/SUPT16H/HDAC4/MCM2/ATRX/RMI2/PDS5B/MRE11/MCM4/H1-2/CDK1/H1-3/RFC4/FEN1/SUPT6H/MAD2L1/RAD50/TRIP13/DEK/H1-5/H2BU1/SMCHD1/H2BC1/NHP2/H4C1/BAZ1B/CHAF1B/PRKDC/TOP1/H1-10/XRCC1/HDAC2/NUSAP1/EHMT1/SUN1/TRIM28/RPA2/RBBP7/RAD21/PCNA/MTA2/SOX1/MKI67/KIFC1/NPM1/TPR/DAXX/HMGB2/NAT1…	104
GO:0009790	embryo development	57/511	217/3321	1.26937e-05	0.00045876	0.000413085	TOP2A/FBN2/ITGB1/SMAD3/TCOF1/ITGA2/DNMT1/SOX2/NOLC1/NUP133/SALL4/CRB2/LAMB1/SIN3A/CDK1/XAB2/SUPT6H/NSUN2/COL4A2/COL2A1/MYADM/PRKDC/TOP1/ITGB3/HDAC2/FBN1/EHMT1/TRIM28/PHF6/EIF4A3/UGDH/GINS4/IFT122/YAP1/HMGA2/KPNA7/WDR77/SMAD5/LRIG1/MFAP2/VTN/FKBP8/GABPA/MSH2/PRMT1/CDC73/MACROH2A1/DAD1/SMARCB1/CTR9/BPTF/CRABP2/KIFBP/PAF1/NASP/FN1/TMED2	57
GO:0071166	ribonucleoprotein complex localization	18/511	42/3321	1.66501e-05	0.000585263	0.000526993	PRPF31/NUP214/NUP155/NUP133/ZC3H11A/NOP9/SUPT6H/NSUN2/NUP160/THOC6/NUP93/NPM1/THOC3/TPR/NUP88/NUP107/EIF6/XPOT	18
GO:0019827	stem cell population maintenance	14/511	32/3321	0.000112644	0.00265179	0.00238777	RIF1/SOX2/SMC1A/SALL4/WDR43/IGF2BP1/ZC3H13/YAP1/LIN28A/HMGA2/CDC73/CTR9/METTL14/PAF1	14
GO:0098727	maintenance of cell number	14/511	32/3321	0.000112644	0.00265179	0.00238777	RIF1/SOX2/SMC1A/SALL4/WDR43/IGF2BP1/ZC3H13/YAP1/LIN28A/HMGA2/CDC73/CTR9/METTL14/PAF1	14
GO:0045667	regulation of osteoblast differentiation	9/511	17/3321	0.000344546	0.00636445	0.0057308	FBN2/SMAD3/HDAC4/YAP1/SMAD5/MEN1/PDLIM7/CDK6/DDX5	9
GO:0051301	cell division	38/511	155/3321	0.00159672	0.0198893	0.0179091	TOP2A/USP8/CDK2/HELLS/SMC1A/AURKB/SPART/PDS5B/CDK1/MAD2L1/NSUN2/CAT/TOP1/NUSAP1/USP39/LIG3/RAD21/KIFC1/LIG1/RCC1/TPR/POU3F3/UBE2I/SEPTIN10/HMGA2/SMC4/MCMBP/SMC2/KIF4A/SON/TIMELESS/NUP43/PKN2/RCC2/MDK/MAD1L1/CDK6/POGZ	38
GO:0071772	response to BMP	9/511	21/3321	0.00233804	0.0281663	0.025362	SMAD3/CRB2/SPART/COL2A1/FBN1/SMAD5/FKBP8/LEMD3/DDX5	9
GO:0071773	cellular response to BMP stimulus	9/511	21/3321	0.00233804	0.0281663	0.025362	SMAD3/CRB2/SPART/COL2A1/FBN1/SMAD5/FKBP8/LEMD3/DDX5	9
GO:0019083	viral transcription	6/511	11/3321	0.00298409	0.0343372	0.0309185	LARP7/HMGA2/RSF1/SMARCA4/SNW1/SMARCB1	6

## Sheet: C) enriched in ETANTR (Fig1G)
ID	Description	GeneRatio	BgRatio	pvalue	p.adjust	qvalue	geneID	Count
GO:0120039	plasma membrane bounded cell projection morphogenesis	74/350	193/3321	2.45558e-26	3.54802e-23	2.81311e-23	NPTN/SRC/DNM1L/RAC1/PAFAH1B1/NCKAP1/AFG3L2/SPAG9/SH3GL2/SMURF1/PAK1/ACTR2/DPYSL4/CORO1B/YWHAH/NEO1/PTPRS/ELAVL4/CTNND2/GSK3B/RUFY3/KIDINS220/RAB3A/CTNNA2/DIP2B/CRMP1/PLXNA1/THY1/NEDD4L/NECTIN1/ATL1/CAMK2B/DPYSL5/DPYSL2/SRGAP2/DCLK1/RTN4/GDI1/MAP2/TNR/EPHA4/STXBP1/APP/TUBB3/ACTB/NEFL/STMN1/ACTBL2/GPM6A/TUBB2B/UCHL1/CDK5/MAP1A/MAP1B/FYN/EPB41L3/NCAM1/MAP6/ABI1/PPFIA2/L1CAM/TNIK/DNM3/SRCIN1/NFASC/AN…	74
GO:0048812	neuron projection morphogenesis	72/350	184/3321	2.95299e-26	3.54802e-23	2.81311e-23	NPTN/DNM1L/RAC1/PAFAH1B1/NCKAP1/AFG3L2/SPAG9/SH3GL2/SMURF1/PAK1/ACTR2/DPYSL4/YWHAH/NEO1/PTPRS/ELAVL4/CTNND2/GSK3B/RUFY3/KIDINS220/RAB3A/CTNNA2/DIP2B/CRMP1/PLXNA1/THY1/NEDD4L/NECTIN1/ATL1/CAMK2B/DPYSL5/DPYSL2/SRGAP2/DCLK1/RTN4/GDI1/MAP2/TNR/EPHA4/STXBP1/APP/TUBB3/ACTB/NEFL/STMN1/ACTBL2/GPM6A/TUBB2B/UCHL1/CDK5/MAP1A/MAP1B/FYN/EPB41L3/NCAM1/MAP6/ABI1/PPFIA2/L1CAM/TNIK/DNM3/SRCIN1/NFASC/ANK3/PACSIN1/…	72
GO:0050804	modulation of chemical synaptic transmission	48/350	108/3321	2.48179e-20	8.51962e-18	6.75494e-18	NPTN/SRC/DNM1L/SQSTM1/MPP2/AKAP12/YWHAH/HRAS/CAMK2A/PTPRS/ELAVL4/GSK3B/RAB3A/YWHAG/GNAI2/SNCA/PRKAR2B/NCDN/PREPL/STX1B/CAMK2B/SNCG/VGF/CACNB3/ERC1/TNR/EPHA4/STXBP1/APP/PRNP/KRAS/TUBB2B/STX1A/CDK5/MAP1A/MAP1B/FYN/GNAI1/ATP1A2/DNM1/PPFIA2/NRXN1/PPP3CB/VAMP2/SNAP25/CNTN2/MAPT/SYN1	48
GO:0010506	regulation of autophagy	28/350	92/3321	8.77996e-08	3.2966e-06	2.61377e-06	CAPN1/DNM1L/EXOC1/ATP6V1C1/GPSM1/RRAGC/GSK3A/SH3GLB1/GSK3B/CISD1/RALB/ATP6V1E1/VPS13C/ATP6V1B2/SNCA/VPS26B/EEF1A2/ATP6V1A/ATP6V0A1/UCHL1/CDK5/SOGA3/ATP6V0D1/OPTN/ATP6V1D/ATP6V1G2/ATP6V1H/MAPT	28
GO:0007163	establishment or maintenance of cell polarity	19/350	77/3321	0.000267496	0.00290856	0.00230611	CRK/CAP2/RAC3/RAC1/PAFAH1B1/ACTR3/LIN7A/PAK1/ACTR2/ARPC5/CLASP2/GSK3B/RUFY3/CAP1/MYO18A/ACTB/MAP1B/RHOB/SHTN1	19
GO:0061640	cytoskeleton-dependent cytokinesis	11/350	36/3321	0.000802915	0.00756629	0.00599907	ACTR3/TRIM36/ACTR2/RAB35/SEPTIN3/STMN1/ANK3/FMN2/SEPTIN6/RHOB/SPTBN1	11
GO:0043112	receptor metabolic process	12/350	47/3321	0.00265648	0.0197632	0.0156696	CAPN1/SMURF1/EHD3/SH3GLB1/NSF/SNCA/CDK5/DNM1/OPTN/DNM3/SNAP25/CNTN2	12
GO:0097120	receptor localization to synapse	7/350	21/3321	0.00426675	0.0284806	0.0225813	NPTN/GPHN/HRAS/STX1B/STX7/VAMP2/SNAP25	7
