# Supplementary material for: Integrated proteomics spotlight the proteasome as a therapeutic vulnerability in embryonal tumors with multilayered rosettes
Source: Neuro Oncol. 2023 Dec 30;26(5):935–49. doi: 10.1093/neuonc/noad265 (PMC11066909; doi:10.1093/neuonc/noad265)
Supplement: noad265_suppl_Supplementary_Table_S3 [file noad265_suppl_supplementary_table_s3.xlsx]

## Sheet: A) ETANTR_enriched (Fig2I)
ID	Description	GeneRatio	BgRatio	pvalue	p.adjust	qvalue	geneID	Count	Overlap with INTRAtumoral enrichment
GO:0048812	neuron projection morphogenesis	66/267	143/2251	8.95147e-27	1.45666e-23	1.16707e-23	DNM3/RTN4/ACTB/PTPRS/NRCAM/STMN1/MAP1B/PPFIA2/ABI1/FYN/SHTN1/MACF1/APP/TNIK/NFASC/PPP3CB/EPB41L3/DPYSL5/CTNNA2/GDI1/DPYSL2/TUBB2B/NCKAP1/RAB3A/CNTN2/MAPT/NCAM1/MAP4K4/L1CAM/GPM6A/PLXNA1/UCHL1/ANK3/TUBB3/NEFL/YWHAH/CDK5/STXBP1/MAP6/MAP2/CAMK2B/DCLK1/SRCIN1/CTNND2/MAP1A/DPYSL4/PAK1/KIDINS220/PPP3CA/FARP1/GAP43/RUFY3/EFNB3/CYFIP2/SRGAP2/CRMP1/THY1/KIF1A/TRIO/NEO1/NRXN1/ATL1/ELAVL4/WASF1/NEDD4L/NPTN	66	YES
GO:0120039	plasma membrane bounded cell projection morphogenesis	67/267	148/2251	1.426e-26	1.45666e-23	1.16707e-23	DNM3/RTN4/ACTB/PTPRS/NRCAM/STMN1/MAP1B/PPFIA2/ABI1/FYN/SHTN1/MACF1/APP/TNIK/NFASC/PPP3CB/EPB41L3/DPYSL5/CTNNA2/GDI1/DPYSL2/TUBB2B/NCKAP1/RAB3A/CNTN2/MAPT/NCAM1/MAP4K4/L1CAM/GPM6A/PLXNA1/UCHL1/CORO1B/ANK3/TUBB3/NEFL/YWHAH/CDK5/STXBP1/MAP6/MAP2/CAMK2B/DCLK1/SRCIN1/CTNND2/MAP1A/DPYSL4/PAK1/KIDINS220/PPP3CA/FARP1/GAP43/RUFY3/EFNB3/CYFIP2/SRGAP2/CRMP1/THY1/KIF1A/TRIO/NEO1/NRXN1/ATL1/ELAVL4/WASF1/NEDD4…	67	YES
GO:0032989	cellular component morphogenesis	71/267	166/2251	2.46068e-26	1.67572e-23	1.34258e-23	DNM3/RTN4/ACTB/PTPRS/NRCAM/STMN1/MAP1B/ANK2/PPFIA2/ABI1/FYN/SHTN1/MACF1/TMOD2/APP/TNIK/NFASC/PPP3CB/EPB41L3/DPYSL5/CTNNA2/GDI1/DPYSL2/TUBB2B/NCKAP1/RAB3A/CNTN2/MAPT/NCAM1/MAP4K4/L1CAM/GPM6A/PLXNA1/UCHL1/ACTC1/CORO1B/ANK3/TUBB3/NEFL/YWHAH/CDK5/STXBP1/CLASP2/MAP6/MAP2/CAMK2B/DCLK1/SRCIN1/CTNND2/MAP1A/DPYSL4/PAK1/KIDINS220/PPP3CA/FARP1/GAP43/RUFY3/EFNB3/CYFIP2/SRGAP2/CRMP1/THY1/KIF1A/TRIO/NEO1/NRXN1…	71	YES
GO:0048666	neuron development	86/267	237/2251	4.73848e-26	2.13521e-23	1.71072e-23	DNM3/RTN4/ACTB/GPRIN1/PTPRS/NRCAM/STMN1/MAP1B/PPFIA2/ABI1/FYN/SHTN1/MACF1/APP/TNIK/NFASC/YWHAZ/PPP3CB/EPB41L3/SNAP25/CNTN1/DPYSL5/CAMK1D/SYN1/CTNNA2/GDI1/DPYSL2/TUBB2B/NCKAP1/RAB3A/CNTN2/MAPT/NCAM1/PPP1R9B/MAP4K4/L1CAM/GPM6A/PLXNA1/UCHL1/ANK3/STMN2/TUBB3/NEFL/YWHAH/CDK5/STXBP1/MAP6/MAP2/CAMK2B/GNAO1/STX1B/DCLK1/SRCIN1/NCDN/CTNND2/ATAT1/MAP1A/DPYSL4/PAK1/KIDINS220/GSK3A/DPYSL3/PPP3CA/FARP1/CAMK2A/…	86	YES
GO:0031175	neuron projection development	82/267	218/2251	5.50676e-26	2.13521e-23	1.71072e-23	DNM3/RTN4/ACTB/GPRIN1/PTPRS/NRCAM/STMN1/MAP1B/PPFIA2/ABI1/FYN/SHTN1/MACF1/APP/TNIK/NFASC/PPP3CB/EPB41L3/SNAP25/CNTN1/DPYSL5/CAMK1D/CTNNA2/GDI1/DPYSL2/TUBB2B/NCKAP1/RAB3A/CNTN2/MAPT/NCAM1/PPP1R9B/MAP4K4/L1CAM/GPM6A/PLXNA1/UCHL1/ANK3/STMN2/TUBB3/NEFL/YWHAH/CDK5/STXBP1/MAP6/MAP2/CAMK2B/GNAO1/STX1B/DCLK1/SRCIN1/NCDN/CTNND2/MAP1A/DPYSL4/PAK1/KIDINS220/GSK3A/DPYSL3/PPP3CA/FARP1/CAMK2A/GAP43/RUFY3/EFNB3…	82	YES
GO:0048858	cell projection morphogenesis	67/267	151/2251	6.27081e-26	2.13521e-23	1.71072e-23	DNM3/RTN4/ACTB/PTPRS/NRCAM/STMN1/MAP1B/PPFIA2/ABI1/FYN/SHTN1/MACF1/APP/TNIK/NFASC/PPP3CB/EPB41L3/DPYSL5/CTNNA2/GDI1/DPYSL2/TUBB2B/NCKAP1/RAB3A/CNTN2/MAPT/NCAM1/MAP4K4/L1CAM/GPM6A/PLXNA1/UCHL1/CORO1B/ANK3/TUBB3/NEFL/YWHAH/CDK5/STXBP1/MAP6/MAP2/CAMK2B/DCLK1/SRCIN1/CTNND2/MAP1A/DPYSL4/PAK1/KIDINS220/PPP3CA/FARP1/GAP43/RUFY3/EFNB3/CYFIP2/SRGAP2/CRMP1/THY1/KIF1A/TRIO/NEO1/NRXN1/ATL1/ELAVL4/WASF1/NEDD4…	67	YES
GO:0032990	cell part morphogenesis	67/267	156/2251	6.66813e-25	1.94614e-22	1.55924e-22	DNM3/RTN4/ACTB/PTPRS/NRCAM/STMN1/MAP1B/PPFIA2/ABI1/FYN/SHTN1/MACF1/APP/TNIK/NFASC/PPP3CB/EPB41L3/DPYSL5/CTNNA2/GDI1/DPYSL2/TUBB2B/NCKAP1/RAB3A/CNTN2/MAPT/NCAM1/MAP4K4/L1CAM/GPM6A/PLXNA1/UCHL1/CORO1B/ANK3/TUBB3/NEFL/YWHAH/CDK5/STXBP1/MAP6/MAP2/CAMK2B/DCLK1/SRCIN1/CTNND2/MAP1A/DPYSL4/PAK1/KIDINS220/PPP3CA/FARP1/GAP43/RUFY3/EFNB3/CYFIP2/SRGAP2/CRMP1/THY1/KIF1A/TRIO/NEO1/NRXN1/ATL1/ELAVL4/WASF1/NEDD4…	67	YES
GO:0099537	trans-synaptic signaling	54/267	114/2251	1.83109e-22	4.27221e-20	3.42288e-20	PTPRS/SV2A/KRAS/MAP1B/PPFIA2/DNM1/FYN/TMOD2/APP/LIN7A/DNAJC5/PPP3CB/SNCG/SNAP25/AMPH/SLC1A4/SYN3/HRAS/SYN1/MPP2/TUBB2B/VAMP2/RAB3A/CNTN2/MAPT/GNAI1/PPP1R9B/SNCA/NAPB/CASK/NLGN4X/YWHAH/CDK5/STXBP1/CAMK2B/SYP/STX1B/YWHAG/AKAP12/NCDN/SEPTIN5/MAP1A/GSK3A/PPP3CA/FARP1/CAMK2A/PRKAR2B/EFNB3/SLC1A2/NRXN1/ELAVL4/PRKACA/PREPL/NPTN	54	YES
GO:0099536	synaptic signaling	56/267	122/2251	1.88203e-22	4.27221e-20	3.42288e-20	GNB1/PTPRS/SV2A/KRAS/MAP1B/PPFIA2/DNM1/FYN/TMOD2/APP/LIN7A/GNAQ/DNAJC5/PPP3CB/SNCG/SNAP25/AMPH/SLC1A4/SYN3/HRAS/SYN1/MPP2/TUBB2B/VAMP2/RAB3A/CNTN2/MAPT/GNAI1/PPP1R9B/SNCA/NAPB/CASK/NLGN4X/YWHAH/CDK5/STXBP1/CAMK2B/SYP/STX1B/YWHAG/AKAP12/NCDN/SEPTIN5/MAP1A/GSK3A/PPP3CA/FARP1/CAMK2A/PRKAR2B/EFNB3/SLC1A2/NRXN1/ELAVL4/PRKACA/PREPL/NPTN	56	YES
GO:0007268	chemical synaptic transmission	53/267	112/2251	5.11656e-22	9.50284e-20	7.61363e-20	PTPRS/SV2A/KRAS/MAP1B/PPFIA2/DNM1/FYN/TMOD2/APP/LIN7A/DNAJC5/PPP3CB/SNCG/SNAP25/AMPH/SLC1A4/SYN3/HRAS/SYN1/MPP2/TUBB2B/VAMP2/RAB3A/CNTN2/MAPT/GNAI1/PPP1R9B/SNCA/NAPB/CASK/NLGN4X/YWHAH/CDK5/STXBP1/CAMK2B/SYP/STX1B/YWHAG/AKAP12/NCDN/SEPTIN5/MAP1A/GSK3A/PPP3CA/CAMK2A/PRKAR2B/EFNB3/SLC1A2/NRXN1/ELAVL4/PRKACA/PREPL/NPTN	53	YES
GO:0098916	anterograde trans-synaptic signaling	53/267	112/2251	5.11656e-22	9.50284e-20	7.61363e-20	PTPRS/SV2A/KRAS/MAP1B/PPFIA2/DNM1/FYN/TMOD2/APP/LIN7A/DNAJC5/PPP3CB/SNCG/SNAP25/AMPH/SLC1A4/SYN3/HRAS/SYN1/MPP2/TUBB2B/VAMP2/RAB3A/CNTN2/MAPT/GNAI1/PPP1R9B/SNCA/NAPB/CASK/NLGN4X/YWHAH/CDK5/STXBP1/CAMK2B/SYP/STX1B/YWHAG/AKAP12/NCDN/SEPTIN5/MAP1A/GSK3A/PPP3CA/CAMK2A/PRKAR2B/EFNB3/SLC1A2/NRXN1/ELAVL4/PRKACA/PREPL/NPTN	53	YES
GO:0048667	cell morphogenesis involved in neuron differentiation	58/267	133/2251	7.33791e-22	1.24928e-19	1.00092e-19	DNM3/RTN4/ACTB/PTPRS/NRCAM/STMN1/MAP1B/PPFIA2/ABI1/FYN/SHTN1/MACF1/APP/TNIK/NFASC/PPP3CB/DPYSL5/CTNNA2/GDI1/DPYSL2/TUBB2B/RAB3A/CNTN2/MAPT/NCAM1/L1CAM/PLXNA1/UCHL1/ANK3/TUBB3/NEFL/YWHAH/CDK5/STXBP1/MAP6/MAP2/CAMK2B/DCLK1/SRCIN1/CTNND2/MAP1A/PAK1/KIDINS220/PPP3CA/FARP1/GAP43/RUFY3/EFNB3/CRMP1/THY1/KIF1A/TRIO/NEO1/NRXN1/ATL1/ELAVL4/NEDD4L/NPTN	58	YES
GO:0050804	modulation of chemical synaptic transmission	43/267	83/2251	7.66969e-20	1.20532e-17	9.65698e-18	PTPRS/KRAS/MAP1B/PPFIA2/DNM1/FYN/APP/PPP3CB/SNCG/SNAP25/SYN3/HRAS/SYN1/MPP2/TUBB2B/VAMP2/RAB3A/CNTN2/MAPT/GNAI1/PPP1R9B/SNCA/CASK/NLGN4X/YWHAH/CDK5/STXBP1/CAMK2B/SYP/STX1B/YWHAG/AKAP12/NCDN/SEPTIN5/MAP1A/PPP3CA/CAMK2A/PRKAR2B/NRXN1/ELAVL4/PRKACA/PREPL/NPTN	43	YES
GO:0099177	regulation of trans-synaptic signaling	43/267	84/2251	1.41317e-19	2.06222e-17	1.65224e-17	PTPRS/KRAS/MAP1B/PPFIA2/DNM1/FYN/APP/PPP3CB/SNCG/SNAP25/SYN3/HRAS/SYN1/MPP2/TUBB2B/VAMP2/RAB3A/CNTN2/MAPT/GNAI1/PPP1R9B/SNCA/CASK/NLGN4X/YWHAH/CDK5/STXBP1/CAMK2B/SYP/STX1B/YWHAG/AKAP12/NCDN/SEPTIN5/MAP1A/PPP3CA/CAMK2A/PRKAR2B/NRXN1/ELAVL4/PRKACA/PREPL/NPTN	43	YES
GO:0000902	cell morphogenesis	72/267	213/2251	2.19521e-19	2.98988e-17	2.39548e-17	DNM3/RTN4/ACTB/PTPRS/NRCAM/STMN1/MAP1B/PPFIA2/ABI1/FYN/SHTN1/MACF1/APP/TNIK/NFASC/PPP3CB/RHOB/EPB41L3/PALM/DPYSL5/CTNNA2/GDI1/DPYSL2/TUBB2B/NCKAP1/RAB3A/CNTN2/MAPT/NCAM1/MAP4K4/L1CAM/GPM6A/CDC42EP4/PLXNA1/UCHL1/CORO1B/ANK3/TUBB3/NEFL/YWHAH/CDK5/STXBP1/MAP6/MAP2/CAMK2B/DCLK1/SRCIN1/CTNND2/MAP1A/DPYSL4/PAK1/KIDINS220/PPP3CA/FARP1/GAP43/RUFY3/CAP1/EFNB3/CYFIP2/SRGAP2/CORO1A/CRMP1/THY1/KIF1A/TRIO/NEO…	72	YES
GO:0120035	regulation of plasma membrane bounded cell projection organization	56/267	148/2251	1.47779e-17	1.88695e-15	1.51182e-15	DNM3/RTN4/PTPRS/MAP1B/PPFIA2/FYN/SHTN1/MACF1/TNIK/RALA/SNAP25/CNTN1/PALM/CAMK1D/HRAS/CTNNA2/GDI1/NCKAP1/CNTN2/MAPT/MAP4K4/L1CAM/GPM6A/CDC42EP4/PLXNA1/CORO1B/STMN2/NEFL/YWHAH/CDK5/MAP6/MAP2/CAMK2B/STX1B/SRCIN1/EVL/PAK1/KIDINS220/ACTR3/GSK3A/DPYSL3/PPP3CA/GAP43/RUFY3/EFNB3/CCDC88A/CRMP1/THY1/KIF1A/AP2A1/BRK1/GPC2/ELAVL4/FNBP1L/NEDD4L/NPTN	56	YES
GO:0031344	regulation of cell projection organization	56/267	149/2251	2.13535e-17	2.56619e-15	2.05602e-15	DNM3/RTN4/PTPRS/MAP1B/PPFIA2/FYN/SHTN1/MACF1/TNIK/RALA/SNAP25/CNTN1/PALM/CAMK1D/HRAS/CTNNA2/GDI1/NCKAP1/CNTN2/MAPT/MAP4K4/L1CAM/GPM6A/CDC42EP4/PLXNA1/CORO1B/STMN2/NEFL/YWHAH/CDK5/MAP6/MAP2/CAMK2B/STX1B/SRCIN1/EVL/PAK1/KIDINS220/ACTR3/GSK3A/DPYSL3/PPP3CA/GAP43/RUFY3/EFNB3/CCDC88A/CRMP1/THY1/KIF1A/AP2A1/BRK1/GPC2/ELAVL4/FNBP1L/NEDD4L/NPTN	56	YES
GO:0000904	cell morphogenesis involved in differentiation	59/267	168/2251	1.11301e-16	1.26326e-14	1.01212e-14	DNM3/RTN4/ACTB/PTPRS/NRCAM/STMN1/MAP1B/PPFIA2/ABI1/FYN/SHTN1/MACF1/APP/TNIK/NFASC/PPP3CB/DPYSL5/CTNNA2/GDI1/DPYSL2/TUBB2B/RAB3A/CNTN2/MAPT/NCAM1/L1CAM/PLXNA1/UCHL1/ANK3/TUBB3/NEFL/YWHAH/CDK5/STXBP1/MAP6/MAP2/CAMK2B/DCLK1/SRCIN1/CTNND2/MAP1A/PAK1/KIDINS220/PPP3CA/FARP1/GAP43/RUFY3/EFNB3/SRGAP2/CRMP1/THY1/KIF1A/TRIO/NEO1/NRXN1/ATL1/ELAVL4/NEDD4L/NPTN	59	YES
GO:0007409	axonogenesis	44/267	101/2251	1.42315e-16	1.53026e-14	1.22604e-14	RTN4/ACTB/PTPRS/NRCAM/STMN1/MAP1B/FYN/SHTN1/MACF1/APP/NFASC/PPP3CB/DPYSL5/CTNNA2/GDI1/DPYSL2/TUBB2B/RAB3A/CNTN2/MAPT/NCAM1/L1CAM/PLXNA1/UCHL1/ANK3/TUBB3/NEFL/CDK5/STXBP1/MAP6/MAP2/DCLK1/MAP1A/PAK1/GAP43/RUFY3/EFNB3/CRMP1/THY1/TRIO/NEO1/NRXN1/ATL1/NPTN	44	YES
GO:0061564	axon development	44/267	110/2251	6.8394e-15	6.98644e-13	5.59751e-13	RTN4/ACTB/PTPRS/NRCAM/STMN1/MAP1B/FYN/SHTN1/MACF1/APP/NFASC/PPP3CB/DPYSL5/CTNNA2/GDI1/DPYSL2/TUBB2B/RAB3A/CNTN2/MAPT/NCAM1/L1CAM/PLXNA1/UCHL1/ANK3/TUBB3/NEFL/CDK5/STXBP1/MAP6/MAP2/DCLK1/MAP1A/PAK1/GAP43/RUFY3/EFNB3/CRMP1/THY1/TRIO/NEO1/NRXN1/ATL1/NPTN	44	YES
GO:0010975	regulation of neuron projection development	44/267	112/2251	1.50722e-14	1.46631e-12	1.1748e-12	DNM3/RTN4/PTPRS/MAP1B/PPFIA2/FYN/SHTN1/MACF1/TNIK/SNAP25/CNTN1/CAMK1D/CTNNA2/GDI1/CNTN2/MAPT/MAP4K4/L1CAM/PLXNA1/STMN2/NEFL/YWHAH/CDK5/MAP6/MAP2/CAMK2B/STX1B/SRCIN1/PAK1/KIDINS220/GSK3A/DPYSL3/PPP3CA/RUFY3/EFNB3/CCDC88A/CRMP1/THY1/KIF1A/AP2A1/GPC2/ELAVL4/NEDD4L/NPTN	44	YES
GO:0007267	cell-cell signaling	66/267	227/2251	6.31988e-14	5.86887e-12	4.70211e-12	GNB1/PTPRS/SV2A/KRAS/MAP1B/ANK2/PPFIA2/DNM1/FYN/MACF1/TMOD2/APP/TNIK/LIN7A/GNAQ/DNAJC5/PPP3CB/SNCG/SNAP25/AMPH/SLC1A4/SYN3/HRAS/SYN1/MPP2/TUBB2B/VAMP2/RAB3A/CNTN2/MAPT/GNAI1/PPP1R9B/VSNL1/SNCA/MAP4K4/NAPB/CASK/NLGN4X/YWHAH/CDK5/STXBP1/CAMK2B/SYP/STX1B/YWHAG/AKAP12/NCDN/CTNND2/SEPTIN5/MAP1A/GSK3A/PPP3CA/FARP1/CAMK2A/PRKAR2B/EFNB3/THY1/CXADR/SLC1A2/SMPD3/NRXN1/ELAVL4/PRKACA/MAOB/PREPL/NPTN	66	YES
GO:0034330	cell junction organization	51/267	153/2251	2.2711e-13	2.01733e-11	1.61628e-11	DNM3/ACTB/PTPRS/NRCAM/MAP1B/ANK2/PPFIA2/FYN/MACF1/APP/NFASC/YWHAZ/EPB41L3/SNCG/PALM/SYN1/CTNNA2/RAB3A/CNTN2/MAPT/SNCA/MAP4K4/ADD2/L1CAM/GPM6A/TUBA1A/ADD1/ANK3/NEFL/NLGN4X/CDK5/TLN2/DCTN1/CLASP2/CAMKV/CAMK2B/SRCIN1/CTNND2/INA/FARP1/GAP43/NDRG1/THY1/KIF1A/CXADR/NRXN1/MAPRE2/PRKACA/WASF1/PRKCA/NPTN	51	YES
GO:0050808	synapse organization	39/267	99/2251	5.20321e-13	4.42923e-11	3.54868e-11	DNM3/ACTB/PTPRS/NRCAM/MAP1B/PPFIA2/FYN/APP/NFASC/YWHAZ/SNCG/PALM/SYN1/CTNNA2/RAB3A/CNTN2/MAPT/SNCA/ADD2/L1CAM/GPM6A/TUBA1A/ANK3/NEFL/NLGN4X/CDK5/DCTN1/CAMKV/CAMK2B/SRCIN1/CTNND2/INA/FARP1/GAP43/NDRG1/KIF1A/NRXN1/WASF1/NPTN	39	YES
GO:0030029	actin filament-based process	54/267	178/2251	3.17865e-12	2.5976e-10	2.08118e-10	SPTBN1/CAPG/ACTB/PDXP/KRAS/STMN1/ANK2/SPTAN1/ABI1/SHTN1/TMOD2/TNIK/RALA/RHOB/EPB41L3/HRAS/CTNNA2/TMSB10/NCKAP1/PPP1R9B/ADD2/BIN1/CDC42EP4/EPB41L1/ACTC1/CORO1B/CRACD/ADD1/RAP1GDS1/CDK5/CLASP2/MYO5A/EVL/MARCKSL1/PAK1/ACTR3/DPYSL3/INA/FARP1/ARPC1A/RUFY3/CAP1/MARCKS/CYFIP2/SRGAP2/CORO1A/CCDC88A/MYO18A/CXADR/PPM1E/BRK1/FNBP1L/WASF1/NEDD4L	54	NO
GO:0048167	regulation of synaptic plasticity	22/267	37/2251	3.43739e-12	2.70099e-10	2.16402e-10	KRAS/MAP1B/APP/PPP3CB/SNAP25/HRAS/MPP2/VAMP2/RAB3A/CNTN2/MAPT/SNCA/YWHAH/CDK5/STXBP1/CAMK2B/SYP/YWHAG/NCDN/MAP1A/CAMK2A/NPTN	22	YES
GO:0007269	neurotransmitter secretion	21/267	36/2251	1.84822e-11	1.34854e-09	1.08044e-09	SV2A/PPFIA2/LIN7A/DNAJC5/SNCG/SNAP25/SYN3/SYN1/VAMP2/RAB3A/SNCA/NAPB/CASK/CDK5/STXBP1/SYP/STX1B/SEPTIN5/CAMK2A/NRXN1/PREPL	21	YES
GO:0099643	signal release from synapse	21/267	36/2251	1.84822e-11	1.34854e-09	1.08044e-09	SV2A/PPFIA2/LIN7A/DNAJC5/SNCG/SNAP25/SYN3/SYN1/VAMP2/RAB3A/SNCA/NAPB/CASK/CDK5/STXBP1/SYP/STX1B/SEPTIN5/CAMK2A/NRXN1/PREPL	21	YES
GO:0016358	dendrite development	29/267	68/2251	6.59947e-11	4.49424e-09	3.60077e-09	DNM3/PTPRS/MAP1B/PPFIA2/ABI1/FYN/APP/TNIK/CAMK1D/CTNNA2/PPP1R9B/YWHAH/CDK5/MAP6/MAP2/CAMK2B/DCLK1/SRCIN1/CTNND2/MAP1A/KIDINS220/GSK3A/PPP3CA/FARP1/CAMK2A/SRGAP2/KIF1A/ELAVL4/NEDD4L	29	YES
GO:0099504	synaptic vesicle cycle	24/267	49/2251	9.24379e-11	5.90158e-09	4.72832e-09	DNM3/ACTB/SV2A/PPFIA2/DNM1/DNAJC5/PPP3CB/SNCG/SNAP25/AMPH/SYN3/SYN1/VAMP2/RAB3A/SNCA/NAPB/CASK/NLGN4X/CDK5/STXBP1/SYP/STX1B/SEPTIN5/PREPL	24	YES
GO:0097485	neuron projection guidance	21/267	39/2251	1.48114e-10	9.06215e-09	7.26056e-09	NRCAM/FYN/APP/NFASC/DPYSL5/DPYSL2/TUBB2B/CNTN2/NCAM1/L1CAM/PLXNA1/TUBB3/CDK5/DPYSL4/GAP43/EFNB3/CRMP1/TRIO/NEO1/NRXN1/NPTN	21	YES
GO:0044087	regulation of cellular component biogenesis	58/267	217/2251	1.50814e-10	9.06215e-09	7.26056e-09	DNM3/SPTBN1/CAPG/PTPRS/STMN1/MAP1B/SPTAN1/MACF1/TMOD2/APP/RALA/RALB/PALM/HRAS/STUB1/CTNNA2/TMSB10/NCKAP1/RAB3A/MAPT/SNCA/MAP4K4/NAPB/ADD2/BIN1/DNAJB2/GPM6A/CDC42EP4/CORO1B/CRACD/ADD1/STMN2/STXBP1/DCTN1/CLASP2/MAP2/STX1B/EVL/ATAT1/PAK1/LGALS3/ACTR3/DPYSL3/FARP1/ARPC1A/GAP43/CYFIP2/CORO1A/CCDC88A/THY1/SMPD3/NRXN1/PPM1E/BRK1/PRKACA/FNBP1L/WASF1/PRKCA	58	YES
GO:0006836	neurotransmitter transport	22/267	43/2251	1.97854e-10	1.1549e-08	9.25301e-09	SV2A/PPFIA2/LIN7A/DNAJC5/SNCG/SNAP25/SYN3/SYN1/VAMP2/RAB3A/SNCA/NAPB/CASK/CDK5/STXBP1/SYP/STX1B/SEPTIN5/CAMK2A/SLC1A2/NRXN1/PREPL	22	YES
GO:0001505	regulation of neurotransmitter levels	23/267	48/2251	4.11376e-10	2.27146e-08	1.81988e-08	SV2A/PPFIA2/LIN7A/DNAJC5/SNCG/SNAP25/SYN3/SYN1/VAMP2/RAB3A/SNCA/NAPB/CASK/CDK5/STXBP1/SYP/STX1B/SEPTIN5/CAMK2A/SLC1A2/NRXN1/MAOB/PREPL	23	YES
GO:0099003	vesicle-mediated transport in synapse	24/267	52/2251	4.46544e-10	2.40076e-08	1.92348e-08	DNM3/ACTB/SV2A/PPFIA2/DNM1/DNAJC5/PPP3CB/SNCG/SNAP25/AMPH/SYN3/SYN1/VAMP2/RAB3A/SNCA/NAPB/CASK/NLGN4X/CDK5/STXBP1/SYP/STX1B/SEPTIN5/PREPL	24	YES
GO:0051130	positive regulation of cellular component organization	62/267	247/2251	5.39179e-10	2.82447e-08	2.26295e-08	DNM3/PDXP/MAP1B/DNM1/FYN/SHTN1/MACF1/APP/RALA/RALB/CNTN1/PALM/CAMK1D/HRAS/STUB1/CTNNA2/GDI1/NCKAP1/MAPT/SNCA/MAP4K4/L1CAM/BIN1/GPM6A/CDC42EP4/PLXNA1/CORO1B/CRACD/ADD1/STMN2/NEFL/CDK5/DCTN1/CLASP2/MAP6/CAMK2B/EVL/ATAT1/PAK1/KIDINS220/LGALS3/ACTR3/GSK3A/DPYSL3/PPP3CA/ARPC1A/RUFY3/CORO1A/CCDC88A/THY1/SMPD3/NRXN1/PPM1E/AP2A1/BRK1/GPC2/MAPRE2/ELAVL4/FNBP1L/WASF1/NEDD4L/NPTN	62	YES
GO:0007411	axon guidance	20/267	38/2251	7.1868e-10	3.67066e-08	2.94091e-08	NRCAM/FYN/APP/NFASC/DPYSL5/DPYSL2/TUBB2B/CNTN2/NCAM1/L1CAM/PLXNA1/TUBB3/CDK5/GAP43/EFNB3/CRMP1/TRIO/NEO1/NRXN1/NPTN	20	YES
GO:0006887	exocytosis	30/267	79/2251	9.54802e-10	4.75771e-08	3.81185e-08	SV2A/PPFIA2/RALA/LIN7A/DNAJC5/PPP3CB/RALB/SNAP25/SYN1/NSF/VAMP2/RAB3A/VSNL1/SNCA/NAPB/EXOC3/CASK/CDK5/STXBP1/CLASP2/SYP/STX1B/SRCIN1/SEPTIN5/PAK1/SCRN1/CORO1A/EXOC2/SMPD3/PREPL	30	YES
GO:0051493	regulation of cytoskeleton organization	42/267	141/2251	2.33916e-09	1.0883e-07	8.71937e-08	SPTBN1/CAPG/PDXP/STMN1/MAP1B/SPTAN1/TMOD2/RHOB/HRAS/CTNNA2/TMSB10/NCKAP1/MAPT/GNAI1/SNCA/ADD2/BIN1/CDC42EP4/CORO1B/CRACD/ADD1/STMN2/CDK5/DCTN1/CLASP2/MAP6/MAP2/EVL/ATAT1/MAP1A/PAK1/ACTR3/ARPC1A/TRIM36/CYFIP2/CORO1A/CCDC88A/PPM1E/FSD1/BRK1/MAPRE2/WASF1	42	YES
GO:1990778	protein localization to cell periphery	29/267	77/2251	2.34386e-09	1.0883e-07	8.71937e-08	SPTBN1/ACTB/ATP1B1/ANK2/MACF1/ATP2B4/TNIK/NFASC/LIN7A/EPB41L3/SNAP25/STX7/PALM/HRAS/NSF/VAMP2/RAB3A/GNAI1/PPP1R9B/ANK3/CDK5/STXBP1/CLASP2/MYO5A/STX1B/LGALS3/RABEP1/CCDC88A/PREPL	29	YES
GO:0048813	dendrite morphogenesis	20/267	41/2251	4.11996e-09	1.87046e-07	1.49861e-07	DNM3/PPFIA2/ABI1/FYN/TNIK/CTNNA2/YWHAH/CDK5/MAP6/MAP2/CAMK2B/DCLK1/SRCIN1/CTNND2/KIDINS220/PPP3CA/FARP1/KIF1A/ELAVL4/NEDD4L	20	YES
GO:0140352	export from cell	40/267	135/2251	7.09321e-09	3.15031e-07	2.52401e-07	SV2A/ATP1B1/PPFIA2/ATP1A3/RALA/LIN7A/DNAJC5/PPP3CB/SNCG/RALB/SNAP25/SYN3/SYN1/NSF/VAMP2/RAB3A/VSNL1/SNCA/MAP4K4/NAPB/EXOC3/CASK/CDK5/STXBP1/CLASP2/SYP/STX1B/SRCIN1/SEPTIN5/PAK1/SCRN1/PPP3CA/CAMK2A/CORO1A/MYO18A/EXOC2/SMPD3/NRXN1/MAOB/PREPL	40	YES
GO:0006812	cation transport	42/267	151/2251	2.30977e-08	9.83096e-07	7.87652e-07	ATP1B1/ANK2/FYN/ATP6V1G2/ATP2B4/CACNA2D2/APP/ATP1A3/SNCG/ATP6V0A1/SNAP25/ATP6V1B2/CNTN1/SLC1A4/ATP6V1F/NSF/ATP6V1E1/VAMP2/RAB3A/ATP6V1A/ATP6V1H/SNCA/BIN1/GPM6A/ANK3/CASK/YWHAH/CDK5/CAMK2B/GNAO1/LGALS3/ATP6V1C1/PPP3CA/CAMK2A/ATP6V1D/CORO1A/THY1/SFXN3/SLC1A2/PRKACA/MAOB/NEDD4L	42	YES
GO:0032940	secretion by cell	38/267	130/2251	2.69774e-08	1.11756e-06	8.95382e-07	SV2A/PPFIA2/RALA/LIN7A/DNAJC5/PPP3CB/SNCG/RALB/SNAP25/SYN3/SYN1/NSF/VAMP2/RAB3A/VSNL1/SNCA/MAP4K4/NAPB/EXOC3/CASK/CDK5/STXBP1/CLASP2/SYP/STX1B/SRCIN1/SEPTIN5/PAK1/SCRN1/PPP3CA/CAMK2A/CORO1A/MYO18A/EXOC2/SMPD3/NRXN1/MAOB/PREPL	38	YES
GO:0023061	signal release	27/267	75/2251	2.73509e-08	1.11756e-06	8.95382e-07	SV2A/PPFIA2/LIN7A/DNAJC5/PPP3CB/SNCG/SNAP25/SYN3/SYN1/VAMP2/RAB3A/VSNL1/SNCA/MAP4K4/NAPB/CASK/CDK5/STXBP1/SYP/STX1B/SEPTIN5/PPP3CA/CAMK2A/SMPD3/NRXN1/MAOB/PREPL	27	YES
GO:0016079	synaptic vesicle exocytosis	16/267	30/2251	3.11726e-08	1.24874e-06	1.00048e-06	SV2A/PPFIA2/DNAJC5/SNAP25/SYN1/VAMP2/RAB3A/SNCA/NAPB/CASK/CDK5/STXBP1/SYP/STX1B/SEPTIN5/PREPL	16	YES
GO:0006811	ion transport	47/267	183/2251	4.84761e-08	1.89384e-06	1.51733e-06	SV2A/ATP1B1/ANK2/FYN/ATP6V1G2/ATP2B4/CACNA2D2/APP/ATP1A3/SNCG/ATP6V0A1/SNAP25/ATP6V1B2/CNTN1/SLC1A4/ATP6V1F/NSF/ATP6V1E1/VAMP2/RAB3A/ATP6V1A/ATP6V1H/YWHAQ/SNCA/BIN1/GPM6A/ANK3/CASK/YWHAH/CDK5/STXBP1/LASP1/CAMK2B/GNAO1/LGALS3/ATP6V1C1/PPP3CA/CAMK2A/ATP6V1D/SLC25A12/CORO1A/THY1/SFXN3/SLC1A2/PRKACA/MAOB/NEDD4L	47	YES
GO:0031345	negative regulation of cell projection organization	19/267	42/2251	4.91303e-08	1.89384e-06	1.51733e-06	DNM3/RTN4/PTPRS/FYN/GDI1/MAP4K4/STMN2/YWHAH/CDK5/MAP2/STX1B/EVL/GSK3A/DPYSL3/PPP3CA/RUFY3/EFNB3/CRMP1/THY1	19	YES
GO:0006935	chemotaxis	28/267	84/2251	1.02249e-07	3.73026e-06	2.98867e-06	NRCAM/FYN/APP/RALA/NFASC/DPYSL5/CAMK1D/HRAS/DPYSL2/TUBB2B/CNTN2/NCAM1/L1CAM/PLXNA1/CORO1B/TUBB3/CDK5/DPYSL4/LGALS3/GAP43/EFNB3/CORO1A/CRMP1/TRIO/NEO1/CXADR/NRXN1/NPTN	28	YES
GO:0042330	taxis	28/267	84/2251	1.02249e-07	3.73026e-06	2.98867e-06	NRCAM/FYN/APP/RALA/NFASC/DPYSL5/CAMK1D/HRAS/DPYSL2/TUBB2B/CNTN2/NCAM1/L1CAM/PLXNA1/CORO1B/TUBB3/CDK5/DPYSL4/LGALS3/GAP43/EFNB3/CORO1A/CRMP1/TRIO/NEO1/CXADR/NRXN1/NPTN	28	YES
GO:0043269	regulation of ion transport	28/267	84/2251	1.02249e-07	3.73026e-06	2.98867e-06	SV2A/ATP1B1/ANK2/FYN/ATP2B4/CACNA2D2/APP/SNCG/CNTN1/VAMP2/RAB3A/YWHAQ/SNCA/BIN1/ANK3/CASK/YWHAH/CDK5/STXBP1/CAMK2B/GNAO1/LGALS3/CAMK2A/CORO1A/THY1/PRKACA/MAOB/NEDD4L	28	YES
GO:0050770	regulation of axonogenesis	18/267	40/2251	1.24904e-07	4.39963e-06	3.52496e-06	RTN4/PTPRS/MAP1B/SHTN1/MACF1/GDI1/CNTN2/MAPT/L1CAM/PLXNA1/NEFL/CDK5/MAP6/MAP2/PAK1/RUFY3/EFNB3/THY1	18	YES
GO:0046928	regulation of neurotransmitter secretion	13/267	22/2251	1.29352e-07	4.47908e-06	3.58861e-06	PPFIA2/SNCG/SYN1/RAB3A/SNCA/CASK/CDK5/STXBP1/SYP/STX1B/SEPTIN5/CAMK2A/PREPL	13	YES
GO:0048168	regulation of neuronal synaptic plasticity	11/267	16/2251	1.36664e-07	4.57713e-06	3.66718e-06	KRAS/APP/HRAS/RAB3A/CNTN2/SNCA/CAMK2B/SYP/NCDN/CAMK2A/NPTN	11	YES
GO:0001764	neuron migration	15/267	29/2251	1.47705e-07	4.86711e-06	3.89951e-06	NRCAM/MAP1B/FYN/SHTN1/TUBB2A/CTNNA2/TUBB2B/CNTN2/GPM6A/CDK5/CAMK2B/DCLK1/CAMK2A/SRGAP2/DCX	15	YES
GO:0003008	system process	52/267	220/2251	1.68855e-07	5.39016e-06	4.31857e-06	GNB1/GNAS/KRAS/ATP1B1/ANK2/FYN/ATP2B4/TMOD2/APP/ATP1A3/NFASC/YWHAZ/PPP3CB/SNAP25/SLC1A4/MPP2/CTNNA2/DDAH1/RAB3A/CNTN2/MAPT/PPP1R9B/SNCA/BIN1/UCHL1/ACTC1/CRACD/RAP1GDS1/ANK3/NEFL/NLGN4X/CDK5/DCTN1/CAMK2B/GNAO1/STX1B/AKAP12/MAP1A/PAK1/GSK3A/PPP3CA/SLC25A12/PRKAR2B/CXADR/SLC1A2/NRXN1/ELAVL4/PRKACA/NEDD4L/PGAP1/PRKCA/NPTN	52	YES
GO:1990138	neuron projection extension	20/267	49/2251	1.77037e-07	5.56441e-06	4.45818e-06	RTN4/PTPRS/NRCAM/MAP1B/SHTN1/MACF1/PPP3CB/GDI1/DPYSL2/MAPT/L1CAM/PLXNA1/CDK5/MAP2/DCLK1/PAK1/RUFY3/CYFIP2/WASF1/NEDD4L	20	YES
GO:0045055	regulated exocytosis	18/267	42/2251	3.11592e-07	9.22584e-06	7.3917e-06	SV2A/PPFIA2/DNAJC5/PPP3CB/SNAP25/SYN1/VAMP2/RAB3A/SNCA/NAPB/CASK/CDK5/STXBP1/SYP/STX1B/SEPTIN5/CORO1A/PREPL	18	YES
GO:0072659	protein localization to plasma membrane	23/267	64/2251	3.26982e-07	9.5432e-06	7.64597e-06	SPTBN1/ACTB/ATP1B1/ANK2/MACF1/ATP2B4/TNIK/NFASC/EPB41L3/STX7/PALM/NSF/VAMP2/RAB3A/PPP1R9B/ANK3/CDK5/STXBP1/CLASP2/MYO5A/LGALS3/CCDC88A/PREPL	23	YES
GO:0046903	secretion	38/267	142/2251	3.62539e-07	1.04319e-05	8.35801e-06	SV2A/PPFIA2/RALA/LIN7A/DNAJC5/PPP3CB/SNCG/RALB/SNAP25/SYN3/SYN1/NSF/VAMP2/RAB3A/VSNL1/SNCA/MAP4K4/NAPB/EXOC3/CASK/CDK5/STXBP1/CLASP2/SYP/STX1B/SRCIN1/SEPTIN5/PAK1/SCRN1/PPP3CA/CAMK2A/CORO1A/MYO18A/EXOC2/SMPD3/NRXN1/MAOB/PREPL	38	YES
GO:0007186	G protein-coupled receptor signaling pathway	23/267	65/2251	4.52548e-07	1.2841e-05	1.02882e-05	GNB1/GNAS/STMN1/DNM1/ATP2B4/TMOD2/NLN/GNAQ/APLP1/PALM/CNTN2/GNAI1/PPP1R9B/SNCA/YWHAB/GNG2/SYP/GNAO1/AKAP12/GSK3A/CAMK2A/GAP43/PRKCA	23	YES
GO:0032970	regulation of actin filament-based process	30/267	100/2251	4.92384e-07	1.35938e-05	1.08913e-05	SPTBN1/CAPG/PDXP/STMN1/ANK2/SPTAN1/TMOD2/RHOB/HRAS/CTNNA2/TMSB10/NCKAP1/ADD2/BIN1/CDC42EP4/CORO1B/CRACD/ADD1/CDK5/CLASP2/EVL/PAK1/ACTR3/ARPC1A/CYFIP2/CORO1A/CCDC88A/PPM1E/BRK1/WASF1	30	NO
GO:0007610	behavior	26/267	80/2251	5.35765e-07	1.42152e-05	1.13891e-05	KRAS/FYN/DYNLRB1/TMOD2/APP/PPP3CB/SNCG/SNAP25/CNTN2/MAPT/PPP1R9B/SNCA/UCHL1/NLGN4X/CDK5/DCTN1/GNAO1/SEPTIN5/MAP1A/PRKAR2B/EFNB3/CEND1/SLC1A2/NRXN1/ELAVL4/NPTN	26	YES
GO:0048588	developmental cell growth	22/267	61/2251	5.57908e-07	1.46129e-05	1.17078e-05	RTN4/PTPRS/NRCAM/MAP1B/SHTN1/MACF1/APP/PPP3CB/GDI1/DPYSL2/MAPT/L1CAM/PLXNA1/CDK5/MAP2/DCLK1/PAK1/GSK3A/RUFY3/CYFIP2/WASF1/NEDD4L	22	YES
GO:0006897	endocytosis	34/267	122/2251	5.68605e-07	1.47046e-05	1.17812e-05	DNM3/ACTB/ANK2/DNM1/APP/APLP1/PPP3CB/SNCG/SNAP25/AMPH/CLTB/HRAS/DPYSL2/VAMP2/CNTN2/ATP6V1H/SNCA/BIN1/NLGN4X/CDK5/SNX12/RAB5B/SYP/STX1B/LGALS3/RABEP1/PPP3CA/CAP1/MYO18A/SMAP1/AP2A1/FNBP1L/WASF1/NEDD4L	34	YES
GO:0007188	adenylate cyclase-modulating G protein-coupled receptor signaling pathway	12/267	21/2251	6.73165e-07	1.7191e-05	1.37733e-05	GNB1/GNAS/ATP2B4/GNAQ/APLP1/PALM/GNAI1/GNG2/GNAO1/AKAP12/GSK3A/PRKCA	12	YES
GO:0016477	cell migration	51/267	223/2251	7.02215e-07	1.77114e-05	1.41903e-05	RTN4/NRCAM/MAP1B/FYN/SHTN1/MACF1/ATP2B4/APP/RHOB/TUBB2A/CAMK1D/HRAS/CTNNA2/TMSB10/TUBB2B/NCKAP1/CNTN2/PPP1R9B/MAP4K4/ADD2/L1CAM/GPM6A/PLXNA1/CORO1B/CDK5/CLASP2/CAMK2B/AKAP12/DCLK1/SRCIN1/EVL/PAK1/LGALS3/GSK3A/DPYSL3/PPP3CA/CAMK2A/RUFY3/CAP1/SRGAP2/DCX/CORO1A/CCDC88A/THY1/CEND1/MYO18A/CXADR/SMPD3/GPC2/MAPRE2/PRKCA	51	YES
GO:0050877	nervous system process	33/267	118/2251	7.77888e-07	1.91473e-05	1.53407e-05	GNB1/GNAS/KRAS/FYN/TMOD2/APP/NFASC/PPP3CB/SNAP25/SLC1A4/MPP2/CTNNA2/RAB3A/CNTN2/MAPT/PPP1R9B/SNCA/UCHL1/ANK3/NEFL/NLGN4X/CDK5/DCTN1/STX1B/MAP1A/GSK3A/PPP3CA/SLC25A12/PRKAR2B/NRXN1/ELAVL4/PGAP1/NPTN	33	YES
GO:0060560	developmental growth involved in morphogenesis	21/267	58/2251	9.50419e-07	2.21587e-05	1.77534e-05	RTN4/PTPRS/NRCAM/MAP1B/SHTN1/MACF1/APP/PPP3CB/GDI1/DPYSL2/MAPT/L1CAM/PLXNA1/CDK5/MAP2/DCLK1/PAK1/RUFY3/CYFIP2/WASF1/NEDD4L	21	YES
GO:0051668	localization within membrane	38/267	147/2251	9.54461e-07	2.21587e-05	1.77534e-05	SPTBN1/ACTB/ATP1B1/ANK2/FYN/MACF1/ATP2B4/TNIK/RALA/NFASC/LIN7A/EPB41L3/SNAP25/STX7/PALM/HRAS/GDI1/NSF/VAMP2/RAB3A/PPP1R9B/RAB14/ANK3/CDK5/SNX12/STXBP1/CLASP2/MYO5A/STX1B/PAK1/LGALS3/RABEP1/CCDC88A/THY1/EXOC2/NRXN1/GPC2/PREPL	38	YES
GO:0051588	regulation of neurotransmitter transport	13/267	25/2251	9.69043e-07	2.22444e-05	1.78221e-05	PPFIA2/SNCG/SYN1/RAB3A/SNCA/CASK/CDK5/STXBP1/SYP/STX1B/SEPTIN5/CAMK2A/PREPL	13	YES
GO:0010977	negative regulation of neuron projection development	15/267	33/2251	1.26454e-06	2.83896e-05	2.27456e-05	DNM3/RTN4/PTPRS/GDI1/MAP4K4/STMN2/CDK5/MAP2/STX1B/GSK3A/DPYSL3/RUFY3/EFNB3/CRMP1/THY1	15	YES
GO:0007017	microtubule-based process	40/267	162/2251	1.74807e-06	3.88187e-05	3.11013e-05	STMN1/MAP1B/MACF1/DYNLRB1/ATP2B4/APP/TUBB2A/TUBB2B/CNTN2/MAPT/GNAI1/SNCA/CLIP2/TUBB4B/TUBA1A/UCHL1/STMN2/TUBB3/NEFL/CDK5/DCTN1/CLASP2/MAP6/MAP2/ATAT1/MAP1A/PAK1/ACTR3/TRIM36/DYNC1LI2/DCTN2/SRGAP2/DCX/CCDC88A/CRMP1/KIF1A/ARL8A/FSD1/MAPRE2/WASF1	40	YES
GO:0036465	synaptic vesicle recycling	13/267	27/2251	2.99362e-06	6.30511e-05	5.05162e-05	DNM3/ACTB/DNM1/PPP3CB/SNCG/AMPH/VAMP2/RAB3A/SNCA/NLGN4X/CDK5/SYP/STX1B	13	YES
GO:0007612	learning	14/267	31/2251	3.2056e-06	6.68269e-05	5.35414e-05	KRAS/FYN/APP/PPP3CB/SNAP25/CNTN2/PPP1R9B/NLGN4X/CDK5/MAP1A/PRKAR2B/NRXN1/ELAVL4/NPTN	14	YES
GO:0099173	postsynapse organization	17/267	44/2251	3.86545e-06	7.97688e-05	6.39104e-05	DNM3/ACTB/PTPRS/PPFIA2/FYN/NEFL/NLGN4X/CDK5/CAMK2B/SRCIN1/CTNND2/INA/FARP1/GAP43/NDRG1/KIF1A/NRXN1	17	YES
GO:0098655	cation transmembrane transport	31/267	115/2251	4.12675e-06	8.43094e-05	6.75483e-05	ATP1B1/ANK2/FYN/ATP6V1G2/ATP2B4/CACNA2D2/APP/ATP1A3/ATP6V0A1/SNAP25/ATP6V1B2/SLC1A4/ATP6V1F/ATP6V1E1/VAMP2/ATP6V1A/ATP6V1H/SNCA/BIN1/GPM6A/ANK3/YWHAH/CDK5/ATP6V1C1/ATP6V1D/CORO1A/THY1/SFXN3/SLC1A2/PRKACA/NEDD4L	31	YES
GO:0072657	protein localization to membrane	34/267	132/2251	4.17716e-06	8.44283e-05	6.76436e-05	SPTBN1/ACTB/ATP1B1/ANK2/FYN/MACF1/ATP2B4/TNIK/NFASC/LIN7A/EPB41L3/SNAP25/STX7/PALM/HRAS/GDI1/NSF/VAMP2/RAB3A/PPP1R9B/ANK3/CDK5/STXBP1/CLASP2/MYO5A/STX1B/PAK1/LGALS3/RABEP1/CCDC88A/THY1/NRXN1/GPC2/PREPL	34	YES
GO:0007189	adenylate cyclase-activating G protein-coupled receptor signaling pathway	8/267	11/2251	4.25654e-06	8.44283e-05	6.76436e-05	GNB1/GNAS/ATP2B4/GNAQ/APLP1/GNG2/GSK3A/PRKCA	8	YES
GO:0034329	cell junction assembly	25/267	83/2251	4.38821e-06	8.6203e-05	6.90654e-05	DNM3/ACTB/PTPRS/NRCAM/MAP1B/ANK2/MACF1/APP/EPB41L3/SNCA/MAP4K4/ADD2/GPM6A/NLGN4X/CDK5/TLN2/CLASP2/CTNND2/FARP1/GAP43/THY1/NRXN1/PRKACA/PRKCA/NPTN	25	YES
GO:0000226	microtubule cytoskeleton organization	31/267	116/2251	5.03823e-06	9.80295e-05	7.85408e-05	STMN1/MAP1B/TUBB2A/TUBB2B/CNTN2/MAPT/GNAI1/SNCA/CLIP2/TUBB4B/TUBA1A/STMN2/TUBB3/NEFL/CDK5/DCTN1/CLASP2/MAP6/MAP2/ATAT1/MAP1A/PAK1/TRIM36/DYNC1LI2/DCTN2/SRGAP2/DCX/CCDC88A/CRMP1/FSD1/MAPRE2	31	YES
GO:0048488	synaptic vesicle endocytosis	11/267	21/2251	6.35772e-06	0.000121391	9.72577e-05	DNM3/ACTB/DNM1/PPP3CB/SNCG/AMPH/VAMP2/SNCA/NLGN4X/CDK5/SYP	11	YES
GO:0140238	presynaptic endocytosis	11/267	21/2251	6.35772e-06	0.000121391	9.72577e-05	DNM3/ACTB/DNM1/PPP3CB/SNCG/AMPH/VAMP2/SNCA/NLGN4X/CDK5/SYP	11	YES
GO:0048675	axon extension	16/267	41/2251	6.47345e-06	0.000121922	9.76836e-05	RTN4/PTPRS/NRCAM/MAP1B/SHTN1/MACF1/PPP3CB/GDI1/DPYSL2/MAPT/L1CAM/CDK5/MAP2/DCLK1/PAK1/RUFY3	16	YES
GO:0050807	regulation of synapse organization	18/267	50/2251	6.50491e-06	0.000121922	9.76836e-05	DNM3/PTPRS/PPFIA2/FYN/APP/YWHAZ/CTNNA2/SNCA/GPM6A/TUBA1A/CDK5/DCTN1/CAMKV/CAMK2B/SRCIN1/FARP1/KIF1A/NRXN1	18	YES
GO:0034220	ion transmembrane transport	34/267	135/2251	7.20138e-06	0.000133749	0.000107159	ATP1B1/ANK2/FYN/ATP6V1G2/ATP2B4/CACNA2D2/APP/ATP1A3/ATP6V0A1/SNAP25/ATP6V1B2/SLC1A4/ATP6V1F/ATP6V1E1/VAMP2/ATP6V1A/ATP6V1H/YWHAQ/SNCA/BIN1/GPM6A/ANK3/YWHAH/CDK5/LASP1/ATP6V1C1/ATP6V1D/SLC25A12/CORO1A/THY1/SFXN3/SLC1A2/PRKACA/NEDD4L	34	YES
GO:0030516	regulation of axon extension	14/267	33/2251	7.92459e-06	0.000143274	0.00011479	RTN4/PTPRS/NRCAM/MAP1B/SHTN1/MACF1/GDI1/DPYSL2/MAPT/L1CAM/CDK5/MAP2/PAK1/RUFY3	14	YES
GO:0051046	regulation of secretion	27/267	97/2251	9.45451e-06	0.000168843	0.000135277	SV2A/PPFIA2/RALA/PPP3CB/SNCG/SNAP25/SYN1/NSF/VAMP2/RAB3A/VSNL1/SNCA/MAP4K4/CASK/CDK5/STXBP1/CLASP2/SYP/STX1B/SRCIN1/SEPTIN5/PPP3CA/CAMK2A/MYO18A/SMPD3/MAOB/PREPL	27	YES
GO:0042391	regulation of membrane potential	20/267	61/2251	1.02051e-05	0.000179733	0.000144002	ATP1B1/ANK2/GOT1/APP/ATP1A3/GNAQ/MPP2/MAPT/SNCA/BIN1/ANK3/NLGN4X/YWHAH/CDK5/STX1B/GSK3A/PPP3CA/CXADR/NRXN1/NEDD4L	20	YES
GO:0022603	regulation of anatomical structure morphogenesis	40/267	173/2251	1.03383e-05	0.000180523	0.000144634	DNM3/RTN4/PTPRS/MAP1B/PPFIA2/FYN/SHTN1/MACF1/ATP2B4/TNIK/RALA/RHOB/EPB41L3/PALM/GDI1/DDAH1/CNTN2/MAPT/L1CAM/CDC42EP4/PLXNA1/CORO1B/NEFL/YWHAH/CDK5/CLASP2/MAP6/MAP2/VAT1/CAMK2B/SRCIN1/PAK1/PPP3CA/RUFY3/EFNB3/CORO1A/THY1/KIF1A/NEDD4L/PRKCA	40	YES
GO:0017157	regulation of exocytosis	17/267	47/2251	1.10442e-05	0.000189607	0.000151912	PPFIA2/RALA/SYN1/NSF/VAMP2/RAB3A/VSNL1/SNCA/CASK/CDK5/STXBP1/CLASP2/SYP/STX1B/SEPTIN5/SMPD3/PREPL	17	YES
GO:0051960	regulation of nervous system development	24/267	82/2251	1.19906e-05	0.00020414	0.000163556	RTN4/PTPRS/MAP1B/SHTN1/MACF1/GDI1/MAPT/L1CAM/BIN1/PLXNA1/NEFL/YWHAH/CDK5/MAP6/MAP2/CAMK2B/PAK1/PPP3CA/RUFY3/SLC25A12/EFNB3/THY1/NRXN1/NPTN	24	YES
GO:0007611	learning or memory	16/267	43/2251	1.33249e-05	0.000219538	0.000175893	KRAS/FYN/TMOD2/APP/PPP3CB/SNAP25/CNTN2/MAPT/PPP1R9B/NLGN4X/CDK5/MAP1A/PRKAR2B/NRXN1/ELAVL4/NPTN	16	YES
GO:0050890	cognition	17/267	48/2251	1.52946e-05	0.000247991	0.000198689	KRAS/FYN/TMOD2/APP/PPP3CB/SNAP25/SLC1A4/CNTN2/MAPT/PPP1R9B/NLGN4X/CDK5/MAP1A/PRKAR2B/NRXN1/ELAVL4/NPTN	17	YES
GO:1903530	regulation of secretion by cell	26/267	94/2251	1.58633e-05	0.000255186	0.000204454	PPFIA2/RALA/PPP3CB/SNCG/SNAP25/SYN1/NSF/VAMP2/RAB3A/VSNL1/SNCA/MAP4K4/CASK/CDK5/STXBP1/CLASP2/SYP/STX1B/SRCIN1/SEPTIN5/PPP3CA/CAMK2A/MYO18A/SMPD3/MAOB/PREPL	26	YES
GO:0071867	response to monoamine	11/267	23/2251	1.95555e-05	0.000300389	0.000240671	GNB1/GNAS/ATP2B4/APP/APLP1/PALM/SNCA/GNG2/GNAO1/GSK3A/PRKACA	11	YES
GO:0071868	cellular response to monoamine stimulus	11/267	23/2251	1.95555e-05	0.000300389	0.000240671	GNB1/GNAS/ATP2B4/APP/APLP1/PALM/SNCA/GNG2/GNAO1/GSK3A/PRKACA	11	YES
GO:0071869	response to catecholamine	11/267	23/2251	1.95555e-05	0.000300389	0.000240671	GNB1/GNAS/ATP2B4/APP/APLP1/PALM/SNCA/GNG2/GNAO1/GSK3A/PRKACA	11	YES
GO:0071870	cellular response to catecholamine stimulus	11/267	23/2251	1.95555e-05	0.000300389	0.000240671	GNB1/GNAS/ATP2B4/APP/APLP1/PALM/SNCA/GNG2/GNAO1/GSK3A/PRKACA	11	YES
GO:0061387	regulation of extent of cell growth	14/267	36/2251	2.63273e-05	0.000397257	0.000318281	RTN4/PTPRS/NRCAM/MAP1B/SHTN1/MACF1/GDI1/DPYSL2/MAPT/L1CAM/CDK5/MAP2/PAK1/RUFY3	14	YES
GO:0050771	negative regulation of axonogenesis	8/267	13/2251	2.67582e-05	0.000397257	0.000318281	RTN4/PTPRS/GDI1/CDK5/MAP2/RUFY3/EFNB3/THY1	8	YES
GO:0016082	synaptic vesicle priming	7/267	10/2251	2.68338e-05	0.000397257	0.000318281	SV2A/SNAP25/RAB3A/SNCA/NAPB/STXBP1/STX1B	7	YES
GO:0120031	plasma membrane bounded cell projection assembly	22/267	75/2251	2.7185e-05	0.000399561	0.000320126	DNM3/SHTN1/TNIK/RALA/PALM/HRAS/NCKAP1/PPP1R9B/GPM6A/CDC42EP4/DCTN1/EVL/ATAT1/ACTR3/DPYSL3/GAP43/ATP6V1D/SRGAP2/DCX/CCDC88A/BRK1/FNBP1L	22	YES
GO:0007155	cell adhesion	45/267	212/2251	2.96384e-05	0.000429441	0.000344066	CADM2/GNAS/ACTB/PTPRS/NRCAM/ATP1B1/PPFIA2/FYN/MACF1/LSAMP/NCAN/APP/NFASC/APLP1/RHOB/CNTN1/CTNNA2/CNTN2/NCAM1/MAP4K4/CADM1/ADD2/L1CAM/PLXNA1/ANK3/CASK/NLGN4X/CDK5/STXBP1/TLN2/CLASP2/SRCIN1/CTNND2/LGALS3/PPP3CA/EFNB3/CYFIP2/SRGAP2/CORO1A/THY1/NEO1/CXADR/NRXN1/PRKCA/NPTN	45	YES
GO:0022610	biological adhesion	45/267	213/2251	3.36485e-05	0.000484112	0.000387868	CADM2/GNAS/ACTB/PTPRS/NRCAM/ATP1B1/PPFIA2/FYN/MACF1/LSAMP/NCAN/APP/NFASC/APLP1/RHOB/CNTN1/CTNNA2/CNTN2/NCAM1/MAP4K4/CADM1/ADD2/L1CAM/PLXNA1/ANK3/CASK/NLGN4X/CDK5/STXBP1/TLN2/CLASP2/SRCIN1/CTNND2/LGALS3/PPP3CA/EFNB3/CYFIP2/SRGAP2/CORO1A/THY1/NEO1/CXADR/NRXN1/PRKCA/NPTN	45	YES
GO:0070507	regulation of microtubule cytoskeleton organization	16/267	46/2251	3.56611e-05	0.00050948	0.000408193	STMN1/MAP1B/MAPT/GNAI1/SNCA/STMN2/DCTN1/CLASP2/MAP6/MAP2/ATAT1/MAP1A/PAK1/TRIM36/FSD1/MAPRE2	16	YES
GO:0055085	transmembrane transport	38/267	170/2251	4.05064e-05	0.000574684	0.000460434	ACTB/SV2A/ATP1B1/ANK2/PEA15/FYN/ATP6V1G2/ATP2B4/CACNA2D2/APP/ATP1A3/ATP6V0A1/SNAP25/ATP6V1B2/SLC1A4/ATP6V1F/ATP6V1E1/VAMP2/ATP6V1A/ATP6V1H/YWHAQ/SNCA/BIN1/GPM6A/ANK3/YWHAH/CDK5/LASP1/GSK3A/ATP6V1C1/ATP6V1D/SLC25A12/CORO1A/THY1/SFXN3/SLC1A2/PRKACA/NEDD4L	38	YES
GO:0048589	developmental growth	29/267	116/2251	4.1979e-05	0.000587418	0.000470636	RTN4/GNAS/PTPRS/NRCAM/MAP1B/SHTN1/MACF1/APP/PPP3CB/GDI1/DPYSL2/BASP1/MAPT/L1CAM/PLXNA1/NLGN4X/CDK5/MAP2/DCLK1/PAK1/GSK3A/PPP3CA/GAP43/RUFY3/CYFIP2/SLC1A2/SMPD3/WASF1/NEDD4L	29	YES
GO:0021700	developmental maturation	14/267	38/2251	5.37071e-05	0.000741376	0.000593987	NRCAM/MAP1B/APP/YWHAZ/PALM/RAB3A/CNTN2/NEFL/STXBP1/CAMK2B/SYP/CEND1/NRXN1/PRKACA	14	NO
GO:0098662	inorganic cation transmembrane transport	27/267	107/2251	6.59658e-05	0.000898454	0.000719837	ATP1B1/ANK2/FYN/ATP6V1G2/ATP2B4/CACNA2D2/ATP1A3/ATP6V0A1/SNAP25/ATP6V1B2/ATP6V1F/ATP6V1E1/VAMP2/ATP6V1A/ATP6V1H/SNCA/BIN1/GPM6A/ANK3/YWHAH/CDK5/ATP6V1C1/ATP6V1D/CORO1A/THY1/PRKACA/NEDD4L	27	YES
GO:0106027	neuron projection organization	12/267	30/2251	7.32626e-05	0.000984707	0.000788942	DNM3/PPFIA2/FYN/APP/ATP1A3/CDK5/DCTN1/CAMK2B/SRCIN1/CTNND2/MAP1A/KIF1A	12	YES
GO:0030001	metal ion transport	26/267	102/2251	7.53973e-05	0.000987415	0.000791112	ATP1B1/ANK2/FYN/ATP2B4/CACNA2D2/ATP1A3/SNAP25/CNTN1/NSF/VAMP2/SNCA/BIN1/GPM6A/ANK3/CASK/YWHAH/CDK5/CAMK2B/GNAO1/LGALS3/PPP3CA/CAMK2A/CORO1A/THY1/PRKACA/NEDD4L	26	YES
GO:0050768	negative regulation of neurogenesis	10/267	22/2251	8.22126e-05	0.00106304	0.000851703	RTN4/PTPRS/GDI1/YWHAH/CDK5/MAP2/PPP3CA/RUFY3/EFNB3/THY1	10	YES
GO:0051961	negative regulation of nervous system development	10/267	22/2251	8.22126e-05	0.00106304	0.000851703	RTN4/PTPRS/GDI1/YWHAH/CDK5/MAP2/PPP3CA/RUFY3/EFNB3/THY1	10	YES
GO:0006468	protein phosphorylation	40/267	189/2251	9.44271e-05	0.00120572	0.000966015	PRKAR2A/SPTBN1/ACTB/KRAS/ABI1/FYN/ATP2B4/APP/TNIK/GNAQ/YWHAZ/PPP3CB/RALB/CNTN1/CAMK1D/HRAS/PPP1R9B/SNCA/MAP4K4/UCHL1/CASK/CDK5/CAMKV/CAMK2B/YWHAG/DCLK1/SRCIN1/PAK1/GSK3A/CAMK2A/PRKAR2B/CCDC88A/THY1/TRIO/PRKRA/SMPD3/PPM1E/PRKACA/PRKCA/NPTN	40	NO
GO:0098660	inorganic ion transmembrane transport	27/267	110/2251	0.000110766	0.00137985	0.00110553	ATP1B1/ANK2/FYN/ATP6V1G2/ATP2B4/CACNA2D2/ATP1A3/ATP6V0A1/SNAP25/ATP6V1B2/ATP6V1F/ATP6V1E1/VAMP2/ATP6V1A/ATP6V1H/SNCA/BIN1/GPM6A/ANK3/YWHAH/CDK5/ATP6V1C1/ATP6V1D/CORO1A/THY1/PRKACA/NEDD4L	27	YES
GO:0032886	regulation of microtubule-based process	17/267	55/2251	0.00011264	0.00139259	0.00111574	STMN1/MAP1B/MACF1/MAPT/GNAI1/SNCA/STMN2/DCTN1/CLASP2/MAP6/MAP2/ATAT1/MAP1A/PAK1/TRIM36/FSD1/MAPRE2	17	YES
GO:0140029	exocytic process	9/267	19/2251	0.000128114	0.00154874	0.00124085	SV2A/RALB/SNAP25/RAB3A/SNCA/NAPB/STXBP1/STX1B/SEPTIN5	9	YES
GO:0048638	regulation of developmental growth	18/267	61/2251	0.000138424	0.00166353	0.00133281	RTN4/PTPRS/NRCAM/MAP1B/SHTN1/MACF1/APP/GDI1/DPYSL2/BASP1/MAPT/L1CAM/CDK5/MAP2/PAK1/GSK3A/RUFY3/NEDD4L	18	YES
GO:0060322	head development	34/267	154/2251	0.000140295	0.00167616	0.00134293	RTN4/ACTB/PTPRS/KRAS/STMN1/FYN/ATP2B4/APP/APLP1/CNTN1/CTNNA2/DPYSL2/BASP1/CNTN2/PPP1R9B/YWHAQ/NEFL/NLGN4X/YWHAH/CDK5/GNAO1/DCLK1/ATAT1/PAK1/PAFAH1B3/PPP3CA/INA/SRGAP2/CEND1/KIF1A/SLC1A2/ELAVL4/MAOB/PGAP1	34	NO
GO:0051648	vesicle localization	15/267	47/2251	0.000192991	0.00223688	0.00179218	PPFIA2/DNM1/LIN7A/SYN3/SYN1/RAB3A/SNCA/CDK5/CLASP2/MAP2/MYO5A/SEPTIN5/DCTN2/KIF1A/FNBP1L	15	YES
GO:2000300	regulation of synaptic vesicle exocytosis	8/267	16/2251	0.000193798	0.00223688	0.00179218	PPFIA2/SYN1/RAB3A/CASK/CDK5/SYP/SEPTIN5/PREPL	8	YES
GO:0050806	positive regulation of synaptic transmission	10/267	25/2251	0.000299602	0.00330858	0.00265082	APP/SNAP25/MPP2/VAMP2/SNCA/CDK5/STXBP1/STX1B/NRXN1/NPTN	10	YES
GO:0006813	potassium ion transport	9/267	21/2251	0.000328271	0.00349897	0.00280336	ATP1B1/ANK2/ATP1A3/SNAP25/NSF/VAMP2/BIN1/ANK3/NEDD4L	9	YES
GO:1903305	regulation of regulated secretory pathway	9/267	21/2251	0.000328271	0.00349897	0.00280336	PPFIA2/SYN1/RAB3A/CASK/CDK5/STXBP1/SYP/SEPTIN5/PREPL	9	YES
GO:0010721	negative regulation of cell development	11/267	30/2251	0.000366453	0.00385909	0.00309188	RTN4/PTPRS/GDI1/YWHAH/CDK5/MAP2/GSK3A/PPP3CA/RUFY3/EFNB3/THY1	11	YES
GO:0016049	cell growth	25/267	107/2251	0.000460005	0.00474641	0.0038028	RTN4/PTPRS/NRCAM/MAP1B/SHTN1/MACF1/APP/PPP3CB/EPB41L3/GDI1/DPYSL2/MAPT/PPP1R9B/L1CAM/DNAJB2/PLXNA1/CDK5/MAP2/DCLK1/PAK1/GSK3A/RUFY3/CYFIP2/WASF1/NEDD4L	25	YES
GO:0007626	locomotory behavior	11/267	31/2251	0.000509121	0.00517479	0.00414602	APP/PPP3CB/SNCG/SNAP25/CNTN2/SNCA/UCHL1/GNAO1/EFNB3/CEND1/ELAVL4	11	YES
GO:0019932	second-messenger-mediated signaling	11/267	32/2251	0.00069544	0.00683069	0.00547272	ATP1B1/ANK2/ATP2B4/PPP3CB/DDAH1/MAPT/GNAI1/PPP1R9B/PPP3CA/CAP1/PRKACA	11	YES
GO:0031110	regulation of microtubule polymerization or depolymerization	11/267	32/2251	0.00069544	0.00683069	0.00547272	STMN1/MAP1B/MAPT/SNCA/STMN2/DCTN1/CLASP2/MAP2/MAP1A/PAK1/MAPRE2	11	YES
GO:0008361	regulation of cell size	14/267	47/2251	0.00070019	0.00684444	0.00548374	RTN4/PTPRS/NRCAM/MAP1B/SHTN1/MACF1/GDI1/DPYSL2/MAPT/L1CAM/CDK5/MAP2/PAK1/RUFY3	14	YES
GO:0051650	establishment of vesicle localization	13/267	42/2251	0.000724693	0.0069992	0.00560773	PPFIA2/DNM1/LIN7A/RAB3A/SNCA/CDK5/CLASP2/MAP2/MYO5A/SEPTIN5/DCTN2/KIF1A/FNBP1L	13	YES
GO:0055082	cellular chemical homeostasis	26/267	117/2251	0.000809672	0.00765815	0.00613567	GNB1/RTN4/SV2A/ATP1B1/ANK2/GOT1/FYN/ATP2B4/APP/ATP1A3/PPP3CB/ATP6V0A1/ATP6V1A/VSNL1/ATP6V1H/SNCA/MAP4K4/RAP1GDS1/CDK5/PPP3CA/HK1/CORO1A/THY1/PRKACA/NEDD4L/NPTN	26	YES
GO:0071417	cellular response to organonitrogen compound	26/267	117/2251	0.000809672	0.00765815	0.00613567	GNB1/GNAS/ACTB/PDXP/MAP1B/GOT1/FYN/ATP2B4/APP/ATP1A3/APLP1/PALM/VAMP2/PPP1R9B/SNCA/GNG2/CDK5/MYO5A/GNAO1/YWHAG/PAK1/GSK3A/CAMK2A/SLC1A2/SMPD3/PRKACA	26	YES
GO:0071805	potassium ion transmembrane transport	8/267	19/2251	0.000825347	0.00769947	0.00616878	ATP1B1/ANK2/ATP1A3/SNAP25/VAMP2/BIN1/ANK3/NEDD4L	8	YES
GO:1901699	cellular response to nitrogen compound	28/267	130/2251	0.000865344	0.00799953	0.00640919	GNB1/GNAS/ACTB/PDXP/MAP1B/GOT1/FYN/ATP2B4/APP/ATP1A3/GNAQ/APLP1/RALB/PALM/VAMP2/PPP1R9B/SNCA/GNG2/CDK5/MYO5A/GNAO1/YWHAG/PAK1/GSK3A/CAMK2A/SLC1A2/SMPD3/PRKACA	28	YES
GO:0003015	heart process	12/267	38/2251	0.000951167	0.00867516	0.00695049	ATP1B1/ANK2/FYN/ATP2B4/ATP1A3/BIN1/ACTC1/GNAO1/GSK3A/CXADR/PRKACA/NEDD4L	12	YES
GO:0055080	cation homeostasis	22/267	94/2251	0.000992891	0.00897556	0.00719118	GNB1/SV2A/ATP1B1/ANK2/GOT1/FYN/ATP2B4/APP/ATP1A3/ATP6V0A1/ATP6V1A/ATP6V1H/SNCA/RAP1GDS1/ANK3/CDK5/CORO1A/THY1/NEO1/PRKACA/NEDD4L/NPTN	22	YES
GO:0055065	metal ion homeostasis	20/267	83/2251	0.00114496	0.0102146	0.0081839	GNB1/SV2A/ATP1B1/ANK2/GOT1/FYN/ATP2B4/APP/ATP1A3/ATP6V1A/SNCA/RAP1GDS1/ANK3/CDK5/CORO1A/THY1/NEO1/PRKACA/NEDD4L/NPTN	20	YES
GO:0098771	inorganic ion homeostasis	22/267	95/2251	0.00115542	0.0102632	0.00822282	GNB1/SV2A/ATP1B1/ANK2/GOT1/FYN/ATP2B4/APP/ATP1A3/ATP6V0A1/ATP6V1A/ATP6V1H/SNCA/RAP1GDS1/ANK3/CDK5/CORO1A/THY1/NEO1/PRKACA/NEDD4L/NPTN	22	YES
GO:0010506	regulation of autophagy	17/267	66/2251	0.00122011	0.0107909	0.00864559	ATP6V1G2/RALB/ATP6V0A1/ATP6V1B2/SOGA3/ATP6V1E1/ATP6V1A/MAPT/ATP6V1H/SNCA/UCHL1/CDK5/CISD1/GSK3A/ATP6V1C1/ATP6V1D/PRKACA	17	YES
GO:0060047	heart contraction	11/267	34/2251	0.00123946	0.0108215	0.0086701	ATP1B1/ANK2/ATP2B4/ATP1A3/BIN1/ACTC1/GNAO1/GSK3A/CXADR/PRKACA/NEDD4L	11	YES
GO:0017156	calcium-ion regulated exocytosis	6/267	12/2251	0.00130833	0.0112782	0.00903602	PPP3CB/VAMP2/RAB3A/CDK5/STXBP1/STX1B	6	YES
GO:0016241	regulation of macroautophagy	12/267	40/2251	0.00157624	0.0134177	0.0107502	ATP6V1G2/RALB/ATP6V0A1/ATP6V1B2/ATP6V1E1/ATP6V1A/ATP6V1H/UCHL1/CDK5/ATP6V1C1/ATP6V1D/PRKACA	12	YES
GO:0008037	cell recognition	11/267	35/2251	0.00162075	0.0136826	0.0109624	RTN4/NRCAM/APP/YWHAZ/CNTN2/CADM1/LGALS3/GAP43/EFNB3/MYO18A/NPTN	11	NO
GO:0019722	calcium-mediated signaling	8/267	21/2251	0.00179498	0.0149679	0.0119922	ATP1B1/ANK2/ATP2B4/PPP3CB/MAPT/PPP1R9B/PPP3CA/PRKACA	8	YES
GO:0035418	protein localization to synapse	8/267	21/2251	0.00179498	0.0149679	0.0119922	SNAP25/HRAS/VAMP2/MAPT/CDK5/STX1B/MAP1A/NRXN1	8	YES
GO:0072507	divalent inorganic cation homeostasis	16/267	63/2251	0.00199106	0.0164686	0.0131946	GNB1/SV2A/ATP1B1/ANK2/GOT1/FYN/ATP2B4/APP/SNCA/RAP1GDS1/ANK3/CDK5/CORO1A/THY1/PRKACA/NPTN	16	YES
GO:0007009	plasma membrane organization	9/267	26/2251	0.00203521	0.0166317	0.0133253	SPTBN1/ANK2/EPB41L3/NSF/RAB3A/BIN1/ANK3/NDRG1/FNBP1L	9	NO
GO:0008016	regulation of heart contraction	9/267	26/2251	0.00203521	0.0166317	0.0133253	ATP1B1/ANK2/ATP2B4/ATP1A3/BIN1/GNAO1/GSK3A/CXADR/PRKACA	9	YES
GO:0007212	dopamine receptor signaling pathway	6/267	13/2251	0.00219062	0.0173467	0.0138981	GNB1/GNAS/PALM/GNG2/GNAO1/GSK3A	6	YES
GO:0006874	cellular calcium ion homeostasis	15/267	58/2251	0.00225755	0.0176711	0.014158	GNB1/SV2A/ATP1B1/ANK2/GOT1/FYN/ATP2B4/APP/SNCA/RAP1GDS1/CDK5/CORO1A/THY1/PRKACA/NPTN	15	YES
GO:0055074	calcium ion homeostasis	15/267	58/2251	0.00225755	0.0176711	0.014158	GNB1/SV2A/ATP1B1/ANK2/GOT1/FYN/ATP2B4/APP/SNCA/RAP1GDS1/CDK5/CORO1A/THY1/PRKACA/NPTN	15	YES
GO:0050801	ion homeostasis	22/267	100/2251	0.00235629	0.0183737	0.0147209	GNB1/SV2A/ATP1B1/ANK2/GOT1/FYN/ATP2B4/APP/ATP1A3/ATP6V0A1/ATP6V1A/ATP6V1H/SNCA/RAP1GDS1/ANK3/CDK5/CORO1A/THY1/NEO1/PRKACA/NEDD4L/NPTN	22	YES
GO:0030003	cellular cation homeostasis	20/267	88/2251	0.00246309	0.0191334	0.0153296	GNB1/SV2A/ATP1B1/ANK2/GOT1/FYN/ATP2B4/APP/ATP1A3/ATP6V0A1/ATP6V1A/ATP6V1H/SNCA/RAP1GDS1/CDK5/CORO1A/THY1/PRKACA/NEDD4L/NPTN	20	YES
GO:0044057	regulation of system process	18/267	76/2251	0.00248442	0.019226	0.0154038	ATP1B1/ANK2/ATP2B4/APP/ATP1A3/BIN1/NLGN4X/CAMK2B/GNAO1/STX1B/PAK1/GSK3A/PPP3CA/SLC25A12/CXADR/NRXN1/PRKACA/PRKCA	18	YES
GO:0032409	regulation of transporter activity	11/267	37/2251	0.00267105	0.020438	0.0163749	ACTB/ATP1B1/ANK2/APP/VAMP2/SNCA/ANK3/YWHAH/CDK5/PRKACA/NEDD4L	11	NO
GO:0061025	membrane fusion	11/267	37/2251	0.00267105	0.020438	0.0163749	STX12/SNAP25/STX7/NSF/VAMP2/RAB3A/SNCA/STXBP1/STX1B/RABEP1/CORO1A	11	NO
GO:0035637	multicellular organismal signaling	9/267	27/2251	0.00274182	0.0209013	0.016746	ATP1B1/ANK2/ATP2B4/ATP1A3/NFASC/BIN1/ANK3/CXADR/PRKACA	9	YES
GO:0006875	cellular metal ion homeostasis	18/267	77/2251	0.00290115	0.021871	0.017523	GNB1/SV2A/ATP1B1/ANK2/GOT1/FYN/ATP2B4/APP/ATP1A3/ATP6V1A/SNCA/RAP1GDS1/CDK5/CORO1A/THY1/PRKACA/NEDD4L/NPTN	18	YES
GO:0021953	central nervous system neuron differentiation	7/267	18/2251	0.0030531	0.022932	0.018373	CNTN2/MAPT/CDK5/MAP2/DCLK1/CEND1/ELAVL4	7	YES
GO:0006873	cellular ion homeostasis	20/267	90/2251	0.00326829	0.024369	0.0195244	GNB1/SV2A/ATP1B1/ANK2/GOT1/FYN/ATP2B4/APP/ATP1A3/ATP6V0A1/ATP6V1A/ATP6V1H/SNCA/RAP1GDS1/CDK5/CORO1A/THY1/PRKACA/NEDD4L/NPTN	20	YES
GO:0060291	long-term synaptic potentiation	6/267	14/2251	0.00345714	0.0248695	0.0199253	APP/SNAP25/MPP2/VAMP2/SNCA/NPTN	6	YES
GO:0060996	dendritic spine development	10/267	33/2251	0.00356121	0.0252211	0.020207	DNM3/PTPRS/PPFIA2/CDK5/CAMK2B/SRCIN1/CTNND2/CAMK2A/SRGAP2/KIF1A	10	YES
GO:0045859	regulation of protein kinase activity	19/267	85/2251	0.00384369	0.0263512	0.0211124	PRKAR2A/ACTB/KRAS/ABI1/ATP2B4/APP/GNAQ/RALB/HRAS/SNCA/UCHL1/CDK5/YWHAG/SRCIN1/PAK1/PRKAR2B/CCDC88A/THY1/PPM1E	19	NO
GO:0061337	cardiac conduction	7/267	19/2251	0.00435263	0.0294451	0.0235913	ATP1B1/ANK2/ATP2B4/ATP1A3/BIN1/CXADR/PRKACA	7	YES
GO:0072503	cellular divalent inorganic cation homeostasis	15/267	62/2251	0.00453906	0.0305043	0.0244399	GNB1/SV2A/ATP1B1/ANK2/GOT1/FYN/ATP2B4/APP/SNCA/RAP1GDS1/CDK5/CORO1A/THY1/PRKACA/NPTN	15	YES
GO:0040007	growth	32/267	172/2251	0.00482758	0.0320219	0.0256558	RTN4/GNAS/PTPRS/NRCAM/MAP1B/SHTN1/MACF1/APP/PPP3CB/EPB41L3/GDI1/DPYSL2/BASP1/MAPT/PPP1R9B/L1CAM/DNAJB2/PLXNA1/NLGN4X/CDK5/MAP2/DCLK1/PAK1/GSK3A/PPP3CA/GAP43/RUFY3/CYFIP2/SLC1A2/SMPD3/WASF1/NEDD4L	32	YES
GO:0002274	myeloid leukocyte activation	7/267	20/2251	0.00603069	0.038263	0.0306562	APP/VAMP2/MAPT/SNCA/STXBP1/NDRG1/MYO18A	7	YES
GO:1902414	protein localization to cell junction	9/267	30/2251	0.00606874	0.0383853	0.0307541	ACTB/SNAP25/HRAS/VAMP2/MAPT/CDK5/STX1B/MAP1A/NRXN1	9	YES
GO:0022406	membrane docking	8/267	25/2251	0.00623772	0.0392113	0.0314159	STX12/RALB/SNAP25/STX7/NSF/RAB3A/STXBP1/STX1B	8	NO
GO:0001558	regulation of cell growth	19/267	89/2251	0.00655983	0.0409839	0.0328361	RTN4/PTPRS/NRCAM/MAP1B/SHTN1/MACF1/EPB41L3/GDI1/DPYSL2/MAPT/PPP1R9B/L1CAM/DNAJB2/CDK5/MAP2/PAK1/GSK3A/RUFY3/NEDD4L	19	YES
GO:1903522	regulation of blood circulation	9/267	31/2251	0.00768472	0.0474317	0.038002	ATP1B1/ANK2/ATP2B4/ATP1A3/BIN1/GNAO1/GSK3A/CXADR/PRKACA	9	YES
GO:0043549	regulation of kinase activity	20/267	97/2251	0.00800637	0.0488196	0.039114	PRKAR2A/ACTB/KRAS/ABI1/ATP2B4/APP/GNAQ/RALB/HRAS/MAPT/SNCA/UCHL1/CDK5/YWHAG/SRCIN1/PAK1/PRKAR2B/CCDC88A/THY1/PPM1E	20	NO
GO:0061640	cytoskeleton-dependent cytokinesis	8/267	26/2251	0.0081055	0.0488196	0.039114	SPTBN1/STMN1/RHOB/SEPTIN3/ANK3/SEPTIN5/ACTR3/TRIM36	8	NO
GO:0018105	peptidyl-serine phosphorylation	12/267	48/2251	0.00820383	0.0490071	0.0392642	ATP2B4/APP/CAMK1D/SNCA/CDK5/CAMKV/DCLK1/PAK1/GSK3A/CAMK2A/PRKACA/PRKCA	12	NO

## Sheet: B) neuropil_enriched (Fig2I)
ID	Description	GeneRatio	BgRatio	pvalue	p.adjust	qvalue	geneID	Count	Overlap with INTERtumoral enrichment
GO:0031175	neuron projection development	51/176	218/2251	1.95634e-14	2.74677e-11	2.31062e-11	GNAO1/L1CAM/GDI1/DPYSL2/SRCIN1/DCLK1/THY1/MAP6/TUBB2B/TUBB3/GPRIN1/CTNND2/DPYSL3/NRXN1/TNIK/CAMK2A/SNAP25/APOE/NCAM1/PAK2/CRMP1/HPRT1/GSK3A/STMN2/NPTN/MAPT/CNTN1/KIF1A/NFASC/EFNB3/EPB41L3/CTNNA2/GPM6A/MAP2/MAP1A/RAB3A/SHTN1/PPP3CB/WASF1/GSK3B/PPP3CA/CDK5/CHL1/GAP43/AP2A1/NEDD4L/TNR/HDGFL3/PPFIA2/STXBP1/SLC12A5	51	YES
GO:0048666	neuron development	53/176	237/2251	3.94419e-14	2.74677e-11	2.31062e-11	GNAO1/L1CAM/GDI1/DPYSL2/SRCIN1/DCLK1/THY1/MAP6/TUBB2B/TUBB3/GPRIN1/CTNND2/DPYSL3/NRXN1/TNIK/DCX/CAMK2A/SNAP25/APOE/NCAM1/PAK2/CRMP1/HPRT1/GSK3A/STMN2/NPTN/MAPT/CNTN1/KIF1A/NFASC/EFNB3/EPB41L3/CTNNA2/GPM6A/MAP2/MAP1A/RAB3A/SHTN1/PPP3CB/WASF1/GSK3B/PPP3CA/CDK5/CHL1/GAP43/AP2A1/NEDD4L/TNR/HDGFL3/ATAT1/PPFIA2/STXBP1/SLC12A5	53	YES
GO:0048812	neuron projection morphogenesis	40/176	143/2251	4.36689e-14	2.74677e-11	2.31062e-11	L1CAM/GDI1/DPYSL2/SRCIN1/DCLK1/THY1/MAP6/TUBB2B/TUBB3/CTNND2/NRXN1/TNIK/APOE/NCAM1/PAK2/CRMP1/HPRT1/NPTN/MAPT/KIF1A/NFASC/EFNB3/EPB41L3/CTNNA2/GPM6A/MAP2/MAP1A/RAB3A/SHTN1/PPP3CB/WASF1/GSK3B/PPP3CA/CDK5/CHL1/GAP43/NEDD4L/TNR/PPFIA2/STXBP1	40	YES
GO:0120039	plasma membrane bounded cell projection morphogenesis	40/176	148/2251	1.56723e-13	7.39342e-11	6.21944e-11	L1CAM/GDI1/DPYSL2/SRCIN1/DCLK1/THY1/MAP6/TUBB2B/TUBB3/CTNND2/NRXN1/TNIK/APOE/NCAM1/PAK2/CRMP1/HPRT1/NPTN/MAPT/KIF1A/NFASC/EFNB3/EPB41L3/CTNNA2/GPM6A/MAP2/MAP1A/RAB3A/SHTN1/PPP3CB/WASF1/GSK3B/PPP3CA/CDK5/CHL1/GAP43/NEDD4L/TNR/PPFIA2/STXBP1	40	YES
GO:0048858	cell projection morphogenesis	40/176	151/2251	3.27256e-13	1.23507e-10	1.03895e-10	L1CAM/GDI1/DPYSL2/SRCIN1/DCLK1/THY1/MAP6/TUBB2B/TUBB3/CTNND2/NRXN1/TNIK/APOE/NCAM1/PAK2/CRMP1/HPRT1/NPTN/MAPT/KIF1A/NFASC/EFNB3/EPB41L3/CTNNA2/GPM6A/MAP2/MAP1A/RAB3A/SHTN1/PPP3CB/WASF1/GSK3B/PPP3CA/CDK5/CHL1/GAP43/NEDD4L/TNR/PPFIA2/STXBP1	40	YES
GO:0032989	cellular component morphogenesis	42/176	166/2251	4.1428e-13	1.30291e-10	1.09603e-10	L1CAM/GDI1/DPYSL2/SRCIN1/DCLK1/THY1/MAP6/TUBB2B/TUBB3/CTNND2/NRXN1/TNIK/APOE/NCAM1/PAK2/CLASP2/CRMP1/HPRT1/NPTN/MAPT/KIF1A/NFASC/EFNB3/EPB41L3/CTNNA2/GPM6A/MAP2/MAP1A/RAB3A/SHTN1/PPP3CB/WASF1/GSK3B/PPP3CA/CDK5/CHL1/GAP43/ANK2/NEDD4L/TNR/PPFIA2/STXBP1	42	YES
GO:0048667	cell morphogenesis involved in neuron differentiation	37/176	133/2251	5.76662e-13	1.55452e-10	1.30768e-10	L1CAM/GDI1/DPYSL2/SRCIN1/DCLK1/THY1/MAP6/TUBB2B/TUBB3/CTNND2/NRXN1/TNIK/APOE/NCAM1/PAK2/CRMP1/HPRT1/NPTN/MAPT/KIF1A/NFASC/EFNB3/CTNNA2/MAP2/MAP1A/RAB3A/SHTN1/PPP3CB/GSK3B/PPP3CA/CDK5/CHL1/GAP43/NEDD4L/TNR/PPFIA2/STXBP1	37	YES
GO:0032990	cell part morphogenesis	40/176	156/2251	1.06467e-12	2.5113e-10	2.11254e-10	L1CAM/GDI1/DPYSL2/SRCIN1/DCLK1/THY1/MAP6/TUBB2B/TUBB3/CTNND2/NRXN1/TNIK/APOE/NCAM1/PAK2/CRMP1/HPRT1/NPTN/MAPT/KIF1A/NFASC/EFNB3/EPB41L3/CTNNA2/GPM6A/MAP2/MAP1A/RAB3A/SHTN1/PPP3CB/WASF1/GSK3B/PPP3CA/CDK5/CHL1/GAP43/NEDD4L/TNR/PPFIA2/STXBP1	40	YES
GO:0099536	synaptic signaling	34/176	122/2251	5.65478e-12	1.18562e-09	9.97358e-10	GNB1/SV2A/TUBB2B/NRXN1/CAMK2A/SNAP25/APOE/GSK3A/AMPH/NPTN/HRAS/MAPT/PRKACA/EFNB3/SYP/GLS/VAMP2/GNAQ/PRKAR2B/MAP1A/RAB3A/GNAI1/SEPTIN5/PPP3CB/GSK3B/PPP3CA/CDK5/NAPB/TNR/CLSTN1/DNM1/PPFIA2/STXBP1/SLC12A5	34	YES
GO:0007268	chemical synaptic transmission	32/176	112/2251	1.25966e-11	2.16089e-09	1.81777e-09	SV2A/TUBB2B/NRXN1/CAMK2A/SNAP25/APOE/GSK3A/AMPH/NPTN/HRAS/MAPT/PRKACA/EFNB3/SYP/GLS/VAMP2/PRKAR2B/MAP1A/RAB3A/GNAI1/SEPTIN5/PPP3CB/GSK3B/PPP3CA/CDK5/NAPB/TNR/CLSTN1/DNM1/PPFIA2/STXBP1/SLC12A5	32	YES
GO:0098916	anterograde trans-synaptic signaling	32/176	112/2251	1.25966e-11	2.16089e-09	1.81777e-09	SV2A/TUBB2B/NRXN1/CAMK2A/SNAP25/APOE/GSK3A/AMPH/NPTN/HRAS/MAPT/PRKACA/EFNB3/SYP/GLS/VAMP2/PRKAR2B/MAP1A/RAB3A/GNAI1/SEPTIN5/PPP3CB/GSK3B/PPP3CA/CDK5/NAPB/TNR/CLSTN1/DNM1/PPFIA2/STXBP1/SLC12A5	32	YES
GO:0099537	trans-synaptic signaling	32/176	114/2251	2.13667e-11	3.35991e-09	2.8264e-09	SV2A/TUBB2B/NRXN1/CAMK2A/SNAP25/APOE/GSK3A/AMPH/NPTN/HRAS/MAPT/PRKACA/EFNB3/SYP/GLS/VAMP2/PRKAR2B/MAP1A/RAB3A/GNAI1/SEPTIN5/PPP3CB/GSK3B/PPP3CA/CDK5/NAPB/TNR/CLSTN1/DNM1/PPFIA2/STXBP1/SLC12A5	32	YES
GO:0007409	axonogenesis	29/176	101/2251	1.16491e-10	1.69091e-08	1.42241e-08	L1CAM/GDI1/DPYSL2/DCLK1/THY1/MAP6/TUBB2B/TUBB3/NRXN1/APOE/NCAM1/PAK2/CRMP1/NPTN/MAPT/NFASC/EFNB3/CTNNA2/MAP2/MAP1A/RAB3A/SHTN1/PPP3CB/GSK3B/CDK5/CHL1/GAP43/TNR/STXBP1	29	YES
GO:0050804	modulation of chemical synaptic transmission	25/176	83/2251	8.48345e-10	1.14345e-07	9.61883e-08	TUBB2B/NRXN1/CAMK2A/SNAP25/APOE/NPTN/HRAS/MAPT/PRKACA/SYP/VAMP2/PRKAR2B/MAP1A/RAB3A/GNAI1/SEPTIN5/PPP3CB/GSK3B/PPP3CA/CDK5/TNR/CLSTN1/DNM1/PPFIA2/STXBP1	25	YES
GO:0061564	axon development	29/176	110/2251	1.12525e-09	1.26283e-07	1.06231e-07	L1CAM/GDI1/DPYSL2/DCLK1/THY1/MAP6/TUBB2B/TUBB3/NRXN1/APOE/NCAM1/PAK2/CRMP1/NPTN/MAPT/NFASC/EFNB3/CTNNA2/MAP2/MAP1A/RAB3A/SHTN1/PPP3CB/GSK3B/CDK5/CHL1/GAP43/TNR/STXBP1	29	YES
GO:0099177	regulation of trans-synaptic signaling	25/176	84/2251	1.1276e-09	1.26283e-07	1.06231e-07	TUBB2B/NRXN1/CAMK2A/SNAP25/APOE/NPTN/HRAS/MAPT/PRKACA/SYP/VAMP2/PRKAR2B/MAP1A/RAB3A/GNAI1/SEPTIN5/PPP3CB/GSK3B/PPP3CA/CDK5/TNR/CLSTN1/DNM1/PPFIA2/STXBP1	25	YES
GO:0000904	cell morphogenesis involved in differentiation	37/176	168/2251	1.13768e-09	1.26283e-07	1.06231e-07	L1CAM/GDI1/DPYSL2/SRCIN1/DCLK1/THY1/MAP6/TUBB2B/TUBB3/CTNND2/NRXN1/TNIK/APOE/NCAM1/PAK2/CRMP1/HPRT1/NPTN/MAPT/KIF1A/NFASC/EFNB3/CTNNA2/MAP2/MAP1A/RAB3A/SHTN1/PPP3CB/GSK3B/PPP3CA/CDK5/CHL1/GAP43/NEDD4L/TNR/PPFIA2/STXBP1	37	YES
GO:0000902	cell morphogenesis	42/176	213/2251	2.65692e-09	2.78533e-07	2.34306e-07	L1CAM/GDI1/DPYSL2/SRCIN1/DCLK1/THY1/MAP6/TUBB2B/TUBB3/CTNND2/NRXN1/TNIK/APOE/NCAM1/PAK2/CRMP1/HPRT1/NPTN/MAPT/KIF1A/NFASC/EFNB3/EPB41L3/CTNNA2/GPM6A/PALM/MAP2/MAP1A/RAB3A/SHTN1/PPP3CB/WASF1/GSK3B/PPP3CA/CDK5/CHL1/GAP43/NEDD4L/TNR/PPFIA2/STXBP1/RHOB	42	YES
GO:0120035	regulation of plasma membrane bounded cell projection organization	33/176	148/2251	7.72831e-09	7.67543e-07	6.45667e-07	L1CAM/GDI1/SRCIN1/THY1/MAP6/DPYSL3/TNIK/SNAP25/APOE/PAK2/CRMP1/GSK3A/STMN2/NPTN/HRAS/MAPT/CNTN1/KIF1A/EFNB3/CTNNA2/GPM6A/PALM/MAP2/SHTN1/VDAC3/GSK3B/PPP3CA/CDK5/GAP43/AP2A1/NEDD4L/TNR/PPFIA2	33	YES
GO:0010975	regulation of neuron projection development	28/176	112/2251	8.45e-09	7.97257e-07	6.70663e-07	L1CAM/GDI1/SRCIN1/THY1/MAP6/DPYSL3/TNIK/SNAP25/APOE/PAK2/CRMP1/GSK3A/STMN2/NPTN/MAPT/CNTN1/KIF1A/EFNB3/CTNNA2/MAP2/SHTN1/GSK3B/PPP3CA/CDK5/AP2A1/NEDD4L/TNR/PPFIA2	28	YES
GO:0031344	regulation of cell projection organization	33/176	149/2251	9.27892e-09	8.33778e-07	7.01384e-07	L1CAM/GDI1/SRCIN1/THY1/MAP6/DPYSL3/TNIK/SNAP25/APOE/PAK2/CRMP1/GSK3A/STMN2/NPTN/HRAS/MAPT/CNTN1/KIF1A/EFNB3/CTNNA2/GPM6A/PALM/MAP2/SHTN1/VDAC3/GSK3B/PPP3CA/CDK5/GAP43/AP2A1/NEDD4L/TNR/PPFIA2	33	YES
GO:0034330	cell junction organization	33/176	153/2251	1.89208e-08	1.62289e-06	1.36519e-06	L1CAM/SRCIN1/THY1/CTNND2/NRXN1/TLN2/NDRG1/FBF1/TUBA1A/APOE/PAK2/CLASP2/NPTN/MAPRE2/MAPT/KIF1A/NFASC/PRKACA/EPB41L3/CTNNA2/GPM6A/PALM/RAB3A/WASF1/CDK5/GAP43/ANK2/TNR/CXADR/CLSTN1/INA/ADD2/PPFIA2	33	YES
GO:0048167	regulation of synaptic plasticity	15/176	37/2251	2.84247e-08	2.33206e-06	1.96176e-06	CAMK2A/SNAP25/APOE/NPTN/HRAS/MAPT/SYP/VAMP2/MAP1A/RAB3A/PPP3CB/GSK3B/CDK5/TNR/STXBP1	15	YES
GO:0007267	cell-cell signaling	41/176	227/2251	6.55263e-08	5.152e-06	4.33393e-06	THY1/GNB1/SV2A/TUBB2B/CTNND2/NRXN1/TNIK/CAMK2A/SNAP25/APOE/GSK3A/AMPH/NPTN/HRAS/MAPT/PRKACA/EFNB3/SYP/GLS/VAMP2/GNAQ/PRKAR2B/MAP1A/RAB3A/GNAI1/SEPTIN5/PPP3CB/GSK3B/PPP3CA/CDK5/ANK2/NAPB/TNR/CXADR/CLSTN1/EIPR1/CPE/DNM1/PPFIA2/STXBP1/SLC12A5	41	YES
GO:0016358	dendrite development	20/176	68/2251	7.61232e-08	5.74578e-06	4.83342e-06	SRCIN1/DCLK1/MAP6/CTNND2/TNIK/CAMK2A/APOE/PAK2/HPRT1/GSK3A/KIF1A/CTNNA2/MAP2/MAP1A/GSK3B/PPP3CA/CDK5/NEDD4L/PPFIA2/SLC12A5	20	YES
GO:0007188	adenylate cyclase-modulating G protein-coupled receptor signaling pathway	11/176	21/2251	8.72179e-08	6.33001e-06	5.32488e-06	GNAO1/GNB1/PRKACB/GNG2/GSK3A/ATP2B4/PALM/GNAS/GNAQ/GNAI1/APLP1	11	YES
GO:0007411	axon guidance	14/176	38/2251	3.51844e-07	2.459e-05	2.06854e-05	L1CAM/DPYSL2/TUBB2B/TUBB3/NRXN1/NCAM1/CRMP1/NPTN/NFASC/EFNB3/CDK5/CHL1/GAP43/TNR	14	YES
GO:0097485	neuron projection guidance	14/176	39/2251	5.11729e-07	3.44868e-05	2.90108e-05	L1CAM/DPYSL2/TUBB2B/TUBB3/NRXN1/NCAM1/CRMP1/NPTN/NFASC/EFNB3/CDK5/CHL1/GAP43/TNR	14	YES
GO:0050808	synapse organization	23/176	99/2251	8.87902e-07	5.77749e-05	4.8601e-05	L1CAM/SRCIN1/CTNND2/NRXN1/NDRG1/TUBA1A/APOE/NPTN/MAPT/KIF1A/NFASC/CTNNA2/GPM6A/PALM/RAB3A/WASF1/CDK5/GAP43/TNR/CLSTN1/INA/ADD2/PPFIA2	23	YES
GO:0007186	G protein-coupled receptor signaling pathway	18/176	65/2251	9.76473e-07	6.14201e-05	5.16674e-05	GNAO1/GNB1/PRKACB/GNG2/GNB2/CAMK2A/APOE/GSK3A/ATP2B4/PALM/SYP/GNAS/GNAQ/GNAI1/GAP43/APLP1/CPE/DNM1	18	YES
GO:0048813	dendrite morphogenesis	14/176	41/2251	1.03914e-06	6.32536e-05	5.32097e-05	SRCIN1/DCLK1/MAP6/CTNND2/TNIK/HPRT1/KIF1A/CTNNA2/MAP2/GSK3B/PPP3CA/CDK5/NEDD4L/PPFIA2	14	YES
GO:0007269	neurotransmitter secretion	13/176	36/2251	1.2383e-06	7.08081e-05	5.95647e-05	SV2A/NRXN1/CAMK2A/SNAP25/SYP/VAMP2/RAB3A/SEPTIN5/GSK3B/CDK5/NAPB/PPFIA2/STXBP1	13	YES
GO:0099643	signal release from synapse	13/176	36/2251	1.2383e-06	7.08081e-05	5.95647e-05	SV2A/NRXN1/CAMK2A/SNAP25/SYP/VAMP2/RAB3A/SEPTIN5/GSK3B/CDK5/NAPB/PPFIA2/STXBP1	13	YES
GO:0071867	response to monoamine	10/176	23/2251	3.1072e-06	0.000158467	0.000133305	GNAO1/GNB1/GNG2/GSK3A/ATP2B4/PRKACA/PALM/GNAS/GSK3B/APLP1	10	YES
GO:0071868	cellular response to monoamine stimulus	10/176	23/2251	3.1072e-06	0.000158467	0.000133305	GNAO1/GNB1/GNG2/GSK3A/ATP2B4/PRKACA/PALM/GNAS/GSK3B/APLP1	10	YES
GO:0071869	response to catecholamine	10/176	23/2251	3.1072e-06	0.000158467	0.000133305	GNAO1/GNB1/GNG2/GSK3A/ATP2B4/PRKACA/PALM/GNAS/GSK3B/APLP1	10	YES
GO:0071870	cellular response to catecholamine stimulus	10/176	23/2251	3.1072e-06	0.000158467	0.000133305	GNAO1/GNB1/GNG2/GSK3A/ATP2B4/PRKACA/PALM/GNAS/GSK3B/APLP1	10	YES
GO:1990778	protein localization to cell periphery	19/176	77/2251	3.29163e-06	0.000163455	0.000137501	MYO5A/TNIK/SNAP25/CLASP2/HRAS/ATP2B4/NFASC/EPB41L3/PALM/VAMP2/ATP1B1/RABEP1/RAB3A/GNAI1/CDK5/ANK2/NSF/CLSTN1/STXBP1	19	YES
GO:0007189	adenylate cyclase-activating G protein-coupled receptor signaling pathway	7/176	11/2251	4.01581e-06	0.000194304	0.000163451	GNB1/GNG2/GSK3A/ATP2B4/GNAS/GNAQ/APLP1	7	YES
GO:0099003	vesicle-mediated transport in synapse	15/176	52/2251	4.75387e-06	0.000224264	0.000188654	SV2A/SNAP25/AMPH/SYP/VAMP2/RAB3A/SEPTIN5/PPP3CB/GSK3B/CDK5/NAPB/CLSTN1/DNM1/PPFIA2/STXBP1	15	YES
GO:0016079	synaptic vesicle exocytosis	11/176	30/2251	7.20907e-06	0.000331793	0.000279108	SV2A/SNAP25/SYP/VAMP2/RAB3A/SEPTIN5/GSK3B/CDK5/NAPB/PPFIA2/STXBP1	11	YES
GO:0140352	export from cell	26/176	135/2251	7.43418e-06	0.000334007	0.000280971	SRCIN1/SV2A/NRXN1/CAMK2A/SNAP25/ATP1A3/APOE/CLASP2/MYO18A/SYP/VAMP2/ATP1B1/RAB3A/SEPTIN5/PPP3CB/CD200/GSK3B/PPP3CA/SCRN1/CDK5/NSF/EXOC3/NAPB/EIPR1/PPFIA2/STXBP1	26	YES
GO:0050806	positive regulation of synaptic transmission	10/176	25/2251	7.72596e-06	0.000339044	0.000285208	NRXN1/SNAP25/APOE/NPTN/VAMP2/GSK3B/CDK5/TNR/CLSTN1/STXBP1	10	YES
GO:0099504	synaptic vesicle cycle	14/176	49/2251	1.13665e-05	0.000476634	0.000400951	SV2A/SNAP25/AMPH/SYP/VAMP2/RAB3A/SEPTIN5/PPP3CB/GSK3B/CDK5/NAPB/DNM1/PPFIA2/STXBP1	14	YES
GO:1990138	neuron projection extension	14/176	49/2251	1.13665e-05	0.000476634	0.000400951	L1CAM/GDI1/DPYSL2/DCLK1/APOE/MAPT/MAP2/SHTN1/PPP3CB/WASF1/GSK3B/CDK5/NEDD4L/TNR	14	YES
GO:0006836	neurotransmitter transport	13/176	43/2251	1.2007e-05	0.00049255	0.000414339	SV2A/NRXN1/CAMK2A/SNAP25/SYP/VAMP2/RAB3A/SEPTIN5/GSK3B/CDK5/NAPB/PPFIA2/STXBP1	13	YES
GO:0019932	second-messenger-mediated signaling	11/176	32/2251	1.48117e-05	0.000583094	0.000490506	APOE/DDAH1/MAPT/ATP2B4/PRKACA/ATP1B1/GNAI1/PPP3CB/GSK3B/PPP3CA/ANK2	11	YES
GO:0006811	ion transport	31/176	183/2251	1.48323e-05	0.000583094	0.000490506	GNAO1/CAPN1/THY1/SV2A/CAMK2A/SNAP25/ATP1A3/SLC25A4/ATP5MF/ARG1/SFXN3/CNTN1/ATP2B4/PRKACA/ATP6V1D/GPM6A/VAMP2/ATP1B1/ATP6V1A/RAB3A/ATP6V0A1/VDAC3/PPP3CA/CDK5/ANK2/NSF/ATP6V1E1/NEDD4L/STXBP1/SLC25A12/SLC12A5	31	YES
GO:0007212	dopamine receptor signaling pathway	7/176	13/2251	1.82295e-05	0.00070202	0.000590548	GNAO1/GNB1/GNG2/GSK3A/PALM/GNAS/GSK3B	7	YES
GO:0010977	negative regulation of neuron projection development	11/176	33/2251	2.07224e-05	0.000771209	0.000648751	GDI1/THY1/DPYSL3/APOE/CRMP1/GSK3A/STMN2/EFNB3/MAP2/CDK5/TNR	11	YES
GO:0006812	cation transport	27/176	151/2251	2.08435e-05	0.000771209	0.000648751	GNAO1/CAPN1/THY1/CAMK2A/SNAP25/ATP1A3/SLC25A4/ATP5MF/ARG1/SFXN3/CNTN1/ATP2B4/PRKACA/ATP6V1D/GPM6A/VAMP2/ATP1B1/ATP6V1A/RAB3A/ATP6V0A1/PPP3CA/CDK5/ANK2/NSF/ATP6V1E1/NEDD4L/SLC12A5	27	YES
GO:0007610	behavior	18/176	80/2251	2.43429e-05	0.000883365	0.000743098	GNAO1/NRXN1/SNAP25/APOE/HPRT1/NPTN/MAPT/EFNB3/GLS/PRKAR2B/MAP1A/SEPTIN5/PPP3CB/CEND1/CDK5/TNR/SLC12A5/DYNLRB1	18	YES
GO:0070507	regulation of microtubule cytoskeleton organization	13/176	46/2251	2.70804e-05	0.000964166	0.000811068	MAP6/CLASP2/STMN2/MAPRE2/MAPT/MAP2/MAP1A/GNAI1/GSK3B/HDGFL3/TRIM36/ATAT1/MAPRE3	13	YES
GO:0050770	regulation of axonogenesis	12/176	40/2251	2.88719e-05	0.00100891	0.000848711	L1CAM/GDI1/THY1/MAP6/PAK2/MAPT/EFNB3/MAP2/SHTN1/GSK3B/CDK5/TNR	12	YES
GO:0051046	regulation of secretion	20/176	97/2251	3.3251e-05	0.00114081	0.000959666	SRCIN1/SV2A/CAMK2A/SNAP25/APOE/CLASP2/MYO18A/SYP/VAMP2/RAB3A/SEPTIN5/PPP3CB/CD200/GSK3B/PPP3CA/CDK5/NSF/EIPR1/PPFIA2/STXBP1	20	YES
GO:0032940	secretion by cell	24/176	130/2251	3.66689e-05	0.00122346	0.00102919	SRCIN1/SV2A/NRXN1/CAMK2A/SNAP25/APOE/CLASP2/MYO18A/SYP/VAMP2/RAB3A/SEPTIN5/PPP3CB/CD200/GSK3B/PPP3CA/SCRN1/CDK5/NSF/EXOC3/NAPB/EIPR1/PPFIA2/STXBP1	24	YES
GO:0051668	localization within membrane	26/176	147/2251	3.69568e-05	0.00122346	0.00102919	RAB14/GDI1/THY1/MYO5A/NRXN1/TNIK/SNAP25/APOE/CLASP2/HRAS/ATP2B4/NFASC/EPB41L3/PALM/SH3GLB1/VAMP2/ATP1B1/RABEP1/RAB3A/CDK5/ANK2/NSF/CLSTN1/EIPR1/CPE/STXBP1	26	YES
GO:0048675	axon extension	12/176	41/2251	3.80658e-05	0.00123845	0.0010418	L1CAM/GDI1/DPYSL2/DCLK1/APOE/MAPT/MAP2/SHTN1/PPP3CB/GSK3B/CDK5/TNR	12	YES
GO:0048588	developmental cell growth	15/176	61/2251	3.98122e-05	0.00127331	0.00107113	L1CAM/GDI1/DPYSL2/DCLK1/APOE/GSK3A/MAPT/MAP2/SHTN1/PPP3CB/WASF1/GSK3B/CDK5/NEDD4L/TNR	15	YES
GO:0001505	regulation of neurotransmitter levels	13/176	48/2251	4.46353e-05	0.00140378	0.00118088	SV2A/NRXN1/CAMK2A/SNAP25/SYP/VAMP2/RAB3A/SEPTIN5/GSK3B/CDK5/NAPB/PPFIA2/STXBP1	13	YES
GO:0072657	protein localization to membrane	24/176	132/2251	4.77181e-05	0.00147613	0.00124174	GDI1/THY1/MYO5A/NRXN1/TNIK/SNAP25/APOE/CLASP2/HRAS/ATP2B4/NFASC/EPB41L3/PALM/SH3GLB1/VAMP2/ATP1B1/RABEP1/RAB3A/CDK5/ANK2/NSF/CLSTN1/CPE/STXBP1	24	YES
GO:0031345	negative regulation of cell projection organization	12/176	42/2251	4.96984e-05	0.00148859	0.00125222	GDI1/THY1/DPYSL3/APOE/CRMP1/GSK3A/STMN2/EFNB3/MAP2/PPP3CA/CDK5/TNR	12	YES
GO:0045055	regulated exocytosis	12/176	42/2251	4.96984e-05	0.00148859	0.00125222	SV2A/SNAP25/SYP/VAMP2/RAB3A/SEPTIN5/PPP3CB/GSK3B/CDK5/NAPB/PPFIA2/STXBP1	12	YES
GO:0000226	microtubule cytoskeleton organization	22/176	116/2251	5.19606e-05	0.00153203	0.00128876	TUBB2A/MAP6/TUBB2B/TUBB3/TUBA1A/DCX/TUBB4B/CLASP2/CRMP1/STMN2/MAPRE2/MAPT/MAP2/MAP1A/GNAI1/DCTN2/GSK3B/CDK5/HDGFL3/TRIM36/ATAT1/MAPRE3	22	YES
GO:0050877	nervous system process	22/176	118/2251	6.83821e-05	0.00198519	0.00166996	GNB1/NRXN1/SNAP25/APOE/GSK3A/NPTN/MAPT/NFASC/CTNNA2/GLS/GNAS/PRKAR2B/MAP1A/RBFOX1/RAB3A/PPP3CB/GSK3B/PPP3CA/CDK5/TNR/SLC25A12/SLC12A5	22	YES
GO:1903530	regulation of secretion by cell	19/176	94/2251	7.09678e-05	0.00202903	0.00170685	SRCIN1/CAMK2A/SNAP25/APOE/CLASP2/MYO18A/SYP/VAMP2/RAB3A/SEPTIN5/PPP3CB/CD200/GSK3B/PPP3CA/CDK5/NSF/EIPR1/PPFIA2/STXBP1	19	YES
GO:0006887	exocytosis	17/176	79/2251	7.63354e-05	0.00214722	0.00180627	SRCIN1/SV2A/SNAP25/CLASP2/SYP/VAMP2/RAB3A/SEPTIN5/PPP3CB/GSK3B/SCRN1/CDK5/NSF/EXOC3/NAPB/PPFIA2/STXBP1	17	YES
GO:0007017	microtubule-based process	27/176	162/2251	7.73773e-05	0.00214722	0.00180627	TUBB2A/MAP6/TUBB2B/TUBB3/TUBA1A/DCX/TUBB4B/CLASP2/CRMP1/STMN2/MAPRE2/MAPT/KIF1A/ATP2B4/MAP2/MAP1A/GNAI1/WASF1/DCTN2/GSK3B/CDK5/DYNLL2/HDGFL3/TRIM36/ATAT1/MAPRE3/DYNLRB1	27	YES
GO:0060560	developmental growth involved in morphogenesis	14/176	58/2251	9.08871e-05	0.00248556	0.00209089	L1CAM/GDI1/DPYSL2/DCLK1/APOE/MAPT/MAP2/SHTN1/PPP3CB/WASF1/GSK3B/CDK5/NEDD4L/TNR	14	YES
GO:0006813	potassium ion transport	8/176	21/2251	0.000100293	0.00262852	0.00221114	SNAP25/ATP1A3/VAMP2/ATP1B1/ANK2/NSF/NEDD4L/SLC12A5	8	YES
GO:0019722	calcium-mediated signaling	8/176	21/2251	0.000100293	0.00262852	0.00221114	MAPT/ATP2B4/PRKACA/ATP1B1/PPP3CB/GSK3B/PPP3CA/ANK2	8	YES
GO:0035418	protein localization to synapse	8/176	21/2251	0.000100293	0.00262852	0.00221114	NRXN1/SNAP25/HRAS/MAPT/VAMP2/MAP1A/CDK5/CLSTN1	8	YES
GO:0006897	endocytosis	22/176	122/2251	0.000115748	0.002992	0.00251691	DPYSL2/SNAP25/APOE/AMPH/HRAS/CLTB/MYO18A/IGKC/SYP/VAMP2/RABEP1/IGHG2/PPP3CB/WASF1/PPP3CA/CDK5/ANK2/AP2A1/NEDD4L/APLP1/DNM1/NECAP1	22	YES
GO:0007155	cell adhesion	32/176	212/2251	0.000117953	0.00300779	0.00253019	CADM2/L1CAM/SRCIN1/THY1/CTNND2/NRXN1/TLN2/NCAM1/CLASP2/LSAMP/ARG1/NPTN/CNTN1/NFASC/EFNB3/CTNNA2/ATP1B1/GNAS/CADM1/CD200/GSK3B/PPP3CA/CDK5/CHL1/TNR/CXADR/CLSTN1/APLP1/ADD2/PPFIA2/STXBP1/RHOB	32	YES
GO:0030516	regulation of axon extension	10/176	33/2251	0.000125605	0.00316022	0.00265842	L1CAM/GDI1/DPYSL2/APOE/MAPT/MAP2/SHTN1/GSK3B/CDK5/TNR	10	YES
GO:0022610	biological adhesion	32/176	213/2251	0.000129516	0.00321575	0.00270513	CADM2/L1CAM/SRCIN1/THY1/CTNND2/NRXN1/TLN2/NCAM1/CLASP2/LSAMP/ARG1/NPTN/CNTN1/NFASC/EFNB3/CTNNA2/ATP1B1/GNAS/CADM1/CD200/GSK3B/PPP3CA/CDK5/CHL1/TNR/CXADR/CLSTN1/APLP1/ADD2/PPFIA2/STXBP1/RHOB	32	YES
GO:0023061	signal release	16/176	75/2251	0.000140029	0.00343162	0.00288672	SV2A/NRXN1/CAMK2A/SNAP25/SYP/VAMP2/RAB3A/SEPTIN5/PPP3CB/GSK3B/PPP3CA/CDK5/NAPB/EIPR1/PPFIA2/STXBP1	16	YES
GO:0046928	regulation of neurotransmitter secretion	8/176	22/2251	0.000147188	0.00356082	0.00299541	CAMK2A/SYP/RAB3A/SEPTIN5/GSK3B/CDK5/PPFIA2/STXBP1	8	YES
GO:0046903	secretion	24/176	142/2251	0.000161645	0.00386106	0.00324797	SRCIN1/SV2A/NRXN1/CAMK2A/SNAP25/APOE/CLASP2/MYO18A/SYP/VAMP2/RAB3A/SEPTIN5/PPP3CB/CD200/GSK3B/PPP3CA/SCRN1/CDK5/NSF/EXOC3/NAPB/EIPR1/PPFIA2/STXBP1	24	YES
GO:0006935	chemotaxis	17/176	84/2251	0.000171805	0.00400242	0.00336689	L1CAM/DPYSL2/TUBB2B/TUBB3/NRXN1/NCAM1/CRMP1/NPTN/HRAS/NFASC/EFNB3/MIF/CDK5/CHL1/GAP43/TNR/CXADR	17	YES
GO:0042330	taxis	17/176	84/2251	0.000171805	0.00400242	0.00336689	L1CAM/DPYSL2/TUBB2B/TUBB3/NRXN1/NCAM1/CRMP1/NPTN/HRAS/NFASC/EFNB3/MIF/CDK5/CHL1/GAP43/TNR/CXADR	17	YES
GO:0032886	regulation of microtubule-based process	13/176	55/2251	0.000205794	0.00473578	0.0039838	MAP6/CLASP2/STMN2/MAPRE2/MAPT/MAP2/MAP1A/GNAI1/GSK3B/HDGFL3/TRIM36/ATAT1/MAPRE3	13	YES
GO:0001764	neuron migration	9/176	29/2251	0.000226504	0.00509336	0.0042846	TUBB2A/DCLK1/TUBB2B/DCX/CAMK2A/CTNNA2/GPM6A/SHTN1/CDK5	9	YES
GO:0050771	negative regulation of axonogenesis	6/176	13/2251	0.000226731	0.00509336	0.0042846	GDI1/THY1/EFNB3/MAP2/CDK5/TNR	6	YES
GO:0003008	system process	32/176	220/2251	0.00024353	0.00528209	0.00444336	GNAO1/GNB1/PRKACB/NRXN1/SNAP25/ATP1A3/APOE/DDAH1/GSK3A/NPTN/MAPT/ATP2B4/NFASC/PRKACA/CTNNA2/GLS/ATP1B1/GNAS/PRKAR2B/MAP1A/RBFOX1/RAB3A/PPP3CB/GSK3B/PPP3CA/CDK5/ANK2/NEDD4L/TNR/CXADR/SLC25A12/SLC12A5	32	YES
GO:0061387	regulation of extent of cell growth	10/176	36/2251	0.00028025	0.00597322	0.00502475	L1CAM/GDI1/DPYSL2/APOE/MAPT/MAP2/SHTN1/GSK3B/CDK5/TNR	10	YES
GO:0072659	protein localization to plasma membrane	14/176	64/2251	0.000281726	0.00597322	0.00502475	MYO5A/TNIK/CLASP2/ATP2B4/NFASC/EPB41L3/PALM/VAMP2/ATP1B1/RAB3A/CDK5/ANK2/NSF/STXBP1	14	YES
GO:0010721	negative regulation of cell development	9/176	30/2251	0.000302066	0.00619563	0.00521184	GDI1/THY1/GSK3A/EFNB3/MAP2/GSK3B/PPP3CA/CDK5/TNR	9	YES
GO:0106027	neuron projection organization	9/176	30/2251	0.000302066	0.00619563	0.00521184	SRCIN1/CTNND2/ATP1A3/APOE/KIF1A/MAP1A/GSK3B/CDK5/PPFIA2	9	YES
GO:1902414	protein localization to cell junction	9/176	30/2251	0.000302066	0.00619563	0.00521184	NRXN1/SNAP25/PAK2/HRAS/MAPT/VAMP2/MAP1A/CDK5/CLSTN1	9	YES
GO:0007611	learning or memory	11/176	43/2251	0.00030716	0.00623239	0.00524276	NRXN1/SNAP25/APOE/NPTN/MAPT/PRKAR2B/MAP1A/PPP3CB/CDK5/TNR/SLC12A5	11	YES
GO:0071805	potassium ion transmembrane transport	7/176	19/2251	0.000356603	0.00715861	0.00602191	SNAP25/ATP1A3/VAMP2/ATP1B1/ANK2/NEDD4L/SLC12A5	7	YES
GO:0060291	long-term synaptic potentiation	6/176	14/2251	0.000371229	0.00737379	0.00620292	SNAP25/APOE/NPTN/VAMP2/GSK3B/TNR	6	YES
GO:0051493	regulation of cytoskeleton organization	23/176	141/2251	0.000386561	0.00759833	0.00639182	PDXP/MAP6/PAK2/CLASP2/STMN2/MAPRE2/HRAS/MAPT/CTNNA2/MAP2/MAP1A/ARPC1A/GNAI1/WASF1/GSK3B/PPM1E/CDK5/HDGFL3/TRIM36/ATAT1/ADD2/MAPRE3/RHOB	23	YES
GO:0007612	learning	9/176	31/2251	0.000397357	0.00773002	0.00650259	NRXN1/SNAP25/NPTN/PRKAR2B/MAP1A/PPP3CB/CDK5/TNR/SLC12A5	9	YES
GO:0098655	cation transmembrane transport	20/176	115/2251	0.00040203	0.00773167	0.00650398	CAPN1/THY1/SNAP25/ATP1A3/SLC25A4/ATP5MF/SFXN3/ATP2B4/PRKACA/ATP6V1D/GPM6A/VAMP2/ATP1B1/ATP6V1A/ATP6V0A1/CDK5/ANK2/ATP6V1E1/NEDD4L/SLC12A5	20	YES
GO:0051588	regulation of neurotransmitter transport	8/176	25/2251	0.000405636	0.00773167	0.00650398	CAMK2A/SYP/RAB3A/SEPTIN5/GSK3B/CDK5/PPFIA2/STXBP1	8	YES
GO:0006873	cellular ion homeostasis	17/176	90/2251	0.000412414	0.00778225	0.00654653	THY1/GNB1/SV2A/GOT1/ATP1A3/APOE/NPTN/ATP2B4/PRKACA/ATP1B1/ATP6V1A/ATP6V0A1/CDK5/ANK2/RMDN3/NEDD4L/SLC12A5	17	YES
GO:0048589	developmental growth	20/176	116/2251	0.000452846	0.00846059	0.00711716	L1CAM/GDI1/DPYSL2/DCLK1/APOE/GSK3A/MAPT/BASP1/GNAS/MAP2/SHTN1/PPP3CB/WASF1/GSK3B/PPP3CA/CDK5/GAP43/NEDD4L/TNR/SLC12A5	20	YES
GO:0034329	cell junction assembly	16/176	83/2251	0.000483139	0.00885129	0.00744582	THY1/CTNND2/NRXN1/TLN2/FBF1/PAK2/CLASP2/NPTN/PRKACA/EPB41L3/GPM6A/CDK5/GAP43/ANK2/CLSTN1/ADD2	16	YES
GO:0055065	metal ion homeostasis	16/176	83/2251	0.000483139	0.00885129	0.00744582	THY1/GNB1/SV2A/GOT1/ATP1A3/APOE/NPTN/ATP2B4/PRKACA/ATP1B1/ATP6V1A/CDK5/ANK2/RMDN3/NEDD4L/SLC12A5	16	YES
GO:0016082	synaptic vesicle priming	5/176	10/2251	0.000503801	0.00905403	0.00761637	SV2A/SNAP25/RAB3A/NAPB/STXBP1	5	YES
GO:0002274	myeloid leukocyte activation	7/176	20/2251	0.000512821	0.0091061	0.00766017	NDRG1/MAPT/MYO18A/VAMP2/MIF/CD200/STXBP1	7	YES
GO:0050801	ion homeostasis	18/176	100/2251	0.00051635	0.0091061	0.00766017	THY1/GNB1/SV2A/GOT1/ATP1A3/APOE/NPTN/ATP2B4/PRKACA/GLS/ATP1B1/ATP6V1A/ATP6V0A1/CDK5/ANK2/RMDN3/NEDD4L/SLC12A5	18	YES
GO:0034220	ion transmembrane transport	22/176	135/2251	0.000530067	0.00926145	0.00779085	CAPN1/THY1/SNAP25/ATP1A3/SLC25A4/ATP5MF/SFXN3/ATP2B4/PRKACA/ATP6V1D/GPM6A/VAMP2/ATP1B1/ATP6V1A/ATP6V0A1/VDAC3/CDK5/ANK2/ATP6V1E1/NEDD4L/SLC25A12/SLC12A5	22	YES
GO:0008016	regulation of heart contraction	8/176	26/2251	0.000547304	0.00947489	0.0079704	GNAO1/ATP1A3/GSK3A/ATP2B4/PRKACA/ATP1B1/ANK2/CXADR	8	YES
GO:0043269	regulation of ion transport	16/176	84/2251	0.000556394	0.00954468	0.00802911	GNAO1/CAPN1/THY1/SV2A/CAMK2A/ARG1/CNTN1/ATP2B4/PRKACA/VAMP2/ATP1B1/RAB3A/CDK5/ANK2/NEDD4L/STXBP1	16	YES
GO:0022603	regulation of anatomical structure morphogenesis	26/176	173/2251	0.000602329	0.010226	0.00860221	L1CAM/GDI1/SRCIN1/THY1/MAP6/TNIK/PAK2/DDAH1/CLASP2/MAPT/KIF1A/ATP2B4/EFNB3/EPB41L3/PALM/MAP2/SHTN1/GSK3B/PPP3CA/CDK5/KRT1/NEDD4L/VAT1/TNR/PPFIA2/RHOB	26	YES
GO:0042391	regulation of membrane potential	13/176	61/2251	0.000612366	0.010226	0.00860221	GOT1/NRXN1/ATP1A3/GSK3A/MAPT/ATP1B1/GNAQ/GSK3B/PPP3CA/CDK5/ANK2/NEDD4L/CXADR	13	YES
GO:0048638	regulation of developmental growth	13/176	61/2251	0.000612366	0.010226	0.00860221	L1CAM/GDI1/DPYSL2/APOE/GSK3A/MAPT/BASP1/MAP2/SHTN1/GSK3B/CDK5/NEDD4L/TNR	13	YES
GO:0006875	cellular metal ion homeostasis	15/176	77/2251	0.000648713	0.0107379	0.00903286	THY1/GNB1/SV2A/GOT1/ATP1A3/APOE/NPTN/ATP2B4/PRKACA/ATP1B1/ATP6V1A/CDK5/ANK2/RMDN3/NEDD4L	15	YES
GO:0060996	dendritic spine development	9/176	33/2251	0.000662578	0.010872	0.00914571	SRCIN1/CTNND2/CAMK2A/APOE/PAK2/KIF1A/CDK5/PPFIA2/SLC12A5	9	YES
GO:0055080	cation homeostasis	17/176	94/2251	0.000701861	0.0113636	0.00955922	THY1/GNB1/SV2A/GOT1/ATP1A3/APOE/NPTN/ATP2B4/PRKACA/ATP1B1/ATP6V1A/ATP6V0A1/CDK5/ANK2/RMDN3/NEDD4L/SLC12A5	17	YES
GO:0008361	regulation of cell size	11/176	47/2251	0.00070458	0.0113636	0.00955922	L1CAM/GDI1/DPYSL2/APOE/MAPT/MAP2/SHTN1/GSK3B/CDK5/TNR/SLC12A5	11	YES
GO:1903305	regulation of regulated secretory pathway	7/176	21/2251	0.000719085	0.0114993	0.00967333	SYP/RAB3A/SEPTIN5/GSK3B/CDK5/PPFIA2/STXBP1	7	YES
GO:0035637	multicellular organismal signaling	8/176	27/2251	0.000726528	0.0115207	0.00969133	ATP1A3/ATP2B4/NFASC/PRKACA/ATP1B1/ANK2/TNR/CXADR	8	YES
GO:0051348	negative regulation of transferase activity	12/176	55/2251	0.000796668	0.0124276	0.0104542	SRCIN1/THY1/APOE/PAK2/GSK3A/MAPT/GNAQ/PRKAR2B/GSK3B/PPM1E/CHMP6/PRKAR2A	12	NO
GO:0098771	inorganic ion homeostasis	17/176	95/2251	0.000796893	0.0124276	0.0104542	THY1/GNB1/SV2A/GOT1/ATP1A3/APOE/NPTN/ATP2B4/PRKACA/ATP1B1/ATP6V1A/ATP6V0A1/CDK5/ANK2/RMDN3/NEDD4L/SLC12A5	17	YES
GO:0060047	heart contraction	9/176	34/2251	0.000841334	0.0130131	0.0109468	GNAO1/ATP1A3/GSK3A/ATP2B4/PRKACA/ATP1B1/ANK2/NEDD4L/CXADR	9	YES
GO:0050890	cognition	11/176	48/2251	0.000852802	0.0130832	0.0110058	NRXN1/SNAP25/APOE/NPTN/MAPT/PRKAR2B/MAP1A/PPP3CB/CDK5/TNR/SLC12A5	11	YES
GO:0048168	regulation of neuronal synaptic plasticity	6/176	16/2251	0.000866776	0.0130848	0.0110071	CAMK2A/APOE/NPTN/HRAS/SYP/RAB3A	6	YES
GO:2000300	regulation of synaptic vesicle exocytosis	6/176	16/2251	0.000866776	0.0130848	0.0110071	SYP/RAB3A/SEPTIN5/GSK3B/CDK5/PPFIA2	6	YES
GO:0030003	cellular cation homeostasis	16/176	88/2251	0.000952663	0.0142673	0.0120018	THY1/GNB1/SV2A/GOT1/ATP1A3/APOE/NPTN/ATP2B4/PRKACA/ATP1B1/ATP6V1A/ATP6V0A1/CDK5/ANK2/RMDN3/NEDD4L	16	YES
GO:0051130	positive regulation of cellular component organization	33/176	247/2251	0.000962045	0.0142943	0.0120246	PDXP/L1CAM/GDI1/THY1/MAP6/DPYSL3/NRXN1/APOE/SLC25A4/CLASP2/GSK3A/STMN2/NPTN/MAPRE2/HRAS/MAPT/CNTN1/CTNNA2/GPM6A/PALM/SH3GLB1/SHTN1/ARPC1A/WASF1/GSK3B/PPP3CA/PPM1E/CDK5/AP2A1/NEDD4L/CLSTN1/DNM1/ATAT1	33	YES
GO:0050768	negative regulation of neurogenesis	7/176	22/2251	0.00098597	0.0144227	0.0121325	GDI1/THY1/EFNB3/MAP2/PPP3CA/CDK5/TNR	7	YES
GO:0051961	negative regulation of nervous system development	7/176	22/2251	0.00098597	0.0144227	0.0121325	GDI1/THY1/EFNB3/MAP2/PPP3CA/CDK5/TNR	7	YES
GO:0051650	establishment of vesicle localization	10/176	42/2251	0.00107181	0.0155577	0.0130873	MYO5A/CLASP2/KIF1A/MAP2/RAB3A/SEPTIN5/DCTN2/CDK5/DNM1/PPFIA2	10	YES
GO:0016049	cell growth	18/176	107/2251	0.0011953	0.0170874	0.0143741	L1CAM/GDI1/DPYSL2/DCLK1/APOE/GSK3A/MAPT/EPB41L3/MAP2/SHTN1/PPP3CB/WASF1/GSK3B/IGFBPL1/CDK5/NEDD4L/TNR/CLSTN1	18	YES
GO:0098662	inorganic cation transmembrane transport	18/176	107/2251	0.0011953	0.0170874	0.0143741	THY1/SNAP25/ATP1A3/SLC25A4/ATP5MF/ATP2B4/PRKACA/ATP6V1D/GPM6A/VAMP2/ATP1B1/ATP6V1A/ATP6V0A1/CDK5/ANK2/ATP6V1E1/NEDD4L/SLC12A5	18	YES
GO:0051960	regulation of nervous system development	15/176	82/2251	0.00129131	0.0182364	0.0153407	L1CAM/GDI1/THY1/MAP6/NRXN1/NPTN/MAPT/EFNB3/MAP2/SHTN1/PPP3CA/CDK5/TNR/CLSTN1/SLC25A12	15	YES
GO:0033673	negative regulation of kinase activity	10/176	43/2251	0.00130352	0.0182364	0.0153407	SRCIN1/THY1/APOE/PAK2/MAPT/GNAQ/PRKAR2B/PPM1E/CHMP6/PRKAR2A	10	NO
GO:0006874	cellular calcium ion homeostasis	12/176	58/2251	0.00131433	0.0182364	0.0153407	THY1/GNB1/SV2A/GOT1/APOE/NPTN/ATP2B4/PRKACA/ATP1B1/CDK5/ANK2/RMDN3	12	YES
GO:0055074	calcium ion homeostasis	12/176	58/2251	0.00131433	0.0182364	0.0153407	THY1/GNB1/SV2A/GOT1/APOE/NPTN/ATP2B4/PRKACA/ATP1B1/CDK5/ANK2/RMDN3	12	YES
GO:0010506	regulation of autophagy	13/176	66/2251	0.0013454	0.0182645	0.0153643	CAPN1/CISD1/SLC25A4/GSK3A/MAPT/PRKACA/ATP6V1D/SH3GLB1/ATP6V1A/ATP6V0A1/GSK3B/CDK5/ATP6V1E1	13	YES
GO:0055082	cellular chemical homeostasis	19/176	117/2251	0.00135644	0.0182829	0.0153798	THY1/GNB1/SV2A/GOT1/ATP1A3/APOE/NPTN/ATP2B4/PRKACA/ATP1B1/ATP6V1A/ATP6V0A1/PPP3CB/PPP3CA/CDK5/ANK2/RMDN3/NEDD4L/SLC12A5	19	YES
GO:0017156	calcium-ion regulated exocytosis	5/176	12/2251	0.00139052	0.0184782	0.0155441	VAMP2/RAB3A/PPP3CB/CDK5/STXBP1	5	YES
GO:0099173	postsynapse organization	10/176	44/2251	0.00157454	0.0207773	0.0174781	SRCIN1/CTNND2/NRXN1/NDRG1/APOE/KIF1A/CDK5/GAP43/INA/PPFIA2	10	YES
GO:0098660	inorganic ion transmembrane transport	18/176	110/2251	0.00166402	0.0218057	0.0183432	THY1/SNAP25/ATP1A3/SLC25A4/ATP5MF/ATP2B4/PRKACA/ATP6V1D/GPM6A/VAMP2/ATP1B1/ATP6V1A/ATP6V0A1/CDK5/ANK2/ATP6V1E1/NEDD4L/SLC12A5	18	YES
GO:0044057	regulation of system process	14/176	76/2251	0.00174799	0.0227468	0.0191349	GNAO1/NRXN1/ATP1A3/APOE/GSK3A/ATP2B4/PRKACA/GLS/ATP1B1/PPP3CA/ANK2/TNR/CXADR/SLC25A12	14	YES
GO:0021953	central nervous system neuron differentiation	6/176	18/2251	0.00175996	0.0227468	0.0191349	DCLK1/HPRT1/MAPT/MAP2/CEND1/CDK5	6	YES
GO:0030001	metal ion transport	17/176	102/2251	0.00182431	0.0234182	0.0196997	GNAO1/THY1/CAMK2A/SNAP25/ATP1A3/CNTN1/ATP2B4/PRKACA/GPM6A/VAMP2/ATP1B1/PPP3CA/CDK5/ANK2/NSF/NEDD4L/SLC12A5	17	YES
GO:0007626	locomotory behavior	8/176	31/2251	0.00196688	0.0249094	0.0209541	GNAO1/SNAP25/APOE/HPRT1/EFNB3/PPP3CB/CEND1/TNR	8	YES
GO:1903522	regulation of blood circulation	8/176	31/2251	0.00196688	0.0249094	0.0209541	GNAO1/ATP1A3/GSK3A/ATP2B4/PRKACA/ATP1B1/ANK2/CXADR	8	YES
GO:0003015	heart process	9/176	38/2251	0.00198785	0.0250072	0.0210364	GNAO1/ATP1A3/GSK3A/ATP2B4/PRKACA/ATP1B1/ANK2/NEDD4L/CXADR	9	YES
GO:0061337	cardiac conduction	6/176	19/2251	0.00240766	0.028641	0.0240932	ATP1A3/ATP2B4/PRKACA/ATP1B1/ANK2/CXADR	6	YES
GO:0140029	exocytic process	6/176	19/2251	0.00240766	0.028641	0.0240932	SV2A/SNAP25/RAB3A/SEPTIN5/NAPB/STXBP1	6	YES
GO:0072503	cellular divalent inorganic cation homeostasis	12/176	62/2251	0.00241103	0.028641	0.0240932	THY1/GNB1/SV2A/GOT1/APOE/NPTN/ATP2B4/PRKACA/ATP1B1/CDK5/ANK2/RMDN3	12	YES
GO:0006469	negative regulation of protein kinase activity	9/176	39/2251	0.00241332	0.028641	0.0240932	SRCIN1/THY1/APOE/PAK2/GNAQ/PRKAR2B/PPM1E/CHMP6/PRKAR2A	9	NO
GO:0055085	transmembrane transport	24/176	170/2251	0.0024343	0.0287095	0.0241508	CAPN1/THY1/SV2A/SNAP25/ATP1A3/SLC25A4/ATP5MF/GSK3A/SFXN3/ATP2B4/PRKACA/ATP6V1D/GPM6A/VAMP2/ATP1B1/ATP6V1A/ATP6V0A1/VDAC3/CDK5/ANK2/ATP6V1E1/NEDD4L/SLC25A12/SLC12A5	24	YES
GO:0031110	regulation of microtubule polymerization or depolymerization	8/176	32/2251	0.00245046	0.0287206	0.0241601	CLASP2/STMN2/MAPRE2/MAPT/MAP2/MAP1A/HDGFL3/MAPRE3	8	YES
GO:0017157	regulation of exocytosis	10/176	47/2251	0.00267254	0.0309392	0.0260264	CLASP2/SYP/VAMP2/RAB3A/SEPTIN5/GSK3B/CDK5/NSF/PPFIA2/STXBP1	10	YES
GO:0051648	vesicle localization	10/176	47/2251	0.00267254	0.0309392	0.0260264	MYO5A/CLASP2/KIF1A/MAP2/RAB3A/SEPTIN5/DCTN2/CDK5/DNM1/PPFIA2	10	YES
GO:0072507	divalent inorganic cation homeostasis	12/176	63/2251	0.00277854	0.0319702	0.0268937	THY1/GNB1/SV2A/GOT1/APOE/NPTN/ATP2B4/PRKACA/ATP1B1/CDK5/ANK2/RMDN3	12	YES
GO:0040007	growth	24/176	172/2251	0.00285933	0.0327003	0.0275079	L1CAM/GDI1/DPYSL2/DCLK1/APOE/PAK2/GSK3A/MAPT/EPB41L3/BASP1/GNAS/MAP2/SHTN1/PPP3CB/WASF1/GSK3B/PPP3CA/IGFBPL1/CDK5/GAP43/NEDD4L/TNR/CLSTN1/SLC12A5	24	YES
GO:0016241	regulation of macroautophagy	9/176	40/2251	0.00290816	0.0330585	0.0278092	CAPN1/SLC25A4/PRKACA/ATP6V1D/SH3GLB1/ATP6V1A/ATP6V0A1/CDK5/ATP6V1E1	9	YES
GO:0001558	regulation of cell growth	15/176	89/2251	0.00302931	0.0342294	0.0287942	L1CAM/GDI1/DPYSL2/APOE/GSK3A/MAPT/EPB41L3/MAP2/SHTN1/GSK3B/IGFBPL1/CDK5/NEDD4L/TNR/CLSTN1	15	YES
GO:0016477	cell migration	29/176	223/2251	0.00311096	0.0349427	0.0293943	L1CAM/TUBB2A/SRCIN1/DCLK1/THY1/TUBB2B/DPYSL3/DCX/CAMK2A/APOE/CLASP2/GSK3A/MAPRE2/HRAS/ATP2B4/CTNNA2/GPM6A/MYO18A/SHTN1/MIF/CD200/PPP3CA/CEND1/CDK5/TNR/CXADR/ADD2/KRT2/RHOB	29	YES
GO:0071417	cellular response to organonitrogen compound	18/176	117/2251	0.00339107	0.0378636	0.0318514	GNAO1/PDXP/GNB1/GOT1/MYO5A/GNG2/CAMK2A/ATP1A3/GSK3A/ARG1/ATP2B4/PRKACA/PALM/VAMP2/GNAS/GSK3B/CDK5/APLP1	18	YES
GO:0046777	protein autophosphorylation	7/176	27/2251	0.00367004	0.040031	0.0336746	THY1/TNIK/CAMK2A/PAK2/PRKACA/GSK3B/CDK5	7	NO
GO:0036465	synaptic vesicle recycling	7/176	27/2251	0.00367004	0.040031	0.0336746	AMPH/SYP/VAMP2/RAB3A/PPP3CB/CDK5/DNM1	7	YES
GO:0044087	regulation of cellular component biogenesis	28/176	217/2251	0.00413883	0.0448849	0.0377577	THY1/DPYSL3/NRXN1/APOE/PAK2/CLASP2/STMN2/HRAS/MAPT/PRKACA/CTNNA2/GPM6A/PALM/SH3GLB1/MAP2/RAB3A/ARPC1A/VDAC3/WASF1/GSK3B/PPM1E/GAP43/NAPB/CLSTN1/ATAT1/ADD2/STXBP1/MAPRE3	28	YES
GO:0048488	synaptic vesicle endocytosis	6/176	21/2251	0.00421999	0.045245	0.0380607	AMPH/SYP/VAMP2/PPP3CB/CDK5/DNM1	6	YES
GO:0140238	presynaptic endocytosis	6/176	21/2251	0.00421999	0.045245	0.0380607	AMPH/SYP/VAMP2/PPP3CB/CDK5/DNM1	6	YES
GO:0050807	regulation of synapse organization	10/176	50/2251	0.00431367	0.0459881	0.0386858	SRCIN1/NRXN1/TUBA1A/APOE/KIF1A/CTNNA2/GPM6A/CDK5/CLSTN1/PPFIA2	10	YES
GO:0120031	plasma membrane bounded cell projection assembly	13/176	75/2251	0.00445004	0.0469119	0.0394629	DPYSL3/FBF1/TNIK/DCX/HRAS/ATP6V1D/GPM6A/PALM/SHTN1/VDAC3/DYNLL2/GAP43/ATAT1	13	YES
GO:0043112	receptor metabolic process	7/176	28/2251	0.00457666	0.0477135	0.0401372	CAPN1/SNAP25/APOE/SH3GLB1/CDK5/NSF/DNM1	7	NO
GO:1901699	cellular response to nitrogen compound	19/176	130/2251	0.00474022	0.0491472	0.0413433	GNAO1/PDXP/GNB1/GOT1/MYO5A/GNG2/CAMK2A/ATP1A3/GSK3A/ARG1/ATP2B4/PRKACA/PALM/VAMP2/GNAS/GNAQ/GSK3B/CDK5/APLP1	19	YES

## Sheet: C) EBL_MEPL_enriched (Fig2I)
ID	Description	GeneRatio	BgRatio	pvalue	p.adjust	qvalue	geneID	Count	Overlap with INTRAtumoral comparison
GO:0051276	chromosome organization	76/346	174/2251	5.54478e-21	1.19934e-17	1.08444e-17	SMC1A/CHD4/SUPT16H/NAT10/TOP2A/SMARCA5/MCM6/MCM4/H2BC17/HMGB2/NUP155/PRKDC/MCM2/DHX9/RFC3/MCM3/PDS5B/SUPT6H/XRCC1/HDAC2/HCFC1/MCM5/FEN1/MTA2/MCM7/H2BC18/RPA1/HELLS/CDK1/NUP133/H1-3/HAT1/MAD1L1/DEK/SOX2/H2BC1/ACTL6A/EHMT1/STAG2/SMC3/RPA2/PARP1/SSRP1/PSMG2/TRIM28/RSF1/H1-10/HMGB1/NPM1/GTF2F2/DKC1/RBBP7/MAD2L1/BAZ1B/MSH3/SMARCC1/H1-5/TPR/SMARCB1/CHD7/MSH2/MACROH2A1/FAM50A/PCNA/TOP1/G3BP1/PHB2/HMGA2/…	76	YES
GO:0006259	DNA metabolic process	68/346	167/2251	9.807e-17	1.06063e-13	9.59021e-14	UHRF1/SMC1A/NSMCE3/KDM1A/SUPT16H/GTF2I/NAT10/TOP2A/MCM6/MCM4/HMGB2/NSD2/PRKDC/MDC1/MCM2/DHX9/RFC3/MCM3/PDS5B/SUPT6H/EXOSC6/XRCC1/CDC5L/MCM5/FEN1/MTA2/MCM7/LIG3/RPA1/HELLS/CDK1/H1-3/KAT7/DEK/DDX23/ACTL6A/EHMT1/SMC3/RPA2/PARP1/SSRP1/MMS19/WDR18/TYMS/TRIM28/H1-10/HMGB1/NPM1/DDX21/DKC1/MSH3/FTO/CNBP/H1-5/GINS4/USP10/MSH6/SMARCB1/MSH2/PCNA/TOP1/XRN2/HMGA2/POLR2I/KPNA2/H1-2/MEN1/H1-0	68	YES
GO:0006325	chromatin organization	42/346	77/2251	4.71549e-16	2.69273e-13	2.43477e-13	CHD4/SUPT16H/SMARCA5/H2BC17/HMGB2/MCM2/SUPT6H/HDAC2/HCFC1/MTA2/H2BC18/HELLS/H1-3/HAT1/DEK/SOX2/H2BC1/ACTL6A/EHMT1/SSRP1/TRIM28/RSF1/H1-10/HMGB1/NPM1/RBBP7/BAZ1B/SMARCC1/H1-5/TPR/SMARCB1/CHD7/MACROH2A1/FAM50A/TOP1/HMGA2/BRD3/PAF1/SMARCD1/NASP/H1-2/H1-0	42	YES
GO:0006366	transcription by RNA polymerase II	82/346	230/2251	4.97963e-16	2.69273e-13	2.43477e-13	UHRF1/CHD4/NSMCE3/KDM1A/SUPT16H/GTF2I/TOP2A/SMARCA5/HMGB2/CTBP2/NSD2/PRKDC/CBX5/SIN3A/DHX9/NELFA/KDM3B/SUPT6H/CDC5L/HDAC2/HCFC1/ADNP/MTA2/ZNF268/GCN1/WDR43/NCL/ZNF22/KAT7/DEK/SOX2/SUPT5H/ACTL6A/EHMT1/FLNA/POU3F3/ZC3H4/PARP1/CTR9/TRIM28/TCEA1/PSIP1/RSF1/HMGB1/NPM1/GTF2F2/DDX21/RBBP7/BAZ1B/CNBP/SMARCC1/H1-5/YAP1/TPR/CDC73/SAP18/RFX3/TCERG1/SPEN/SMARCB1/CHD7/MACROH2A1/POLR2A/PCNA/NELFB/PHF6/ZNF438/G…	82	YES
GO:0006281	DNA repair	46/346	94/2251	4.21084e-15	1.82161e-12	1.6471e-12	UHRF1/SMC1A/NSMCE3/KDM1A/SUPT16H/GTF2I/MCM6/MCM4/HMGB2/NSD2/PRKDC/MDC1/MCM2/DHX9/RFC3/MCM3/PDS5B/XRCC1/CDC5L/MCM5/FEN1/MCM7/LIG3/RPA1/CDK1/KAT7/DEK/ACTL6A/SMC3/RPA2/PARP1/SSRP1/MMS19/TRIM28/HMGB1/NPM1/MSH3/FTO/GINS4/USP10/MSH6/MSH2/PCNA/HMGA2/POLR2I/MEN1	46	YES
GO:0071103	DNA conformation change	36/346	64/2251	1.92613e-14	6.94368e-12	6.27849e-12	CHD4/TOP2A/SMARCA5/MCM6/MCM4/H2BC17/HMGB2/MCM2/DHX9/RFC3/MCM3/MCM5/MCM7/H2BC18/RPA1/HELLS/CDK1/H1-3/HAT1/H2BC1/RSF1/H1-10/HMGB1/NPM1/GTF2F2/H1-5/CHD7/MACROH2A1/TOP1/G3BP1/HMGA2/PAF1/BANF1/NASP/H1-2/H1-0	36	YES
GO:0006357	regulation of transcription by RNA polymerase II	75/346	216/2251	6.50435e-14	2.00984e-11	1.81731e-11	UHRF1/CHD4/NSMCE3/KDM1A/SUPT16H/GTF2I/TOP2A/SMARCA5/HMGB2/CTBP2/NSD2/PRKDC/CBX5/SIN3A/DHX9/NELFA/KDM3B/SUPT6H/CDC5L/HDAC2/HCFC1/ADNP/MTA2/ZNF268/GCN1/NCL/ZNF22/KAT7/DEK/SOX2/SUPT5H/ACTL6A/EHMT1/POU3F3/ZC3H4/PARP1/CTR9/TRIM28/TCEA1/PSIP1/RSF1/HMGB1/NPM1/RBBP7/BAZ1B/CNBP/SMARCC1/H1-5/YAP1/TPR/CDC73/SAP18/RFX3/TCERG1/SPEN/SMARCB1/CHD7/MACROH2A1/PCNA/PHF6/ZNF438/GLYR1/HMGA2/BRD3/PAF1/H2AZ1/SMARCD1/ME…	75	YES
GO:0006310	DNA recombination	33/346	60/2251	6.15512e-13	1.66419e-10	1.50476e-10	NSMCE3/KDM1A/TOP2A/MCM6/MCM4/HMGB2/NSD2/PRKDC/MCM2/MCM3/SUPT6H/EXOSC6/XRCC1/MCM5/FEN1/MCM7/LIG3/RPA1/H1-3/ACTL6A/RPA2/PARP1/MMS19/H1-10/HMGB1/MSH3/H1-5/GINS4/MSH6/MSH2/KPNA2/H1-2/H1-0	33	YES
GO:0045934	negative regulation of nucleobase-containing compound metabolic process	70/346	206/2251	1.87199e-12	4.49901e-10	4.06801e-10	UHRF1/NSMCE3/KDM1A/NAT10/PTBP1/HMGB2/CTBP2/NSD2/CBX5/SIN3A/DHX9/NELFA/XRCC1/HDAC2/HCFC1/MTA2/ZNF268/H1-3/KAT7/SOX2/SUPT5H/EHMT1/FLNA/POU3F3/ZC3H4/PARP1/ZC3H14/CTR9/TRIM28/RSF1/H1-10/LRPPRC/HMGB1/CCAR1/NPM1/DKC1/SRSF9/RBBP7/IGF2BP1/MSH3/CNBP/H1-5/YAP1/TPR/CDC73/SAP18/RFX3/TCERG1/NSUN2/MSH6/SPEN/MSH2/MACROH2A1/SLC4A1/PCNA/TAF15/NELFB/PHF6/RNF40/PHB2/HMGA2/PAF1/MEPCE/ATXN1/WFS1/PDCD4/DDX5/H1-2/MEN1/…	70	YES
GO:0006338	chromatin remodeling	31/346	58/2251	9.01613e-12	1.95019e-09	1.76337e-09	CHD4/SUPT16H/SMARCA5/H2BC17/HMGB2/MCM2/SUPT6H/HDAC2/HCFC1/MTA2/H2BC18/HELLS/H1-3/HAT1/H2BC1/ACTL6A/RSF1/H1-10/NPM1/BAZ1B/SMARCC1/H1-5/SMARCB1/CHD7/MACROH2A1/TOP1/PAF1/SMARCD1/NASP/H1-2/H1-0	31	YES
GO:0006974	cellular response to DNA damage stimulus	52/346	136/2251	1.35047e-11	2.65552e-09	2.40112e-09	UHRF1/SMC1A/NSMCE3/KDM1A/SUPT16H/GTF2I/TOP2A/MCM6/MCM4/HMGB2/NSD2/PRKDC/MDC1/CBX5/MCM2/DHX9/RFC3/MCM3/PDS5B/XRCC1/CDC5L/MCM5/FEN1/MCM7/LIG3/RPA1/CDK1/KAT7/DEK/ACTL6A/TMEM109/SMC3/RPA2/PARP1/SSRP1/MMS19/TRIM28/HMGB1/NPM1/BAZ1B/MSH3/FTO/GINS4/YAP1/USP10/MSH6/MSH2/PCNA/HMGA2/POLR2I/DDX5/MEN1	52	YES
GO:0006397	mRNA processing	64/346	191/2251	4.20721e-11	7.58349e-09	6.85701e-09	KDM1A/RBM39/PTBP1/SNRPD2/PRPF31/RBM25/DHX9/PRPF8/CPSF7/SUPT6H/CDC5L/THOC2/PHF5A/WBP11/SNRNP200/SF3B3/PRPF40A/USP39/NCL/DDX23/DDX46/SMU1/SUPT5H/RAVER1/RBM17/CSTF1/SNRNP40/PNN/AQR/ZC3H14/EIF4A3/SNRPGP15/CPSF1/CTR9/PSIP1/PRPF4/NPM1/SRSF5/SNRPB2/SRSF9/PRPF3/PLRG1/LUC7L3/SNRPB/CDC73/SAP18/TCERG1/SON/HNRNPM/SF3B6/FAM50A/HNRNPF/DCPS/XRN2/SNRPD1/SNRPE/SART1/RNF40/SRRM2/PAF1/CTNNBL1/SNRPF/PDCD11/DDX5	64	YES
GO:0006260	DNA replication	28/346	52/2251	7.75394e-11	1.29014e-08	1.16654e-08	SUPT16H/MCM6/MCM4/SIN3A/MCM2/DHX9/RFC3/MCM3/MCM5/FEN1/MCM7/LIG3/RRM1/STOML2/RPA1/CDK1/KAT7/DDX23/SMC3/RPA2/SSRP1/WDR18/DDX21/RBBP7/GINS4/PCNA/TOP1/NASP	28	YES
GO:0006333	chromatin assembly or disassembly	25/346	43/2251	9.02153e-11	1.39383e-08	1.2603e-08	SUPT16H/SMARCA5/H2BC17/HMGB2/MCM2/MTA2/H2BC18/HELLS/H1-3/HAT1/H2BC1/RSF1/H1-10/HMGB1/NPM1/BAZ1B/SMARCC1/H1-5/SMARCB1/MACROH2A1/PAF1/SMARCD1/NASP/H1-2/H1-0	25	YES
GO:0051253	negative regulation of RNA metabolic process	62/346	186/2251	1.16641e-10	1.68196e-08	1.52084e-08	UHRF1/NSMCE3/KDM1A/PTBP1/HMGB2/CTBP2/NSD2/CBX5/SIN3A/DHX9/NELFA/HDAC2/HCFC1/MTA2/ZNF268/KAT7/SOX2/SUPT5H/EHMT1/FLNA/POU3F3/ZC3H4/PARP1/ZC3H14/CTR9/TRIM28/RSF1/LRPPRC/HMGB1/CCAR1/NPM1/DKC1/SRSF9/RBBP7/IGF2BP1/CNBP/H1-5/YAP1/TPR/CDC73/SAP18/RFX3/TCERG1/NSUN2/SPEN/MACROH2A1/PCNA/TAF15/NELFB/PHF6/RNF40/PHB2/HMGA2/PAF1/MEPCE/ATXN1/WFS1/PDCD4/DDX5/H1-2/MEN1/H1-0	62	YES
GO:0006323	DNA packaging	23/346	38/2251	1.70819e-10	2.30926e-08	2.08804e-08	TOP2A/SMARCA5/H2BC17/HMGB2/MCM2/H2BC18/HELLS/CDK1/H1-3/HAT1/H2BC1/RSF1/H1-10/HMGB1/NPM1/H1-5/MACROH2A1/HMGA2/PAF1/BANF1/NASP/H1-2/H1-0	23	YES
GO:0016071	mRNA metabolic process	72/346	237/2251	3.85869e-10	4.90961e-08	4.43928e-08	KDM1A/RBM39/PTBP1/SNRPD2/PRPF31/RBM25/DHX9/PRPF8/CPSF7/SUPT6H/EXOSC6/CDC5L/THOC2/PHF5A/WBP11/SNRNP200/SF3B3/PRPF40A/USP39/NCL/DDX23/DDX46/SMU1/SUPT5H/RAVER1/RBM17/CSTF1/FLNA/SNRNP40/PNN/AQR/ZC3H14/EIF4A3/SNRPGP15/CPSF1/CTR9/PSIP1/PRPF4/NPM1/DKC1/SRSF5/SNRPB2/SRSF9/PRPF3/IGF2BP1/PLRG1/LUC7L3/FTO/SNRPB/CDC73/SAP18/TCERG1/SON/NSUN2/HNRNPM/SF3B6/FAM50A/TAF15/HNRNPF/DCPS/XRN2/SNRPD1/SNRPE/SART1/RNF40/…	72	YES
GO:0000122	negative regulation of transcription by RNA polymerase II	38/346	91/2251	5.15107e-10	6.18987e-08	5.59689e-08	UHRF1/NSMCE3/KDM1A/CTBP2/NSD2/CBX5/SIN3A/HDAC2/HCFC1/MTA2/ZNF268/SOX2/SUPT5H/EHMT1/PARP1/CTR9/TRIM28/HMGB1/RBBP7/CNBP/H1-5/YAP1/TPR/CDC73/TCERG1/SPEN/MACROH2A1/PCNA/PHF6/HMGA2/PAF1/MEPCE/ATXN1/WFS1/DDX5/H1-2/MEN1/H1-0	38	YES
GO:0045892	negative regulation of transcription, DNA-templated	51/346	148/2251	1.82695e-09	2.07984e-07	1.88059e-07	UHRF1/NSMCE3/KDM1A/HMGB2/CTBP2/NSD2/CBX5/SIN3A/NELFA/HDAC2/HCFC1/MTA2/ZNF268/KAT7/SOX2/SUPT5H/EHMT1/FLNA/POU3F3/ZC3H4/PARP1/CTR9/TRIM28/RSF1/HMGB1/CCAR1/RBBP7/CNBP/H1-5/YAP1/TPR/CDC73/SAP18/RFX3/TCERG1/SPEN/MACROH2A1/PCNA/NELFB/PHF6/PHB2/HMGA2/PAF1/MEPCE/ATXN1/WFS1/PDCD4/DDX5/H1-2/MEN1/H1-0	51	YES
GO:0045944	positive regulation of transcription by RNA polymerase II	44/346	119/2251	2.19039e-09	2.35872e-07	2.13276e-07	UHRF1/KDM1A/SUPT16H/GTF2I/TOP2A/SMARCA5/HMGB2/CTBP2/PRKDC/SIN3A/DHX9/NELFA/SUPT6H/CDC5L/HDAC2/HCFC1/MTA2/ZNF268/GCN1/NCL/KAT7/SOX2/SUPT5H/POU3F3/PARP1/TCEA1/RSF1/HMGB1/NPM1/CNBP/SMARCC1/YAP1/CDC73/RFX3/TCERG1/SMARCB1/CHD7/ZNF438/GLYR1/HMGA2/H2AZ1/MEPCE/POGZ/MEN1	44	YES
GO:1902679	negative regulation of RNA biosynthetic process	51/346	149/2251	2.39907e-09	2.35872e-07	2.13276e-07	UHRF1/NSMCE3/KDM1A/HMGB2/CTBP2/NSD2/CBX5/SIN3A/NELFA/HDAC2/HCFC1/MTA2/ZNF268/KAT7/SOX2/SUPT5H/EHMT1/FLNA/POU3F3/ZC3H4/PARP1/CTR9/TRIM28/RSF1/HMGB1/CCAR1/RBBP7/CNBP/H1-5/YAP1/TPR/CDC73/SAP18/RFX3/TCERG1/SPEN/MACROH2A1/PCNA/NELFB/PHF6/PHB2/HMGA2/PAF1/MEPCE/ATXN1/WFS1/PDCD4/DDX5/H1-2/MEN1/H1-0	51	YES
GO:1903507	negative regulation of nucleic acid-templated transcription	51/346	149/2251	2.39907e-09	2.35872e-07	2.13276e-07	UHRF1/NSMCE3/KDM1A/HMGB2/CTBP2/NSD2/CBX5/SIN3A/NELFA/HDAC2/HCFC1/MTA2/ZNF268/KAT7/SOX2/SUPT5H/EHMT1/FLNA/POU3F3/ZC3H4/PARP1/CTR9/TRIM28/RSF1/HMGB1/CCAR1/RBBP7/CNBP/H1-5/YAP1/TPR/CDC73/SAP18/RFX3/TCERG1/SPEN/MACROH2A1/PCNA/NELFB/PHF6/PHB2/HMGA2/PAF1/MEPCE/ATXN1/WFS1/PDCD4/DDX5/H1-2/MEN1/H1-0	51	YES
GO:0034728	nucleosome organization	22/346	39/2251	2.86764e-09	2.69683e-07	2.43848e-07	SUPT16H/SMARCA5/H2BC17/HMGB2/MCM2/SUPT6H/H2BC18/H1-3/HAT1/H2BC1/RSF1/H1-10/NPM1/SMARCC1/H1-5/SMARCB1/MACROH2A1/PAF1/SMARCD1/NASP/H1-2/H1-0	22	YES
GO:0006261	DNA-dependent DNA replication	17/346	25/2251	3.47254e-09	3.12963e-07	2.82981e-07	MCM6/MCM4/MCM2/RFC3/MCM3/MCM5/FEN1/MCM7/LIG3/STOML2/RPA1/KAT7/DDX23/WDR18/DDX21/GINS4/PCNA	17	YES
GO:0009790	embryo development	49/346	142/2251	3.78013e-09	3.27057e-07	2.95725e-07	TOP2A/TCOF1/PRKDC/SIN3A/SUPT6H/HDAC2/ITGB1/CDK1/NUP133/NOLC1/SOX2/MTHFD1/ACTL6A/EMG1/EHMT1/EIF4A3/CTR9/TRIM28/GINS4/YAP1/CDC73/FBN2/NSUN2/COL2A1/SMARCB1/SF3B6/CHD7/MSH2/MACROH2A1/CRB2/TOP1/PHF6/FKBP10/LAMB1/DAD1/NXN/RPL7L1/PRMT1/HMGA2/UGDH/COL4A2/PAF1/NASP/MYH9/MFAP2/MYADM/VTN/TMED2/CRABP2	49	NO
GO:0031497	chromatin assembly	19/346	31/2251	5.37505e-09	4.47163e-07	4.04326e-07	SMARCA5/H2BC17/HMGB2/MCM2/H2BC18/HELLS/H1-3/HAT1/H2BC1/RSF1/H1-10/HMGB1/NPM1/H1-5/MACROH2A1/PAF1/NASP/H1-2/H1-0	19	YES
GO:0071824	protein-DNA complex subunit organization	25/346	50/2251	6.56908e-09	5.26256e-07	4.75842e-07	SUPT16H/SMARCA5/H2BC17/HMGB2/MCM2/SUPT6H/H2BC18/HELLS/H1-3/HAT1/H2BC1/RSF1/H1-10/HMGB1/NPM1/SMARCC1/H1-5/SMARCB1/MACROH2A1/PAF1/SMARCD1/NASP/POGZ/H1-2/H1-0	25	YES
GO:0032259	methylation	25/346	51/2251	1.10921e-08	8.56862e-07	7.74777e-07	KDM1A/NSD2/NELFA/SUPT6H/MTA2/HELLS/EMG1/EHMT1/PARP1/TYMS/CTR9/TRIM28/FBL/H1-5/SNRPB/NSUN2/SMARCB1/MACROH2A1/NOP2/PRMT1/PAF1/MEPCE/H1-2/MEN1/COMT	25	NO
GO:0045893	positive regulation of transcription, DNA-templated	57/346	183/2251	1.38128e-08	9.6378e-07	8.71452e-07	UHRF1/KDM1A/SUPT16H/GTF2I/TOP2A/SMARCA5/HMGB2/CTBP2/PRKDC/SIN3A/DHX9/NELFA/SUPT6H/CDC5L/HDAC2/HCFC1/MTA2/ZNF268/GCN1/PHF5A/HNRNPAB/WDR43/NOLC1/NCL/KAT7/SOX2/SUPT5H/ACTL6A/POU3F3/NUP85/PARP1/MMS19/TRIM28/TCEA1/RSF1/HMGB1/CCAR1/NPM1/CNBP/SMARCC1/YAP1/CDC73/RFX3/TCERG1/SMARCB1/CHD7/TAF15/ZNF438/ACTN1/GLYR1/HMGA2/MDK/H2AZ1/SMARCD1/MEPCE/POGZ/MEN1	57	YES
GO:1902680	positive regulation of RNA biosynthetic process	57/346	183/2251	1.38128e-08	9.6378e-07	8.71452e-07	UHRF1/KDM1A/SUPT16H/GTF2I/TOP2A/SMARCA5/HMGB2/CTBP2/PRKDC/SIN3A/DHX9/NELFA/SUPT6H/CDC5L/HDAC2/HCFC1/MTA2/ZNF268/GCN1/PHF5A/HNRNPAB/WDR43/NOLC1/NCL/KAT7/SOX2/SUPT5H/ACTL6A/POU3F3/NUP85/PARP1/MMS19/TRIM28/TCEA1/RSF1/HMGB1/CCAR1/NPM1/CNBP/SMARCC1/YAP1/CDC73/RFX3/TCERG1/SMARCB1/CHD7/TAF15/ZNF438/ACTN1/GLYR1/HMGA2/MDK/H2AZ1/SMARCD1/MEPCE/POGZ/MEN1	57	YES
GO:1903508	positive regulation of nucleic acid-templated transcription	57/346	183/2251	1.38128e-08	9.6378e-07	8.71452e-07	UHRF1/KDM1A/SUPT16H/GTF2I/TOP2A/SMARCA5/HMGB2/CTBP2/PRKDC/SIN3A/DHX9/NELFA/SUPT6H/CDC5L/HDAC2/HCFC1/MTA2/ZNF268/GCN1/PHF5A/HNRNPAB/WDR43/NOLC1/NCL/KAT7/SOX2/SUPT5H/ACTL6A/POU3F3/NUP85/PARP1/MMS19/TRIM28/TCEA1/RSF1/HMGB1/CCAR1/NPM1/CNBP/SMARCC1/YAP1/CDC73/RFX3/TCERG1/SMARCB1/CHD7/TAF15/ZNF438/ACTN1/GLYR1/HMGA2/MDK/H2AZ1/SMARCD1/MEPCE/POGZ/MEN1	57	YES
GO:0000377	RNA splicing, via transesterification reactions with bulged adenosine as nucleophile	48/346	143/2251	1.57991e-08	1.03556e-06	9.36358e-07	KDM1A/RBM39/PTBP1/SNRPD2/PRPF31/RBM25/DHX9/PRPF8/CDC5L/PHF5A/WBP11/SNRNP200/SF3B3/PRPF40A/USP39/NCL/DDX23/DDX46/SMU1/RAVER1/RBM17/SNRNP40/PNN/AQR/EIF4A3/SNRPGP15/PSIP1/PRPF4/NPM1/SRSF5/SNRPB2/SRSF9/PRPF3/PLRG1/LUC7L3/SNRPB/SAP18/SON/HNRNPM/SF3B6/HNRNPF/DCPS/SNRPD1/SNRPE/SART1/SRRM2/SNRPF/DDX5	48	YES
GO:0000398	mRNA splicing, via spliceosome	48/346	143/2251	1.57991e-08	1.03556e-06	9.36358e-07	KDM1A/RBM39/PTBP1/SNRPD2/PRPF31/RBM25/DHX9/PRPF8/CDC5L/PHF5A/WBP11/SNRNP200/SF3B3/PRPF40A/USP39/NCL/DDX23/DDX46/SMU1/RAVER1/RBM17/SNRNP40/PNN/AQR/EIF4A3/SNRPGP15/PSIP1/PRPF4/NPM1/SRSF5/SNRPB2/SRSF9/PRPF3/PLRG1/LUC7L3/SNRPB/SAP18/SON/HNRNPM/SF3B6/HNRNPF/DCPS/SNRPD1/SNRPE/SART1/SRRM2/SNRPF/DDX5	48	YES
GO:2000113	negative regulation of cellular macromolecule biosynthetic process	61/346	204/2251	2.27182e-08	1.44528e-06	1.30683e-06	UHRF1/NSMCE3/KDM1A/NAT10/HMGB2/CTBP2/NSD2/CBX5/SIN3A/NELFA/HDAC2/HCFC1/SHMT2/MTA2/ZNF268/LIG3/NCL/KAT7/SOX2/SUPT5H/EHMT1/FLNA/POU3F3/ZC3H4/PARP1/EIF4A3/TYMS/CTR9/TRIM28/RSF1/HMGB1/CCAR1/RBBP7/IGF2BP1/FTO/CNBP/IGF2BP3/H1-5/YAP1/TPR/CDC73/SAP18/RFX3/TCERG1/SPEN/MACROH2A1/PCNA/NELFB/PHF6/DCPS/PHB2/HMGA2/PAF1/MEPCE/ATXN1/WFS1/PDCD4/DDX5/H1-2/MEN1/H1-0	61	YES
GO:0000375	RNA splicing, via transesterification reactions	48/346	145/2251	2.63793e-08	1.63024e-06	1.47407e-06	KDM1A/RBM39/PTBP1/SNRPD2/PRPF31/RBM25/DHX9/PRPF8/CDC5L/PHF5A/WBP11/SNRNP200/SF3B3/PRPF40A/USP39/NCL/DDX23/DDX46/SMU1/RAVER1/RBM17/SNRNP40/PNN/AQR/EIF4A3/SNRPGP15/PSIP1/PRPF4/NPM1/SRSF5/SNRPB2/SRSF9/PRPF3/PLRG1/LUC7L3/SNRPB/SAP18/SON/HNRNPM/SF3B6/HNRNPF/DCPS/SNRPD1/SNRPE/SART1/SRRM2/SNRPF/DDX5	48	YES
GO:0051254	positive regulation of RNA metabolic process	64/346	222/2251	4.70956e-08	2.75319e-06	2.48944e-06	UHRF1/KDM1A/SUPT16H/GTF2I/TOP2A/SMARCA5/HMGB2/CTBP2/PRKDC/ZC3H18/SIN3A/DHX9/NELFA/SUPT6H/CDC5L/HDAC2/HCFC1/MTA2/ZNF268/GCN1/PHF5A/HNRNPAB/WDR43/NOLC1/NCL/KAT7/SOX2/SUPT5H/ACTL6A/POU3F3/NUP85/PARP1/MMS19/TRIM28/TCEA1/RSF1/HMGB1/CCAR1/NPM1/SRSF5/FTO/CNBP/SMARCC1/YAP1/CDC73/RFX3/TCERG1/SMARCB1/CHD7/POLR2A/TAF15/DCPS/ZNF438/ACTN1/GLYR1/HMGA2/PAF1/MDK/H2AZ1/SMARCD1/MEPCE/POGZ/DDX5/MEN1	64	YES
GO:0008380	RNA splicing	55/346	180/2251	5.53861e-08	3.0718e-06	2.77753e-06	KDM1A/RBM39/PTBP1/SNRPD2/PRPF31/RBM25/DHX9/PRPF8/SUPT6H/CDC5L/THOC2/PHF5A/WBP11/SNRNP200/SF3B3/PRPF40A/USP39/NCL/DDX23/DDX46/SMU1/RAVER1/RBM17/SNRNP40/PNN/AQR/EIF4A3/SNRPGP15/PSIP1/PRPF4/NPM1/SRSF5/SNRPB2/SRSF9/PRPF3/PLRG1/LUC7L3/SNRPB/SAP18/TCERG1/SON/HNRNPM/SF3B6/FAM50A/POLR2A/HNRNPF/DCPS/SNRPD1/SNRPE/SART1/PRMT1/SRRM2/CTNNBL1/SNRPF/DDX5	55	YES
GO:0010558	negative regulation of macromolecule biosynthetic process	61/346	209/2251	6.28172e-08	3.31399e-06	2.99652e-06	UHRF1/NSMCE3/KDM1A/NAT10/HMGB2/CTBP2/NSD2/CBX5/SIN3A/NELFA/HDAC2/HCFC1/SHMT2/MTA2/ZNF268/LIG3/NCL/KAT7/SOX2/SUPT5H/EHMT1/FLNA/POU3F3/ZC3H4/PARP1/EIF4A3/TYMS/CTR9/TRIM28/RSF1/HMGB1/CCAR1/RBBP7/IGF2BP1/FTO/CNBP/IGF2BP3/H1-5/YAP1/TPR/CDC73/SAP18/RFX3/TCERG1/SPEN/MACROH2A1/PCNA/NELFB/PHF6/DCPS/PHB2/HMGA2/PAF1/MEPCE/ATXN1/WFS1/PDCD4/DDX5/H1-2/MEN1/H1-0	61	YES
GO:0065004	protein-DNA complex assembly	20/346	39/2251	1.34663e-07	6.61992e-06	5.98575e-06	SMARCA5/H2BC17/HMGB2/MCM2/H2BC18/HELLS/H1-3/HAT1/H2BC1/RSF1/H1-10/HMGB1/NPM1/H1-5/SMARCB1/MACROH2A1/NASP/POGZ/H1-2/H1-0	20	YES
GO:0031327	negative regulation of cellular biosynthetic process	61/346	214/2251	1.65146e-07	7.93801e-06	7.17757e-06	UHRF1/NSMCE3/KDM1A/NAT10/HMGB2/CTBP2/NSD2/CBX5/SIN3A/NELFA/HDAC2/HCFC1/SHMT2/MTA2/ZNF268/LIG3/NCL/KAT7/SOX2/SUPT5H/EHMT1/FLNA/POU3F3/ZC3H4/PARP1/EIF4A3/TYMS/CTR9/TRIM28/RSF1/HMGB1/CCAR1/RBBP7/IGF2BP1/FTO/CNBP/IGF2BP3/H1-5/YAP1/TPR/CDC73/SAP18/RFX3/TCERG1/SPEN/MACROH2A1/PCNA/NELFB/PHF6/DCPS/PHB2/HMGA2/PAF1/MEPCE/ATXN1/WFS1/PDCD4/DDX5/H1-2/MEN1/H1-0	61	YES
GO:0006334	nucleosome assembly	16/346	27/2251	1.81381e-07	8.34739e-06	7.54773e-06	SMARCA5/H2BC17/HMGB2/MCM2/H2BC18/H1-3/HAT1/H2BC1/RSF1/H1-10/NPM1/H1-5/MACROH2A1/NASP/H1-2/H1-0	16	YES
GO:0032392	DNA geometric change	16/346	28/2251	3.64536e-07	1.64269e-05	1.48532e-05	CHD4/TOP2A/MCM6/MCM4/HMGB2/MCM2/DHX9/RFC3/MCM3/MCM5/MCM7/RPA1/HMGB1/GTF2F2/CHD7/G3BP1	16	YES
GO:0043009	chordate embryonic development	31/346	83/2251	4.88048e-07	2.1113e-05	1.90904e-05	TCOF1/PRKDC/SIN3A/SUPT6H/ITGB1/NUP133/NOLC1/MTHFD1/ACTL6A/EMG1/EIF4A3/CTR9/TRIM28/GINS4/YAP1/NSUN2/COL2A1/SMARCB1/SF3B6/CHD7/MSH2/CRB2/PHF6/FKBP10/DAD1/NXN/RPL7L1/PRMT1/NASP/MYH9/TMED2	31	NO
GO:0009890	negative regulation of biosynthetic process	62/346	225/2251	4.99158e-07	2.11702e-05	1.91421e-05	UHRF1/NSMCE3/KDM1A/NAT10/HMGB2/CTBP2/NSD2/CBX5/SIN3A/NELFA/HDAC2/HCFC1/SHMT2/MTA2/ZNF268/LIG3/TRAP1/NCL/KAT7/SOX2/SUPT5H/EHMT1/FLNA/POU3F3/ZC3H4/PARP1/EIF4A3/TYMS/CTR9/TRIM28/RSF1/HMGB1/CCAR1/RBBP7/IGF2BP1/FTO/CNBP/IGF2BP3/H1-5/YAP1/TPR/CDC73/SAP18/RFX3/TCERG1/SPEN/MACROH2A1/PCNA/NELFB/PHF6/DCPS/PHB2/HMGA2/PAF1/MEPCE/ATXN1/WFS1/PDCD4/DDX5/H1-2/MEN1/H1-0	62	YES
GO:0006302	double-strand break repair	22/346	49/2251	6.23609e-07	2.54503e-05	2.30122e-05	KDM1A/MCM6/MCM4/HMGB2/NSD2/PRKDC/MCM2/MCM3/XRCC1/MCM5/FEN1/MCM7/LIG3/RPA1/DEK/RPA2/PARP1/MMS19/HMGB1/GINS4/MSH2/HMGA2	22	YES
GO:0009792	embryo development ending in birth or egg hatching	31/346	84/2251	6.65928e-07	2.66741e-05	2.41188e-05	TCOF1/PRKDC/SIN3A/SUPT6H/ITGB1/NUP133/NOLC1/MTHFD1/ACTL6A/EMG1/EIF4A3/CTR9/TRIM28/GINS4/YAP1/NSUN2/COL2A1/SMARCB1/SF3B6/CHD7/MSH2/CRB2/PHF6/FKBP10/DAD1/NXN/RPL7L1/PRMT1/NASP/MYH9/TMED2	31	NO
GO:0010557	positive regulation of macromolecule biosynthetic process	66/346	248/2251	8.20674e-07	3.22749e-05	2.9183e-05	UHRF1/KDM1A/SUPT16H/GTF2I/NAT10/TOP2A/SMARCA5/HMGB2/CTBP2/PRKDC/SIN3A/DHX9/NELFA/RFC3/SUPT6H/CDC5L/HDAC2/HCFC1/MTA2/ZNF268/GCN1/PHF5A/HNRNPAB/WDR43/STOML2/CDK1/NOLC1/NCL/KAT7/SOX2/SUPT5H/ACTL6A/POU3F3/NUP85/PARP1/EIF4A3/MMS19/TRIM28/TCEA1/RSF1/HMGB1/CCAR1/NPM1/DKC1/CNBP/SMARCC1/YAP1/CDC73/RFX3/TCERG1/SMARCB1/CHD7/PCNA/TAF15/ZNF438/ACTN1/GLYR1/PRMT1/HMGA2/MDK/H2AZ1/SMARCD1/MEPCE/THBS1/POGZ/MEN1	66	YES
GO:0000724	double-strand break repair via homologous recombination	15/346	27/2251	1.412e-06	5.26579e-05	4.76134e-05	KDM1A/MCM6/MCM4/MCM2/MCM3/XRCC1/MCM5/FEN1/MCM7/LIG3/RPA1/RPA2/PARP1/MMS19/GINS4	15	YES
GO:0000725	recombinational repair	15/346	27/2251	1.412e-06	5.26579e-05	4.76134e-05	KDM1A/MCM6/MCM4/MCM2/MCM3/XRCC1/MCM5/FEN1/MCM7/LIG3/RPA1/RPA2/PARP1/MMS19/GINS4	15	YES
GO:0032508	DNA duplex unwinding	14/346	24/2251	1.45121e-06	5.32029e-05	4.81062e-05	CHD4/TOP2A/MCM6/MCM4/MCM2/DHX9/RFC3/MCM3/MCM5/MCM7/RPA1/GTF2F2/CHD7/G3BP1	14	YES
GO:0001701	in utero embryonic development	23/346	57/2251	3.3946e-06	0.000120369	0.000108838	SIN3A/SUPT6H/ITGB1/ACTL6A/EMG1/CTR9/TRIM28/GINS4/YAP1/NSUN2/SMARCB1/SF3B6/CHD7/MSH2/PHF6/FKBP10/DAD1/NXN/RPL7L1/PRMT1/NASP/MYH9/TMED2	23	NO
GO:0002200	somatic diversification of immune receptors	10/346	14/2251	3.67246e-06	0.000126088	0.000114009	HMGB2/NSD2/PRKDC/SUPT6H/EXOSC6/HMGB1/MSH3/MSH6/MSH2/CTNNBL1	10	NO
GO:0007492	endoderm development	10/346	14/2251	3.67246e-06	0.000126088	0.000114009	SOX2/CTR9/CDC73/MACROH2A1/LAMB1/HMGA2/COL4A2/PAF1/LAMC1/VTN	10	NO
GO:0001706	endoderm formation	9/346	13/2251	1.75387e-05	0.000512651	0.00046354	SOX2/CTR9/CDC73/MACROH2A1/LAMB1/HMGA2/COL4A2/PAF1/VTN	9	NO
GO:0035987	endodermal cell differentiation	9/346	13/2251	1.75387e-05	0.000512651	0.00046354	SOX2/CTR9/CDC73/MACROH2A1/LAMB1/HMGA2/COL4A2/PAF1/VTN	9	NO
GO:0001824	blastocyst development	12/346	22/2251	2.18026e-05	0.000628788	0.000568551	SUPT6H/ACTL6A/EMG1/CTR9/GINS4/YAP1/SMARCB1/SF3B6/PHF6/DAD1/RPL7L1/NASP	12	NO
GO:0016445	somatic diversification of immunoglobulins	8/346	11/2251	3.11918e-05	0.000876207	0.000792269	NSD2/PRKDC/SUPT6H/EXOSC6/MSH3/MSH6/MSH2/CTNNBL1	8	NO
GO:0048598	embryonic morphogenesis	24/346	70/2251	5.3884e-05	0.00149424	0.0013511	HDAC2/ITGB1/SOX2/MTHFD1/EIF4A3/CTR9/TRIM28/YAP1/CDC73/FBN2/COL2A1/CHD7/MACROH2A1/CRB2/LAMB1/HMGA2/UGDH/COL4A2/PAF1/MFAP2/MYADM/VTN/TMED2/CRABP2	24	NO
GO:0001704	formation of primary germ layer	11/346	21/2251	8.01808e-05	0.00216789	0.00196021	ITGB1/SOX2/CTR9/CDC73/MACROH2A1/CRB2/LAMB1/HMGA2/COL4A2/PAF1/VTN	11	NO
GO:0002520	immune system development	31/346	105/2251	0.000120379	0.00313711	0.00283658	TOP2A/HMGB2/NSD2/PRKDC/SIN3A/SUPT6H/EXOSC6/ITGB1/MAD1L1/KAT7/PARP1/CTR9/HMGB1/MSH3/ARMC6/CA2/CDC73/MSH6/CHD7/LBR/MSH2/SLC4A1/ACTN1/SART1/PRMT1/PAF1/MDK/CTNNBL1/GLRX5/CDK6/MYH9	31	NO
GO:0006284	base-excision repair	8/346	13/2251	0.000182801	0.00429781	0.00388609	XRCC1/FEN1/LIG3/RPA1/RPA2/HMGB1/PCNA/HMGA2	8	YES
GO:0001655	urogenital system development	15/346	39/2251	0.000343796	0.0076663	0.00693188	HELLS/NUP133/POU3F3/NUP85/IQGAP1/CAT/COL4A1/SMARCC1/YAP1/CA2/NID1/TMED10/LAMB2/WFS1/PPAT	15	NO
GO:0051028	mRNA transport	18/346	53/2251	0.000540398	0.0112392	0.0101626	NUP155/DHX9/NUP35/SUPT6H/NUP93/THOC2/NUP210/NUP133/ZC3H11A/NUP85/EIF4A3/LRPPRC/NUP205/IGF2BP1/IGF2BP3/TPR/NSUN2/RANBP2	18	NO
GO:0009887	animal organ morphogenesis	27/346	94/2251	0.000547252	0.0112734	0.0101934	NSD2/ALPL/HDAC2/ZNF22/MTHFD1/FLNA/EIF4A3/COL18A1/SMARCC1/YAP1/CA2/FBN2/COL2A1/CHD7/CRB2/LAMB1/MSN/PHB2/HSPG2/MDK/GLG1/LAMB2/LAMC1/SERPINH1/PDCD4/MFAP2/TMED2	27	NO
GO:0072001	renal system development	13/346	33/2251	0.000655758	0.0131334	0.0118752	NUP133/POU3F3/NUP85/IQGAP1/CAT/COL4A1/YAP1/CA2/NID1/TMED10/LAMB2/WFS1/PPAT	13	NO
GO:0051101	regulation of DNA binding	10/346	22/2251	0.000741858	0.0144098	0.0130294	KDM1A/HMGB2/SIN3A/HDAC2/PARP1/TRIM28/RSF1/HMGB1/HMGA2/H1-0	10	NO
GO:0006730	one-carbon metabolic process	7/346	12/2251	0.000752801	0.0144098	0.0130294	CA14/SHMT2/MTHFD1/TYMS/MAT2A/CA2/CA1	7	NO
GO:0001837	epithelial to mesenchymal transition	11/346	26/2251	0.000847193	0.0159346	0.0144081	TCOF1/HDAC2/HNRNPAB/NOLC1/FLNA/TRIM28/CRB2/HMGA2/MDK/PDCD4/DDX5	11	NO
GO:0007059	chromosome segregation	18/346	55/2251	0.000894882	0.0166865	0.0150879	SMC1A/TOP2A/PDS5B/FEN1/MAD1L1/STAG2/SMC3/MMS19/PSMG2/MAD2L1/TPR/MACROH2A1/TOP1/RCC1/PHB2/RCC2/BANF1/POGZ	18	NO
GO:0007369	gastrulation	13/346	34/2251	0.000916761	0.0169483	0.0153247	ITGB1/SOX2/CTR9/CDC73/MACROH2A1/CRB2/LAMB1/HMGA2/UGDH/COL4A2/PAF1/MYADM/VTN	13	NO
GO:0009411	response to UV	10/346	23/2251	0.00113598	0.020476	0.0185145	NSMCE3/KDM1A/FEN1/PARP1/CAT/NPM1/MSH6/MSH2/PCNA/MEN1	10	NO
GO:0050657	nucleic acid transport	20/346	66/2251	0.00140118	0.0237729	0.0214955	NUP155/DHX9/NUP35/SUPT6H/NUP93/THOC2/NUP210/NUP133/ZC3H11A/NUP85/EIF4A3/LRPPRC/NUP205/NPM1/IGF2BP1/XPOT/IGF2BP3/TPR/NSUN2/RANBP2	20	NO
GO:0050658	RNA transport	20/346	66/2251	0.00140118	0.0237729	0.0214955	NUP155/DHX9/NUP35/SUPT6H/NUP93/THOC2/NUP210/NUP133/ZC3H11A/NUP85/EIF4A3/LRPPRC/NUP205/NPM1/IGF2BP1/XPOT/IGF2BP3/TPR/NSUN2/RANBP2	20	NO
GO:0051236	establishment of RNA localization	20/346	66/2251	0.00140118	0.0237729	0.0214955	NUP155/DHX9/NUP35/SUPT6H/NUP93/THOC2/NUP210/NUP133/ZC3H11A/NUP85/EIF4A3/LRPPRC/NUP205/NPM1/IGF2BP1/XPOT/IGF2BP3/TPR/NSUN2/RANBP2	20	NO
GO:0006304	DNA modification	7/346	13/2251	0.0014178	0.0237729	0.0214955	EXOSC6/MTA2/HELLS/EHMT1/PARP1/TRIM28/FTO	7	YES
GO:0002377	immunoglobulin production	9/346	20/2251	0.00150455	0.0240493	0.0217455	NSD2/PRKDC/SUPT6H/EXOSC6/MSH3/MSH6/MSH2/PHB2/CTNNBL1	9	NO
GO:0048562	embryonic organ morphogenesis	9/346	20/2251	0.00150455	0.0240493	0.0217455	MTHFD1/EIF4A3/YAP1/FBN2/COL2A1/CHD7/CRB2/MFAP2/TMED2	9	NO
GO:2001251	negative regulation of chromosome organization	9/346	20/2251	0.00150455	0.0240493	0.0217455	NAT10/TOP2A/MCM2/XRCC1/MAD1L1/PARP1/PSMG2/MAD2L1/TPR	9	YES
GO:0015931	nucleobase-containing compound transport	21/346	71/2251	0.00150874	0.0240493	0.0217455	NUP155/DHX9/NUP35/SUPT6H/NUP93/THOC2/NUP210/NUP133/ZC3H11A/NUP85/EIF4A3/LRPPRC/NUP205/NPM1/IGF2BP1/SLC35B2/XPOT/IGF2BP3/TPR/NSUN2/RANBP2	21	NO
GO:0001825	blastocyst formation	6/346	10/2251	0.00153436	0.0240493	0.0217455	SUPT6H/ACTL6A/CTR9/YAP1/SF3B6/RPL7L1	6	NO
GO:0071711	basement membrane organization	6/346	10/2251	0.00153436	0.0240493	0.0217455	ITGB1/PXDN/COL4A1/LAMB1/NID1/LAMB2	6	NO
GO:0006403	RNA localization	23/346	81/2251	0.00167426	0.025679	0.023219	NUP155/DHX9/NUP35/SUPT6H/NUP93/THOC2/NUP210/NUP133/ZC3H11A/NUP85/EIF4A3/LRPPRC/NUP205/NPM1/FBL/DKC1/IGF2BP1/XPOT/IGF2BP3/TPR/NSUN2/NOP58/RANBP2	23	NO
GO:0019827	stem cell population maintenance	10/346	24/2251	0.00168582	0.025679	0.023219	SMC1A/WDR43/SOX2/SMC3/CTR9/IGF2BP1/YAP1/CDC73/HMGA2/PAF1	10	YES
GO:0098727	maintenance of cell number	10/346	24/2251	0.00168582	0.025679	0.023219	SMC1A/WDR43/SOX2/SMC3/CTR9/IGF2BP1/YAP1/CDC73/HMGA2/PAF1	10	YES
GO:0001822	kidney development	12/346	32/2251	0.00175873	0.0262355	0.0237222	NUP133/POU3F3/NUP85/IQGAP1/CAT/YAP1/CA2/NID1/TMED10/LAMB2/WFS1/PPAT	12	NO
GO:0048646	anatomical structure formation involved in morphogenesis	36/346	147/2251	0.00188595	0.0277505	0.025092	GTF2I/TCOF1/PRKDC/SUPT6H/HDAC2/ITGB1/NOLC1/NCL/SOX2/MTHFD1/ACTL6A/FLNA/TJP1/CTR9/HMGB1/COL18A1/COL4A1/YAP1/CDC73/FBN2/COL2A1/SF3B6/MACROH2A1/CRB2/ACTN1/LAMB1/RPL7L1/HMGA2/HSPG2/COL4A2/PAF1/MDK/THBS1/MYH9/VTN/TMED2	36	NO
GO:0048705	skeletal system morphogenesis	7/346	14/2251	0.00246573	0.0348586	0.0315193	ALPL/MTHFD1/EIF4A3/FBN2/COL2A1/GLG1/SERPINH1	7	NO
GO:0050678	regulation of epithelial cell proliferation	14/346	42/2251	0.0027379	0.038207	0.0345469	UHRF1/HMGB2/PRKDC/SOX2/HMGB1/YAP1/CDC73/LAMB1/PHB2/MDK/THBS1/LAMC1/CDK6/MEN1	14	NO
GO:0042127	regulation of cell population proliferation	44/346	193/2251	0.00282247	0.0391347	0.0353857	UHRF1/KDM1A/HMGB2/CTBP2/PRKDC/DHX9/PDS5B/HDAC2/SHMT2/ITGB1/ZNF268/CDK1/MAD1L1/NOLC1/KAT7/SOX2/FLNA/POU3F3/TJP1/HMGB1/CCAR1/NPM1/COL18A1/FTO/PRDX4/CNBP/YAP1/CDC73/SMARCB1/P3H1/LAMB1/NOP2/PHB2/PRMT1/HMGA2/MDK/THBS1/LAMC1/PDCD4/CDK6/PLG/MEN1/COMT/H2AC6	44	NO
GO:0090068	positive regulation of cell cycle process	13/346	38/2251	0.002978	0.040512	0.036631	SIN3A/FEN1/CDK1/NPM1/MAD2L1/PLRG1/TPR/CDC73/MACROH2A1/PHB2/RCC2/PAF1/MEPCE	13	YES
GO:0050684	regulation of mRNA processing	20/346	70/2251	0.00307502	0.0413122	0.0373546	RBM39/PTBP1/RBM25/DHX9/CPSF7/SUPT6H/NCL/SMU1/SUPT5H/RAVER1/ZC3H14/CTR9/NPM1/SRSF9/CDC73/SAP18/SON/RNF40/PAF1/DDX5	20	YES
GO:0001654	eye development	12/346	34/2251	0.00319205	0.0426198	0.0385369	HDAC2/RRM1/SOX2/ACTL6A/HMGB1/COL4A1/FBN2/CHD7/CRB2/XRN2/LAMB2/MFAP2	12	NO

## Sheet: D) primitive_enriched (Fig2I)
ID	Description	GeneRatio	BgRatio	pvalue	p.adjust	qvalue	geneID	Count	Overlap with INTERtumoral comparison
GO:0051276	chromosome organization	43/167	174/2251	6.59403e-14	1.12956e-10	1.05227e-10	PAF1/RPA1/HMGB2/HMGA2/MCM4/ACIN1/NASP/NAT10/ASF1A/EHMT1/MAD2L1/IK/BRD3/RBBP7/G3BP1/MCM6/PDS5B/APEX1/PCNA/SOX2/GTF2F2/MCM5/DNAJC9/SMARCA4/PARP1/NUMA1/XRCC1/RFC3/MTA2/SMARCA5/FEN1/SUPT6H/MSH2/MCM3/MCM2/HAT1/NPM1/TPR/MCM7/ARID1A/ANP32B/STAG2/TOP1	43	YES
GO:0071103	DNA conformation change	22/167	64/2251	1.94873e-10	1.66909e-07	1.55488e-07	PAF1/RPA1/HMGB2/HMGA2/MCM4/ACIN1/NASP/ASF1A/G3BP1/MCM6/GTF2F2/MCM5/DNAJC9/RFC3/SMARCA5/MCM3/MCM2/HAT1/NPM1/MCM7/ANP32B/TOP1	22	YES
GO:0006259	DNA metabolic process	36/167	167/2251	7.99357e-10	3.86259e-07	3.59829e-07	FTO/NONO/RPA1/HMGB2/UHRF1/HMGA2/MCM4/NAT10/ASF1A/EHMT1/GINS4/NUDT15/CBS/MCM6/PDS5B/APEX1/PCNA/CNBP/MCM5/NME1/KPNA1/PARP1/XRCC1/NSD2/RFC3/MTA2/FEN1/SUPT6H/MSH2/MCM3/HPF1/MCM2/NPM1/MCM7/GTF2I/TOP1	36	YES
GO:0006281	DNA repair	26/167	94/2251	9.01947e-10	3.86259e-07	3.59829e-07	FTO/NONO/RPA1/HMGB2/UHRF1/HMGA2/MCM4/ASF1A/GINS4/MCM6/PDS5B/APEX1/PCNA/MCM5/PARP1/XRCC1/NSD2/RFC3/FEN1/MSH2/MCM3/HPF1/MCM2/NPM1/MCM7/GTF2I	26	YES
GO:0006366	transcription by RNA polymerase II	42/167	230/2251	5.62431e-09	1.92689e-06	1.79504e-06	PAF1/HMGB2/RPL10/ADNP/UHRF1/HDGFL2/HMGA2/ZC3H4/GCN1/EHMT1/FOXK1/BRD3/RBBP7/BCLAF1/IRF2BP1/SS18/TCERG1/APEX1/PCNA/SIN3A/STAT5A/CNBP/YAP1/SOX2/GTF2F2/EZR/SMARCA4/RBM15/PARP1/NSD2/WDR43/MTA2/SMARCA5/SUPT6H/NPM1/TPR/ARID1A/GTF2I/THRAP3/TCEA1/SAP130/KDM3B	42	YES
GO:0006357	regulation of transcription by RNA polymerase II	40/167	216/2251	9.42435e-09	2.69065e-06	2.50655e-06	PAF1/HMGB2/RPL10/ADNP/UHRF1/HDGFL2/HMGA2/ZC3H4/GCN1/EHMT1/FOXK1/BRD3/RBBP7/BCLAF1/IRF2BP1/SS18/TCERG1/APEX1/PCNA/SIN3A/STAT5A/CNBP/YAP1/SOX2/EZR/SMARCA4/RBM15/PARP1/NSD2/MTA2/SMARCA5/SUPT6H/NPM1/TPR/ARID1A/GTF2I/THRAP3/TCEA1/SAP130/KDM3B	40	YES
GO:0006974	cellular response to DNA damage stimulus	30/167	136/2251	1.51692e-08	3.71211e-06	3.45811e-06	FTO/NONO/RPA1/HMGB2/UHRF1/HMGA2/MCM4/ASF1A/RPL26/GINS4/BCLAF1/MCM6/PDS5B/APEX1/PCNA/YAP1/MCM5/PARP1/XRCC1/NSD2/RFC3/FEN1/MSH2/MCM3/HPF1/MCM2/NPM1/MCM7/GTF2I/OARD1	30	YES
GO:0006325	chromatin organization	21/167	77/2251	5.8593e-08	1.25462e-05	1.16878e-05	PAF1/HMGB2/HMGA2/NASP/ASF1A/EHMT1/BRD3/RBBP7/SOX2/DNAJC9/SMARCA4/MTA2/SMARCA5/SUPT6H/MCM2/HAT1/NPM1/TPR/ARID1A/ANP32B/TOP1	21	YES
GO:0006310	DNA recombination	18/167	60/2251	1.12907e-07	2.14899e-05	2.00195e-05	NONO/RPA1/HMGB2/MCM4/GINS4/MCM6/APEX1/MCM5/KPNA1/PARP1/XRCC1/NSD2/FEN1/SUPT6H/MSH2/MCM3/MCM2/MCM7	18	YES
GO:0006302	double-strand break repair	16/167	49/2251	1.61109e-07	2.7598e-05	2.57096e-05	RPA1/HMGB2/HMGA2/MCM4/GINS4/MCM6/MCM5/PARP1/XRCC1/NSD2/FEN1/MSH2/MCM3/HPF1/MCM2/MCM7	16	YES
GO:0006260	DNA replication	16/167	52/2251	4.09037e-07	6.36982e-05	5.93397e-05	RPA1/MCM4/NASP/GINS4/RBBP7/MCM6/PCNA/SIN3A/MCM5/RFC3/FEN1/MCM3/DUT/MCM2/MCM7/TOP1	16	YES
GO:0016071	mRNA metabolic process	39/167	237/2251	4.54103e-07	6.40163e-05	5.9636e-05	HNRNPF/PAF1/SF3A3/FTO/NONO/RAVER1/CTNNBL1/ACIN1/CPSF1/WBP11/MFAP1/IK/SERBP1/HNRNPA3/PUF60/TCERG1/APEX1/PTBP1/TIA1/SF1/RBM15/SF3A1/IGF2BP1/SNRNP70/SSB/SRRM2/USP39/DDX39A/SF3B2/SNRNP200/SUPT6H/NCBP2/SF3B1/PLRG1/NPM1/YTHDF3/DAZAP1/THRAP3/SRRT	39	YES
GO:0006261	DNA-dependent DNA replication	11/167	25/2251	4.85821e-07	6.40163e-05	5.9636e-05	RPA1/MCM4/GINS4/MCM6/PCNA/MCM5/RFC3/FEN1/MCM3/MCM2/MCM7	11	YES
GO:0045934	negative regulation of nucleobase-containing compound metabolic process	35/167	206/2251	9.2901e-07	0.000113671	0.000105893	PAF1/NONO/HMGB2/RPL10/UHRF1/HMGA2/ZC3H4/NAT10/EHMT1/FOXK1/RBBP7/BCLAF1/IRF2BP1/TCERG1/APEX1/PCNA/SIN3A/CNBP/YAP1/SOX2/ABCE1/EZR/PTBP1/SMARCA4/SF1/IGF2BP1/PARP1/XRCC1/NSD2/MTA2/MSH2/NPM1/TPR/THRAP3/SAP130	35	YES
GO:0000724	double-strand break repair via homologous recombination	11/167	27/2251	1.24564e-06	0.000130228	0.000121317	RPA1/MCM4/GINS4/MCM6/MCM5/PARP1/XRCC1/FEN1/MCM3/MCM2/MCM7	11	YES
GO:0000725	recombinational repair	11/167	27/2251	1.24564e-06	0.000130228	0.000121317	RPA1/MCM4/GINS4/MCM6/MCM5/PARP1/XRCC1/FEN1/MCM3/MCM2/MCM7	11	YES
GO:0000122	negative regulation of transcription by RNA polymerase II	21/167	91/2251	1.29239e-06	0.000130228	0.000121317	PAF1/RPL10/UHRF1/HMGA2/EHMT1/FOXK1/RBBP7/IRF2BP1/TCERG1/PCNA/SIN3A/CNBP/YAP1/SOX2/EZR/SMARCA4/PARP1/NSD2/MTA2/TPR/SAP130	21	YES
GO:0006397	mRNA processing	33/167	191/2251	1.37162e-06	0.000130533	0.000121601	HNRNPF/PAF1/SF3A3/NONO/RAVER1/CTNNBL1/ACIN1/CPSF1/WBP11/MFAP1/IK/HNRNPA3/PUF60/TCERG1/PTBP1/TIA1/SF1/RBM15/SF3A1/SNRNP70/SRRM2/USP39/DDX39A/SF3B2/SNRNP200/SUPT6H/NCBP2/SF3B1/PLRG1/NPM1/DAZAP1/THRAP3/SRRT	33	YES
GO:0032392	DNA geometric change	11/167	28/2251	1.92089e-06	0.000165153	0.000153852	RPA1/HMGB2/MCM4/G3BP1/MCM6/GTF2F2/MCM5/RFC3/MCM3/MCM2/MCM7	11	YES
GO:0034728	nucleosome organization	13/167	39/2251	1.92823e-06	0.000165153	0.000153852	PAF1/HMGB2/NASP/ASF1A/DNAJC9/SMARCA4/SMARCA5/SUPT6H/MCM2/HAT1/NPM1/ARID1A/ANP32B	13	YES
GO:0051253	negative regulation of RNA metabolic process	32/167	186/2251	2.26261e-06	0.000184564	0.000171936	PAF1/NONO/HMGB2/RPL10/UHRF1/HMGA2/ZC3H4/EHMT1/FOXK1/RBBP7/BCLAF1/IRF2BP1/TCERG1/APEX1/PCNA/SIN3A/CNBP/YAP1/SOX2/ABCE1/EZR/PTBP1/SMARCA4/SF1/IGF2BP1/PARP1/NSD2/MTA2/NPM1/TPR/THRAP3/SAP130	32	YES
GO:0032508	DNA duplex unwinding	10/167	24/2251	3.05993e-06	0.000238257	0.000221955	RPA1/MCM4/G3BP1/MCM6/GTF2F2/MCM5/RFC3/MCM3/MCM2/MCM7	10	YES
GO:0008380	RNA splicing	31/167	180/2251	3.28727e-06	0.00024483	0.000228078	HNRNPF/SF3A3/NONO/RAVER1/CTNNBL1/ACIN1/WBP11/MFAP1/IK/HNRNPA3/PUF60/TCERG1/PTBP1/TIA1/SF1/RBM15/SF3A1/SNRNP70/SRRM2/USP39/DDX39A/SF3B2/SNRNP200/SUPT6H/NCBP2/SF3B1/PLRG1/NPM1/ZNF638/DAZAP1/THRAP3	31	YES
GO:0045892	negative regulation of transcription, DNA-templated	27/167	148/2251	5.0663e-06	0.000361607	0.000336864	PAF1/NONO/HMGB2/RPL10/UHRF1/HMGA2/ZC3H4/EHMT1/FOXK1/RBBP7/BCLAF1/IRF2BP1/TCERG1/APEX1/PCNA/SIN3A/CNBP/YAP1/SOX2/EZR/SMARCA4/SF1/PARP1/NSD2/MTA2/TPR/SAP130	27	YES
GO:1902679	negative regulation of RNA biosynthetic process	27/167	149/2251	5.79706e-06	0.000381937	0.000355803	PAF1/NONO/HMGB2/RPL10/UHRF1/HMGA2/ZC3H4/EHMT1/FOXK1/RBBP7/BCLAF1/IRF2BP1/TCERG1/APEX1/PCNA/SIN3A/CNBP/YAP1/SOX2/EZR/SMARCA4/SF1/PARP1/NSD2/MTA2/TPR/SAP130	27	YES
GO:1903507	negative regulation of nucleic acid-templated transcription	27/167	149/2251	5.79706e-06	0.000381937	0.000355803	PAF1/NONO/HMGB2/RPL10/UHRF1/HMGA2/ZC3H4/EHMT1/FOXK1/RBBP7/BCLAF1/IRF2BP1/TCERG1/APEX1/PCNA/SIN3A/CNBP/YAP1/SOX2/EZR/SMARCA4/SF1/PARP1/NSD2/MTA2/TPR/SAP130	27	YES
GO:2000113	negative regulation of cellular macromolecule biosynthetic process	33/167	204/2251	6.36955e-06	0.000404113	0.000376462	PAF1/FTO/NONO/HMGB2/RPL10/UHRF1/HMGA2/ZC3H4/NAT10/EHMT1/FOXK1/RBBP7/BCLAF1/IRF2BP1/TCERG1/APEX1/PCNA/SIN3A/CNBP/YAP1/SOX2/EZR/TIA1/SMARCA4/SF1/IGF2BP1/PARP1/NSD2/MTA2/TPR/YTHDF3/SHMT2/SAP130	33	YES
GO:0006333	chromatin assembly or disassembly	13/167	43/2251	6.66684e-06	0.000407868	0.00037996	PAF1/HMGB2/NASP/ASF1A/DNAJC9/SMARCA4/MTA2/SMARCA5/MCM2/HAT1/NPM1/ARID1A/ANP32B	13	YES
GO:0006323	DNA packaging	12/167	38/2251	9.2965e-06	0.000549134	0.00051156	PAF1/HMGB2/HMGA2/ACIN1/NASP/ASF1A/DNAJC9/SMARCA5/MCM2/HAT1/NPM1/ANP32B	12	YES
GO:0006338	chromatin remodeling	15/167	58/2251	1.0832e-05	0.000607598	0.000566024	PAF1/HMGB2/NASP/ASF1A/DNAJC9/SMARCA4/MTA2/SMARCA5/SUPT6H/MCM2/HAT1/NPM1/ARID1A/ANP32B/TOP1	15	YES
GO:0010558	negative regulation of macromolecule biosynthetic process	33/167	209/2251	1.09957e-05	0.000607598	0.000566024	PAF1/FTO/NONO/HMGB2/RPL10/UHRF1/HMGA2/ZC3H4/NAT10/EHMT1/FOXK1/RBBP7/BCLAF1/IRF2BP1/TCERG1/APEX1/PCNA/SIN3A/CNBP/YAP1/SOX2/EZR/TIA1/SMARCA4/SF1/IGF2BP1/PARP1/NSD2/MTA2/TPR/YTHDF3/SHMT2/SAP130	33	YES
GO:0051254	positive regulation of RNA metabolic process	34/167	222/2251	1.57081e-05	0.000840875	0.000783339	PAF1/FTO/HMGB2/UHRF1/HMGA2/GCN1/FOXK1/BCLAF1/SS18/TCERG1/APEX1/SIN3A/CNBP/YAP1/SOX2/SMARCA4/RBM15/PARP1/SNRNP70/ZC3H18/CXXC1/WDR43/MTA2/SMARCA5/SUPT6H/NCBP2/HNRNPAB/NPM1/YTHDF3/DAZAP1/ARID1A/GTF2I/THRAP3/TCEA1	34	YES
GO:0031327	negative regulation of cellular biosynthetic process	33/167	214/2251	1.85527e-05	0.000963052	0.000897156	PAF1/FTO/NONO/HMGB2/RPL10/UHRF1/HMGA2/ZC3H4/NAT10/EHMT1/FOXK1/RBBP7/BCLAF1/IRF2BP1/TCERG1/APEX1/PCNA/SIN3A/CNBP/YAP1/SOX2/EZR/TIA1/SMARCA4/SF1/IGF2BP1/PARP1/NSD2/MTA2/TPR/YTHDF3/SHMT2/SAP130	33	YES
GO:0000377	RNA splicing, via transesterification reactions with bulged adenosine as nucleophile	25/167	143/2251	2.59475e-05	0.0012615	0.00117518	HNRNPF/SF3A3/RAVER1/WBP11/MFAP1/IK/HNRNPA3/PUF60/PTBP1/TIA1/SF1/RBM15/SF3A1/SNRNP70/SRRM2/USP39/DDX39A/SF3B2/SNRNP200/NCBP2/SF3B1/PLRG1/NPM1/DAZAP1/THRAP3	25	YES
GO:0000398	mRNA splicing, via spliceosome	25/167	143/2251	2.59475e-05	0.0012615	0.00117518	HNRNPF/SF3A3/RAVER1/WBP11/MFAP1/IK/HNRNPA3/PUF60/PTBP1/TIA1/SF1/RBM15/SF3A1/SNRNP70/SRRM2/USP39/DDX39A/SF3B2/SNRNP200/NCBP2/SF3B1/PLRG1/NPM1/DAZAP1/THRAP3	25	YES
GO:0019827	stem cell population maintenance	9/167	24/2251	2.72478e-05	0.0012615	0.00117518	PAF1/HMGA2/PCM1/SS18/YAP1/SOX2/IGF2BP1/WDR43/SRRT	9	YES
GO:0098727	maintenance of cell number	9/167	24/2251	2.72478e-05	0.0012615	0.00117518	PAF1/HMGA2/PCM1/SS18/YAP1/SOX2/IGF2BP1/WDR43/SRRT	9	YES
GO:0000375	RNA splicing, via transesterification reactions	25/167	145/2251	3.3273e-05	0.00149742	0.00139496	HNRNPF/SF3A3/RAVER1/WBP11/MFAP1/IK/HNRNPA3/PUF60/PTBP1/TIA1/SF1/RBM15/SF3A1/SNRNP70/SRRM2/USP39/DDX39A/SF3B2/SNRNP200/NCBP2/SF3B1/PLRG1/NPM1/DAZAP1/THRAP3	25	YES
GO:0045944	positive regulation of transcription by RNA polymerase II	22/167	119/2251	3.40919e-05	0.00149742	0.00139496	HMGB2/UHRF1/HMGA2/GCN1/BCLAF1/SS18/TCERG1/APEX1/SIN3A/CNBP/YAP1/SOX2/SMARCA4/RBM15/PARP1/MTA2/SMARCA5/SUPT6H/NPM1/GTF2I/THRAP3/TCEA1	22	YES
GO:0071824	protein-DNA complex subunit organization	13/167	50/2251	4.07384e-05	0.00174462	0.00162525	PAF1/HMGB2/NASP/ASF1A/DNAJC9/SMARCA4/SMARCA5/SUPT6H/MCM2/HAT1/NPM1/ARID1A/ANP32B	13	YES
GO:0031497	chromatin assembly	10/167	31/2251	4.3731e-05	0.0018271	0.00170208	PAF1/HMGB2/NASP/ASF1A/DNAJC9/SMARCA5/MCM2/HAT1/NPM1/ANP32B	10	YES
GO:0009890	negative regulation of biosynthetic process	33/167	225/2251	5.4404e-05	0.00221891	0.00206708	PAF1/FTO/NONO/HMGB2/RPL10/UHRF1/HMGA2/ZC3H4/NAT10/EHMT1/FOXK1/RBBP7/BCLAF1/IRF2BP1/TCERG1/APEX1/PCNA/SIN3A/CNBP/YAP1/SOX2/EZR/TIA1/SMARCA4/SF1/IGF2BP1/PARP1/NSD2/MTA2/TPR/YTHDF3/SHMT2/SAP130	33	YES
GO:0006334	nucleosome assembly	9/167	27/2251	8.0331e-05	0.00320016	0.0029812	HMGB2/NASP/ASF1A/DNAJC9/SMARCA5/MCM2/HAT1/NPM1/ANP32B	9	YES
GO:0006284	base-excision repair	6/167	13/2251	0.000168949	0.00657751	0.00612745	RPA1/HMGA2/APEX1/PCNA/XRCC1/FEN1	6	YES
GO:0045893	positive regulation of transcription, DNA-templated	27/167	183/2251	0.000262824	0.00957908	0.00892364	HMGB2/UHRF1/HMGA2/GCN1/FOXK1/BCLAF1/SS18/TCERG1/APEX1/SIN3A/CNBP/YAP1/SOX2/SMARCA4/RBM15/PARP1/CXXC1/WDR43/MTA2/SMARCA5/SUPT6H/HNRNPAB/NPM1/ARID1A/GTF2I/THRAP3/TCEA1	27	YES
GO:1902680	positive regulation of RNA biosynthetic process	27/167	183/2251	0.000262824	0.00957908	0.00892364	HMGB2/UHRF1/HMGA2/GCN1/FOXK1/BCLAF1/SS18/TCERG1/APEX1/SIN3A/CNBP/YAP1/SOX2/SMARCA4/RBM15/PARP1/CXXC1/WDR43/MTA2/SMARCA5/SUPT6H/HNRNPAB/NPM1/ARID1A/GTF2I/THRAP3/TCEA1	27	YES
GO:1903508	positive regulation of nucleic acid-templated transcription	27/167	183/2251	0.000262824	0.00957908	0.00892364	HMGB2/UHRF1/HMGA2/GCN1/FOXK1/BCLAF1/SS18/TCERG1/APEX1/SIN3A/CNBP/YAP1/SOX2/SMARCA4/RBM15/PARP1/CXXC1/WDR43/MTA2/SMARCA5/SUPT6H/HNRNPAB/NPM1/ARID1A/GTF2I/THRAP3/TCEA1	27	YES
GO:2001251	negative regulation of chromosome organization	7/167	20/2251	0.000370198	0.0129864	0.0120978	NAT10/MAD2L1/IK/PARP1/XRCC1/MCM2/TPR	7	YES
GO:0065004	protein-DNA complex assembly	10/167	39/2251	0.000371473	0.0129864	0.0120978	HMGB2/NASP/ASF1A/DNAJC9/SMARCA4/SMARCA5/MCM2/HAT1/NPM1/ANP32B	10	YES
GO:0010557	positive regulation of macromolecule biosynthetic process	33/167	248/2251	0.000384059	0.0131579	0.0122575	HMGB2/UHRF1/HMGA2/NAT10/GCN1/RPL26/FOXK1/BCLAF1/SS18/TCERG1/APEX1/PCNA/SIN3A/CNBP/YAP1/SOX2/SMARCA4/RBM15/PARP1/RFC3/CXXC1/WDR43/MTA2/NIBAN1/SMARCA5/SUPT6H/HNRNPAB/NPM1/YTHDF3/ARID1A/GTF2I/THRAP3/TCEA1	33	YES
GO:0071426	ribonucleoprotein complex export from nucleus	9/167	35/2251	0.000719583	0.0237047	0.0220827	NUP214/RPS15/ABCE1/SSB/NOP9/DDX39A/SUPT6H/NPM1/TPR	9	NO
GO:0071166	ribonucleoprotein complex localization	9/167	36/2251	0.000899214	0.0290633	0.0270747	NUP214/RPS15/ABCE1/SSB/NOP9/DDX39A/SUPT6H/NPM1/TPR	9	NO
GO:0051168	nuclear export	12/167	59/2251	0.000964457	0.0305947	0.0285013	NUP214/RPS15/ABCE1/SSB/NOP9/DDX39A/SUPT6H/NCBP2/NPM1/TPR/ANP32B/CSE1L	12	NO
GO:0090068	positive regulation of cell cycle process	9/167	38/2251	0.00136781	0.0411064	0.0382937	PAF1/MAD2L1/APEX1/SIN3A/NUMA1/FEN1/PLRG1/NPM1/TPR	9	YES
GO:0050684	regulation of mRNA processing	13/167	70/2251	0.00145732	0.0430412	0.0400962	PAF1/RAVER1/PUF60/PTBP1/TIA1/SF1/RBM15/SNRNP70/SUPT6H/NCBP2/NPM1/DAZAP1/THRAP3	13	YES
GO:0006304	DNA modification	5/167	13/2251	0.0016702	0.0484924	0.0451744	FTO/EHMT1/APEX1/PARP1/MTA2	5	YES
