# Supplementary material for: Integrated proteomics spotlight the proteasome as a therapeutic vulnerability in embryonal tumors with multilayered rosettes
Source: Neuro Oncol. 2023 Dec 30;26(5):935–49. doi: 10.1093/neuonc/noad265 (PMC11066909; doi:10.1093/neuonc/noad265)
Supplement: noad265_suppl_Supplementary_Table_S4 [file noad265_suppl_supplementary_table_s4.xlsx]

## Sheet: A) volcano plot data (Fig3I)
	foldchange(log2)_ETMR_vs_ATRT&MB	pValues_ETMR_vs_ATRT&MB	foldchange(log2)_ETANTR_vs_ATRT&MB	pValues_ETANTR_vs_ATRT&MB	foldchange(log2)_EBL&MEPL_vs_ATRT&MB	pValues_EBL&MEPL_vs_ATRT&MB	pvalue(-log10)_x_fc(log2)_ETMR_vs_ATRT&MB	pvalue(-log10)_x_fc(log2)_ETANTR_vs_ATRT&MB	pvalue(-log10)_x_fc(log2)_EBL&MEPL_vs_ATRT&MB	ETANTR_rank	EBL&MEPL_rank	ETANTR&EBL&MEPL_balanced_rank (average of both ranks)	significance_ETMR_vs_ATRT&MB (fc > 1 & p-value < 0.05)	significance_ETANTR_vs_ATRT&MB (fc > 1 & p-value < 0.05)	significance_EBL&MEPL_vs_ATRT&MB (fc > 1 & p-value < 0.05)	significance_ETMR_vs_ATRT&MB_histology_independet (fc > 1 & p-value < 0.05)	pValues_ETMR_vs_ATRT&MB (-log10)	annotated_in_volcanoplot_Fig_3i
HSPB1	-2.41446	2.62713e-11	-2.17085	1.06825e-09	-3.14529	9.46732e-13	-25.5462	-19.4754	-37.8183	12	1	6.5	less	less	less	less	10.5805	YES
ABHD14B	-3.01417	2.49694e-12	-3.13218	3.11459e-12	-2.66015	9.6403e-06	-34.9722	-36.0407	-13.3431	2	14	8	less	less	less	less	11.6026	YES
FBN1	-4.67937	1.64379e-08	-5.2133	1.03128e-07	-3.07758	0.000136021	-36.425	-36.4234	-11.8992	1	19	10	less	less	less	less	7.78415	YES
SERPINB6	-2.62315	1.36446e-10	-2.44399	3.9304e-09	-3.16065	4.15065e-05	-25.8775	-20.5431	-13.8496	11	11	11	less	less	less	less	9.86504	YES
LGALS1	-3.18553	1.5633e-10	-3.1259	1.42832e-08	-3.36441	0.000128054	-31.2372	-24.5232	-13.0963	7	16	11.5	less	less	less	less	9.80596	YES
IGSF21	-3.79552	2.22654e-08	-3.9936	2.89329e-08	-3.2508	0.000190767	-29.0447	-30.1062	-12.0913	5	18	11.5	less	less	less	less	7.65237	YES
NFIA	-4.69529	3.22575e-11	-4.63669	1.11403e-07	-4.85156	0.00675159	-49.26	-32.2393	-10.5308	3	22	12.5	less	less	less	less	10.4914	YES
PLS3	-2.83323	8.43319e-07	-2.9224	1.66236e-05	-2.56572	1.23244e-06	-17.2091	-13.967	-15.1614	23	9	16	less	less	less	less	6.07401	YES
LGALS3BP	-2.70536	6.33583e-08	-2.63478	2.51267e-06	-2.91713	0.00024094	-19.4737	-14.7544	-10.5544	22	21	21.5	less	less	less	less	7.1982	YES
GSN	-2.53305	9.18888e-09	-2.35607	1.70484e-06	-3.06399	0.000400134	-20.3575	-13.5906	-10.4108	25	23	24	less	less	less	less	8.03674	YES
CA4	-3.94551	5.29226e-07	-3.72657	1.08775e-06	-4.5476	0.0238493	-24.7634	-22.2233	-7.3786	9	49	29	less	less	less	less	6.27636	YES
LMNA	-2.45416	2.12841e-09	-2.7066	3.26238e-09	-1.69686	6.52496e-05	-21.2824	-22.9695	-7.10206	8	54	31	less	less	less	less	8.67194	YES
AHNAK	-2.06614	3.70744e-07	-2.09217	5.18303e-06	-1.98808	1.93063e-06	-13.2872	-11.058	-11.3605	43	20	31.5	less	less	less	less	6.43093	YES
HEXB	-1.81682	6.25767e-08	-1.63988	1.37604e-06	-2.34764	8.58067e-10	-13.0876	-9.61197	-21.2848	61	6	33.5	less	less	less	less	7.20359	no
ANXA1	-2.38099	1.06088e-05	-2.34409	2.56051e-05	-2.49167	8.52325e-05	-11.8438	-10.7633	-10.1396	45	25	35	less	less	less	less	4.97434	YES
CAPN2	-1.99199	2.29182e-12	-1.8797	8.79084e-11	-2.32888	0.00123927	-23.1864	-18.9022	-6.76967	13	57	35	less	less	less	less	11.6398	no
ANXA4	-2.98903	7.44074e-10	-3.08715	6.99001e-09	-2.69465	0.00589764	-27.285	-25.1774	-6.00724	6	66	36	less	less	less	less	9.12838	YES
PLXDC2	-2.38242	2.50504e-06	-1.9373	2.84088e-05	-3.71778	1.7662e-08	-13.3444	-8.80802	-28.8238	70	3	36.5	less	less	less	less	5.60118	no
PTMS	-1.99553	3.44498e-07	-1.75688	8.7192e-06	-2.71148	3.12646e-10	-12.8968	-8.88898	-25.7725	69	4	36.5	less	less	less	less	6.46281	no
CRYAB	-3.39328	6.00647e-09	-3.63846	1.60729e-09	-2.65773	0.00728036	-27.8974	-31.9963	-5.68182	4	72	38	less	less	less	less	8.22138	YES
CAPNS1	-2.01802	3.48077e-10	-1.82498	7.83033e-09	-2.59713	0.00355776	-19.0871	-14.7937	-6.35992	21	61	41	less	less	less	less	9.45832	YES
COL1A2	-3.55229	2.24376e-05	-3.97794	0.000105304	-2.27533	0.00610389	-16.5147	-15.8225	-5.03848	19	89	54	less	less	less	less	4.64902	no
CAPS	-2.16716	3.07587e-05	-2.14815	0.000385498	-2.22417	8.41948e-05	-9.77828	-7.33375	-9.06285	86	31	58.5	less	less	less	less	4.51203	no
SPARC	-3.23115	0.000174187	-2.93145	0.00939658	-3.83055	1.13372e-06	-12.1458	-5.94214	-22.7745	114	5	59.5	less	less	less	less	3.75899	no
NUDT16	-2.42806	9.75663e-06	-1.99496	0.000209717	-3.61911	0.00457436	-12.1663	-7.33819	-8.46751	85	37	61	less	less	less	less	5.0107	no
EZR	-1.57594	7.91994e-07	-1.59151	4.67702e-06	-1.52922	1.72194e-05	-9.61522	-8.48278	-7.28518	72	53	62.5	less	less	less	less	6.10128	no
CD44	-1.86287	7.34045e-07	-2.02513	6.51313e-07	-1.3761	0.0003371	-11.4274	-12.5279	-4.77814	29	99	64	less	less	less	less	6.13428	no
COL3A1	-4.28533	0.00025733	-4.80985	0.0024752	-3.10513	0.0421026	-15.3822	-12.5364	-4.27171	28	109	68.5	less	less	less	less	3.58951	no
TGFBI	-3.46312	4.40399e-06	-3.39146	3.12636e-05	-3.67809	0.0772592	-18.549	-15.2784	-4.09021	20	119	69.5	less	less	FALSE	FALSE	5.35615	no
CBR1	-1.45924	8.30215e-07	-1.21297	2.74796e-05	-2.19803	8.8641e-07	-8.87336	-5.53236	-13.3033	127	15	71	less	less	less	less	6.08081	no
ITGB2	-2.47726	1.56536e-08	-2.53839	5.54086e-07	-2.23276	0.0161337	-19.336	-15.8812	-4.00169	18	126	72	less	less	less	less	7.80538	YES
IVL	-2.58754	0.000274764	-2.28008	0.00344953	-3.20247	0.00068599	-9.21434	-5.6141	-10.1316	122	26	74	less	less	less	less	3.56104	no
AKR7A2	-1.41133	4.75922e-08	-1.16578	7.23733e-07	-2.14798	0.000729606	-10.3344	-7.15836	-6.73802	90	58	74	less	less	less	less	7.32246	no
SUMF2	-1.78777	9.58906e-10	-1.72756	1.14656e-07	-1.96842	0.00770176	-16.1225	-11.9903	-4.16008	33	115	74	less	less	less	less	9.01822	no
COLEC12	-2.79046	0.000231122	-2.62019	0.0101517	-3.07425	2.01487e-05	-10.1466	-5.22326	-14.4359	139	10	74.5	less	less	less	less	3.63616	no
ARHGDIB	-2.01695	1.07512e-06	-2.05444	1.73094e-05	-1.90449	0.00254863	-12.0383	-9.78265	-4.93966	56	93	74.5	less	less	less	less	5.96855	no
PURA	-1.34707	2.04737e-06	-1.25988	2.40819e-05	-1.60866	7.77852e-06	-7.66323	-5.8185	-8.21881	116	39	77.5	less	less	less	less	5.6888	no
ECH1	-1.32064	1.13495e-06	-1.37121	8.18134e-05	-1.16891	4.18573e-08	-7.85123	-5.60439	-8.62452	124	35	79.5	less	less	less	less	5.94502	no
MVP	-2.78646	4.11537e-06	-2.74351	4.3005e-05	-2.92964	0.0429678	-15.0068	-11.9795	-4.00439	34	125	79.5	less	less	less	less	5.38559	no
TAX1BP3	-2.08802	4.47047e-06	-2.05642	3.18331e-05	-2.18281	0.00588482	-11.1702	-9.24797	-4.86825	66	96	81	less	less	less	less	5.34965	no
TAGLN	-1.63816	5.3935e-05	-1.6197	0.000453093	-1.69356	6.4425e-06	-6.99189	-5.41597	-8.79116	131	33	82	less	less	less	less	4.26813	no
ANXA2	-1.64705	3.23067e-05	-1.57347	0.000671414	-1.86778	8.44145e-06	-7.3964	-4.99263	-9.47632	141	29	85	less	less	less	less	4.49071	no
H6PD	-2.26444	8.95422e-06	-1.99622	5.67739e-05	-3.24791	0.0358429	-11.4308	-8.47567	-4.69516	73	103	88	less	less	less	less	5.04797	no
CSPG4	-2.52951	5.63534e-07	-2.90098	5.14904e-07	-1.41509	0.00462579	-15.8071	-18.2422	-3.30397	14	163	88.5	less	less	less	less	6.24908	YES
COL6A3	-2.52362	5.12219e-06	-2.6589	1.59736e-05	-2.11777	0.0221269	-13.3513	-12.7537	-3.50507	27	151	89	less	less	less	less	5.29054	no
RELA	-1.57632	5.79848e-06	-1.65279	4.15382e-05	-1.27043	0.000169379	-8.25467	-7.24177	-4.79095	88	98	93	less	less	less	less	5.23669	no
PGM1	-1.93405	1.69637e-05	-1.62355	4.57746e-05	-2.86554	0.0216809	-9.22634	-7.04519	-4.76804	93	100	96.5	less	less	less	less	4.77048	no
SCARB2	-1.42694	4.32283e-05	-1.17156	0.000406554	-2.19307	6.65654e-07	-6.2275	-3.97264	-13.5461	187	13	100	less	less	less	less	4.36423	no
SH3BGRL3	-1.61639	3.99799e-05	-1.475	0.00018181	-2.04055	0.00238933	-7.10912	-5.51706	-5.34975	128	82	105	less	less	less	less	4.39816	no
SNX3	-1.33276	1.49542e-06	-1.06605	3.74327e-06	-2.13288	0.00550706	-7.76362	-5.78518	-4.81834	117	97	107	less	less	less	less	5.82524	no
DBI	-1.65862	0.000108126	-1.4413	0.00129905	-2.3106	0.000298148	-6.57822	-4.16013	-8.14618	176	41	108.5	less	less	less	less	3.96607	no
HLA-A	-2.20522	3.70772e-06	-2.14703	4.99392e-05	-2.37978	0.0335682	-11.9763	-9.23557	-3.50796	67	150	108.5	less	less	less	less	5.43089	no
TRIP6	-1.77083	9.51548e-05	-1.96558	0.000432178	-1.18657	0.000348151	-7.1215	-6.61288	-4.10342	104	118	111	less	less	less	less	4.02157	no
MYEF2	-1.63681	0.000455124	-1.65359	0.000674575	-1.58647	0.000577102	-5.47	-5.24347	-5.13819	138	88	113	less	less	less	less	3.34187	no
ACOT1	-2.52501	3.66545e-05	-2.45418	0.00100223	-2.73749	0.0484413	-11.2006	-7.36016	-3.5992	84	143	113.5	less	less	less	less	4.43587	no
LDHA	-1.16127	1.0079e-06	-1.14939	8.06287e-06	-1.19692	0.000337345	-6.96365	-5.85441	-4.15561	115	116	115.5	less	less	less	less	5.99658	no
METTL7A	-2.0339	0.00168382	-1.71801	0.0129128	-3.0869	3.94017e-05	-5.64145	-3.24528	-13.5962	228	12	120	less	less	less	less	2.7737	no
LGALS3	-1.84819	6.34441e-05	-1.44741	0.00146709	-3.05053	0.0071788	-7.75797	-4.10129	-6.54017	181	60	120.5	less	less	less	less	4.19761	no
PML	-1.46838	1.88823e-07	-1.63422	1.24104e-06	-0.970857	0.000759977	-9.87329	-9.65203	-3.0283	59	184	121.5	less	less	FALSE	FALSE	6.72395	no
POLR2M	-1.74094	0.000641576	-1.53898	0.00369051	-2.34682	0.000606467	-5.55839	-3.7442	-7.55018	196	47	121.5	less	less	less	less	3.19275	no
EMILIN1	-3.43914	2.38961e-05	-3.98422	6.39999e-06	-2.07644	0.0734831	-15.8946	-20.6933	-2.35429	10	237	123.5	less	less	FALSE	FALSE	4.62167	no
ALDH9A1	-1.42195	3.70976e-05	-1.23898	0.000284246	-1.97085	0.00227167	-6.30017	-4.39382	-5.21024	163	87	125	less	less	less	less	4.43065	no
COL6A1	-2.37821	6.30674e-05	-2.48059	8.57179e-05	-2.07107	0.042653	-9.98894	-10.0884	-2.83747	52	198	125	less	less	less	less	4.2002	no
MYG1	-1.3375	2.55551e-05	-1.36	0.000169602	-1.27	0.000563664	-6.14248	-5.12796	-4.1262	140	117	128.5	less	less	less	less	4.59252	no
LAMA5	-1.90716	5.38106e-06	-2.12482	2.76716e-05	-1.25421	0.00606775	-10.0491	-9.68484	-2.78054	58	202	130	less	less	less	less	5.26913	no
NDUFA2	-1.778	3.79542e-05	-1.48606	0.000204867	-2.65383	0.0362605	-7.86008	-5.48136	-3.82302	129	132	130.5	less	less	less	less	4.42074	no
CRK	-1.4297	9.55291e-05	-1.17675	0.000780637	-2.18855	0.00101005	-5.74721	-3.65682	-6.55613	203	59	131	less	less	less	less	4.01986	no
OGN	-2.41781	0.00210334	-2.50275	0.00743466	-2.163	0.0146806	-6.47271	-5.3277	-3.96534	135	127	131	less	less	less	less	2.67709	no
PNPO	-2.04157	0.000153074	-1.76249	0.00477679	-2.69277	0.00955731	-7.7888	-4.09049	-5.4385	182	81	131.5	less	less	less	less	3.8151	no
TPP1	-1.83051	6.18525e-07	-1.93656	1.637e-06	-1.51234	0.0231842	-11.365	-11.2049	-2.47238	42	226	134	less	less	less	less	6.20864	no
GFAP	-1.9718	0.00194309	-1.74677	0.0104872	-2.64689	0.00231405	-5.34655	-3.45746	-6.97621	215	56	135.5	less	less	less	less	2.71151	no
COL6A2	-2.25791	4.8601e-05	-2.35324	0.000340618	-1.97193	0.033556	-9.73918	-8.16041	-2.90708	79	194	136.5	less	less	less	less	4.31335	no
CAPN1	-1.32194	1.09835e-05	-1.06576	0.000411969	-2.09047	0.00210588	-6.55584	-3.60775	-5.59528	207	73	140	less	less	less	less	4.95926	no
HSPA1B	-1.68728	4.0094e-06	-1.53433	9.43851e-05	-2.14614	0.033118	-9.10614	-6.17583	-3.17615	108	176	142	less	less	less	less	5.39692	no
ETHE1	-2.24196	1.9002e-06	-2.35623	1.46307e-05	-1.92772	0.06766	-12.8267	-11.3917	-2.25479	38	247	142.5	less	less	FALSE	FALSE	5.7212	no
DDT	-1.47343	0.000307651	-1.31169	0.00144067	-1.95866	0.00215404	-5.17461	-3.72709	-5.22324	199	86	142.5	less	less	less	less	3.51194	no
LTBP4	-1.95466	0.00239272	-1.80293	0.0106572	-2.22019	0.00335295	-5.12338	-3.55601	-5.49403	210	77	143.5	less	less	less	less	2.62111	no
PGM2	-1.37024	4.95293e-06	-1.31733	0.000163451	-1.52896	0.00469072	-7.26929	-4.98821	-3.56058	142	147	144.5	less	less	less	less	5.30514	no
NENF	-1.70782	0.000155772	-1.37775	0.00407554	-2.533	0.00453545	-6.50255	-3.29256	-5.93579	226	67	146.5	less	less	less	less	3.80751	no
NCOR1	-2.52279	0.00702729	-2.42208	0.0264061	-2.74939	0.0193448	-5.43211	-3.82276	-4.7109	194	101	147.5	less	less	less	less	2.15321	no
PGRMC2	-1.25846	1.37153e-08	-1.32736	4.52521e-08	-1.05178	0.00643235	-9.89504	-9.7486	-2.30511	57	242	149.5	less	less	less	less	7.8628	no
S100A6	-1.14154	0.000189702	-1.00859	0.00097168	-1.54042	0.000119585	-4.24874	-3.03834	-6.042	245	65	155	less	less	less	less	3.72193	no
ASS1	-1.94451	5.32197e-05	-1.77106	2.05221e-05	-2.42149	0.106464	-8.31068	-8.30233	-2.35562	76	236	156	less	less	FALSE	FALSE	4.27393	no
MAN2B1	-1.81784	0.00390529	-1.65888	0.0135213	-2.21522	0.00312175	-4.37798	-3.10042	-5.55045	240	76	158	less	less	less	less	2.40835	no
FKBP9	-1.55363	0.000323457	-1.64599	0.000636416	-1.29964	0.0041803	-5.42246	-5.26102	-3.09157	137	179	158	less	less	less	less	3.49018	no
NUCKS1	-1.34807	0.000283835	-1.42671	0.000390487	-1.11218	0.00132973	-4.78153	-4.86278	-3.19888	146	174	160	less	less	less	less	3.54693	no
PRELP	-2.62501	0.00460614	-2.65719	0.0221696	-2.55259	0.0504903	-6.13376	-4.39564	-3.31018	162	162	162	less	less	FALSE	FALSE	2.33666	no
RNPEP	-1.15992	5.25237e-06	-1.00115	0.000183147	-1.63625	0.00486922	-6.12398	-3.74148	-3.7839	197	133	165	less	less	less	less	5.27964	no
POLR2C	-1.45401	0.000564977	-1.19637	0.0033674	-2.09812	0.00253601	-4.72259	-2.95827	-5.4464	251	80	165.5	less	less	less	less	3.24797	no
NDRG1	-2.12802	0.00137909	-1.54604	0.0231352	-3.72845	0.00720042	-6.087	-2.5289	-7.98874	289	43	166	less	less	less	less	2.86041	no
NUDT10	-1.64172	0.000635058	-1.56765	0.00395856	-1.86391	0.010546	-5.24888	-3.76623	-3.68479	195	138	166.5	less	less	less	less	3.19719	no
LAP3	-1.54907	1.06232e-06	-1.69951	1.40568e-05	-1.09776	0.0106607	-9.25375	-8.24621	-2.16501	77	259	168	less	less	less	less	5.97374	no
PARK7	-1.19595	3.95258e-06	-1.04555	2.6683e-05	-1.64717	0.0158046	-6.46188	-4.78209	-2.96691	148	190	169	less	less	less	less	5.40312	no
DNPH1	-2.34959	2.35363e-05	-2.66404	2.66571e-05	-1.40623	0.0525256	-10.8745	-12.1858	-1.79946	31	309	170	less	less	FALSE	FALSE	4.62826	no
C9orf64	-2.17633	0.000923043	-2.53559	0.021522	-1.69731	0.0122451	-6.60466	-4.22712	-3.24532	173	169	171	less	less	less	less	3.03478	no
NUCB1	-0.843325	1.73788e-05	-0.852622	0.000172754	-0.815436	6.05431e-06	-4.01421	-3.20805	-4.25489	235	110	172.5	FALSE	FALSE	FALSE	FALSE	4.75998	no
GYG1	-1.89094	0.000666816	-1.7297	0.010959	-2.26718	0.0203353	-6.00562	-3.3906	-3.8355	219	130	174.5	less	less	less	less	3.17599	no
PRDX6	-1.00334	1.5947e-07	-1.10522	4.15237e-08	-0.697709	0.00128427	-6.82006	-8.15843	-2.01732	80	276	178	less	less	FALSE	FALSE	6.79732	no
KLF12	-1.55958	9.28363e-05	-1.54187	0.000111727	-1.6127	0.0404731	-6.28867	-6.09324	-2.24623	109	249	179	less	less	less	less	4.03228	no
DSC3	-1.79653	0.00553728	-1.58867	0.0330792	-2.35084	0.000470094	-4.05424	-2.35193	-7.82316	314	45	179.5	less	less	less	less	2.2567	no
ASMTL	-1.34943	0.000636962	-1.37888	0.00241769	-1.26107	0.00206046	-4.31262	-3.60798	-3.38727	206	157	181.5	less	less	less	less	3.19589	no
TCF4	-1.49406	0.000186901	-1.69514	0.000282624	-1.19243	0.0142681	-5.57043	-6.01572	-2.20079	112	253	182.5	less	less	less	less	3.72839	no
CTSD	-1.36306	5.06579e-06	-1.28818	1.52954e-05	-1.5877	0.0430831	-7.21788	-6.20315	-2.16831	107	258	182.5	less	less	less	less	5.29535	no
GPX1	-1.29443	0.000108294	-1.05848	0.000513037	-2.00227	0.0183041	-5.13292	-3.48224	-3.47886	214	154	184	less	less	less	less	3.9654	no
MYOF	-1.47481	0.00337543	-1.44901	0.0107585	-1.56082	0.00203133	-3.64525	-2.85201	-4.20207	261	112	186.5	less	less	less	less	2.47167	no
GPNMB	-1.39412	0.00138532	-1.31223	0.00503274	-1.72172	0.00526479	-3.98504	-3.01575	-3.92314	247	128	187.5	less	less	less	less	2.85845	no
CALD1	-1.01514	3.3823e-05	-1.05694	9.78319e-05	-0.889756	0.000868431	-4.5385	-4.23782	-2.72378	171	210	190.5	less	less	FALSE	FALSE	4.47079	no
LUM	-2.39167	0.00348688	-2.47657	0.010819	-2.15818	0.095917	-5.87767	-4.86848	-2.19725	145	254	199.5	less	less	FALSE	FALSE	2.45756	no
ORM2	-1.816	0.00261484	-1.54472	0.0153833	-2.62984	0.038611	-4.68993	-2.80051	-3.71672	268	137	202.5	less	less	less	less	2.58255	no
PGLS	-0.88883	0.00027921	-0.80897	0.0023978	-1.12841	3.21161e-06	-3.15896	-2.11965	-6.19867	344	64	204	FALSE	FALSE	less	FALSE	3.55407	no
LAMA2	-1.87869	0.000145207	-2.05731	0.000146839	-1.34281	0.0598588	-7.21042	-7.886	-1.64209	81	332	206.5	less	less	FALSE	FALSE	3.83801	no
TGM2	-2.92437	0.000771569	-3.13247	0.000715741	-2.45613	0.263311	-9.10245	-9.85239	-1.4234	55	365	210	less	less	FALSE	FALSE	3.11263	no
NUDCD2	-1.04467	6.65123e-05	-1.08122	0.000144605	-0.935029	0.00346572	-4.36369	-4.15168	-2.30036	177	245	211	less	less	FALSE	FALSE	4.1771	no
TSKS	-1.42362	0.00462992	-1.09349	0.027442	-2.41402	7.0575e-06	-3.32334	-1.70758	-12.4355	409	17	213	less	less	less	less	2.33443	no
EFEMP1	-2.00271	0.00348333	-1.94704	0.0102698	-2.18829	0.0851591	-4.92267	-3.87156	-2.34096	189	239	214	less	less	FALSE	FALSE	2.45801	no
KIF21B	-1.64756	0.00255965	-1.48968	0.0119275	-2.12119	0.0297788	-4.27018	-2.86534	-3.23713	258	172	215	less	less	less	less	2.59182	no
LAMC3	-2.71492	0.00134018	-3.00906	0.000744133	-2.05313	0.205955	-7.79953	-9.41338	-1.40891	63	368	215.5	less	less	FALSE	FALSE	2.87284	no
APOD	-2.00335	0.00995261	-1.8446	0.0323231	-2.43993	0.0451256	-4.01084	-2.74935	-3.28311	270	165	217.5	less	less	less	less	2.00206	no
LAMB2	-0.796669	0.000269979	-0.672263	0.00149266	-1.16989	3.84511e-06	-2.84305	-1.89984	-6.33505	378	62	220	FALSE	FALSE	less	FALSE	3.56867	no
FABP5	-1.65095	0.000788381	-1.32783	0.00381549	-2.62029	0.0900751	-5.12333	-3.2113	-2.73924	234	208	221	less	less	FALSE	FALSE	3.10326	no
WDR7	-1.77003	5.96398e-06	-1.92518	3.20355e-06	-1.14944	0.0877444	-9.24746	-10.5776	-1.2147	47	403	225	less	less	FALSE	FALSE	5.22446	no
P4HA2	-1.14101	0.000467894	-1.0931	0.00845282	-1.23682	0.000561335	-3.79938	-2.26599	-4.02062	328	124	226	less	less	less	less	3.32985	no
LCP1	-1.69208	7.04921e-05	-1.81735	0.000132897	-1.31629	0.079547	-7.02529	-7.04492	-1.44709	94	360	227	less	less	FALSE	FALSE	4.15186	no
GGT5	-2.07045	0.00444021	-1.91375	0.137636	-2.22715	0.000152322	-4.87092	-1.64825	-8.50154	427	36	231.5	less	FALSE	less	FALSE	2.3526	no
DIABLO	-1.33923	0.000391421	-1.52812	0.000809938	-0.772547	0.00491188	-4.56322	-4.72425	-1.78362	151	314	232.5	less	less	FALSE	FALSE	3.40736	no
CSTB	-0.878567	0.000291292	-0.68262	0.00360646	-1.46641	8.50149e-06	-3.10632	-1.66758	-7.43543	418	48	233	FALSE	FALSE	less	FALSE	3.53567	no
MIEN1	-2.12411	0.00494234	-1.66607	0.100421	-2.88751	0.00217497	-4.89833	-1.66303	-7.68812	420	46	233	less	FALSE	less	FALSE	2.30607	no
ALDH3A1	-1.86016	0.00384757	-1.98776	0.0193079	-1.66875	0.0461978	-4.49193	-3.40754	-2.22841	218	251	234.5	less	less	less	less	2.41481	no
APEH	-0.981837	0.000540967	-1.04655	0.0043366	-0.787692	8.0497e-05	-3.2075	-2.47285	-3.22498	299	173	236	FALSE	less	FALSE	FALSE	3.26683	no
NIPSNAP2	-2.34117	0.00116772	-2.40274	0.00476854	-2.15647	0.194703	-6.86586	-5.57823	-1.53244	125	348	236.5	less	less	FALSE	FALSE	2.93266	no
APRT	-2.19755	4.777e-05	-2.62144	9.60314e-05	-0.925874	0.0594241	-9.49527	-10.5319	-1.13516	48	430	239	less	less	FALSE	FALSE	4.32084	no
GLIPR2	-0.849347	0.000391156	-0.868161	0.00106199	-0.792905	0.000300497	-2.89428	-2.5818	-2.79274	280	200	240	FALSE	FALSE	FALSE	FALSE	3.40765	no
C11orf68	-1.8155	0.00131281	-1.77366	0.010358	-1.92708	0.0804256	-5.23191	-3.52023	-2.1094	212	268	240	less	less	FALSE	FALSE	2.8818	no
TSG101	-0.721445	7.84049e-07	-0.655521	1.60321e-05	-0.919217	0.00329934	-4.4049	-3.14323	-2.2811	237	246	241.5	FALSE	FALSE	FALSE	FALSE	6.10566	no
POGLUT3	-1.3614	0.000463003	-1.60759	0.00112942	-1.17676	0.0453911	-4.53948	-4.73779	-1.58043	150	342	246	less	less	less	less	3.33442	no
HEXA	-1.31048	0.00733429	-1.24086	0.0215545	-1.58896	0.00532468	-2.7974	-2.06785	-3.61282	352	142	247	less	less	less	less	2.13464	no
PRDX1	-1.02436	1.25407e-05	-1.01762	2.37004e-05	-1.04457	0.0316092	-5.02108	-4.70676	-1.56705	152	344	248	less	less	less	less	4.90168	no
APPL1	-1.13552	0.000421959	-1.13968	0.00151279	-1.12306	0.0170244	-3.83209	-3.21414	-1.98661	232	281	256.5	less	less	less	less	3.37473	no
RABIF	-1.12849	0.00398159	-0.911456	0.0317548	-1.72532	1.66092e-05	-2.70831	-1.36554	-8.24645	476	38	257	less	FALSE	less	FALSE	2.39994	no
SERPINB1	-1.2927	0.000434051	-1.18858	0.00314909	-1.60505	0.0526387	-4.34665	-2.97362	-2.05236	249	273	261	less	less	FALSE	FALSE	3.36246	no
ZNF428	-1.45498	0.0126678	-1.46975	0.0167227	-1.41068	0.0232413	-2.76053	-2.61129	-2.30468	278	244	261	less	less	less	less	1.8973	no
COL12A1	-1.94894	0.00378755	-1.84962	0.0077529	-2.24691	0.189125	-4.71963	-3.90368	-1.62508	188	335	261.5	less	less	FALSE	FALSE	2.42164	no
KCTD12	-1.51288	0.00330256	-0.899692	0.0494029	-3.35245	1.8626e-09	-3.75368	-1.17522	-29.2665	522	2	262	less	FALSE	less	FALSE	2.48115	no
MFAP2	-2.46365	1.35293e-05	-2.9645	1.6213e-06	-1.08632	0.164636	-11.9948	-17.1648	-0.851102	16	509	262.5	less	less	FALSE	FALSE	4.86873	no
ACOT9	-1.59847	0.00747597	-1.31058	0.0723219	-2.24622	0.00333519	-3.39888	-1.49502	-5.56362	451	75	263	less	FALSE	less	FALSE	2.12633	no
BAG3	-1.33419	0.00239894	-1.2924	0.0114568	-1.4874	0.0252843	-3.49554	-2.50847	-2.3756	293	234	263.5	less	less	less	less	2.61998	no
RRAS	-1.95544	0.00266862	-2.11616	0.0100244	-1.63401	0.129489	-5.03275	-4.23008	-1.45062	172	358	265	less	less	FALSE	FALSE	2.57371	no
FHIT	-1.77144	0.000320476	-1.75981	0.000540621	-1.8141	0.224666	-6.18978	-5.74948	-1.17638	118	418	268	less	less	FALSE	FALSE	3.4942	no
BST2	-1.82842	0.00292172	-1.98423	0.0239538	-1.56873	0.0723232	-4.63387	-3.21569	-1.78949	231	310	270.5	less	less	FALSE	FALSE	2.53436	no
ADPRS	-1.08716	0.000527006	-0.783066	0.00613725	-1.99946	0.0164131	-3.56392	-1.73216	-3.56865	402	146	274	less	FALSE	less	FALSE	3.27818	no
POSTN	-2.32527	0.000241494	-2.70523	0.000101229	-1.18542	0.189457	-8.41074	-10.8066	-0.856454	44	506	275	less	less	FALSE	FALSE	3.61709	no
CFL2	-1.42162	0.00351393	-1.02377	0.0439104	-2.61518	0.00811453	-3.48896	-1.3897	-5.46765	474	79	276.5	less	less	less	less	2.45421	no
PPL	-1.24419	0.000380403	-1.46484	0.000560349	-0.582217	0.00861018	-4.25481	-4.76299	-1.20227	149	405	277	less	less	FALSE	FALSE	3.41976	no
ALDH1A1	-1.98928	0.0020314	-2.32434	0.00103316	-0.984094	0.0861936	-5.35555	-6.9401	-1.04759	96	460	278	less	less	FALSE	FALSE	2.69221	no
HSPA4L	-0.893552	0.00140615	-0.672604	0.0113417	-1.5564	0.000188135	-2.54838	-1.30843	-5.7984	489	68	278.5	FALSE	FALSE	less	FALSE	2.85197	no
MRPS36	-1.04068	0.000619668	-0.90278	0.0077733	-1.45437	0.00805016	-3.33833	-1.90432	-3.04574	377	181	279	less	FALSE	less	FALSE	3.20784	no
CPT1A	-1.48578	0.00577162	-0.957552	0.058692	-2.41018	0.000541548	-3.32622	-1.17915	-7.87252	520	44	282	less	FALSE	less	FALSE	2.2387	no
SDC4	-1.53881	0.00462272	-1.61532	0.0474247	-1.4623	0.0196604	-3.59327	-2.13868	-2.49527	342	224	283	less	less	less	less	2.3351	no
ARPIN	-1.56501	0.000992955	-1.39959	0.00047271	-2.11643	0.276452	-4.69984	-4.65419	-1.18177	153	416	284.5	less	less	FALSE	FALSE	3.00307	no
BCL2L13	-1.51162	0.0093571	-1.27571	0.0245125	-2.29797	0.0800303	-3.06686	-2.05468	-2.52029	356	217	286.5	less	less	FALSE	FALSE	2.02886	no
PLIN3	-0.941024	0.00102971	-0.960515	0.00227794	-0.882551	0.00639248	-2.81111	-2.53812	-1.93661	288	288	288	FALSE	FALSE	FALSE	FALSE	2.98729	no
MRI1	-1.49791	0.000636865	-1.45233	0.00173494	-1.62328	0.164717	-4.78726	-4.00946	-1.27145	186	390	288	less	less	FALSE	FALSE	3.19595	no
NQO1	-1.72238	0.0371167	-1.58757	0.106998	-1.99201	0.0119374	-2.46375	-1.54094	-3.83081	448	131	289.5	less	FALSE	less	FALSE	1.43043	no
COL11A1	-1.75806	0.0446299	-1.50218	0.0875478	-2.44038	0.0328355	-2.37403	-1.58894	-3.62069	438	141	289.5	less	FALSE	less	FALSE	1.35037	no
CTSB	-1.20128	0.000173769	-1.25582	0.000507595	-1.03764	0.0659738	-4.51683	-4.13727	-1.22507	178	402	290	less	less	FALSE	FALSE	3.76003	no
UBE2O	-1.25878	0.00735769	-1.22992	0.0135484	-1.34539	0.025151	-2.68531	-2.29762	-2.15187	320	261	290.5	less	less	less	less	2.13326	no
ANXA5	-0.997674	0.00061241	-1.08958	0.000491566	-0.721961	0.0129821	-3.20548	-3.60478	-1.36209	208	378	293	FALSE	less	FALSE	FALSE	3.21296	no
S100A9	-1.35793	0.00160044	-1.33944	0.00491803	-1.4134	0.0918402	-3.79644	-3.09171	-1.46565	241	352	296.5	less	less	FALSE	FALSE	2.79576	no
PAXX	-1.39337	2.32158e-05	-1.66619	9.23531e-07	-0.574901	0.0461018	-6.45718	-10.0547	-0.76823	53	546	299.5	less	less	FALSE	FALSE	4.63422	no
HP	-1.49939	0.00530416	-1.21143	0.0262622	-2.36326	0.0926239	-3.41169	-1.91487	-2.44191	374	229	301.5	less	less	FALSE	FALSE	2.27538	no
MLF2	-0.951515	0.000200878	-0.883545	0.00122618	-1.13843	0.0338536	-3.51781	-2.57239	-1.67395	284	328	306	FALSE	FALSE	less	FALSE	3.69707	no
CD59	-1.09438	0.00962104	-0.886917	0.0367106	-1.71676	0.0037685	-2.20711	-1.27291	-4.16113	501	114	307.5	less	FALSE	less	FALSE	2.01678	no
FDX1	-1.10871	0.000482247	-1.00065	0.00455877	-1.32484	0.0399097	-3.67731	-2.34268	-1.85335	316	300	308	less	less	less	less	3.31673	no
TPD52L2	-0.632921	0.000144603	-0.583173	0.0013638	-0.782163	0.000269618	-2.4303	-1.67094	-2.79174	417	201	309	FALSE	FALSE	FALSE	FALSE	3.83982	no
BLOC1S4	-1.24156	0.000976644	-1.36364	0.000709218	-0.997382	0.0861823	-3.73741	-4.29441	-1.06179	166	453	309.5	less	less	FALSE	FALSE	3.01026	no
FAM107B	-1.0369	0.013288	-0.955964	0.0394074	-1.27969	0.00134708	-1.94578	-1.34258	-3.67349	480	139	309.5	less	FALSE	less	FALSE	1.87654	no
DNASE2	-1.30021	0.00277488	-1.14689	0.0410373	-1.60686	0.0138738	-3.32432	-1.59053	-2.98524	437	189	313	less	less	less	less	2.55676	no
FAM120A	-1.49356	0.000440267	-1.64671	0.000330813	-1.03413	0.153988	-5.01283	-5.73124	-0.840241	119	511	315	less	less	FALSE	FALSE	3.35628	no
GGCT	-0.912773	4.79939e-05	-0.855179	0.000479095	-1.08555	0.0515349	-3.9421	-2.83883	-1.39808	264	370	317	FALSE	FALSE	FALSE	FALSE	4.31881	no
LZIC	-1.10063	0.00783774	-0.60563	0.0498151	-3.08064	3.3274e-06	-2.31772	-0.788917	-16.8754	627	8	317.5	less	FALSE	less	FALSE	2.10581	no
TIMM8A	-1.1924	0.00133494	-1.19626	0.00340346	-1.18081	0.0776563	-3.42759	-2.95246	-1.3105	252	384	318	less	less	FALSE	FALSE	2.87454	no
FLYWCH2	-1.06402	0.000360164	-1.21837	0.000708304	-0.60094	0.0155447	-3.66394	-3.83761	-1.08675	191	446	318.5	less	less	FALSE	FALSE	3.4435	no
S100A4	-1.5686	0.0026574	-1.57746	0.00228026	-1.54201	0.211174	-4.03999	-4.16768	-1.04141	175	462	318.5	less	less	FALSE	FALSE	2.57554	no
SAMHD1	-1.15496	0.00226458	-1.15269	0.0107479	-1.16175	0.0288569	-3.05487	-2.26927	-1.78881	327	311	319	less	less	less	less	2.64501	no
VASP	-0.786856	0.00100478	-0.812168	0.00148453	-0.71092	0.00360864	-2.35894	-2.29715	-1.73653	321	318	319.5	FALSE	FALSE	FALSE	FALSE	2.99793	no
CD14	-1.24454	0.000886811	-1.17573	0.00159974	-1.49686	0.161808	-3.79856	-3.28729	-1.18401	227	414	320.5	less	less	FALSE	FALSE	3.05217	no
PXDN	-0.977028	0.00351141	-0.607605	0.0433334	-2.0853	1.17635e-05	-2.39813	-0.828273	-10.2794	617	24	320.5	FALSE	FALSE	less	FALSE	2.45452	no
QDPR	-0.817536	0.00502364	-0.6439	0.0284813	-1.33845	6.74088e-05	-1.8795	-0.995108	-5.58304	568	74	321	FALSE	FALSE	less	FALSE	2.29898	no
FKBP2	-0.802829	0.000100325	-0.697129	0.000705889	-1.11993	0.0238473	-3.21018	-2.19684	-1.81715	337	306	321.5	FALSE	FALSE	less	FALSE	3.99859	no
DCPS	-1.36496	0.000348622	-1.60355	0.000319846	-0.6492	0.0564178	-4.71955	-5.60449	-0.810581	123	524	323.5	less	less	FALSE	FALSE	3.45765	no
GAB1	-1.36874	0.0151072	-1.18322	0.0464047	-1.87894	0.0335722	-2.49223	-1.57774	-2.7696	442	205	323.5	less	less	less	less	1.82082	no
HDDC2	-1.48766	0.0136536	-1.24998	0.044067	-2.20069	0.0854939	-2.77411	-1.69483	-2.35048	413	238	325.5	less	less	FALSE	FALSE	1.86475	no
WIPF1	-1.30278	4.14535e-05	-1.5037	3.57943e-06	-0.766994	0.116626	-5.70936	-8.18944	-0.715763	78	575	326.5	less	less	FALSE	FALSE	4.38244	no
ERP44	-0.676944	5.13801e-05	-0.650522	0.000593485	-0.75621	0.00395729	-2.90355	-2.09897	-1.81687	347	307	327	FALSE	FALSE	FALSE	FALSE	4.28921	no
HSD17B8	-1.90504	4.67149e-05	-2.17348	4.92381e-05	-1.09972	0.235229	-8.24984	-9.36268	-0.691182	64	592	328	less	less	FALSE	FALSE	4.33054	no
FLNC	-1.11548	0.005875	-1.08286	0.0141088	-1.21331	0.0283349	-2.48862	-2.00385	-1.87782	365	294	329.5	less	less	less	less	2.23099	no
APOE	-1.16051	0.00387173	-1.08223	0.0140069	-1.39536	0.045877	-2.79927	-2.00609	-1.86755	364	296	330	less	less	less	less	2.4121	no
NRCAM	-1.23794	0.00490029	-0.77522	0.0495653	-2.62611	0.0180448	-2.85937	-1.01152	-4.57901	560	104	332	less	FALSE	less	FALSE	2.30978	no
MMP14	-1.24758	0.00581249	-1.47632	0.00014538	-1.01883	0.18073	-2.78913	-5.66539	-0.756958	120	549	334.5	less	less	FALSE	FALSE	2.23564	no
GMPPB	-1.3373	0.0102503	-1.25916	0.0295749	-1.5717	0.0651777	-2.66023	-1.92535	-1.86388	373	297	335	less	less	FALSE	FALSE	1.98926	no
WDR70	-1.28882	0.000347739	-1.60989	4.88797e-05	-0.646694	0.0788287	-4.45771	-6.94002	-0.713507	97	576	336.5	less	less	FALSE	FALSE	3.45875	no
BLVRB	-1.81859	7.8079e-06	-2.18163	4.04555e-07	-0.72949	0.157079	-9.28841	-13.9472	-0.586424	24	649	336.5	less	less	FALSE	FALSE	5.10747	no
PSMD5	-1.72403	0.0113575	-1.45356	0.0441036	-2.3326	0.17666	-3.35276	-1.97033	-1.75612	369	316	342.5	less	less	FALSE	FALSE	1.94472	no
GNS	-1.19228	0.00167795	-1.21843	0.00278288	-1.11382	0.107909	-3.30884	-3.11371	-1.077	238	448	343	less	less	FALSE	FALSE	2.77522	no
CCDC124	-1.0551	0.0102223	-0.887593	0.0349036	-1.55761	0.0126851	-2.10012	-1.29334	-2.95432	497	191	344	less	FALSE	less	FALSE	1.99045	no
HLA-DQB1	-1.74716	0.000513926	-2.17253	0.00043683	-0.790073	0.141807	-5.74659	-7.29903	-0.67022	87	602	344.5	less	less	FALSE	FALSE	3.2891	no
GAA	-0.996253	0.00381827	-1.04428	0.00873256	-0.852175	0.01648	-2.40907	-2.15002	-1.51946	341	350	345.5	FALSE	less	FALSE	FALSE	2.41813	no
FTH1	-1.10242	0.00268342	-0.853821	0.0104033	-1.84822	0.0820713	-2.83467	-1.69298	-2.00682	414	278	346	less	FALSE	FALSE	FALSE	2.57131	no
ORM1	-1.46444	0.0236445	-1.23874	0.0676182	-2.29201	0.0884344	-2.38157	-1.44924	-2.41435	462	231	346.5	less	FALSE	FALSE	FALSE	1.62627	no
FNTA	-1.379	0.00316069	-1.36617	0.0154003	-1.41747	0.132496	-3.44779	-2.47614	-1.24425	298	395	346.5	less	less	FALSE	FALSE	2.50022	no
CES1	-1.5747	0.030977	-1.88117	0.00478494	-1.26823	0.236737	-2.37616	-4.36454	-0.793574	164	532	348	less	less	FALSE	FALSE	1.50896	no
ACY1	-1.48801	0.00266721	-1.76573	0.00512929	-0.747437	0.0755868	-3.83006	-4.04342	-0.838291	184	513	348.5	less	less	FALSE	FALSE	2.57394	no
IRF2BP2	-1.49607	0.000185002	-1.61858	0.000179844	-1.04686	0.215544	-5.58455	-6.06174	-0.697692	111	587	349	less	less	FALSE	FALSE	3.73282	no
HLA-B	-0.917179	0.000981866	-0.846033	0.00327851	-1.13062	0.0520734	-2.75883	-2.10182	-1.45102	346	357	351.5	FALSE	FALSE	FALSE	FALSE	3.00795	no
CLPTM1	-1.03127	0.00297831	-0.839505	0.0371612	-1.60658	0.0147405	-2.60503	-1.20042	-2.94243	516	193	354.5	less	FALSE	less	FALSE	2.52603	no
CASP3	-0.786125	0.000789715	-0.792674	0.00202534	-0.766477	0.0142925	-2.43898	-2.13507	-1.41407	343	367	355	FALSE	FALSE	FALSE	FALSE	3.10253	no
CIRBP	-0.827426	0.0132649	-0.74754	0.0378712	-1.06708	0.000894761	-1.55332	-1.06277	-3.25279	546	168	357	FALSE	FALSE	less	FALSE	1.8773	no
HMGN4	-1.13117	0.00564689	-1.26484	0.00559083	-0.730162	0.0358418	-2.54309	-2.84908	-1.05553	262	454	358	less	less	FALSE	FALSE	2.24819	no
METTL7B	-1.42849	0.00728172	-1.36069	0.0283706	-1.60931	0.140088	-3.05379	-2.10516	-1.37371	345	374	359.5	less	less	FALSE	FALSE	2.13777	no
PKP1	-1.39781	0.0146195	-1.50923	0.0183712	-0.952105	0.0716505	-2.56507	-2.61982	-1.08995	277	443	360	less	less	FALSE	FALSE	1.83507	no
COL1A1	-1.59752	0.00870559	-1.59428	0.0164493	-1.60727	0.221706	-3.29122	-2.84396	-1.05151	263	457	360	less	less	FALSE	FALSE	2.0602	no
IGHA1	-1.5418	0.00304218	-1.64298	0.0053217	-1.23824	0.220754	-3.88042	-3.73606	-0.812397	198	523	360.5	less	less	FALSE	FALSE	2.51682	no
VCL	-0.851256	0.00380887	-0.901813	0.0031398	-0.699586	0.0160811	-2.05936	-2.25733	-1.25484	329	393	361	FALSE	FALSE	FALSE	FALSE	2.4192	no
LPP	-1.09752	0.000363252	-1.29813	7.19776e-05	-0.646155	0.0836279	-3.77524	-5.37788	-0.696328	133	590	361.5	less	less	FALSE	FALSE	3.43979	no
DSP	-1.25816	0.00498152	-1.20821	0.0120707	-1.40804	0.140437	-2.89709	-2.31766	-1.20038	318	407	362.5	less	less	FALSE	FALSE	2.30264	no
NME2	-0.752622	0.00030645	-0.762547	0.000676027	-0.722845	0.0242958	-2.64444	-2.4173	-1.16701	305	421	363	FALSE	FALSE	FALSE	FALSE	3.51364	no
IGFBP7	-1.1253	0.00227293	-1.29307	0.00109301	-0.705873	0.0760731	-2.97463	-3.82927	-0.789709	192	534	363	less	less	FALSE	FALSE	2.64341	no
SYNJ2BP	-1.16341	0.00121761	-1.15281	0.00137569	-1.19258	0.191128	-3.39076	-3.29873	-0.857079	225	503	364	less	less	FALSE	FALSE	2.91449	no
MOV10	-1.26278	0.00690012	-1.47208	0.0245017	-1.1058	0.087091	-2.72904	-2.37124	-1.17217	311	419	365	less	less	FALSE	FALSE	2.16114	no
GMPR	-1.55533	0.00611303	-1.62142	0.0222741	-1.37358	0.171856	-3.4431	-2.67891	-1.05056	274	459	366.5	less	less	FALSE	FALSE	2.21374	no
MYL6	-0.626392	3.24052e-05	-0.698831	8.11563e-05	-0.409073	0.00424505	-2.81211	-2.85869	-0.97037	260	478	369	FALSE	FALSE	FALSE	FALSE	4.48939	no
NAGA	-0.933904	0.00865661	-0.832967	0.0360479	-1.21148	0.00854396	-1.92632	-1.20207	-2.50576	515	223	369	FALSE	FALSE	less	FALSE	2.06265	no
DSG1	-1.51601	0.0186365	-1.32944	0.0549847	-2.07572	0.158255	-2.62215	-1.67478	-1.66191	416	329	372.5	less	FALSE	FALSE	FALSE	1.72964	no
ATL3	-1.06722	0.00545395	-0.592342	0.0640462	-2.25441	0.0068375	-2.41542	-0.706964	-4.88102	651	95	373	less	FALSE	less	FALSE	2.26329	no
GNG7	-1.01726	0.00701018	-1.02214	0.0124626	-1.00263	0.0492026	-2.19146	-1.94656	-1.31145	372	383	377.5	less	less	less	less	2.15427	no
LSM3	-1.25336	0.014397	-1.34559	0.0192583	-0.976652	0.0728989	-2.30834	-2.30821	-1.11073	319	437	378	less	less	FALSE	FALSE	1.84173	no
EIF6	-1.44012	7.37111e-06	-1.7432	2.46417e-07	-0.530888	0.125827	-7.39139	-11.5197	-0.477918	37	719	378	less	less	FALSE	FALSE	5.13247	no
LGALS7	-1.28026	0.0180203	-1.20567	0.041808	-1.50402	0.0860023	-2.23308	-1.66231	-1.60252	422	337	379.5	less	less	FALSE	FALSE	1.74424	no
MOG	-1.37826	0.0161049	-1.1304	0.0536013	-1.95661	0.112657	-2.47128	-1.43654	-1.85533	464	298	381	less	FALSE	FALSE	FALSE	1.79304	no
KRT14	-1.27595	0.0130308	-1.1777	0.0388909	-1.5707	0.0976765	-2.4052	-1.66074	-1.58674	423	340	381.5	less	less	FALSE	FALSE	1.88503	no
PDCD6	-1.05779	0.00181747	-1.05314	0.00187031	-1.07172	0.158991	-2.8989	-2.87306	-0.855906	257	507	382	less	less	FALSE	FALSE	2.74053	no
GMPPA	-0.660925	0.000460349	-0.582648	0.00380114	-0.895754	0.00810414	-2.20545	-1.41006	-1.87328	471	295	383	FALSE	FALSE	FALSE	FALSE	3.33691	no
LIMA1	-0.8269	0.00849462	-0.758723	0.0272022	-1.03143	0.0067555	-1.71239	-1.1877	-2.23856	518	250	384	FALSE	FALSE	less	FALSE	2.07086	no
S100B	-1.48291	0.0219473	-1.49024	0.0316711	-1.45605	0.178791	-2.45959	-2.23437	-1.08862	332	444	388	less	less	FALSE	FALSE	1.65862	no
C11orf54	-1.18694	0.00437513	-1.05588	0.00425089	-1.58013	0.251182	-2.80001	-2.50404	-0.948096	294	488	391	less	less	FALSE	FALSE	2.35901	no
VWA1	-2.47131	0.000462208	-3.14857	6.31935e-05	-0.947476	0.37272	-8.24223	-13.2219	-0.406105	26	757	391.5	less	less	FALSE	FALSE	3.33516	no
TAGLN2	-0.782389	0.00734496	-0.599331	0.0496673	-1.33157	0.0025199	-1.66963	-0.781485	-3.46023	628	155	391.5	FALSE	FALSE	less	FALSE	2.13401	no
PSMB10	-1.49609	0.0108878	-1.31151	0.0489707	-1.80373	0.187898	-2.93692	-1.71816	-1.30965	407	385	396	less	less	FALSE	FALSE	1.96306	no
NDUFB7	-0.926422	0.00531644	-0.867548	0.0354199	-1.10304	0.0187509	-2.10703	-1.2586	-1.90493	504	290	397	FALSE	FALSE	less	FALSE	2.27438	no
NDUFS6	-0.941235	0.0357972	-0.758569	0.17834	-1.42834	0.000143962	-1.36117	-0.56798	-5.48734	717	78	397.5	FALSE	FALSE	less	FALSE	1.44615	no
LHPP	-0.903668	0.00643184	-0.716933	0.0266616	-1.65061	0.0506425	-1.98054	-1.12853	-2.13834	535	262	398.5	FALSE	FALSE	FALSE	FALSE	2.19166	no
GUSB	-1.57513	0.00491303	-1.62825	0.00878936	-1.39803	0.310987	-3.63642	-3.34776	-0.70916	224	579	401.5	less	less	FALSE	FALSE	2.30865	no
CADM4	-1.02468	0.0285281	-0.823076	0.087066	-1.8311	0.0320419	-1.58285	-0.872585	-2.73618	600	209	404.5	less	FALSE	less	FALSE	1.54473	no
PMVK	-0.760947	0.00769748	-0.699961	0.0266174	-0.943906	0.00688754	-1.60838	-1.10232	-2.04066	541	275	408	FALSE	FALSE	FALSE	FALSE	2.11365	no
LTF	-1.74251	0.00217624	-2.00761	0.00173788	-0.947196	0.286033	-4.63907	-5.54097	-0.51488	126	695	410.5	less	less	FALSE	FALSE	2.66229	no
PPP1R14B	-1.13573	0.0390679	-0.809797	0.129795	-2.11354	0.0320475	-1.59932	-0.71808	-3.15807	647	177	412	less	FALSE	less	FALSE	1.40818	no
GSTO1	-0.786125	0.0013701	-0.806488	0.00289536	-0.725034	0.0436008	-2.25087	-2.04711	-0.986413	357	475	416	FALSE	FALSE	FALSE	FALSE	2.86325	no
DCHS1	-1.46007	0.0290451	-1.65531	0.0267402	-0.87437	0.142292	-2.24402	-2.60352	-0.740434	279	556	417.5	less	less	FALSE	FALSE	1.53693	no
RMDN3	-1.19426	0.00896677	-1.34605	0.00751288	-0.738891	0.108706	-2.44509	-2.85928	-0.712104	259	577	418	less	less	FALSE	FALSE	2.04736	no
S100A16	-1.06219	0.0190193	-0.621241	0.170512	-2.2748	0.00287027	-1.82782	-0.477265	-5.78271	768	69	418.5	less	FALSE	less	FALSE	1.72081	no
KRT78	-1.45061	0.0319803	-1.35303	0.0902972	-1.74336	0.159078	-2.16884	-1.41301	-1.39188	469	371	420	less	FALSE	FALSE	FALSE	1.49512	no
BCO2	-1.24323	0.0467538	-0.759615	0.196183	-3.17771	0.0376312	-1.65373	-0.537305	-4.52649	736	105	420.5	less	FALSE	less	FALSE	1.33018	no
SLC16A2	-1.10913	0.00369468	-1.13331	0.00427662	-1.04266	0.204119	-2.69788	-2.68469	-0.719554	272	571	421.5	less	less	FALSE	FALSE	2.43242	no
ANP32B	-1.03274	3.13695e-05	-1.26068	4.08561e-06	-0.348919	0.0566989	-4.65093	-6.79347	-0.434902	99	745	422	less	less	FALSE	FALSE	4.50349	no
SCRN2	-1.25925	0.00332041	-1.41621	0.00534911	-0.997654	0.225679	-3.12144	-3.21723	-0.644991	230	617	423.5	less	less	FALSE	FALSE	2.47881	no
CANX	-0.760948	0.00180401	-0.82374	0.00109206	-0.572572	0.0466413	-2.08786	-2.43971	-0.762225	303	547	425	FALSE	FALSE	FALSE	FALSE	2.74376	no
UQCRFS1	-0.569812	0.00151021	-0.599261	0.00237321	-0.481464	0.00335053	-1.60742	-1.57286	-1.19157	443	410	426.5	FALSE	FALSE	FALSE	FALSE	2.82096	no
EBF1	-1.14786	0.0535768	-0.895534	0.15107	-1.90484	0.0393289	-1.45896	-0.735074	-2.67684	642	212	427	FALSE	FALSE	less	FALSE	1.27102	no
TRAPPC3	-0.736332	0.00116808	-0.655305	0.00544324	-0.979414	0.0544514	-2.15931	-1.4837	-1.23797	458	397	427.5	FALSE	FALSE	FALSE	FALSE	2.93253	no
ANP32A	-0.978745	0.00215252	-1.11005	0.000778824	-0.584817	0.0904754	-2.61036	-3.45067	-0.610238	216	639	427.5	FALSE	less	FALSE	FALSE	2.66705	no
SERPINF2	-1.54808	0.0172977	-1.68558	0.0379134	-1.1356	0.216729	-2.72774	-2.39555	-0.754133	306	552	429	less	less	FALSE	FALSE	1.76201	no
ACBD3	-0.976419	0.00219389	-0.905533	0.0100727	-1.18907	0.142693	-2.59609	-1.80822	-1.00548	393	470	431.5	FALSE	FALSE	FALSE	FALSE	2.65879	no
KRT18	-1.05933	0.038521	-0.907282	0.0714685	-1.51549	0.0660687	-1.49822	-1.03964	-1.78829	552	312	432	less	FALSE	FALSE	FALSE	1.4143	no
ASAH1	-1.24527	0.0488175	-0.910549	0.169934	-2.58414	0.0943487	-1.63308	-0.700869	-2.64943	654	214	434	less	FALSE	FALSE	FALSE	1.31142	no
MCCC2	-0.993552	0.00410682	-0.858767	0.0123672	-1.36421	0.155865	-2.37111	-1.6383	-1.10126	428	441	434.5	FALSE	FALSE	FALSE	FALSE	2.38649	no
MAX	-1.29338	0.00055533	-1.54102	0.000115849	-0.467901	0.141347	-4.21052	-6.06562	-0.397582	110	762	436	less	less	FALSE	FALSE	3.25545	no
TBC1D10B	-0.760807	0.0115937	-0.446297	0.112074	-1.70434	0.000204575	-1.47275	-0.424203	-6.28754	810	63	436.5	FALSE	FALSE	less	FALSE	1.93578	no
SNAPIN	-0.77325	0.000157239	-0.833474	0.000329116	-0.607634	0.089084	-2.94101	-2.9027	-0.638138	254	622	438	FALSE	FALSE	FALSE	FALSE	3.80344	no
IGHG2	-1.1298	0.00790963	-1.06504	0.0146111	-1.32408	0.226699	-2.37466	-1.95468	-0.853435	371	508	439.5	less	less	FALSE	FALSE	2.10184	no
NDUFV1	-1.02011	0.00245972	-1.05478	0.00580329	-0.916078	0.161466	-2.66157	-2.35883	-0.72546	312	568	440	less	less	FALSE	FALSE	2.60911	no
HEBP2	-1.07619	0.00272376	-1.20116	0.0023111	-0.701259	0.142906	-2.76024	-3.16649	-0.592529	236	647	441.5	less	less	FALSE	FALSE	2.56483	no
ZSCAN18	-0.80536	0.0057961	-0.62077	0.0373404	-1.35913	0.0358218	-1.80148	-0.886348	-1.9651	599	284	441.5	FALSE	FALSE	less	FALSE	2.23686	no
SHPK	-0.911422	0.0148942	-0.963029	0.0281173	-0.756602	0.0324079	-1.66515	-1.49368	-1.12684	452	433	442.5	FALSE	FALSE	FALSE	FALSE	1.82698	no
ADA	-1.55489	0.00707161	-1.80802	0.00174576	-0.96426	0.351648	-3.34376	-4.98654	-0.437669	143	744	443.5	less	less	FALSE	FALSE	2.15048	no
KRT5	-1.10593	0.0197335	-0.99344	0.0513338	-1.44339	0.130576	-1.88538	-1.28114	-1.27616	500	389	444.5	less	FALSE	FALSE	FALSE	1.70479	no
MIA3	-0.729627	0.000499066	-0.734511	0.00178574	-0.714973	0.0756614	-2.40911	-2.01857	-0.801575	362	528	445	FALSE	FALSE	FALSE	FALSE	3.30184	no
KRT10	-1.14593	0.0245559	-1.06225	0.0729463	-1.39698	0.105334	-1.84477	-1.20778	-1.36545	514	376	445	less	FALSE	FALSE	FALSE	1.60984	no
NUTF2	-0.749119	0.00427434	-0.794759	0.00728849	-0.6122	0.0266481	-1.77476	-1.69869	-0.963807	411	480	445.5	FALSE	FALSE	FALSE	FALSE	2.36913	no
EMD	-0.688333	0.000151757	-0.690447	0.000277173	-0.681991	0.100084	-2.62864	-2.45609	-0.681742	301	595	448	FALSE	FALSE	FALSE	FALSE	3.81885	no
HSPG2	-2.08235	0.000124077	-2.57471	4.32409e-05	-0.605256	0.366325	-8.13429	-11.2363	-0.263973	41	859	450	less	less	FALSE	FALSE	3.90631	no
CRYZ	-0.860672	0.00420024	-0.966192	0.00217009	-0.544112	0.0678346	-2.04558	-2.57347	-0.635822	282	624	453	FALSE	FALSE	FALSE	FALSE	2.37673	no
SRP9	-1.18673	0.0104318	-1.32692	0.0136002	-0.801214	0.157263	-2.35168	-2.47664	-0.643674	297	618	457.5	less	less	FALSE	FALSE	1.98164	no
KRT8	-1.30869	0.0426022	-1.37877	0.03454	-1.09843	0.209769	-1.79364	-2.01532	-0.745022	363	555	459	less	less	FALSE	FALSE	1.37057	no
HPX	-1.54212	0.00504708	-1.83454	0.00804485	-0.664855	0.202129	-3.54218	-3.8424	-0.461657	190	728	459	less	less	FALSE	FALSE	2.29696	no
DEFA1	-2.30616	7.16442e-05	-2.86086	6.51849e-07	-0.64204	0.436569	-9.5586	-17.6969	-0.231101	15	904	459.5	less	less	FALSE	FALSE	4.14482	no
PTGFRN	-1.0058	0.0266967	-0.648008	0.130689	-2.07917	0.0471512	-1.58266	-0.572684	-2.75803	712	207	459.5	less	FALSE	less	FALSE	1.57354	no
TSPYL5	-1.32853	0.0197605	-1.3715	0.0438391	-1.19962	0.222316	-2.26409	-1.86269	-0.78339	384	536	460	less	less	FALSE	FALSE	1.7042	no
TMEM205	-0.744052	0.0211277	-0.749679	0.0283543	-0.72717	0.0202259	-1.2464	-1.16004	-1.23189	526	401	463.5	FALSE	FALSE	FALSE	FALSE	1.67515	no
PSMA3	-0.683016	0.00169359	-0.657635	0.00357704	-0.759159	0.0646295	-1.89277	-1.60889	-0.903072	432	496	464	FALSE	FALSE	FALSE	FALSE	2.77119	no
AMBP	-1.12582	0.00289228	-1.18175	0.00421326	-0.958025	0.260304	-2.85818	-2.8071	-0.559984	267	662	464.5	less	less	FALSE	FALSE	2.53876	no
NUDT4	-0.680456	0.0343916	-0.58472	0.0704653	-0.967663	0.006269	-0.995879	-0.673611	-2.13157	666	264	465	FALSE	FALSE	FALSE	FALSE	1.46355	no
TRNT1	-0.814945	0.00907956	-0.863916	0.00896323	-0.635387	0.0575793	-1.66407	-1.7689	-0.78771	398	535	466.5	FALSE	FALSE	FALSE	FALSE	2.04194	no
CSRP1	-0.81481	0.0230233	-0.56905	0.145372	-1.55209	0.00755281	-1.33452	-0.476591	-3.29337	771	164	467.5	FALSE	FALSE	less	FALSE	1.63783	no
CAND1	-0.631174	0.0291144	-0.561123	0.0660743	-0.841326	0.00301205	-0.969415	-0.662107	-2.1211	670	266	468	FALSE	FALSE	FALSE	FALSE	1.53589	no
ARSB	-0.988272	0.0118625	-0.961233	0.0149775	-1.06939	0.185981	-1.90324	-1.75383	-0.781221	400	538	469	FALSE	FALSE	FALSE	FALSE	1.92582	no
CDK6	-1.40984	0.00750129	-1.67957	0.00359401	-0.600648	0.212522	-2.99572	-4.10559	-0.403993	179	760	469.5	less	less	FALSE	FALSE	2.12486	no
HPRT1	-0.690577	0.00915608	-0.618882	0.0306689	-0.905664	0.0261347	-1.4076	-0.936555	-1.43347	583	364	473.5	FALSE	FALSE	FALSE	FALSE	2.03829	no
RPH3A	-1.22292	0.163923	-0.784131	0.420777	-2.53929	0.0012643	-0.960431	-0.294793	-7.35923	901	50	475.5	FALSE	FALSE	less	FALSE	0.785359	no
TPI1	-0.503731	0.00317282	-0.358165	0.034579	-0.940428	0.00112788	-1.2586	-0.523347	-2.77214	748	204	476	FALSE	FALSE	FALSE	FALSE	2.49855	no
KRT2	-1.1123	0.0308891	-1.058	0.0745435	-1.27518	0.133906	-1.67978	-1.19299	-1.11349	517	436	476.5	less	FALSE	FALSE	FALSE	1.51019	no
AKR1A1	-0.626772	0.000153893	-0.625394	7.83529e-05	-0.630907	0.135704	-2.38974	-2.56783	-0.547254	287	669	478	FALSE	FALSE	FALSE	FALSE	3.81278	no
DR1	-0.805373	0.00147809	-0.82657	0.00210972	-0.741781	0.138977	-2.27945	-2.21171	-0.635749	336	625	480.5	FALSE	FALSE	FALSE	FALSE	2.8303	no
CA1	-2.0315	0.000384941	-2.54877	2.77972e-05	-0.479695	0.362072	-6.93677	-11.6122	-0.211643	36	925	480.5	less	less	FALSE	FALSE	3.41461	no
JCHAIN	-0.857806	0.0118837	-0.817116	0.0230382	-0.979877	0.105328	-1.65132	-1.33807	-0.957786	483	481	482	FALSE	FALSE	FALSE	FALSE	1.92505	no
TNC	-1.11757	0.144452	-0.749474	0.354817	-2.22187	0.00612021	-0.939071	-0.33726	-4.91753	870	94	482	FALSE	FALSE	less	FALSE	0.840276	no
UNC119B	-0.882487	0.00206693	-0.900748	0.00140487	-0.827703	0.230788	-2.36919	-2.56926	-0.527071	286	679	482.5	FALSE	FALSE	FALSE	FALSE	2.68467	no
DSC1	-1.2694	0.0284863	-1.14812	0.0649459	-1.75452	0.293506	-1.96169	-1.36334	-0.934078	477	492	484.5	less	FALSE	FALSE	FALSE	1.54536	no
PRTFDC1	-0.784751	0.00346077	-0.722836	0.0105667	-0.970495	0.13092	-1.93114	-1.42837	-0.856941	466	504	485	FALSE	FALSE	FALSE	FALSE	2.46083	no
BCAM	-1.15088	0.0650144	-0.963562	0.183573	-1.61917	0.088786	-1.36608	-0.709366	-1.70281	650	323	486.5	FALSE	FALSE	FALSE	FALSE	1.18699	no
PPT1	-1.23723	0.00107442	-1.44089	0.000737942	-0.626231	0.3289	-3.67311	-4.51284	-0.30243	156	818	487	less	less	FALSE	FALSE	2.96883	no
TRUB1	-0.789824	0.0150669	-0.837658	0.0122199	-0.718072	0.0824225	-1.43904	-1.60238	-0.778358	436	540	488	FALSE	FALSE	FALSE	FALSE	1.82198	no
KRT16	-1.16138	0.0371254	-0.916146	0.0582437	-1.89707	0.270213	-1.66115	-1.13121	-1.07809	534	447	490.5	less	FALSE	FALSE	FALSE	1.43033	no
TXN	-0.534567	0.00739091	-0.415099	0.0532102	-0.89297	0.00242231	-1.13932	-0.528838	-2.3358	743	240	491.5	FALSE	FALSE	FALSE	FALSE	2.1313	no
DSTN	-0.699363	0.00665147	-0.473574	0.0436266	-1.37673	0.0468037	-1.52257	-0.644178	-1.83066	678	305	491.5	FALSE	FALSE	less	FALSE	2.17708	no
VAMP3	-0.503362	0.00799596	-0.367813	0.0446222	-0.910008	0.00199827	-1.05562	-0.496713	-2.45643	756	228	492	FALSE	FALSE	FALSE	FALSE	2.09713	no
ELANE	-1.81618	0.000341311	-2.27595	3.82291e-06	-0.551826	0.471576	-6.29643	-12.3302	-0.180143	30	954	492	less	less	FALSE	FALSE	3.46685	no
CRYL1	-0.807334	0.0130214	-0.73936	0.0455454	-1.01126	0.0679094	-1.5221	-0.991892	-1.18122	569	417	493	FALSE	FALSE	FALSE	FALSE	1.88534	no
CYB5A	-0.899012	0.0159612	-0.850291	0.0309041	-1.04517	0.126207	-1.61547	-1.28393	-0.939524	498	490	494	FALSE	FALSE	FALSE	FALSE	1.79694	no
LYZ	-1.08159	0.00692269	-1.1195	0.00964782	-0.967847	0.257092	-2.33594	-2.25644	-0.570944	330	658	494	less	less	FALSE	FALSE	2.15973	no
TWF1	-0.515318	0.0013637	-0.383387	0.0152513	-0.911112	0.0153236	-1.47653	-0.696496	-1.65334	658	331	494.5	FALSE	FALSE	FALSE	FALSE	2.86528	no
SRM	-0.778087	0.0136101	-0.759403	0.0488299	-0.83414	0.0411615	-1.45202	-0.995816	-1.15571	567	427	497	FALSE	FALSE	FALSE	FALSE	1.86614	no
PURB	-0.574836	0.0249775	-0.491787	0.0627512	-0.823984	0.00516083	-0.921147	-0.591314	-1.88468	706	293	499.5	FALSE	FALSE	FALSE	FALSE	1.60245	no
PSAP	-0.971158	0.0160156	-0.954202	0.0209137	-1.02203	0.190877	-1.74367	-1.60265	-0.735088	435	564	499.5	FALSE	FALSE	FALSE	FALSE	1.79546	no
TFPI	-1.03624	0.0424343	-1.25047	0.0216156	-0.822006	0.19377	-1.42201	-2.08232	-0.585854	349	650	499.5	less	less	FALSE	FALSE	1.37228	no
B2M	-0.739339	0.0334704	-0.57706	0.117264	-1.38845	0.0304605	-1.09078	-0.537147	-2.10526	737	269	503	FALSE	FALSE	less	FALSE	1.47534	no
TIMM8B	-1.19491	0.0124582	-1.43785	0.00818202	-0.587548	0.204851	-2.27575	-3.00099	-0.404564	248	759	503.5	less	less	FALSE	FALSE	1.90454	no
SBSN	-1.49844	0.0506712	-1.41565	0.0760558	-1.74681	0.389021	-1.94084	-1.58392	-0.71624	439	574	506.5	FALSE	FALSE	FALSE	FALSE	1.29524	no
NIBAN2	-1.19823	0.0103393	-1.21216	0.0197808	-1.1518	0.324644	-2.37909	-2.06522	-0.562759	353	661	507	less	less	FALSE	FALSE	1.98551	no
PPM1F	-0.731467	0.015695	-0.620773	0.0469115	-1.06355	0.0688075	-1.31974	-0.824834	-1.23623	619	398	508.5	FALSE	FALSE	FALSE	FALSE	1.80424	no
UROD	-1.01649	0.00331067	-1.07928	0.00209788	-0.828141	0.332208	-2.52099	-2.89055	-0.39634	255	763	509	less	less	FALSE	FALSE	2.48008	no
SERPINB4	-1.20333	0.0281026	-1.30014	0.037551	-0.91291	0.221509	-1.86668	-1.85319	-0.597599	387	644	515.5	less	less	FALSE	FALSE	1.55125	no
CHMP4A	-0.753132	0.0039832	-0.670115	0.0039581	-1.00218	0.214536	-1.80734	-1.60996	-0.669958	431	603	517	FALSE	FALSE	FALSE	FALSE	2.39977	no
S100A11	-1.15528	0.000314576	-1.4133	1.99696e-05	-0.381195	0.29749	-4.0461	-6.64201	-0.20071	103	932	517.5	less	less	FALSE	FALSE	3.50227	no
LEMD3	-1.48297	0.00126148	-1.88946	0.000691262	-0.466738	0.351902	-4.29931	-5.97138	-0.211703	113	924	518.5	less	less	FALSE	FALSE	2.89912	no
RAB6A	-0.539188	0.0381817	-0.350906	0.188988	-1.10404	5.504e-05	-0.764647	-0.253904	-4.70245	939	102	520.5	FALSE	FALSE	less	FALSE	1.41814	no
TWF2	-0.637704	0.0355581	-0.468744	0.130297	-1.14458	0.00685568	-0.924072	-0.414868	-2.47682	816	225	520.5	FALSE	FALSE	less	FALSE	1.44906	no
SHROOM3	-1.19043	0.0166263	-1.61171	0.0177588	-0.453183	0.154966	-2.11801	-2.82144	-0.366971	265	777	521	less	less	FALSE	FALSE	1.7792	no
CAT	-1.51287	0.000221518	-1.9078	5.94196e-06	-0.328078	0.36357	-5.52892	-9.9703	-0.144162	54	990	522	less	less	FALSE	FALSE	3.65459	no
ATP2A3	-1.03058	0.022796	-1.33056	0.00804942	-0.580622	0.23153	-1.69236	-2.7865	-0.368923	269	776	522.5	less	less	FALSE	FALSE	1.64214	no
NDUFA5	-0.822054	0.0118964	-0.808287	0.0395718	-0.863358	0.107836	-1.58211	-1.13371	-0.83507	533	516	524.5	FALSE	FALSE	FALSE	FALSE	1.92459	no
HRG	-1.30617	0.0732951	-1.08588	0.170094	-1.96705	0.27392	-1.48241	-0.835382	-1.10622	614	439	526.5	FALSE	FALSE	FALSE	FALSE	1.13493	no
SELENBP1	-0.840775	0.00646141	-0.903344	0.00344035	-0.653068	0.185427	-1.84102	-2.2253	-0.477933	335	718	526.5	FALSE	FALSE	FALSE	FALSE	2.18967	no
FLNB	-1.49839	0.000204621	-1.89672	2.33904e-06	-0.303396	0.390087	-5.52764	-10.6804	-0.12404	46	1013	529.5	less	less	FALSE	FALSE	3.68905	no
PTK7	-0.977735	0.0402361	-0.903687	0.0974523	-1.19988	0.14805	-1.36432	-0.913815	-0.99541	590	471	530.5	FALSE	FALSE	FALSE	FALSE	1.39538	no
TALDO1	-0.669283	0.000459124	-0.742613	0.000261234	-0.449292	0.170642	-2.23411	-2.66076	-0.345018	276	787	531.5	FALSE	FALSE	FALSE	FALSE	3.33807	no
LAMTOR1	-0.64785	0.0174684	-0.520436	0.0563752	-1.03009	0.0587355	-1.13876	-0.649979	-1.26814	676	391	533.5	FALSE	FALSE	FALSE	FALSE	1.75775	no
RABGGTA	-1.22518	0.0213045	-1.36682	0.013128	-0.800272	0.361375	-2.04792	-2.57208	-0.353754	285	783	534	less	less	FALSE	FALSE	1.67153	no
EPHX1	-0.578776	0.0392876	-0.415573	0.141912	-1.06839	0.00324752	-0.813611	-0.352398	-2.65862	856	213	534.5	FALSE	FALSE	less	FALSE	1.40574	no
TFG	-1.1231	0.024615	-1.03288	0.0160868	-1.39374	0.424321	-1.80684	-1.85251	-0.518898	388	689	538.5	less	less	FALSE	FALSE	1.6088	no
TP53RK	-1.0225	0.0170193	-1.07946	0.0191839	-0.851607	0.249072	-1.80885	-1.8535	-0.514094	386	696	541	less	less	FALSE	FALSE	1.76906	no
TIGAR	-0.898424	0.152866	-0.755655	0.233877	-1.42191	0.0563081	-0.732836	-0.476827	-1.77658	769	315	542	FALSE	FALSE	FALSE	FALSE	0.81569	no
WBP2	-0.95166	0.123288	-0.882706	0.183367	-1.18151	0.0965628	-0.865136	-0.650271	-1.19945	675	409	542	FALSE	FALSE	FALSE	FALSE	0.909081	no
HMGN5	-2.18195	0.00914844	-2.97458	0.00151299	-0.596699	0.614355	-4.44825	-8.38881	-0.12625	75	1009	542	less	less	FALSE	FALSE	2.03865	no
AZU1	-2.27918	0.0110313	-3.12032	0.00520674	-0.596901	0.581972	-4.46121	-7.12505	-0.14033	91	994	542.5	less	less	FALSE	FALSE	1.95737	no
HLA-DRA	-0.88033	0.0143054	-0.921135	0.0292363	-0.757912	0.146331	-1.62377	-1.41309	-0.632603	468	628	548	FALSE	FALSE	FALSE	FALSE	1.8445	no
PPIB	-0.644019	0.00153048	-0.670952	0.00090599	-0.563223	0.164835	-1.81303	-2.04162	-0.440976	358	741	549.5	FALSE	FALSE	FALSE	FALSE	2.81517	no
NUDT9	-0.784937	0.00525068	-0.793243	0.00253451	-0.765557	0.27244	-1.78949	-2.05934	-0.432332	354	746	550	FALSE	FALSE	FALSE	FALSE	2.27978	no
C4BPA	-1.73022	0.0146422	-2.09144	0.00935388	-0.73686	0.52628	-3.1739	-4.24355	-0.205424	170	930	550	less	less	FALSE	FALSE	1.83439	no
ADK	-0.787076	0.0108172	-0.86089	0.00628922	-0.565633	0.146328	-1.5473	-1.89517	-0.472117	379	722	550.5	FALSE	FALSE	FALSE	FALSE	1.96588	no
ADO	-0.619629	0.0455317	-0.503597	0.113694	-1.0064	0.025746	-0.831348	-0.475527	-1.59947	772	338	555	FALSE	FALSE	less	FALSE	1.34169	no
GSTP1	-0.86921	0.00650949	-0.953674	0.00321748	-0.61582	0.310933	-1.90049	-2.37702	-0.312426	309	809	559	FALSE	FALSE	FALSE	FALSE	2.18645	no
GSTK1	-1.93374	0.00269733	-2.37108	0.00143449	-0.330193	0.4291	-4.96792	-6.74169	-0.121327	100	1018	559	less	less	FALSE	FALSE	2.56907	no
LIN7C	-0.665948	0.0279184	-0.363389	0.157489	-1.87619	0.039996	-1.03496	-0.291711	-2.62288	903	215	559	FALSE	FALSE	less	FALSE	1.55411	no
P3H1	-1.42	0.000339826	-1.80353	1.00642e-05	-0.269417	0.444334	-4.92562	-9.01263	-0.0949131	68	1051	559.5	less	less	FALSE	FALSE	3.46874	no
SCAMP2	-0.855633	0.0341334	-0.930772	0.0463356	-0.649003	0.0979825	-1.25506	-1.24173	-0.654748	507	614	560.5	FALSE	FALSE	FALSE	FALSE	1.46682	no
SERPINA3	-1.03507	0.0127223	-1.09914	0.00674039	-0.842834	0.436389	-1.9619	-2.38658	-0.303526	307	816	561.5	less	less	FALSE	FALSE	1.89543	no
KRT36	-1.30446	0.00762629	-1.51564	0.0059481	-0.670922	0.455702	-2.76243	-3.37323	-0.228999	220	906	563	less	less	FALSE	FALSE	2.11769	no
CA3	-0.983027	0.0970794	-0.840334	0.220282	-1.36354	0.130087	-0.995681	-0.552118	-1.20778	724	404	564	FALSE	FALSE	FALSE	FALSE	1.01287	no
TRIM25	-1.3376	0.0587474	-1.53639	0.19481	-1.13881	0.242013	-1.6466	-1.09143	-0.701691	544	584	564	FALSE	FALSE	FALSE	FALSE	1.23101	no
SLMAP	-1.35377	0.0264294	-1.65091	0.0179134	-0.759498	0.470756	-2.13613	-2.88384	-0.248511	256	876	566	less	less	FALSE	FALSE	1.57791	no
APCS	-1.4556	0.012953	-1.73459	0.00620912	-0.711627	0.536404	-2.74764	-3.82819	-0.192501	193	939	566	less	less	FALSE	FALSE	1.88763	no
RNH1	-0.460747	0.00150768	-0.433944	0.00264444	-0.541156	0.0546509	-1.30009	-1.11856	-0.683157	539	594	566.5	FALSE	FALSE	FALSE	FALSE	2.82169	no
EIF4G3	-1.46378	0.0154292	-1.71524	0.0109608	-0.541759	0.39379	-2.65187	-3.36214	-0.219269	223	914	568.5	less	less	FALSE	FALSE	1.81166	no
STOM	-2.51369	0.00147927	-3.22173	0.000191761	-0.38959	0.670051	-7.11363	-11.9759	-0.0677466	35	1104	569.5	less	less	FALSE	FALSE	2.82995	no
PTGR2	-1.35897	0.0107903	-1.51434	0.00894709	-0.892868	0.549169	-2.67305	-3.10185	-0.232408	239	902	570.5	less	less	FALSE	FALSE	1.96696	no
AP3S1	-0.462166	0.011484	-0.400747	0.0539407	-0.646424	0.0113384	-0.896559	-0.50818	-1.25758	753	392	572.5	FALSE	FALSE	FALSE	FALSE	1.93991	no
RAB5C	-0.407638	0.0231724	-0.220563	0.175878	-0.968862	4.19616e-05	-0.6665	-0.166478	-4.24085	1036	111	573.5	FALSE	FALSE	FALSE	FALSE	1.63503	no
STX6	-0.745414	0.0327636	-0.759175	0.0611688	-0.704132	0.0898706	-1.10665	-0.921236	-0.736792	587	561	574	FALSE	FALSE	FALSE	FALSE	1.48461	no
LAMP1	-0.767755	0.105523	-0.398045	0.445766	-1.87688	0.00156825	-0.749831	-0.139671	-5.26388	1067	85	576	FALSE	FALSE	less	FALSE	0.976654	no
C9	-1.2292	0.0931606	-1.18252	0.168857	-1.36922	0.290332	-1.26702	-0.913475	-0.735415	591	562	576.5	FALSE	FALSE	FALSE	FALSE	1.03077	no
METTL26	-0.711979	0.0499032	-0.659798	0.107386	-0.885917	0.0762571	-0.926906	-0.63938	-0.990206	681	473	577	FALSE	FALSE	FALSE	FALSE	1.30187	no
GALM	-1.37607	0.0582276	-1.42815	0.0819305	-1.16777	0.381391	-1.69927	-1.55176	-0.488862	446	708	577	FALSE	FALSE	FALSE	FALSE	1.23487	no
DDAH2	-0.660048	0.072424	-0.377564	0.272982	-1.5075	0.00707646	-0.752532	-0.212896	-3.2414	984	171	577.5	FALSE	FALSE	less	FALSE	1.14012	no
PRPH	-0.703335	0.117324	-0.461232	0.305891	-1.42964	0.0102918	-0.654533	-0.237273	-2.84143	963	197	580	FALSE	FALSE	less	FALSE	0.930614	no
PRDX3	-0.620258	0.00223803	-0.668225	0.00517944	-0.476356	0.0962314	-1.64377	-1.52737	-0.484303	449	713	581	FALSE	FALSE	FALSE	FALSE	2.65013	no
CPS1	-0.889833	0.0271919	-0.915577	0.0244119	-0.812603	0.249359	-1.39309	-1.47627	-0.490141	459	707	583	FALSE	FALSE	FALSE	FALSE	1.56556	no
M6PR	-0.706409	0.00127051	-0.790249	0.000411473	-0.37105	0.228517	-2.04578	-2.67551	-0.237873	275	892	583.5	FALSE	FALSE	FALSE	FALSE	2.89602	no
PSPH	-0.913802	0.00755025	-1.04821	0.00350673	-0.510589	0.33739	-1.93912	-2.57345	-0.240931	283	885	584	FALSE	less	FALSE	FALSE	2.12204	no
CD163	-2.33626	0.024141	-2.95557	0.0164301	-0.633158	0.670853	-3.77831	-5.2738	-0.109772	136	1034	585	less	less	FALSE	FALSE	1.61725	no
IGKC	-1.0515	0.0344235	-0.992049	0.0573975	-1.22985	0.35277	-1.5385	-1.23124	-0.556517	509	664	586.5	less	FALSE	FALSE	FALSE	1.46315	no
LAMC1	-1.46682	0.000665547	-1.83879	5.87024e-05	-0.350901	0.621055	-4.65982	-7.78056	-0.072591	83	1094	588.5	less	less	FALSE	FALSE	3.17682	no
KRT17	-0.821726	0.0531101	-0.787535	0.0707132	-0.9243	0.17605	-1.04756	-0.906058	-0.69726	593	588	590.5	FALSE	FALSE	FALSE	FALSE	1.27482	no
ECHDC1	-0.874107	0.0430967	-0.565338	0.33247	-1.18288	0.0145138	-1.19364	-0.270372	-2.17438	924	257	590.5	FALSE	FALSE	less	FALSE	1.36556	no
KRT80	-1.3068	0.0651827	-1.43766	0.0944428	-0.979655	0.332293	-1.54969	-1.47336	-0.468744	460	725	592.5	FALSE	FALSE	FALSE	FALSE	1.18587	no
MSN	-0.884711	0.00780227	-1.07992	0.00858377	-0.299073	0.129089	-1.86477	-2.23147	-0.265908	334	857	595.5	FALSE	less	FALSE	FALSE	2.10778	no
CA2	-1.69672	0.0052949	-2.16118	0.000521401	-0.303356	0.587487	-3.86198	-7.09477	-0.0700758	92	1099	595.5	less	less	FALSE	FALSE	2.27614	no
AZGP1	-0.902119	0.0600971	-0.716177	0.161076	-1.45994	0.21185	-1.10162	-0.567906	-0.983961	718	476	597	FALSE	FALSE	FALSE	FALSE	1.22115	no
SLC35F6	-0.747431	0.0175726	-0.664047	0.0736508	-0.941993	0.164938	-1.31186	-0.752248	-0.737279	635	560	597.5	FALSE	FALSE	FALSE	FALSE	1.75516	no
MBP	-0.970665	0.0934812	-0.77998	0.181501	-1.54272	0.247095	-0.999082	-0.578059	-0.936641	710	491	600.5	FALSE	FALSE	FALSE	FALSE	1.02928	no
BGN	-1.60624	0.0541478	-1.85071	0.0575581	-0.954349	0.554413	-2.03418	-2.29468	-0.244472	322	880	601	FALSE	FALSE	FALSE	FALSE	1.26642	no
LSM2	-0.934668	0.0653328	-1.03531	0.0817722	-0.632727	0.134487	-1.10746	-1.12579	-0.551308	536	667	601.5	FALSE	FALSE	FALSE	FALSE	1.18487	no
CCS	-0.661506	0.0306679	-0.516077	0.0855375	-1.0978	0.131707	-1.00107	-0.551089	-0.96649	725	479	602	FALSE	FALSE	FALSE	FALSE	1.51332	no
LSM8	-0.845016	0.0733204	-0.887485	0.0748049	-0.717607	0.146231	-0.958903	-0.99937	-0.599173	564	643	603.5	FALSE	FALSE	FALSE	FALSE	1.13477	no
FBLN5	-1.19487	0.00595298	-1.47059	0.000875157	-0.367694	0.557542	-2.6589	-4.49695	-0.0932921	157	1053	605	less	less	FALSE	FALSE	2.22527	no
KRT1	-0.831959	0.0617937	-0.734422	0.139677	-1.12457	0.194492	-1.00588	-0.62784	-0.799678	685	530	607.5	FALSE	FALSE	FALSE	FALSE	1.20906	no
CNN3	-0.825422	0.0249404	-0.828955	0.0388773	-0.814822	0.231795	-1.32323	-1.16908	-0.517327	524	692	608	FALSE	FALSE	FALSE	FALSE	1.6031	no
SGSH	-1.02613	0.0413344	-1.10117	0.0659879	-0.80101	0.260088	-1.41984	-1.29997	-0.468495	493	726	609.5	less	FALSE	FALSE	FALSE	1.38369	no
PANK2	-0.648112	0.0868395	-0.409652	0.276042	-1.44298	0.0276538	-0.68783	-0.229005	-2.24852	971	248	609.5	FALSE	FALSE	less	FALSE	1.06128	no
HRNR	-1.001	0.0279684	-1.02993	0.0314753	-0.914195	0.386091	-1.55488	-1.54699	-0.377846	447	774	610.5	less	less	FALSE	FALSE	1.55333	no
SUB1	-0.656741	0.0147331	-0.725111	0.0199143	-0.451629	0.0855045	-1.20296	-1.2333	-0.482344	508	714	611	FALSE	FALSE	FALSE	FALSE	1.83171	no
SLC44A1	-1.1723	0.0435878	-1.47092	0.0673837	-0.674595	0.358942	-1.59507	-1.72311	-0.300178	406	820	613	less	FALSE	FALSE	FALSE	1.36063	no
ESYT2	-0.606583	0.083175	-0.538255	0.142947	-0.811568	0.0444739	-0.655114	-0.454732	-1.09715	785	442	613.5	FALSE	FALSE	FALSE	FALSE	1.08001	no
RGS10	-0.58874	0.0481741	-0.59944	0.0663467	-0.567341	0.0557295	-0.77548	-0.706248	-0.711397	652	578	615	FALSE	FALSE	FALSE	FALSE	1.31719	no
CRTAP	-1.11262	0.0402475	-1.37691	0.0341309	-0.672146	0.42189	-1.5524	-2.01972	-0.251921	361	870	615.5	less	less	FALSE	FALSE	1.39526	no
MPO	-2.21563	0.00177059	-2.88635	0.000293037	-0.203454	0.694477	-6.09715	-10.1977	-0.0322154	49	1182	615.5	less	less	FALSE	FALSE	2.75188	no
PECR	-1.12647	0.0762675	-1.27418	0.0673538	-0.831048	0.367813	-1.25901	-1.49287	-0.360984	455	780	617.5	FALSE	FALSE	FALSE	FALSE	1.11766	no
PF4	-1.00882	0.216233	-0.869616	0.348523	-1.32202	0.123619	-0.670942	-0.398083	-1.20028	828	408	618	FALSE	FALSE	FALSE	FALSE	0.665078	no
CYGB	-0.479737	0.178433	-0.325642	0.404616	-1.09612	0.000713606	-0.359095	-0.127963	-3.44899	1080	156	618	FALSE	FALSE	less	FALSE	0.748524	no
ANXA11	-0.737936	0.00453193	-0.869212	0.00231879	-0.344111	0.231045	-1.72951	-2.29015	-0.218959	323	915	619	FALSE	FALSE	FALSE	FALSE	2.34372	no
DUSP3	-0.617025	0.0835321	-0.542858	0.173114	-0.839525	0.0409164	-0.665243	-0.413478	-1.16535	818	422	620	FALSE	FALSE	FALSE	FALSE	1.07815	no
NME1	-0.51807	0.00128065	-0.54478	0.00126854	-0.437938	0.172627	-1.49855	-1.57806	-0.334099	441	799	620	FALSE	FALSE	FALSE	FALSE	2.89257	no
DNPEP	-0.555433	0.00839101	-0.584476	0.0168992	-0.468303	0.0774838	-1.15318	-1.03577	-0.520186	555	687	621	FALSE	FALSE	FALSE	FALSE	2.07619	no
COL4A2	-1.97851	0.0017126	-2.5643	0.000465588	-0.221152	0.685933	-5.47324	-8.54423	-0.0362066	71	1171	621	less	less	FALSE	FALSE	2.76634	no
RANBP3	-0.669629	0.00649636	-0.762265	0.0049813	-0.391719	0.198343	-1.4647	-1.75524	-0.275216	399	847	623	FALSE	FALSE	FALSE	FALSE	2.18733	no
CAVIN1	-1.31863	0.10954	-1.18119	0.454999	-1.45606	0.158968	-1.26645	-0.403955	-1.16294	823	424	623.5	FALSE	FALSE	FALSE	FALSE	0.960428	no
ACAT1	-0.655252	0.0315523	-0.348448	0.188966	-1.57566	0.0674908	-0.983513	-0.252143	-1.84472	945	303	624	FALSE	FALSE	FALSE	FALSE	1.50097	no
HMGN3	-0.981651	0.0167714	-1.16794	0.0096851	-0.422791	0.347008	-1.74285	-2.3521	-0.19434	313	937	625	FALSE	less	FALSE	FALSE	1.77543	no
OSGEP	-0.829677	0.0023283	-1.0609	0.000465954	-0.251612	0.383174	-2.18451	-3.53457	-0.104823	211	1040	625.5	FALSE	less	FALSE	FALSE	2.63296	no
SRSF4	-0.542197	0.113473	-0.417928	0.257717	-1.03927	0.0165654	-0.512435	-0.2461	-1.85073	950	301	625.5	FALSE	FALSE	less	FALSE	0.945109	no
LAMB1	-2.51955	0.000830674	-3.2975	0.000208439	-0.185718	0.795051	-7.76166	-12.1382	-0.0184985	32	1227	629.5	less	less	FALSE	FALSE	3.08057	no
USO1	-0.352223	0.0408174	-0.229484	0.189685	-0.720439	0.000323437	-0.489292	-0.16568	-2.51448	1040	220	630	FALSE	FALSE	FALSE	FALSE	1.38915	no
CAST	-1.57056	0.00200291	-2.07854	0.000617019	-0.173617	0.592053	-4.2379	-6.67148	-0.039522	102	1159	630.5	less	less	FALSE	FALSE	2.69834	no
ATP5F1D	-0.523014	0.106177	-0.41453	0.245172	-0.848465	0.00963373	-0.509399	-0.253083	-1.71068	942	322	632	FALSE	FALSE	FALSE	FALSE	0.973968	no
MRC2	-0.832514	0.0250816	-0.91991	0.0198584	-0.570327	0.299987	-1.33256	-1.56574	-0.298223	444	821	632.5	FALSE	FALSE	FALSE	FALSE	1.60065	no
ACOT13	-0.80851	0.0255562	-0.847258	0.0333011	-0.692268	0.261996	-1.28756	-1.25186	-0.402696	506	761	633.5	FALSE	FALSE	FALSE	FALSE	1.5925	no
BCL2L1	-0.608917	0.0314682	-0.502298	0.0627917	-0.99985	0.188675	-0.91467	-0.603811	-0.724178	698	570	634	FALSE	FALSE	FALSE	FALSE	1.50213	no
EIPR1	-0.557315	0.0489315	-0.368705	0.167996	-1.12314	0.0516383	-0.730312	-0.285636	-1.44552	909	361	635	FALSE	FALSE	FALSE	FALSE	1.31041	no
SZRD1	-1.05127	0.0514831	-1.0635	0.0581303	-1.01459	0.44855	-1.35439	-1.31406	-0.353268	487	784	635.5	FALSE	FALSE	FALSE	FALSE	1.28833	no
CMTM4	-0.694492	0.0745028	-0.377805	0.39297	-1.48621	0.020573	-0.783267	-0.153253	-2.50679	1049	222	635.5	FALSE	FALSE	less	FALSE	1.12783	no
IGKV2-40	-0.78003	0.0602848	-0.684541	0.147689	-1.01875	0.187715	-0.951474	-0.568616	-0.740123	716	557	636.5	FALSE	FALSE	FALSE	FALSE	1.21979	no
KPRP	-1.20589	0.088242	-1.3681	0.103771	-0.759809	0.362907	-1.2714	-1.34611	-0.334472	479	797	638	FALSE	FALSE	FALSE	FALSE	1.05432	no
SSR1	-0.768435	0.0012547	-0.917096	0.000506875	-0.322454	0.464911	-2.22958	-3.02192	-0.107258	246	1035	640.5	FALSE	FALSE	FALSE	FALSE	2.90146	no
RAP2B	-0.95474	0.095417	-0.643565	0.244787	-2.09572	0.307346	-0.974192	-0.393354	-1.07379	832	451	641.5	FALSE	FALSE	FALSE	FALSE	1.02037	no
LAMA4	-2.10973	0.00108317	-2.68363	6.103e-05	-0.19674	0.845021	-6.256	-11.3101	-0.0143881	40	1245	642.5	less	less	FALSE	FALSE	2.9653	no
DUT	-0.651052	0.0182785	-0.648299	0.0312055	-0.659313	0.188068	-1.13157	-0.976188	-0.478454	571	716	643.5	FALSE	FALSE	FALSE	FALSE	1.73806	no
ATP5ME	-0.497508	0.0231634	-0.346874	0.127463	-0.949412	0.0503508	-0.813524	-0.310319	-1.23233	890	400	645	FALSE	FALSE	FALSE	FALSE	1.6352	no
NPM3	-1.05454	0.027319	-1.27331	0.0110474	-0.452944	0.492469	-1.64881	-2.49153	-0.139335	295	995	645	less	less	FALSE	FALSE	1.56353	no
PRNP	-1.1834	0.0912682	-0.255582	0.662844	-3.96687	0.0164657	-1.23036	-0.045644	-7.07459	1235	55	645	FALSE	FALSE	less	FALSE	1.03968	no
ITPR2	-0.64535	0.0791009	-0.571005	0.150273	-0.812627	0.0978627	-0.711059	-0.470005	-0.820252	776	522	649	FALSE	FALSE	FALSE	FALSE	1.10182	no
NID2	-1.30424	0.00603098	-1.66512	0.00107868	-0.221615	0.638975	-2.89492	-4.94059	-0.0431078	144	1154	649	less	less	FALSE	FALSE	2.21961	no
KRT9	-0.827635	0.0568729	-0.774183	0.100668	-0.98799	0.281529	-1.03048	-0.771944	-0.543865	631	670	650.5	FALSE	FALSE	FALSE	FALSE	1.24509	no
PLXNB2	-0.48379	0.106327	-0.342048	0.264042	-0.909017	0.00910054	-0.4709	-0.197816	-1.85524	1003	299	651	FALSE	FALSE	FALSE	FALSE	0.973355	no
ASF1A	-0.940629	0.0266965	-1.05134	0.0227496	-0.636166	0.425488	-1.48012	-1.72738	-0.236089	404	898	651	FALSE	less	FALSE	FALSE	1.57355	no
LAMTOR4	-0.899223	0.13734	-0.847858	0.184538	-1.07044	0.2475	-0.775312	-0.622255	-0.649141	688	616	652	FALSE	FALSE	FALSE	FALSE	0.862202	no
MCRIP1	-0.552134	0.0204284	-0.472224	0.0416814	-0.791863	0.162842	-0.932977	-0.651697	-0.624174	674	631	652.5	FALSE	FALSE	FALSE	FALSE	1.68977	no
TMA7	-0.954004	0.0291915	-1.11647	0.0216962	-0.466594	0.347417	-1.46415	-1.85738	-0.214236	385	920	652.5	FALSE	less	FALSE	FALSE	1.53474	no
LAMTOR5	-0.659586	0.0413112	-0.697419	0.0403218	-0.533474	0.143642	-0.912822	-0.972523	-0.449569	572	734	653	FALSE	FALSE	FALSE	FALSE	1.38393	no
KRT19	-1.05131	0.170623	-0.940668	0.333944	-1.23572	0.21356	-0.807367	-0.448064	-0.828524	790	518	654	FALSE	FALSE	FALSE	FALSE	0.767962	no
SUMO2	-0.684062	0.0179375	-0.788202	0.00838827	-0.371641	0.21738	-1.19453	-1.63656	-0.246316	429	879	654	FALSE	FALSE	FALSE	FALSE	1.74624	no
CLCC1	-0.69305	0.0154124	-0.757045	0.0106594	-0.501065	0.294623	-1.2559	-1.49309	-0.265932	453	856	654.5	FALSE	FALSE	FALSE	FALSE	1.81213	no
KRT6B	-0.863749	0.0804238	-0.841733	0.129737	-0.929795	0.266476	-0.945472	-0.746562	-0.534021	636	676	656	FALSE	FALSE	FALSE	FALSE	1.09462	no
THOP1	-0.738493	0.00466092	-0.869602	0.00254677	-0.345165	0.363642	-1.72182	-2.25576	-0.15164	331	981	656	FALSE	FALSE	FALSE	FALSE	2.33153	no
RSU1	-1.37	0.0112808	-1.73052	0.00280132	-0.288451	0.707113	-2.6683	-4.41739	-0.043415	161	1151	656	less	less	FALSE	FALSE	1.94766	no
NDUFS3	-0.614972	0.0436118	-0.614158	0.103191	-0.617417	0.0922138	-0.836606	-0.60578	-0.639153	697	621	659	FALSE	FALSE	FALSE	FALSE	1.3604	no
NT5C	-0.708453	0.115281	-0.618405	0.197603	-0.978597	0.151486	-0.664701	-0.435485	-0.802085	802	527	664.5	FALSE	FALSE	FALSE	FALSE	0.938243	no
SCGN	-1.82134	0.043272	-2.33696	0.0190883	-0.446352	0.781575	-2.48393	-4.01778	-0.0477728	185	1144	664.5	less	less	FALSE	FALSE	1.36379	no
LGMN	-0.930972	0.0899626	-0.943	0.165026	-0.906914	0.268389	-0.973739	-0.737848	-0.518062	640	691	665.5	FALSE	FALSE	FALSE	FALSE	1.04594	no
PEPD	-0.669325	0.0194536	-0.668549	0.0227714	-0.671652	0.309671	-1.14521	-1.09817	-0.341938	542	792	667	FALSE	FALSE	FALSE	FALSE	1.711	no
ZFP91	-1.05761	0.00440946	-1.35597	0.000721578	-0.237135	0.700019	-2.49133	-4.26007	-0.0367298	168	1166	667	less	less	FALSE	FALSE	2.35561	no
ZNF286B	-2.36047	0.0152754	-2.87507	0.00408005	-0.302053	0.886125	-4.28663	-6.86951	-0.0158592	98	1238	668	less	less	FALSE	FALSE	1.81601	no
CTSA	-0.862662	0.0313949	-0.999807	0.00872828	-0.5198	0.513172	-1.2967	-2.05867	-0.150605	355	982	668.5	FALSE	FALSE	FALSE	FALSE	1.50314	no
RAB11FIP1	-0.443003	0.0713169	-0.368703	0.169806	-0.665902	0.0202519	-0.508039	-0.283918	-1.12773	910	432	671	FALSE	FALSE	FALSE	FALSE	1.14681	no
RAB11B	-0.321253	0.0878015	-0.184453	0.304842	-0.731655	0.000368808	-0.339403	-0.0951636	-2.51192	1124	221	672.5	FALSE	FALSE	FALSE	FALSE	1.0565	no
NQO2	-0.647194	0.257452	-0.483099	0.440042	-1.24887	0.0393077	-0.381394	-0.172228	-1.75532	1029	317	673	FALSE	FALSE	less	FALSE	0.589304	no
TMED4	-0.432661	0.0457181	-0.402177	0.0713576	-0.524113	0.0402806	-0.579728	-0.46112	-0.731087	781	566	673.5	FALSE	FALSE	FALSE	FALSE	1.33991	no
ELOB	-0.537065	0.103631	-0.365288	0.288532	-1.0524	0.0332622	-0.528747	-0.197185	-1.5555	1004	346	675	FALSE	FALSE	less	FALSE	0.984512	no
SNX12	-0.473366	0.0619389	-0.227621	0.328637	-1.2106	0.0145799	-0.571844	-0.110006	-2.22296	1102	252	677	FALSE	FALSE	less	FALSE	1.20804	no
SSBP1	-0.596059	0.0105422	-0.674675	0.0115596	-0.360214	0.191547	-1.17845	-1.30688	-0.258534	491	866	678.5	FALSE	FALSE	FALSE	FALSE	1.97707	no
ALOX5AP	-0.839334	0.0679583	-0.890677	0.117912	-0.736649	0.25169	-0.980139	-0.826942	-0.441351	618	740	679	FALSE	FALSE	FALSE	FALSE	1.16776	no
SOD2	-0.61231	0.236481	-0.34112	0.559257	-1.42588	0.0172105	-0.38343	-0.0860947	-2.51555	1142	219	680.5	FALSE	FALSE	less	FALSE	0.626203	no
NUP98	-1.2332	0.00033033	-1.61896	1.109e-06	-0.0759171	0.818952	-4.29284	-9.64104	-0.00658515	60	1302	681	less	less	FALSE	FALSE	3.48105	no
CARHSP1	-0.529371	0.159097	-0.447407	0.253075	-0.775261	0.0352896	-0.422617	-0.266991	-1.12595	929	434	681.5	FALSE	FALSE	FALSE	FALSE	0.798339	no
EML2	-0.48962	0.300329	-0.161625	0.748894	-1.8016	3.3849e-05	-0.255779	-0.0202968	-8.05396	1325	42	683.5	FALSE	FALSE	less	FALSE	0.522403	no
NDUFB10	-0.746225	0.0696976	-0.705227	0.167203	-0.869217	0.202322	-0.863219	-0.547789	-0.603199	729	641	685	FALSE	FALSE	FALSE	FALSE	1.15678	no
CAPZA2	-0.446028	0.0228239	-0.18573	0.217075	-1.22692	0.0260652	-0.732205	-0.123212	-1.94337	1084	286	685	FALSE	FALSE	less	FALSE	1.64161	no
KRT77	-0.666799	0.0821263	-0.678825	0.115208	-0.63072	0.149748	-0.723822	-0.63709	-0.520116	683	688	685.5	FALSE	FALSE	FALSE	FALSE	1.08552	no
BOLA2	-0.776797	0.0820093	-0.770949	0.108938	-0.794343	0.26692	-0.843708	-0.742286	-0.455651	638	733	685.5	FALSE	FALSE	FALSE	FALSE	1.08614	no
N6AMT1	-0.601874	0.0663255	-0.532318	0.225846	-0.67143	0.0557578	-0.7092	-0.343977	-0.841768	863	510	686.5	FALSE	FALSE	FALSE	FALSE	1.17832	no
ITGA2B	-1.28964	0.0933897	-1.58847	0.0135329	-0.542581	0.785743	-1.32795	-2.96823	-0.0568186	250	1124	687	FALSE	less	FALSE	FALSE	1.0297	no
CNPY3	-0.786645	0.012783	-0.920403	0.00744141	-0.385372	0.461266	-1.48941	-1.95894	-0.129504	370	1006	688	FALSE	FALSE	FALSE	FALSE	1.89337	no
PPM1A	-0.390877	0.117513	-0.235172	0.348031	-1.0137	0.00877061	-0.363481	-0.107798	-2.08515	1106	270	688	FALSE	FALSE	less	FALSE	0.929912	no
AEBP1	-1.04859	0.064332	-1.15429	0.0688691	-0.757899	0.487959	-1.24947	-1.34126	-0.236174	482	897	689.5	FALSE	FALSE	FALSE	FALSE	1.19157	no
LXN	-1.06969	0.00841084	-1.63202	0.000148866	-0.0856128	0.761411	-2.21978	-6.24609	-0.0101349	106	1275	690.5	less	less	FALSE	FALSE	2.07516	no
CNPY2	-0.646289	0.0581874	-0.558075	0.133697	-0.910932	0.200823	-0.798278	-0.487689	-0.635089	760	627	693.5	FALSE	FALSE	FALSE	FALSE	1.23517	no
GSR	-0.453928	0.0901791	-0.363464	0.212374	-0.725318	0.0287071	-0.474307	-0.244575	-1.11845	953	435	694	FALSE	FALSE	FALSE	FALSE	1.04489	no
KRT6A	-0.871672	0.0844059	-0.850198	0.0883223	-0.936094	0.43124	-0.935851	-0.896049	-0.341937	595	793	694	FALSE	FALSE	FALSE	FALSE	1.07363	no
ITGA7	-0.660865	0.114969	-0.689938	0.164317	-0.544576	0.0894139	-0.620828	-0.54113	-0.571039	733	657	695	FALSE	FALSE	FALSE	FALSE	0.939418	no
ABHD11	-0.608401	0.0507537	-0.55531	0.0798882	-0.767676	0.215346	-0.787595	-0.609462	-0.511934	694	697	695.5	FALSE	FALSE	FALSE	FALSE	1.29453	no
TKFC	-0.627781	0.0189341	-0.676416	0.0120487	-0.481876	0.32347	-1.08151	-1.29808	-0.2362	496	896	696	FALSE	FALSE	FALSE	FALSE	1.72276	no
PIGS	-0.854642	0.0931939	-0.905334	0.189607	-0.770156	0.240253	-0.880805	-0.653782	-0.476982	673	721	697	FALSE	FALSE	FALSE	FALSE	1.03061	no
TIMM13	-0.597605	0.0742969	-0.634107	0.0698582	-0.4881	0.145055	-0.674714	-0.73289	-0.409256	643	755	699	FALSE	FALSE	FALSE	FALSE	1.12903	no
GANAB	-0.609279	0.00164564	-0.748946	0.00042701	-0.190277	0.460372	-1.69603	-2.52362	-0.0641028	290	1111	700.5	FALSE	FALSE	FALSE	FALSE	2.78367	no
ANPEP	-1.52784	0.018444	-1.91775	0.00151114	-0.228125	0.895304	-2.6495	-5.4094	-0.0109567	132	1269	700.5	less	less	FALSE	FALSE	1.73414	no
DDI2	-0.733605	0.0020393	-0.926031	0.000109006	-0.156325	0.674527	-1.97378	-3.66945	-0.0267317	202	1201	701.5	FALSE	FALSE	FALSE	FALSE	2.69052	no
PSMF1	-0.564473	0.135328	-0.217559	0.568022	-1.60521	0.0182051	-0.490307	-0.0534402	-2.79276	1205	199	702	FALSE	FALSE	less	FALSE	0.868612	no
GFUS	-0.369711	0.061346	-0.328145	0.129377	-0.49441	0.0172522	-0.448169	-0.29144	-0.871722	904	501	702.5	FALSE	FALSE	FALSE	FALSE	1.21221	no
ABCF3	-0.464837	0.154018	-0.440707	0.235796	-0.561357	0.0226241	-0.377647	-0.276527	-0.923673	913	493	703	FALSE	FALSE	FALSE	FALSE	0.81243	no
RHOG	-0.900419	0.0437925	-1.11864	0.0368841	-0.318502	0.32623	-1.22331	-1.60319	-0.154943	434	974	704	FALSE	less	FALSE	FALSE	1.3586	no
SV2B	-1.13514	0.259612	-0.562549	0.712439	-1.8986	0.0753108	-0.664826	-0.0828367	-2.1324	1148	263	705.5	FALSE	FALSE	FALSE	FALSE	0.585676	no
MYDGF	-0.541838	0.0364194	-0.418488	0.0740204	-0.911887	0.215356	-0.779524	-0.473163	-0.608086	773	640	706.5	FALSE	FALSE	FALSE	FALSE	1.43867	no
FGG	-1.10676	0.0232096	-1.38297	0.0036587	-0.278135	0.78552	-1.80881	-3.36984	-0.0291605	221	1192	706.5	less	less	FALSE	FALSE	1.63433	no
MEST	-1.02596	0.0977784	-1.2467	0.0439003	-0.529303	0.554546	-1.03597	-1.69243	-0.135534	415	1000	707.5	FALSE	less	FALSE	FALSE	1.00976	no
PTBP3	-1.09505	0.0622697	-1.38018	0.0189606	-0.382242	0.679443	-1.32033	-2.37687	-0.0641581	310	1110	710	FALSE	less	FALSE	FALSE	1.20572	no
ITIH4	-0.691401	0.107296	-0.672642	0.174538	-0.742988	0.188676	-0.670256	-0.509937	-0.538133	751	672	711.5	FALSE	FALSE	FALSE	FALSE	0.969417	no
RAP1B	-0.421732	0.0251487	-0.307967	0.0839648	-0.763025	0.10265	-0.674553	-0.331343	-0.754359	876	551	713.5	FALSE	FALSE	FALSE	FALSE	1.59948	no
LAGE3	-0.706696	0.00675687	-0.872108	0.00244844	-0.210461	0.474428	-1.53371	-2.27717	-0.0681534	325	1102	713.5	FALSE	FALSE	FALSE	FALSE	2.17025	no
DDAH1	-0.577031	0.135601	-0.0936395	0.770541	-2.02721	0.000253923	-0.500711	-0.0106004	-7.28841	1377	52	714.5	FALSE	FALSE	less	FALSE	0.867737	no
BAP18	-0.660225	0.0382106	-1.02425	0.131905	-0.38721	0.182427	-0.936078	-0.901069	-0.286114	594	836	715	FALSE	FALSE	FALSE	FALSE	1.41782	no
FTL	-0.891417	0.0845364	-0.936786	0.0825698	-0.755308	0.468389	-0.956451	-1.01471	-0.248794	559	875	717	FALSE	FALSE	FALSE	FALSE	1.07296	no
FGB	-1.35805	0.0214978	-1.74998	0.00405379	-0.182248	0.858267	-2.26469	-4.1862	-0.0120972	174	1263	718.5	less	less	FALSE	FALSE	1.66761	no
IQGAP1	-1.02981	0.0067342	-1.34056	0.000480507	-0.0975715	0.794806	-2.23645	-4.44837	-0.00973167	159	1278	718.5	less	less	FALSE	FALSE	2.17171	no
FGA	-1.08434	0.0208448	-1.38115	0.00450066	-0.193914	0.761081	-1.82278	-3.24118	-0.0229922	229	1211	720	less	less	FALSE	FALSE	1.681	no
NIT1	-0.527081	0.156114	-0.305261	0.441136	-1.19254	0.0445083	-0.425121	-0.108498	-1.61179	1105	336	720.5	FALSE	FALSE	less	FALSE	0.806557	no
NDUFS8	-0.685054	0.101982	-0.396127	0.306255	-1.4796	0.187355	-0.679216	-0.203577	-1.07617	994	449	721.5	FALSE	FALSE	FALSE	FALSE	0.991478	no
SPTB	-1.24908	0.000284496	-1.66856	1.6462e-07	0.00937419	0.981407	-4.42914	-11.3187	7.64085e-05	39	1409	724	less	less	FALSE	FALSE	3.54592	no
TPM1	-0.599242	0.223366	-0.48085	0.351429	-0.954419	0.0921089	-0.390096	-0.218384	-0.98849	977	474	725.5	FALSE	FALSE	FALSE	FALSE	0.650983	no
GNA11	-0.461224	0.356746	-0.0843676	0.867059	-1.96865	1.8371e-05	-0.206463	-0.00522669	-9.32327	1426	30	728	FALSE	FALSE	less	FALSE	0.44764	no
FLG2	-0.813268	0.138921	-0.764725	0.226689	-0.958896	0.295394	-0.697158	-0.492918	-0.507829	758	700	729	FALSE	FALSE	FALSE	FALSE	0.857231	no
IVD	-0.613001	0.0420175	-0.67384	0.0394335	-0.430482	0.275177	-0.843838	-0.946162	-0.241237	579	883	731	FALSE	FALSE	FALSE	FALSE	1.37657	no
COX5B	-0.517468	0.0463061	-0.430258	0.145827	-0.779097	0.146747	-0.69049	-0.359765	-0.649323	851	615	733	FALSE	FALSE	FALSE	FALSE	1.33436	no
MVD	-0.658356	0.215114	-0.148427	0.78946	-2.18814	0.0143114	-0.439342	-0.015239	-4.03563	1345	121	733	FALSE	FALSE	less	FALSE	0.667331	no
MT-CO2	-0.63087	0.0385154	-0.696696	0.0674583	-0.433394	0.227555	-0.892281	-0.815806	-0.278635	622	845	733.5	FALSE	FALSE	FALSE	FALSE	1.41437	no
CREB1	-0.813918	0.0217782	-0.999672	0.00938568	-0.256656	0.556338	-1.35271	-2.02687	-0.0653603	359	1108	733.5	FALSE	FALSE	FALSE	FALSE	1.66198	no
SRI	-0.341033	0.042675	-0.287057	0.131042	-0.502959	0.0267707	-0.467155	-0.253354	-0.790823	940	533	736.5	FALSE	FALSE	FALSE	FALSE	1.36983	no
ANXA7	-0.426847	0.0112283	-0.485144	0.00880446	-0.251956	0.126617	-0.832218	-0.997115	-0.226132	565	908	736.5	FALSE	FALSE	FALSE	FALSE	1.94969	no
NSFL1C	-0.345876	0.181365	-0.177953	0.498586	-0.849645	0.00362503	-0.256448	-0.053788	-2.07372	1203	271	737	FALSE	FALSE	FALSE	FALSE	0.741446	no
A1BG	-0.763258	0.191089	-0.671377	0.3125	-1.0389	0.232531	-0.548602	-0.339146	-0.658163	867	609	738	FALSE	FALSE	FALSE	FALSE	0.718764	no
ARG1	-0.655612	0.0161246	-0.769004	0.0145419	-0.315436	0.396122	-1.17519	-1.41295	-0.126859	470	1008	739	FALSE	FALSE	FALSE	FALSE	1.79251	no
GAR1	-1.2664	0.0133409	-1.78843	0.00337935	-0.0918264	0.896756	-2.37427	-4.41952	-0.00434576	160	1318	739	less	less	FALSE	FALSE	1.87482	no
NDUFA12	-0.523158	0.0765293	-0.511522	0.143873	-0.555156	0.107712	-0.583934	-0.430713	-0.537244	805	674	739.5	FALSE	FALSE	FALSE	FALSE	1.11617	no
QTRT1	-0.802562	0.0182022	-0.946952	0.0178752	-0.369391	0.563336	-1.39636	-1.65503	-0.0920641	425	1057	741	FALSE	FALSE	FALSE	FALSE	1.73988	no
SIAE	-0.364889	0.222617	-0.13253	0.661843	-1.06196	0.00132854	-0.238068	-0.0237554	-3.05487	1303	180	741.5	FALSE	FALSE	less	FALSE	0.652441	no
DECR1	-1.43797	0.0201031	-1.92045	0.0125801	-0.111153	0.832627	-2.43985	-3.64946	-0.00884218	204	1284	744	less	less	FALSE	FALSE	1.69674	no
MTDH	-0.387419	0.0772146	-0.380623	0.12333	-0.407807	0.0290221	-0.430926	-0.34596	-0.626909	859	630	744.5	FALSE	FALSE	FALSE	FALSE	1.1123	no
RPL7L1	-0.881486	0.138358	-0.893298	0.198991	-0.849004	0.417205	-0.757194	-0.626351	-0.322324	686	806	746	FALSE	FALSE	FALSE	FALSE	0.858997	no
LSM7	-0.777216	0.0258415	-0.936373	0.0171439	-0.299746	0.521125	-1.23397	-1.65353	-0.0848456	426	1068	747	FALSE	FALSE	FALSE	FALSE	1.58768	no
SNX15	-0.447153	0.135336	-0.215289	0.445076	-1.14274	0.041044	-0.388391	-0.0756884	-1.5847	1158	341	749.5	FALSE	FALSE	less	FALSE	0.868588	no
HBQ1	-0.910472	0.0843078	-1.40655	0.0473109	-0.249033	0.56637	-0.977967	-1.86373	-0.0614862	383	1117	750	FALSE	less	FALSE	FALSE	1.07413	no
PEF1	-0.547887	0.0472573	-0.561377	0.0940371	-0.507417	0.211057	-0.726241	-0.576366	-0.342811	711	791	751	FALSE	FALSE	FALSE	FALSE	1.32553	no
SAFB2	-1.00776	0.0859988	-1.14547	0.087801	-0.686443	0.611728	-1.07378	-1.21019	-0.146515	513	989	751	FALSE	FALSE	FALSE	FALSE	1.06551	no
MCM6	-0.636074	0.0396884	-0.725004	0.0482348	-0.369286	0.274438	-0.891354	-0.954568	-0.207375	577	927	752	FALSE	FALSE	FALSE	FALSE	1.40134	no
ACAA1	-0.649899	0.192914	-0.50758	0.319177	-1.07686	0.206649	-0.464441	-0.251744	-0.737395	946	559	752.5	FALSE	FALSE	FALSE	FALSE	0.714636	no
JUP	-0.617399	0.116791	-0.473968	0.234125	-1.04769	0.233485	-0.57578	-0.298861	-0.66187	899	606	752.5	FALSE	FALSE	FALSE	FALSE	0.932591	no
FERMT2	-0.744445	0.107604	-0.872397	0.123714	-0.392578	0.240447	-0.72075	-0.791771	-0.242998	624	882	753	FALSE	FALSE	FALSE	FALSE	0.968171	no
STK4	-0.68785	0.0266701	-0.847645	0.029282	-0.248414	0.31115	-1.08266	-1.29978	-0.125954	495	1012	753.5	FALSE	FALSE	FALSE	FALSE	1.57398	no
MACF1	-0.456454	0.225905	-0.276335	0.470666	-0.996809	0.0419277	-0.294903	-0.090441	-1.3731	1134	375	754.5	FALSE	FALSE	FALSE	FALSE	0.646074	no
MPP2	-0.426095	0.216763	-0.117338	0.74859	-1.35236	0.0034422	-0.282933	-0.0147559	-3.3311	1349	160	754.5	FALSE	FALSE	less	FALSE	0.664014	no
AHCYL1	-0.548399	0.193489	-0.431324	0.376841	-0.899624	0.0949463	-0.391197	-0.182813	-0.919885	1018	495	756.5	FALSE	FALSE	FALSE	FALSE	0.713343	no
TOR1AIP1	-1.13129	0.000442918	-1.51103	2.54071e-05	0.00795024	0.955239	-3.79397	-6.94326	0.000158114	95	1418	756.5	less	less	FALSE	FALSE	3.35368	no
ALDOA	-0.308865	0.115924	-0.171473	0.40794	-0.721039	0.00619748	-0.289043	-0.0667724	-1.5919	1177	339	758	FALSE	FALSE	FALSE	FALSE	0.935825	no
EIF4EBP1	-0.630124	0.0977955	-0.659084	0.126616	-0.557724	0.281569	-0.636225	-0.591535	-0.30698	705	814	759.5	FALSE	FALSE	FALSE	FALSE	1.00968	no
CPE	-0.59092	0.317447	-0.16849	0.776209	-2.13983	0.0400209	-0.294472	-0.0185375	-2.99087	1331	188	759.5	FALSE	FALSE	less	FALSE	0.498329	no
STARD7	-0.511799	0.0777258	-0.340614	0.228605	-0.797106	0.105792	-0.567807	-0.218305	-0.777614	978	542	760	FALSE	FALSE	FALSE	FALSE	1.10943	no
CD276	-0.667526	0.0267548	-0.79356	0.0134148	-0.289423	0.505102	-1.04975	-1.48587	-0.0858489	457	1066	761.5	FALSE	FALSE	FALSE	FALSE	1.5726	no
UTRN	-0.837347	0.164185	-0.695427	0.29514	-1.08571	0.330179	-0.657038	-0.368557	-0.522496	842	682	762	FALSE	FALSE	FALSE	FALSE	0.784666	no
TSSC4	-0.850749	0.0794977	-0.976143	0.0820575	-0.474567	0.475814	-0.935522	-1.05998	-0.153078	547	977	762	FALSE	FALSE	FALSE	FALSE	1.09965	no
TMSB4X	-0.452687	0.275524	-0.150524	0.715975	-1.35917	0.0100798	-0.253432	-0.0218414	-2.71366	1313	211	762	FALSE	FALSE	less	FALSE	0.55984	no
GSTT1	-0.742146	0.192116	-0.654677	0.274593	-1.00455	0.30227	-0.5317	-0.367477	-0.521971	844	683	763.5	FALSE	FALSE	FALSE	FALSE	0.716435	no
COPS7A	-0.928632	0.101113	-1.04018	0.102572	-0.593993	0.53594	-0.924166	-1.02871	-0.160903	557	970	763.5	FALSE	FALSE	FALSE	FALSE	0.995192	no
FN1	-0.965536	0.00729992	-1.27469	0.000456928	-0.0380805	0.939703	-2.06304	-4.25765	-0.00102853	169	1358	763.5	FALSE	less	FALSE	FALSE	2.13668	no
STAT3	-0.619359	0.239077	-0.551425	0.320399	-0.823161	0.158285	-0.384908	-0.272574	-0.65899	921	608	764.5	FALSE	FALSE	FALSE	FALSE	0.621462	no
PDE1C	-0.563022	0.363804	-0.131089	0.832077	-1.85882	0.0150852	-0.247241	-0.0104657	-3.38574	1378	158	768	FALSE	FALSE	less	FALSE	0.439133	no
ALDH4A1	-0.922856	0.08094	-1.12099	0.0635842	-0.328445	0.523663	-1.00761	-1.34144	-0.0922761	481	1056	768.5	FALSE	FALSE	FALSE	FALSE	1.09184	no
RAB3D	-0.717549	0.124101	-0.51704	0.228287	-1.38591	0.394646	-0.650259	-0.331691	-0.559621	875	663	769	FALSE	FALSE	FALSE	FALSE	0.906223	no
CPVL	-0.749902	0.117853	-0.704991	0.172053	-0.884633	0.430651	-0.696403	-0.538852	-0.323665	734	804	769	FALSE	FALSE	FALSE	FALSE	0.928659	no
PSME1	-0.435463	0.0571203	-0.464819	0.0595862	-0.347394	0.139179	-0.541372	-0.569336	-0.297517	715	823	769	FALSE	FALSE	FALSE	FALSE	1.24321	no
IGK	-0.680545	0.105805	-0.552031	0.206344	-1.06609	0.339933	-0.663867	-0.378367	-0.499576	836	703	769.5	FALSE	FALSE	FALSE	FALSE	0.975493	no
MZT2B	-0.688089	0.0553937	-0.79696	0.0426784	-0.415912	0.467054	-0.864612	-1.09167	-0.137514	543	996	769.5	FALSE	FALSE	FALSE	FALSE	1.25654	no
AMY1A	-0.791401	0.155197	-0.711189	0.210499	-0.991934	0.441784	-0.640335	-0.481297	-0.351928	766	785	775.5	FALSE	FALSE	FALSE	FALSE	0.809115	no
DPP3	-0.40347	0.166102	-0.242664	0.434023	-0.885886	0.0462757	-0.314555	-0.0879627	-1.18234	1138	415	776.5	FALSE	FALSE	FALSE	FALSE	0.779625	no
SIRPA	-0.624474	0.350939	-0.442267	0.601713	-1.17109	0.114184	-0.283991	-0.0975689	-1.10363	1120	440	780	FALSE	FALSE	FALSE	FALSE	0.454768	no
HMGN2	-1.03515	0.0350033	-1.32289	0.0235371	-0.171921	0.768829	-1.50707	-2.154	-0.0196283	339	1224	781.5	less	less	FALSE	FALSE	1.45589	no
ALOX15	-0.669121	0.205765	-0.605178	0.275168	-0.828978	0.252672	-0.459438	-0.339143	-0.495267	868	704	786	FALSE	FALSE	FALSE	FALSE	0.686629	no
FLG	-1.12906	0.107044	-1.29337	0.0988645	-0.52658	0.714958	-1.09568	-1.29979	-0.0767329	494	1079	786.5	FALSE	FALSE	FALSE	FALSE	0.97044	no
TMEM43	-0.500189	0.0301945	-0.553129	0.0152132	-0.341369	0.427164	-0.760323	-1.00547	-0.126104	563	1011	787	FALSE	FALSE	FALSE	FALSE	1.52007	no
NUDT1	-1.25547	0.0338223	-1.72488	0.0256932	-0.0819446	0.832601	-1.84654	-2.74287	-0.00651976	271	1303	787	less	less	FALSE	FALSE	1.4708	no
AHSG	-0.458511	0.39342	-0.174342	0.755486	-1.59519	0.0429198	-0.185763	-0.0212302	-2.18116	1318	256	787	FALSE	FALSE	less	FALSE	0.405144	no
UBE3A	-0.569334	0.0380506	-0.600831	0.0365802	-0.464344	0.464297	-0.808249	-0.863247	-0.154721	606	975	790.5	FALSE	FALSE	FALSE	FALSE	1.41964	no
SUGP2	-0.617219	0.110037	-0.628089	0.130617	-0.584609	0.354422	-0.591581	-0.555231	-0.263354	722	861	791.5	FALSE	FALSE	FALSE	FALSE	0.958463	no
ARPC5	-0.3486	0.19818	-0.053333	0.828476	-1.2344	0.00145692	-0.245045	-0.00435838	-3.50146	1432	153	792.5	FALSE	FALSE	less	FALSE	0.70294	no
MTPN	-0.311551	0.0858732	-0.14227	0.42309	-0.819395	0.0217635	-0.332158	-0.0531473	-1.36206	1208	379	793.5	FALSE	FALSE	FALSE	FALSE	1.06614	no
TBL1XR1	-0.774693	0.0417096	-1.00344	0.0147152	-0.202825	0.732723	-1.06889	-1.83854	-0.0273935	390	1197	793.5	FALSE	less	FALSE	FALSE	1.37976	no
ACAA2	-0.801807	0.0204587	-1.03484	0.00536687	-0.102722	0.812762	-1.35435	-2.34937	-0.00924873	315	1280	797.5	FALSE	less	FALSE	FALSE	1.68912	no
RAB1B	-0.345904	0.0519	-0.251066	0.156474	-0.63042	0.0890225	-0.444429	-0.202248	-0.662256	995	605	800	FALSE	FALSE	FALSE	FALSE	1.28483	no
COX6C	-0.417081	0.146088	-0.372946	0.247913	-0.549485	0.0722273	-0.348423	-0.225893	-0.627126	974	629	801.5	FALSE	FALSE	FALSE	FALSE	0.835385	no
GLOD4	-0.387754	0.0879678	-0.334361	0.156401	-0.547932	0.106954	-0.409342	-0.269415	-0.531933	926	677	801.5	FALSE	FALSE	FALSE	FALSE	1.05568	no
DERPC	-0.741516	0.0816525	-0.931814	0.0430626	-0.265772	0.552542	-0.806793	-1.27276	-0.0684722	502	1101	801.5	FALSE	FALSE	FALSE	FALSE	1.08803	no
GSTM3	-0.436907	0.169371	-0.072181	0.798994	-1.53108	0.0139082	-0.336926	-0.00703451	-2.84281	1407	196	801.5	FALSE	FALSE	less	FALSE	0.771162	no
SLC9A3R1	-0.604231	0.149162	-0.645801	0.149597	-0.479522	0.286948	-0.499302	-0.532835	-0.259995	741	863	802	FALSE	FALSE	FALSE	FALSE	0.826343	no
MSRA	-0.50886	0.169562	-0.264621	0.448446	-1.4044	0.201959	-0.392164	-0.092165	-0.97569	1130	477	803.5	FALSE	FALSE	FALSE	FALSE	0.770671	no
AQP4	-0.429211	0.447315	0.0150942	0.979956	-1.76213	0.000592126	-0.149961	0.000132732	-5.68741	1538	70	804	FALSE	FALSE	less	FALSE	0.349387	no
COPG1	-0.526027	0.0971316	-0.583638	0.115187	-0.353193	0.203222	-0.532676	-0.5478	-0.24442	728	881	804.5	FALSE	FALSE	FALSE	FALSE	1.01264	no
UCHL3	-0.617	0.169191	-0.329686	0.411267	-1.47894	0.287532	-0.476091	-0.127218	-0.800571	1081	529	805	FALSE	FALSE	FALSE	FALSE	0.771622	no
BAX	-0.489954	0.0914273	-0.486992	0.143514	-0.498841	0.212638	-0.509025	-0.410586	-0.3354	819	795	807	FALSE	FALSE	FALSE	FALSE	1.03892	no
GSPT2	-0.747722	0.0842486	-0.874816	0.0487363	-0.366439	0.623535	-0.80338	-1.14789	-0.0751711	529	1085	807	FALSE	FALSE	FALSE	FALSE	1.07444	no
CHI3L1	-0.527972	0.391524	-0.327146	0.603598	-1.13045	0.114776	-0.215012	-0.0717274	-1.06279	1169	452	810.5	FALSE	FALSE	FALSE	FALSE	0.407241	no
VKORC1	-0.638001	0.121527	-0.680012	0.219669	-0.564482	0.306794	-0.583979	-0.447605	-0.289666	791	834	812.5	FALSE	FALSE	FALSE	FALSE	0.915326	no
PM20D2	-0.692	0.0976593	-0.758626	0.052641	-0.492121	0.648959	-0.699118	-0.970037	-0.0924119	573	1055	814	FALSE	FALSE	FALSE	FALSE	1.01029	no
COX7A2	-0.462827	0.0979963	-0.326674	0.298111	-0.871286	0.16738	-0.466895	-0.171707	-0.676376	1030	599	814.5	FALSE	FALSE	FALSE	FALSE	1.00879	no
GNG12	-0.54316	0.152186	-0.449871	0.217232	-0.823024	0.275043	-0.444102	-0.298299	-0.461387	900	729	814.5	FALSE	FALSE	FALSE	FALSE	0.817626	no
OGFR	-0.565199	0.0325988	-0.687996	0.00914335	-0.196808	0.624447	-0.840337	-1.40275	-0.0402482	473	1157	815	FALSE	FALSE	FALSE	FALSE	1.4868	no
PPOX	-0.693161	0.0973007	-0.924896	0.0361257	-0.287623	0.705518	-0.701398	-1.33387	-0.0435726	484	1149	816.5	FALSE	FALSE	FALSE	FALSE	1.01188	no
IGLC2	-0.778563	0.127502	-0.80256	0.11502	-0.706571	0.643674	-0.696412	-0.753786	-0.135191	634	1002	818	FALSE	FALSE	FALSE	FALSE	0.894484	no
MRPL49	-0.704161	0.0365905	-0.97929	0.00476324	-0.0851207	0.8681	-1.01162	-2.27401	-0.00522897	326	1311	818.5	FALSE	FALSE	FALSE	FALSE	1.43663	no
REEP5	-0.461583	0.224946	-0.0287721	0.933272	-1.76001	0.00981426	-0.299069	-0.000862924	-3.53436	1490	149	819.5	FALSE	FALSE	less	FALSE	0.647921	no
NDUFB4	-0.387218	0.0977601	-0.342018	0.207573	-0.522817	0.0950664	-0.391028	-0.23354	-0.534305	966	675	820.5	FALSE	FALSE	FALSE	FALSE	1.00984	no
CRAT	-0.719118	0.145897	-0.783712	0.170824	-0.541487	0.441878	-0.601149	-0.60146	-0.192064	700	941	820.5	FALSE	FALSE	FALSE	FALSE	0.835953	no
NFYC	-1.18364	0.0623485	-1.66599	0.0322838	-0.0581591	0.920963	-1.42649	-2.48401	-0.00207965	296	1345	820.5	FALSE	less	FALSE	FALSE	1.20517	no
EIF4B	-0.59382	0.0867597	-0.626954	0.113139	-0.494421	0.420371	-0.630449	-0.593342	-0.186084	704	946	825	FALSE	FALSE	FALSE	FALSE	1.06168	no
UFM1	-0.525557	0.263999	-0.338234	0.483791	-1.08753	0.194583	-0.303981	-0.10666	-0.773116	1107	544	825.5	FALSE	FALSE	FALSE	FALSE	0.578398	no
VTA1	-0.510206	0.320504	-0.117114	0.830871	-1.68948	0.0563761	-0.252126	-0.00942369	-2.11	1388	267	827.5	FALSE	FALSE	FALSE	FALSE	0.494166	no
BPNT1	-0.384669	0.11358	-0.273011	0.295358	-0.8313	0.152647	-0.363396	-0.1446	-0.678599	1059	598	828.5	FALSE	FALSE	FALSE	FALSE	0.944698	no
FXYD1	-0.569099	0.125042	-0.593548	0.159697	-0.495751	0.326501	-0.513864	-0.472882	-0.240993	774	884	829	FALSE	FALSE	FALSE	FALSE	0.902944	no
CKMT1A	-0.445155	0.455618	-0.120989	0.852267	-1.41765	0.0301942	-0.151976	-0.0083996	-2.15494	1398	260	829	FALSE	FALSE	less	FALSE	0.3414	no
EMC2	-0.859212	0.0263795	-1.14112	0.0150389	-0.0839658	0.847473	-1.35647	-2.08001	-0.00603499	350	1309	829.5	FALSE	less	FALSE	FALSE	1.57873	no
SRSF1	-0.499745	0.037317	-0.593584	0.0342412	-0.21823	0.383807	-0.713683	-0.869867	-0.0907592	601	1059	830	FALSE	FALSE	FALSE	FALSE	1.42809	no
AP3B1	-0.451001	0.166744	-0.880525	0.0149726	-0.128858	0.723954	-0.350856	-1.6067	-0.0180774	433	1229	831	FALSE	FALSE	FALSE	FALSE	0.777949	no
NDUFA13	-0.458888	0.0391454	-0.513521	0.037989	-0.29499	0.397698	-0.645802	-0.729376	-0.118127	645	1023	834	FALSE	FALSE	FALSE	FALSE	1.40732	no
CLTB	-0.639937	0.199963	0.0921705	0.805302	-2.83626	0.000762786	-0.447348	0.00866785	-8.84232	1637	32	834.5	FALSE	FALSE	less	FALSE	0.69905	no
SPR	-0.506901	0.224552	-0.407499	0.352198	-0.780254	0.187621	-0.328818	-0.184684	-0.567026	1011	659	835	FALSE	FALSE	FALSE	FALSE	0.648682	no
EPB42	-1.58142	0.0416442	-2.33535	0.00080685	0.303398	0.833574	-2.18307	-7.22373	0.0239853	89	1581	835	less	less	FALSE	FALSE	1.38045	no
SLC4A1	-2.01076	0.00659056	-2.7806	0.000234964	0.298766	0.763459	-4.38562	-10.0908	0.0350197	51	1620	835.5	less	less	FALSE	FALSE	2.18108	no
TBCA	-0.296342	0.136153	-0.16887	0.400947	-0.678757	0.0511449	-0.256624	-0.0670268	-0.87641	1175	500	837.5	FALSE	FALSE	FALSE	FALSE	0.865973	no
OPLAH	-0.469292	0.327577	-0.138158	0.791741	-1.46269	0.068923	-0.227459	-0.0140115	-1.69912	1352	324	838	FALSE	FALSE	FALSE	FALSE	0.484686	no
DENR	-0.595232	0.187852	-0.380438	0.369567	-1.23962	0.315438	-0.432248	-0.164466	-0.621154	1041	635	838	FALSE	FALSE	FALSE	FALSE	0.726184	no
PITRM1	-0.448935	0.372411	-0.212921	0.721419	-0.920962	0.0452536	-0.192583	-0.0301948	-1.23809	1282	396	839	FALSE	FALSE	FALSE	FALSE	0.428977	no
P4HA1	-1.31039	0.0636873	-1.77777	0.0116206	0.0917779	0.932879	-1.56715	-3.43958	0.00276939	217	1464	840.5	FALSE	less	FALSE	FALSE	1.19595	no
CALR	-0.457177	0.0623144	-0.511562	0.0374384	-0.29402	0.436532	-0.551086	-0.729837	-0.105842	644	1039	841.5	FALSE	FALSE	FALSE	FALSE	1.20541	no
CORO2B	-0.413543	0.429046	-0.24635	0.662962	-1.08232	0.0990422	-0.151976	-0.0439762	-1.08684	1240	445	842.5	FALSE	FALSE	FALSE	FALSE	0.367496	no
DAG1	-0.436531	0.262957	-0.378625	0.342732	-0.610248	0.123494	-0.253238	-0.176078	-0.554322	1024	665	844.5	FALSE	FALSE	FALSE	FALSE	0.580116	no
BLVRA	-0.440585	0.132667	-0.455078	0.182374	-0.397107	0.177968	-0.386497	-0.336319	-0.297694	871	822	846.5	FALSE	FALSE	FALSE	FALSE	0.877237	no
PLP1	-0.8616	0.267432	-0.955991	0.258576	-0.672817	0.593301	-0.493513	-0.56156	-0.152544	721	979	850	FALSE	FALSE	FALSE	FALSE	0.572787	no
RPS8	-2.0485	0.00462601	-2.80221	0.000495462	0.212639	0.641514	-4.78282	-9.26128	0.0409955	65	1638	851.5	less	less	FALSE	FALSE	2.33479	no
TM9SF3	-0.746697	0.0660085	-1.0123	0.0374927	-0.149088	0.786624	-0.881402	-1.4436	-0.0155398	463	1241	852	FALSE	less	FALSE	FALSE	1.1804	no
AKR1C3	-0.569025	0.283148	-0.134015	0.805204	-1.65655	0.117364	-0.311818	-0.01261	-1.54136	1362	347	854.5	FALSE	FALSE	FALSE	FALSE	0.547986	no
TOLLIP	-0.33665	0.104533	-0.150559	0.409101	-0.894924	0.120696	-0.330168	-0.0584424	-0.821816	1192	520	856	FALSE	FALSE	FALSE	FALSE	0.980745	no
PIGT	-0.658685	0.0945671	-0.82645	0.0767826	-0.211312	0.550045	-0.674665	-0.921275	-0.0548569	586	1126	856	FALSE	FALSE	FALSE	FALSE	1.02426	no
KDSR	-0.545189	0.224003	-0.419622	0.334081	-1.04746	0.342979	-0.354235	-0.199802	-0.486789	1002	711	856.5	FALSE	FALSE	FALSE	FALSE	0.649747	no
GLUL	-0.541901	0.202826	-0.472363	0.324971	-0.750515	0.260322	-0.37547	-0.230586	-0.438668	970	743	856.5	FALSE	FALSE	FALSE	FALSE	0.692875	no
SERPINC1	-0.712883	0.172886	-0.7142	0.18388	-0.708933	0.60433	-0.543388	-0.52527	-0.155062	745	973	859	FALSE	FALSE	FALSE	FALSE	0.76224	no
HADHB	-0.730523	0.115889	-0.904254	0.103785	-0.20933	0.519261	-0.68374	-0.889664	-0.0595781	597	1121	859	FALSE	FALSE	FALSE	FALSE	0.935959	no
CASP14	-0.666156	0.240021	-0.611719	0.320757	-0.829468	0.441106	-0.41285	-0.302081	-0.29484	897	826	861.5	FALSE	FALSE	FALSE	FALSE	0.61975	no
HDGF	-0.376411	0.0281888	-0.445709	0.0273644	-0.168517	0.311061	-0.583408	-0.696561	-0.0854639	657	1067	862	FALSE	FALSE	FALSE	FALSE	1.54992	no
EPB41L3	-0.518713	0.401773	0.180166	0.779137	-2.61535	0.000451024	-0.205421	0.0195275	-8.75044	1699	34	866.5	FALSE	FALSE	less	FALSE	0.39602	no
HDHD3	-0.483704	0.224065	-0.169107	0.618994	-1.2702	0.161142	-0.314227	-0.0352272	-1.007	1265	469	867	FALSE	FALSE	FALSE	FALSE	0.649625	no
WNT8B	-0.70256	0.228844	-1.11721	0.00306886	0.126731	0.940035	-0.449962	-2.80756	0.00340349	266	1470	868	FALSE	less	FALSE	FALSE	0.640461	no
ZC3H14	-0.304629	0.23232	-0.216077	0.45264	-0.570284	0.0553087	-0.193108	-0.0743838	-0.716965	1164	573	868.5	FALSE	FALSE	FALSE	FALSE	0.633913	no
TMED7	-0.46631	0.037615	-0.559591	0.0139031	-0.186465	0.69467	-0.664323	-1.0391	-0.0295028	553	1189	871	FALSE	FALSE	FALSE	FALSE	1.42464	no
CAP1	-0.220549	0.436764	0.037382	0.892	-0.994341	0.000522759	-0.079343	0.00185546	-3.26313	1578	167	872.5	FALSE	FALSE	FALSE	FALSE	0.359753	no
PC	-0.595374	0.14172	-0.602127	0.164221	-0.575112	0.533433	-0.505216	-0.472412	-0.156959	775	972	873.5	FALSE	FALSE	FALSE	FALSE	0.84857	no
CAPG	-0.217494	0.4339	0.0596906	0.815582	-1.04905	0.000275548	-0.0788656	0.00528454	-3.7344	1613	136	874.5	FALSE	FALSE	less	FALSE	0.36261	no
RABEP2	-0.390391	0.0748486	-0.401888	0.0919733	-0.355898	0.284322	-0.439508	-0.416492	-0.194388	815	936	875.5	FALSE	FALSE	FALSE	FALSE	1.12582	no
TMOD3	-0.60321	0.15314	-0.692676	0.153502	-0.334811	0.478536	-0.491563	-0.56376	-0.107168	719	1036	877.5	FALSE	FALSE	FALSE	FALSE	0.814912	no
ARHGDIA	-0.287618	0.218219	-0.19214	0.419826	-0.574052	0.0611645	-0.190146	-0.0724233	-0.696612	1167	589	878	FALSE	FALSE	FALSE	FALSE	0.661107	no
CSTF2	-0.851237	0.00941468	-1.17649	0.000749741	0.124518	0.719612	-1.72477	-3.67663	0.0177938	201	1556	878.5	FALSE	less	FALSE	FALSE	2.02619	no
PREX1	-0.438126	0.270997	-0.25718	0.54982	-0.980965	0.191287	-0.248433	-0.0668099	-0.70464	1176	582	879	FALSE	FALSE	FALSE	FALSE	0.567036	no
STIM1	-0.426137	0.159685	-0.38097	0.305361	-0.527763	0.165544	-0.339518	-0.19627	-0.412229	1005	753	879	FALSE	FALSE	FALSE	FALSE	0.796735	no
TGM3	-0.614654	0.25587	-0.516879	0.403176	-0.859093	0.349462	-0.363864	-0.203912	-0.392262	992	768	880	FALSE	FALSE	FALSE	FALSE	0.591981	no
SQSTM1	-0.278925	0.493585	0.00134067	0.997584	-1.11972	0.0070678	-0.085529	1.40841e-06	-2.4082	1528	232	880	FALSE	FALSE	less	FALSE	0.306638	no
ACTN1	-0.689384	0.0582018	-0.897322	0.0202707	-0.0655709	0.838177	-0.851433	-1.51928	-0.00502693	450	1313	881.5	FALSE	FALSE	FALSE	FALSE	1.23506	no
KYAT3	-0.699131	0.0301758	-0.908839	0.00648943	-0.000105817	0.999756	-1.06292	-1.98835	-1.11943e-08	367	1396	881.5	FALSE	FALSE	FALSE	FALSE	1.52034	no
CTSG	-1.82455	0.042381	-2.75692	0.00366977	0.350963	0.719496	-2.5048	-6.71409	0.0501777	101	1664	882.5	less	less	FALSE	FALSE	1.37283	no
ACYP1	-0.260685	0.475984	-0.0572689	0.880617	-1.07435	0.0250168	-0.0840468	-0.00316197	-1.72086	1445	320	882.5	FALSE	FALSE	less	FALSE	0.322408	no
BABAM1	-0.363212	0.11398	-0.362656	0.176227	-0.364743	0.176937	-0.342572	-0.273416	-0.274354	918	849	883.5	FALSE	FALSE	FALSE	FALSE	0.943173	no
CORO1B	-0.249982	0.142396	0.0355049	0.740477	-1.10644	0.000925499	-0.21161	0.00463299	-3.35653	1608	159	883.5	FALSE	FALSE	less	FALSE	0.846502	no
NPTN	-0.334388	0.364667	-0.0597025	0.877299	-1.15844	0.0356241	-0.146496	-0.00339422	-1.67772	1440	327	883.5	FALSE	FALSE	less	FALSE	0.438103	no
F2	-0.764183	0.11375	-0.977915	0.0866311	-0.17642	0.74357	-0.721425	-1.03886	-0.0227014	554	1214	884	FALSE	FALSE	FALSE	FALSE	0.944047	no
APOA2	-0.543062	0.216674	-0.421325	0.367002	-0.877838	0.3417	-0.360698	-0.183416	-0.409384	1015	754	884.5	FALSE	FALSE	FALSE	FALSE	0.664193	no
CPNE3	-0.704574	0.0179007	-0.964838	0.00165763	0.0762168	0.823474	-1.23098	-2.68274	0.0064289	273	1497	885	FALSE	FALSE	FALSE	FALSE	1.74713	no
HBD	-1.84176	0.00772444	-2.5636	0.000520381	0.323737	0.620947	-3.89005	-8.41802	0.066996	74	1697	885.5	less	less	FALSE	FALSE	2.11213	no
RNASEH2C	-0.454454	0.050004	-0.550619	0.017918	-0.165956	0.688584	-0.591242	-0.961773	-0.0268921	575	1198	886.5	FALSE	FALSE	FALSE	FALSE	1.301	no
RNASE3	-0.672682	0.310044	-0.582788	0.358561	-0.912402	0.48829	-0.342111	-0.259595	-0.284051	934	840	887	FALSE	FALSE	FALSE	FALSE	0.508577	no
CYB5R1	-0.622822	0.227881	-0.601236	0.296134	-0.709166	0.460139	-0.400033	-0.317761	-0.239067	884	890	887	FALSE	FALSE	FALSE	FALSE	0.642291	no
NACAD	-0.337908	0.471171	0.0682793	0.871792	-1.96266	0.0253853	-0.110436	0.00406858	-3.13126	1601	178	889.5	FALSE	FALSE	less	FALSE	0.326822	no
TJP2	-0.762043	0.257972	-0.735434	0.381093	-0.824131	0.510707	-0.448408	-0.308124	-0.240504	892	888	890	FALSE	FALSE	FALSE	FALSE	0.588428	no
S100A8	-0.328474	0.364062	-0.0596866	0.86813	-1.13484	0.0412872	-0.144143	-0.00366566	-1.57083	1438	343	890.5	FALSE	FALSE	less	FALSE	0.438825	no
VDAC1	-0.407272	0.0458841	-0.450619	0.0563369	-0.277231	0.488743	-0.545067	-0.562916	-0.0861968	720	1065	892.5	FALSE	FALSE	FALSE	FALSE	1.33834	no
PKP4	-0.693677	0.146503	-0.864805	0.112799	-0.265859	0.728932	-0.578634	-0.81957	-0.0365059	621	1167	894	FALSE	FALSE	FALSE	FALSE	0.834154	no
REPIN1	-1.0857	0.054682	-1.46001	0.0367549	0.0372173	0.942769	-1.37033	-2.09466	0.000952569	348	1440	894	FALSE	less	FALSE	FALSE	1.26216	no
RIDA	-0.43725	0.212299	-0.408897	0.261298	-0.522307	0.275415	-0.294292	-0.238331	-0.292498	960	830	895	FALSE	FALSE	FALSE	FALSE	0.673052	no
EPB41L2	-0.36673	0.106884	-0.320407	0.159458	-0.505699	0.293902	-0.356127	-0.255478	-0.26893	937	855	896	FALSE	FALSE	FALSE	FALSE	0.971089	no
HDGFL2	-0.55475	0.0564474	-0.706974	0.0270416	-0.0980761	0.733063	-0.692525	-1.10851	-0.0132264	540	1254	897	FALSE	FALSE	FALSE	FALSE	1.24836	no
YWHAB	-0.244374	0.304263	0.0574556	0.784925	-1.14986	0.00169093	-0.126281	0.00604272	-3.18728	1619	175	897	FALSE	FALSE	less	FALSE	0.51675	no
PTPA	-0.291659	0.330593	-0.0567419	0.843559	-0.996409	0.0359287	-0.140202	-0.00419236	-1.43937	1434	363	898.5	FALSE	FALSE	FALSE	FALSE	0.480706	no
ALDH1L1	-0.616326	0.292055	-0.668481	0.286338	-0.459862	0.401268	-0.329449	-0.363067	-0.182365	849	951	900	FALSE	FALSE	FALSE	FALSE	0.534536	no
CTNNA1	-0.445228	0.0308037	-0.568099	0.00958441	-0.0766141	0.725027	-0.672916	-1.14667	-0.0106988	530	1271	900.5	FALSE	FALSE	FALSE	FALSE	1.5114	no
FN3KRP	-0.346899	0.0665775	-0.367332	0.0563246	-0.285601	0.376809	-0.408186	-0.458908	-0.12106	783	1019	901	FALSE	FALSE	FALSE	FALSE	1.17667	no
LNPK	-0.385237	0.235202	-0.0985104	0.753986	-1.24542	0.128799	-0.242144	-0.012081	-1.10853	1365	438	901.5	FALSE	FALSE	FALSE	FALSE	0.628558	no
SQOR	-0.760349	0.188649	-0.986377	0.147486	-0.195281	0.686494	-0.550756	-0.819924	-0.0319018	620	1183	901.5	FALSE	FALSE	FALSE	FALSE	0.724345	no
ANK1	-2.03486	0.0078742	-2.85594	0.000291961	0.428379	0.615902	-4.28093	-10.0948	0.0901688	50	1753	901.5	less	less	FALSE	FALSE	2.10379	no
SNU13	-0.630442	0.0124792	-0.860635	0.00254128	0.0601395	0.841791	-1.20024	-2.2333	0.00449817	333	1476	904.5	FALSE	FALSE	FALSE	FALSE	1.90381	no
USP8	-2.35236	0.0152782	-3.35973	0.00142727	0.4179	0.616695	-4.27172	-9.56009	0.0877297	62	1747	904.5	less	less	FALSE	FALSE	1.81593	no
NDUFV2	-0.491183	0.197209	-0.417609	0.311292	-0.711907	0.384309	-0.34632	-0.211658	-0.295669	986	825	905.5	FALSE	FALSE	FALSE	FALSE	0.705073	no
PDXK	-0.152806	0.420948	0.0645572	0.722685	-0.804896	9.34619e-05	-0.0574202	0.00910585	-3.24322	1642	170	906	FALSE	FALSE	FALSE	FALSE	0.375772	no
PLBD2	-0.521363	0.244209	-0.478909	0.322633	-0.662878	0.386956	-0.319199	-0.235284	-0.27333	964	851	907.5	FALSE	FALSE	FALSE	FALSE	0.612239	no
DLST	-0.80404	0.0356187	-1.10179	0.00683805	0.0892234	0.829595	-1.16451	-2.38546	0.00723902	308	1507	907.5	FALSE	less	FALSE	FALSE	1.44832	no
VDAC2	-0.292648	0.0676013	-0.2315	0.190659	-0.476091	0.178122	-0.342411	-0.166621	-0.356727	1034	782	908	FALSE	FALSE	FALSE	FALSE	1.17005	no
KRT33A	-0.568897	0.321436	-0.4836	0.411809	-0.824789	0.420259	-0.280412	-0.186333	-0.310519	1010	810	910	FALSE	FALSE	FALSE	FALSE	0.492905	no
SLC25A5	-0.645344	0.269026	-0.495909	0.323832	-1.09365	0.579526	-0.367979	-0.242837	-0.259115	956	864	910	FALSE	FALSE	FALSE	FALSE	0.570206	no
PNP	-0.793726	0.0111859	-1.1283	0.000152851	0.209995	0.610431	-1.54882	-4.30529	0.0450152	165	1655	910	FALSE	less	FALSE	FALSE	1.95133	no
HADH	-1.14542	0.0107053	-1.59276	0.00207073	0.196631	0.591475	-2.25693	-4.27478	0.0448444	167	1653	910	less	less	FALSE	FALSE	1.9704	no
GUK1	-0.442269	0.316573	-0.0607013	0.883822	-1.58697	0.142585	-0.220925	-0.00325574	-1.34246	1443	380	911.5	FALSE	FALSE	FALSE	FALSE	0.499527	no
CLIC6	-1.08214	0.119147	-1.4549	0.0590751	0.0361351	0.966063	-0.99981	-1.78748	0.000541831	396	1430	913	FALSE	FALSE	FALSE	FALSE	0.923918	no
PLOD1	-1.1734	0.0311574	-1.66265	0.00175386	0.29434	0.659652	-1.76766	-4.58228	0.053183	155	1672	913.5	less	less	FALSE	FALSE	1.50644	no
CCDC158	-0.624968	0.205311	-0.678094	0.225144	-0.478874	0.577052	-0.429721	-0.439092	-0.114348	801	1028	914.5	FALSE	FALSE	FALSE	FALSE	0.687589	no
NADK2	-0.431532	0.0881998	-0.472538	0.109078	-0.308514	0.469414	-0.455064	-0.454705	-0.10133	786	1045	915.5	FALSE	FALSE	FALSE	FALSE	1.05453	no
EEA1	-0.523176	0.131511	-0.598396	0.096863	-0.297517	0.675708	-0.460937	-0.606679	-0.0506495	696	1136	916	FALSE	FALSE	FALSE	FALSE	0.881037	no
PTPN11	-0.211229	0.215279	-0.048769	0.760263	-0.698608	0.0200472	-0.140889	-0.00580528	-1.1862	1421	412	916.5	FALSE	FALSE	FALSE	FALSE	0.666998	no
MESD	-0.921438	0.021322	-1.26142	0.0101847	0.0985038	0.717813	-1.53988	-2.51281	0.0141834	292	1541	916.5	FALSE	less	FALSE	FALSE	1.67117	no
COPE	-0.293706	0.203342	-0.234169	0.340492	-0.472317	0.107444	-0.203178	-0.109566	-0.457589	1103	731	917	FALSE	FALSE	FALSE	FALSE	0.691772	no
POLR2H	-0.502286	0.114722	-0.599431	0.0785351	-0.21085	0.672972	-0.472326	-0.662333	-0.0362668	669	1170	919.5	FALSE	FALSE	FALSE	FALSE	0.940353	no
LSM6	-0.499381	0.0946474	-0.623139	0.0574951	-0.128104	0.68415	-0.511312	-0.772923	-0.0211178	630	1219	924.5	FALSE	FALSE	FALSE	FALSE	1.02389	no
ME2	-0.480695	0.066946	-0.596009	0.0403654	-0.134752	0.751901	-0.564468	-0.830831	-0.0166876	616	1234	925	FALSE	FALSE	FALSE	FALSE	1.17428	no
CYP51A1	-0.583764	0.172719	-0.718643	0.173806	-0.212847	0.563423	-0.445214	-0.546123	-0.0530341	730	1128	929	FALSE	FALSE	FALSE	FALSE	0.76266	no
ANXA6	-0.500559	0.0432363	-0.661143	0.0100287	-0.0188048	0.940841	-0.682838	-1.32147	-0.000498024	486	1372	929	FALSE	FALSE	FALSE	FALSE	1.36415	no
PRKCSH	-0.297302	0.0761256	-0.323621	0.0733953	-0.218346	0.274077	-0.332523	-0.367093	-0.122738	845	1016	930.5	FALSE	FALSE	FALSE	FALSE	1.11847	no
MGST3	-0.545035	0.595982	-0.300317	0.777507	-1.44233	0.331374	-0.122506	-0.0328234	-0.691859	1271	591	931	FALSE	FALSE	FALSE	FALSE	0.224767	no
PTMA	-0.561631	0.381573	-0.54322	0.414852	-0.616862	0.394102	-0.234999	-0.207568	-0.249454	989	874	931.5	FALSE	FALSE	FALSE	FALSE	0.418422	no
MFAP1	-0.648491	0.0246117	-0.899512	0.00285549	0.104572	0.729157	-1.04333	-2.28865	0.0143451	324	1542	933	FALSE	FALSE	FALSE	FALSE	1.60886	no
CACNA2D1	-0.602487	0.455446	0.175339	0.81626	-2.93597	0.0955497	-0.205787	0.0154599	-2.99401	1680	187	933.5	FALSE	FALSE	FALSE	FALSE	0.341563	no
SLC25A22	-0.53515	0.371848	-0.562773	0.438374	-0.433865	0.263599	-0.229919	-0.20156	-0.251232	998	871	934.5	FALSE	FALSE	FALSE	FALSE	0.429634	no
IDH3A	-0.270048	0.494362	-0.0361457	0.938319	-0.971753	0.043057	-0.0826223	-0.000999408	-1.32737	1489	381	935	FALSE	FALSE	FALSE	FALSE	0.305955	no
PSME2	-0.377682	0.162261	-0.368897	0.204382	-0.40404	0.32375	-0.298288	-0.254375	-0.197895	938	933	935.5	FALSE	FALSE	FALSE	FALSE	0.789786	no
ACADM	-0.723669	0.0608589	-0.90499	0.0323226	0.00161793	0.998073	-0.879746	-1.34888	1.3552e-06	478	1397	937.5	FALSE	FALSE	FALSE	FALSE	1.21568	no
HIBADH	-0.834224	0.0426731	-1.14971	0.0134009	0.112231	0.766326	-1.14276	-2.15325	0.0129724	340	1535	937.5	FALSE	less	FALSE	FALSE	1.36985	no
IGG1	-0.56973	0.271853	-0.405117	0.361295	-1.06357	0.553965	-0.322277	-0.179118	-0.272824	1023	853	938	FALSE	FALSE	FALSE	FALSE	0.565666	no
ATP5IF1	-0.281972	0.355841	-0.121257	0.716089	-0.764115	0.0983313	-0.126533	-0.0175863	-0.7697	1333	545	939	FALSE	FALSE	FALSE	FALSE	0.448744	no
PNPLA6	-0.537473	0.161144	-0.611892	0.133913	-0.239797	0.622862	-0.426102	-0.53429	-0.0493043	738	1140	939	FALSE	FALSE	FALSE	FALSE	0.792787	no
FERMT3	-1.15755	0.0121806	-1.68328	0.000155052	0.419651	0.56347	-2.21594	-6.41251	0.104547	105	1774	939.5	less	less	FALSE	FALSE	1.91433	no
SELENOH	-0.423934	0.139023	-0.485397	0.122789	-0.239546	0.483833	-0.363275	-0.442119	-0.07553	797	1084	940.5	FALSE	FALSE	FALSE	FALSE	0.856913	no
GOLM2	-0.490376	0.157226	-0.55378	0.195299	-0.342432	0.52187	-0.394005	-0.392796	-0.0967157	833	1049	941	FALSE	FALSE	FALSE	FALSE	0.803475	no
SERPINA1	-0.431238	0.352017	-0.104417	0.814511	-1.4117	0.234004	-0.195539	-0.00930389	-0.890468	1389	497	943	FALSE	FALSE	FALSE	FALSE	0.453436	no
LAMP2	-0.523785	0.0592001	-0.689888	0.0196798	-0.0254756	0.939493	-0.643039	-1.17693	-0.000690549	521	1365	943	FALSE	FALSE	FALSE	FALSE	1.22768	no
UQCRH	-0.460629	0.122419	-0.548977	0.102176	-0.195587	0.608294	-0.420163	-0.543844	-0.0422244	732	1156	944	FALSE	FALSE	FALSE	FALSE	0.912151	no
SERPINF1	-0.717951	0.180246	-0.985668	0.0950524	-0.0932779	0.913264	-0.534253	-1.00739	-0.0036755	562	1326	944	FALSE	FALSE	FALSE	FALSE	0.744135	no
MTSS1	-0.297782	0.691492	0.307271	0.669833	-2.718	0.0113275	-0.0477085	0.0534754	-5.28886	1804	84	944	FALSE	FALSE	less	FALSE	0.160213	no
MAVS	-0.696279	0.0910094	-0.870007	0.0637592	-0.0592753	0.906222	-0.724767	-1.04006	-0.00253493	551	1338	944.5	FALSE	FALSE	FALSE	FALSE	1.04091	no
LMNB2	-0.261276	0.0212064	-0.325085	0.00693494	-0.0698465	0.608337	-0.437254	-0.701845	-0.0150768	653	1242	947.5	FALSE	FALSE	FALSE	FALSE	1.67353	no
NECAP1	-0.3746	0.135292	-0.396589	0.107331	-0.308632	0.512197	-0.325426	-0.384404	-0.0896769	834	1062	948	FALSE	FALSE	FALSE	FALSE	0.868728	no
GATD1	-0.209873	0.552134	0.103937	0.773031	-1.1513	0.00977252	-0.0541378	0.0116204	-2.31411	1655	241	948	FALSE	FALSE	less	FALSE	0.257955	no
PYCR3	-0.472186	0.218305	-0.476212	0.335678	-0.46514	0.349033	-0.312085	-0.225761	-0.212631	975	922	948.5	FALSE	FALSE	FALSE	FALSE	0.660937	no
TM9SF2	-0.564395	0.18078	-0.723639	0.10256	-0.126474	0.780194	-0.419261	-0.715696	-0.0136335	648	1251	949.5	FALSE	FALSE	FALSE	FALSE	0.742851	no
WDR77	-0.923012	0.0283609	-1.28611	0.0110136	0.166272	0.645547	-1.42816	-2.51829	0.0316038	291	1608	949.5	FALSE	less	FALSE	FALSE	1.54728	no
CMIP	-0.257245	0.492893	-0.0389042	0.913888	-0.985047	0.0671432	-0.0790378	-0.00152143	-1.15546	1472	428	950	FALSE	FALSE	FALSE	FALSE	0.307247	no
ARHGAP1	-0.293881	0.0803182	-0.279943	0.0645125	-0.335694	0.456283	-0.321854	-0.333232	-0.114393	874	1027	950.5	FALSE	FALSE	FALSE	FALSE	1.09519	no
IFIT1	-0.665967	0.295471	-0.832917	0.331994	-0.373807	0.621942	-0.35262	-0.398858	-0.0770976	826	1076	951	FALSE	FALSE	FALSE	FALSE	0.529486	no
LSM4	-0.603263	0.0405912	-0.834263	0.00575796	0.0897357	0.759346	-0.839481	-1.86852	0.0107288	382	1520	951	FALSE	FALSE	FALSE	FALSE	1.39157	no
NAPA	-0.158348	0.382177	-0.0433364	0.826107	-0.503383	0.00885499	-0.0661476	-0.00359535	-1.03335	1439	464	951.5	FALSE	FALSE	FALSE	FALSE	0.417735	no
FREM2	-0.84387	0.188773	-1.24433	0.0411289	0.157285	0.908358	-0.611012	-1.72446	0.00656552	405	1499	952	FALSE	less	FALSE	FALSE	0.724059	no
CYRIA	-0.285278	0.0796905	-0.248909	0.136018	-0.394383	0.29964	-0.313404	-0.215656	-0.20642	980	928	954	FALSE	FALSE	FALSE	FALSE	1.09859	no
MTFR1L	-0.339169	0.43738	-0.0885052	0.851651	-1.09116	0.142441	-0.12181	-0.00617221	-0.923523	1416	494	955	FALSE	FALSE	FALSE	FALSE	0.359141	no
LMAN2	-0.377788	0.239594	-0.313311	0.350929	-0.571218	0.33047	-0.234427	-0.142488	-0.27468	1064	848	956	FALSE	FALSE	FALSE	FALSE	0.620525	no
PSMA5	-0.26542	0.104996	-0.214566	0.213582	-0.417985	0.221662	-0.259801	-0.143852	-0.273491	1062	850	956	FALSE	FALSE	FALSE	FALSE	0.978829	no
TXNDC5	-0.62834	0.0309225	-0.884046	0.00226934	0.138778	0.618011	-0.948621	-2.33751	0.0290051	317	1598	957.5	FALSE	FALSE	FALSE	FALSE	1.50973	no
C1QA	-0.577266	0.212968	-0.642413	0.191678	-0.381826	0.732241	-0.387741	-0.460886	-0.0516785	782	1134	958	FALSE	FALSE	FALSE	FALSE	0.671685	no
BPIFB1	-0.80666	0.423656	-0.728099	0.506149	-0.911407	0.612736	-0.300873	-0.215315	-0.19388	981	938	959.5	FALSE	FALSE	FALSE	FALSE	0.372986	no
GM2A	-0.337579	0.420175	-0.234237	0.63089	-0.647606	0.159544	-0.127122	-0.0468583	-0.516219	1227	693	960	FALSE	FALSE	FALSE	FALSE	0.37657	no
PTGES2	-0.671954	0.294311	-0.700065	0.425524	-0.634472	0.583269	-0.356937	-0.259778	-0.14855	933	987	960	FALSE	FALSE	FALSE	FALSE	0.531193	no
ATP6V1F	-0.148497	0.774843	0.225689	0.652304	-1.64524	0.00652894	-0.0164514	0.0418766	-3.59511	1777	144	960.5	FALSE	FALSE	less	FALSE	0.110786	no
SRSF11	-0.439399	0.106396	-0.545376	0.0625874	-0.121468	0.768089	-0.427567	-0.656367	-0.0139188	672	1250	961	FALSE	FALSE	FALSE	FALSE	0.973074	no
CLU	-0.521383	0.193576	-0.582505	0.22333	-0.338016	0.604508	-0.371823	-0.379242	-0.0738898	835	1090	962.5	FALSE	FALSE	FALSE	FALSE	0.713149	no
FDXR	-0.754994	0.0972958	-1.00255	0.0840876	-0.0123252	0.966087	-0.763983	-1.07801	-0.000184677	545	1382	963.5	FALSE	FALSE	FALSE	FALSE	1.01191	no
ERMP1	-0.586294	0.102642	-0.759983	0.072271	-0.0652271	0.86728	-0.579654	-0.867168	-0.00403367	603	1325	964	FALSE	FALSE	FALSE	FALSE	0.988674	no
UQCRQ	-0.465641	0.131141	-0.5083	0.152929	-0.323444	0.643266	-0.410818	-0.414524	-0.061975	817	1115	966	FALSE	FALSE	FALSE	FALSE	0.882263	no
GABPA	-0.718234	0.0394908	-1.01088	0.00735233	0.159689	0.652289	-1.00805	-2.15678	0.0296319	338	1601	969.5	FALSE	less	FALSE	FALSE	1.4035	no
VWF	-0.848899	0.0908929	-1.21799	0.0301582	0.166088	0.781735	-0.884103	-1.85206	0.0177615	389	1555	972	FALSE	less	FALSE	FALSE	1.04147	no
LRRFIP2	-0.370741	0.306573	-0.267371	0.503244	-0.68085	0.313624	-0.190363	-0.0797359	-0.34287	1155	790	972.5	FALSE	FALSE	FALSE	FALSE	0.513466	no
TGM1	-0.761206	0.217964	-1.00207	0.168221	-0.0988413	0.9001	-0.503626	-0.77572	-0.00451796	629	1317	973	FALSE	FALSE	FALSE	FALSE	0.661616	no
COLGALT1	-0.841468	0.0254321	-1.21158	0.00124528	0.268867	0.489936	-1.34182	-3.51931	0.0833112	213	1735	974	FALSE	less	FALSE	FALSE	1.59462	no
NECAP2	-0.526762	0.185055	-0.669639	0.124001	-0.133852	0.797258	-0.385959	-0.607078	-0.0131712	695	1255	975	FALSE	FALSE	FALSE	FALSE	0.7327	no
TERF2IP	-0.259574	0.419694	-0.0914288	0.788331	-0.764009	0.109648	-0.0978768	-0.0094438	-0.733447	1387	565	976	FALSE	FALSE	FALSE	FALSE	0.377067	no
PDAP1	-0.227393	0.335467	-0.112472	0.660754	-0.572156	0.077525	-0.107864	-0.0202405	-0.635412	1326	626	976	FALSE	FALSE	FALSE	FALSE	0.474351	no
NDRG2	-0.0929922	0.85827	0.183745	0.739964	-1.19994	0.00946703	-0.00617245	0.0240319	-2.42843	1723	230	976.5	FALSE	FALSE	less	FALSE	0.066376	no
MT-CO3	-0.492711	0.269164	-0.411174	0.395278	-0.716937	0.502269	-0.280836	-0.165743	-0.21441	1039	919	979	FALSE	FALSE	FALSE	FALSE	0.569982	no
ALAD	-0.568431	0.139464	-0.746523	0.0742053	-0.0341561	0.923489	-0.486314	-0.843246	-0.00118072	609	1353	981	FALSE	FALSE	FALSE	FALSE	0.855537	no
LAMTOR3	-0.281466	0.369527	-0.140794	0.664153	-0.703483	0.163617	-0.121693	-0.0250236	-0.553058	1298	666	982	FALSE	FALSE	FALSE	FALSE	0.432354	no
CLIC4	-0.402493	0.151698	-0.488154	0.0909169	-0.14551	0.695035	-0.32965	-0.508342	-0.0229897	752	1212	982	FALSE	FALSE	FALSE	FALSE	0.819019	no
CCDC43	-0.36707	0.2588	-0.233115	0.481868	-0.701957	0.334422	-0.215483	-0.0739141	-0.333925	1165	800	982.5	FALSE	FALSE	FALSE	FALSE	0.587036	no
CTSC	-0.517229	0.255123	-0.603157	0.186832	-0.259443	0.720975	-0.306846	-0.439429	-0.0368616	800	1165	982.5	FALSE	FALSE	FALSE	FALSE	0.59325	no
GMFB	-0.22209	0.383558	-0.118369	0.649881	-0.533253	0.0841897	-0.092427	-0.0221547	-0.573109	1312	655	983.5	FALSE	FALSE	FALSE	FALSE	0.416169	no
DFFA	-0.383985	0.125873	-0.455674	0.0813941	-0.16892	0.730927	-0.345613	-0.496415	-0.0229943	757	1210	983.5	FALSE	FALSE	FALSE	FALSE	0.900067	no
PRSS1	-0.732176	0.0649233	-0.933399	0.0330391	0.0727167	0.835892	-0.869532	-1.38234	0.00566098	475	1493	984	FALSE	FALSE	FALSE	FALSE	1.1876	no
NUCB2	-0.397491	0.454344	0.0895929	0.86525	-1.37166	0.0854432	-0.136187	0.00563165	-1.46537	1616	353	984.5	FALSE	FALSE	FALSE	FALSE	0.342615	no
RO60	-0.262758	0.253113	-0.138554	0.544685	-0.635372	0.167691	-0.156784	-0.0365581	-0.492725	1263	706	984.5	FALSE	FALSE	FALSE	FALSE	0.596686	no
STX4	-0.371925	0.157268	-0.379931	0.195979	-0.349911	0.509125	-0.29879	-0.268911	-0.102585	927	1044	985.5	FALSE	FALSE	FALSE	FALSE	0.803361	no
TMEM109	-0.643702	0.0608455	-0.981167	0.00317504	0.19996	0.549813	-0.782595	-2.4512	0.0519467	302	1669	985.5	FALSE	FALSE	FALSE	FALSE	1.21577	no
CA14	-1.18058	0.0500775	-1.68755	0.0062797	0.340326	0.492757	-1.53518	-3.71608	0.104605	200	1775	987.5	FALSE	less	FALSE	FALSE	1.30036	no
SLC25A6	-0.3852	0.163502	-0.451458	0.166106	-0.186428	0.478936	-0.302952	-0.351963	-0.0596054	857	1120	988.5	FALSE	FALSE	FALSE	FALSE	0.786478	no
UBE2K	-0.502535	0.271466	-0.578424	0.299696	-0.274868	0.530642	-0.284578	-0.3027	-0.0756433	895	1083	989	FALSE	FALSE	FALSE	FALSE	0.566284	no
NAMPT	-0.5095	0.0867748	-0.68746	0.0304265	0.024382	0.953919	-0.540888	-1.0427	0.000499552	550	1429	989.5	FALSE	FALSE	FALSE	FALSE	1.06161	no
COASY	-0.457853	0.219724	-0.555495	0.138572	-0.189337	0.758163	-0.301323	-0.476796	-0.0227653	770	1213	991.5	FALSE	FALSE	FALSE	FALSE	0.658122	no
BRK1	-0.167875	0.632096	0.0580176	0.878589	-0.845552	0.0329904	-0.0334435	0.00326143	-1.25278	1590	394	992	FALSE	FALSE	FALSE	FALSE	0.199217	no
SEC23A	-0.274072	0.146586	-0.282401	0.171452	-0.249085	0.300225	-0.228551	-0.216279	-0.13016	979	1005	992	FALSE	FALSE	FALSE	FALSE	0.833908	no
MYL1	-0.360796	0.308008	-0.327378	0.381331	-0.461052	0.337584	-0.184525	-0.137072	-0.217441	1070	916	993	FALSE	FALSE	FALSE	FALSE	0.511439	no
AK3	-0.495515	0.0917869	-0.649088	0.0791897	-0.0347984	0.838895	-0.513958	-0.71486	-0.00265486	649	1337	993	FALSE	FALSE	FALSE	FALSE	1.03722	no
SNTB1	-0.317368	0.552829	-0.0496994	0.935909	-0.986541	0.142314	-0.0816936	-0.00142968	-0.835356	1473	515	994	FALSE	FALSE	FALSE	FALSE	0.257409	no
APOA4	-0.316157	0.442204	-0.225581	0.613179	-0.587884	0.212803	-0.112039	-0.0479164	-0.395071	1223	765	994	FALSE	FALSE	FALSE	FALSE	0.354377	no
MEN1	-0.877606	0.0933136	-1.30747	0.0131805	0.304508	0.626198	-0.903983	-2.45812	0.0619029	300	1689	994.5	FALSE	less	FALSE	FALSE	1.03005	no
MEPCE	-0.585355	0.0713557	-0.808	0.0238628	0.0825772	0.824284	-0.671152	-1.3108	0.00693013	488	1503	995.5	FALSE	FALSE	FALSE	FALSE	1.14657	no
ANXA3	-0.502195	0.205154	-0.637784	0.107493	-0.095429	0.847336	-0.34547	-0.61777	-0.0068656	692	1300	996	FALSE	FALSE	FALSE	FALSE	0.68792	no
HSD17B10	-0.416307	0.0669436	-0.547383	0.0360368	-0.0230787	0.948358	-0.488866	-0.790013	-0.000531446	625	1369	997	FALSE	FALSE	FALSE	FALSE	1.17429	no
RPS19	-0.309409	0.124178	-0.340188	0.101129	-0.217072	0.566499	-0.280311	-0.338529	-0.0535737	869	1127	998	FALSE	FALSE	FALSE	FALSE	0.905955	no
RPS28	-0.418937	0.150402	-0.512453	0.0911739	-0.138389	0.816993	-0.344678	-0.533017	-0.0121481	740	1260	1000	FALSE	FALSE	FALSE	FALSE	0.822745	no
ARSA	-0.740196	0.271715	-0.921645	0.226873	-0.135365	0.886621	-0.418867	-0.593739	-0.00707444	703	1298	1000.5	FALSE	FALSE	FALSE	FALSE	0.565887	no
PSMB4	-0.228375	0.124935	-0.190891	0.24177	-0.340825	0.218337	-0.206294	-0.117703	-0.225242	1092	911	1001.5	FALSE	FALSE	FALSE	FALSE	0.903315	no
PRKAR2A	-0.167233	0.576071	0.266501	0.274585	-1.46844	2.17235e-07	-0.0400564	0.149593	-9.7843	1976	28	1002	FALSE	FALSE	less	FALSE	0.239524	no
IGKV3-20	-0.646198	0.122694	-0.810944	0.0801299	0.0127883	0.986402	-0.5888	-0.888962	7.60386e-05	598	1408	1003	FALSE	FALSE	FALSE	FALSE	0.911176	no
PSMD9	-0.360932	0.240705	-0.346883	0.346033	-0.403078	0.385838	-0.223242	-0.159872	-0.166711	1045	964	1004.5	FALSE	FALSE	FALSE	FALSE	0.618516	no
CCDC86	-0.611136	0.415455	-1.72755	0.00430541	0.505279	0.526221	-0.233134	-4.08736	0.140888	183	1826	1004.5	FALSE	less	FALSE	FALSE	0.381476	no
CHCHD2	-0.466671	0.0755222	-0.654112	0.0121511	0.0956537	0.835956	-0.52357	-1.25288	0.00744343	505	1508	1006.5	FALSE	FALSE	FALSE	FALSE	1.12193	no
SSR4	-0.598323	0.116296	-0.817695	0.0583064	0.0597943	0.916217	-0.559095	-1.00927	0.00227227	561	1454	1007.5	FALSE	FALSE	FALSE	FALSE	0.934436	no
CD9	-0.377648	0.370559	-0.296176	0.533368	-0.601698	0.365577	-0.16282	-0.0808481	-0.262955	1154	862	1008	FALSE	FALSE	FALSE	FALSE	0.431142	no
PCBD1	-0.311191	0.155704	-0.319046	0.17274	-0.287624	0.490788	-0.251349	-0.243307	-0.0889064	954	1063	1008.5	FALSE	FALSE	FALSE	FALSE	0.807701	no
KRT76	-0.650913	0.476923	-1.06987	0.249913	-0.0922992	0.945296	-0.209302	-0.64429	-0.00225507	677	1340	1008.5	FALSE	FALSE	FALSE	FALSE	0.321551	no
COA3	-0.452746	0.23306	-0.544916	0.237213	-0.176235	0.567864	-0.286377	-0.340497	-0.0433109	866	1152	1009	FALSE	FALSE	FALSE	FALSE	0.632533	no
SPTLC1	-0.796417	0.0736667	-1.20575	0.0072818	0.329254	0.557409	-0.902125	-2.57761	0.0835731	281	1737	1009	FALSE	less	FALSE	FALSE	1.13273	no
HINT1	-0.148226	0.416022	-0.0226831	0.90334	-0.524856	0.030336	-0.056457	-0.00100143	-0.796753	1488	531	1009.5	FALSE	FALSE	FALSE	FALSE	0.380884	no
SNCA	-0.153175	0.77728	0.321961	0.579624	-1.57858	0.00603288	-0.0167608	0.0762575	-3.50362	1869	152	1010.5	FALSE	FALSE	less	FALSE	0.109423	no
KMT2A	-0.562935	0.283299	-0.978267	0.0634681	0.129284	0.884533	-0.308351	-1.17142	0.006889	523	1501	1012	FALSE	FALSE	FALSE	FALSE	0.547755	no
SLC35B2	-0.907692	0.0224754	-1.41029	0.000662524	0.348815	0.33225	-1.49614	-4.48304	0.16692	158	1866	1012	FALSE	less	FALSE	FALSE	1.64829	no
TPM4	-0.23827	0.251808	-0.205656	0.337212	-0.336112	0.207771	-0.142707	-0.0970895	-0.229368	1121	905	1013	FALSE	FALSE	FALSE	FALSE	0.59893	no
FAH	-0.363736	0.1729	-0.453951	0.0864855	-0.115644	0.790906	-0.277241	-0.482575	-0.0117812	763	1266	1014.5	FALSE	FALSE	FALSE	FALSE	0.762206	no
NCCRP1	-0.375364	0.497563	-0.0801323	0.889975	-1.35947	0.316075	-0.113792	-0.00405648	-0.680021	1436	597	1016.5	FALSE	FALSE	FALSE	FALSE	0.303152	no
SUCLG2	-0.741098	0.0917032	-1.03599	0.0381736	0.143591	0.696845	-0.768975	-1.46929	0.0225243	461	1573	1017	FALSE	less	FALSE	FALSE	1.03762	no
DCD	-0.48343	0.406115	-0.374748	0.576182	-0.809476	0.514767	-0.189191	-0.0897298	-0.233444	1135	900	1017.5	FALSE	FALSE	FALSE	FALSE	0.391351	no
SERPING1	-0.404655	0.260225	-0.416633	0.200709	-0.368718	0.718623	-0.236582	-0.290574	-0.0529106	906	1129	1017.5	FALSE	FALSE	FALSE	FALSE	0.584651	no
SH3GL2	-0.167974	0.61769	0.132939	0.693683	-1.07071	0.0280905	-0.0351451	0.0211159	-1.66115	1706	330	1018	FALSE	FALSE	less	FALSE	0.209229	no
KNG1	-0.395978	0.293913	-0.299817	0.407066	-0.684461	0.52869	-0.210573	-0.117029	-0.189458	1094	943	1018.5	FALSE	FALSE	FALSE	FALSE	0.531781	no
SEC24B	-0.275761	0.130772	-0.287493	0.155512	-0.240564	0.467175	-0.243631	-0.232362	-0.0795114	968	1072	1020	FALSE	FALSE	FALSE	FALSE	0.883486	no
SLC44A2	-0.783721	0.265341	-1.07	0.140747	0.0751114	0.950771	-0.451577	-0.911168	0.00164675	592	1449	1020.5	FALSE	FALSE	FALSE	FALSE	0.576196	no
HAGH	-0.20372	0.528652	-0.030509	0.924627	-0.896563	0.150445	-0.0563958	-0.00103832	-0.737534	1487	558	1022.5	FALSE	FALSE	FALSE	FALSE	0.27683	no
GPX7	-0.544516	0.298995	-0.694447	0.198136	-0.132206	0.86051	-0.28551	-0.488222	-0.00862565	759	1286	1022.5	FALSE	FALSE	FALSE	FALSE	0.524337	no
DNAJC8	-0.385695	0.115012	-0.496021	0.070186	-0.0547176	0.87208	-0.362267	-0.572284	-0.00325261	714	1331	1022.5	FALSE	FALSE	FALSE	FALSE	0.939256	no
FKBP1A	-0.239166	0.34774	-0.171493	0.543997	-0.442184	0.200082	-0.109716	-0.0453434	-0.308995	1237	812	1024.5	FALSE	FALSE	FALSE	FALSE	0.458745	no
TMED1	-0.625472	0.00960019	-0.912191	0.000204055	0.234684	0.250753	-1.26203	-3.36621	0.140987	222	1827	1024.5	FALSE	FALSE	FALSE	FALSE	2.01772	no
SOD1	-0.200763	0.674865	0.0741627	0.885289	-0.956809	0.0790716	-0.0342869	0.0039243	-1.05438	1597	455	1026	FALSE	FALSE	FALSE	FALSE	0.170783	no
ARIH1	-0.2272	0.239027	-0.18263	0.437091	-0.360907	0.202452	-0.141217	-0.0656424	-0.250353	1181	872	1026.5	FALSE	FALSE	FALSE	FALSE	0.621554	no
WARS1	-0.233003	0.44661	-0.0972529	0.764884	-0.640254	0.153132	-0.0815678	-0.0113206	-0.521764	1371	684	1027.5	FALSE	FALSE	FALSE	FALSE	0.350072	no
TRA2B	-0.422758	0.081631	-0.580937	0.032027	0.0517793	0.90649	-0.460022	-0.868201	0.00220771	602	1453	1027.5	FALSE	FALSE	FALSE	FALSE	1.08814	no
NID1	-0.616901	0.116193	-0.887251	0.0335199	0.19415	0.78264	-0.576691	-1.30843	0.0206649	490	1565	1027.5	FALSE	FALSE	FALSE	FALSE	0.93482	no
PRRC1	-0.49495	0.236115	-0.737056	0.124697	-0.0107357	0.986202	-0.310272	-0.666405	-6.47792e-05	668	1388	1028	FALSE	FALSE	FALSE	FALSE	0.626876	no
ACTB	-0.0754796	0.709934	0.2025	0.233954	-0.909419	1.1018e-05	-0.01123	0.127751	-4.50881	1955	106	1030.5	FALSE	FALSE	FALSE	FALSE	0.148782	no
LTA4H	-0.345887	0.10969	-0.455358	0.0431337	-0.0174718	0.948912	-0.331993	-0.621648	-0.0003979	689	1373	1031	FALSE	FALSE	FALSE	FALSE	0.959832	no
COL21A1	-0.668482	0.546553	-0.224069	0.866342	-1.40917	0.451109	-0.175388	-0.0139619	-0.487176	1354	710	1032	FALSE	FALSE	FALSE	FALSE	0.262368	no
COL14A1	-0.691156	0.291	-0.845248	0.210332	-0.0747863	0.956696	-0.370533	-0.572313	-0.00143783	713	1351	1032	FALSE	FALSE	FALSE	FALSE	0.536106	no
GOT1	-0.0860985	0.825764	0.347476	0.371232	-1.38682	0.000233513	-0.00715857	0.149538	-5.03651	1975	90	1032.5	FALSE	FALSE	less	FALSE	0.083144	no
IGHM	-0.459073	0.361299	-0.417294	0.41258	-0.584408	0.632007	-0.202971	-0.160446	-0.11646	1044	1025	1034.5	FALSE	FALSE	FALSE	FALSE	0.442133	no
SH3BGRL	-0.306054	0.251867	-0.316209	0.26097	-0.275589	0.471294	-0.183274	-0.18448	-0.0900373	1012	1061	1036.5	FALSE	FALSE	FALSE	FALSE	0.598828	no
B3GLCT	-0.430355	0.308192	-0.482095	0.279154	-0.257889	0.67645	-0.219988	-0.267156	-0.0437804	928	1148	1038	FALSE	FALSE	FALSE	FALSE	0.511179	no
MDH2	-0.230381	0.279482	-0.174516	0.477328	-0.397978	0.239088	-0.12755	-0.0560516	-0.24732	1200	877	1038.5	FALSE	FALSE	FALSE	FALSE	0.553647	no
GALNT2	-0.490559	0.371668	-0.536146	0.308533	-0.353798	0.775048	-0.210864	-0.273809	-0.0391554	917	1160	1038.5	FALSE	FALSE	FALSE	FALSE	0.429845	no
SNX2	-0.245266	0.114485	-0.269407	0.0886319	-0.172841	0.616232	-0.230856	-0.283527	-0.0363408	911	1168	1039.5	FALSE	FALSE	FALSE	FALSE	0.94125	no
COX5A	-0.389362	0.215146	-0.472614	0.241815	-0.139608	0.556611	-0.259808	-0.291374	-0.035523	905	1174	1039.5	FALSE	FALSE	FALSE	FALSE	0.667266	no
DYNLRB1	-0.0695583	0.796581	0.201424	0.421744	-0.882506	0.00115677	-0.00687029	0.0755243	-2.5917	1868	216	1042	FALSE	FALSE	FALSE	FALSE	0.0987702	no
PLEC	-0.160717	0.534638	-0.0337084	0.910661	-0.541744	0.0613871	-0.0437055	-0.00137002	-0.656553	1475	611	1043	FALSE	FALSE	FALSE	FALSE	0.27194	no
MANF	-0.367629	0.264627	-0.400411	0.247133	-0.269282	0.640372	-0.212256	-0.243078	-0.0521242	955	1133	1044	FALSE	FALSE	FALSE	FALSE	0.577365	no
IGA2	-0.442778	0.339965	-0.428304	0.361785	-0.486201	0.69783	-0.207471	-0.189117	-0.075969	1008	1082	1045	FALSE	FALSE	FALSE	FALSE	0.468566	no
RRBP1	-0.349967	0.252513	-0.423688	0.179057	-0.128804	0.662347	-0.209181	-0.316498	-0.0230448	887	1209	1048	FALSE	FALSE	FALSE	FALSE	0.597716	no
NKAP	-0.268374	0.522865	-0.060816	0.896715	-0.78727	0.179048	-0.0755769	-0.00287936	-0.588115	1453	648	1050.5	FALSE	FALSE	FALSE	FALSE	0.28161	no
BPGM	-0.260218	0.43685	-0.145343	0.658183	-0.604841	0.29251	-0.093592	-0.0264021	-0.3229	1296	805	1050.5	FALSE	FALSE	FALSE	FALSE	0.359668	no
PI4K2A	-0.473408	0.257986	-1.00184	0.155923	0.0550204	0.821213	-0.278555	-0.808572	0.00470667	623	1481	1052	FALSE	FALSE	FALSE	FALSE	0.588403	no
PDLIM3	-0.0960539	0.776808	0.186344	0.565178	-0.943247	0.0150143	-0.0105358	0.0461788	-1.72	1785	321	1053	FALSE	FALSE	FALSE	FALSE	0.109686	no
HEBP1	-0.326364	0.0969649	-0.445566	0.0281413	0.0312413	0.886116	-0.330732	-0.690919	0.00164047	660	1448	1054	FALSE	FALSE	FALSE	FALSE	1.01339	no
GNG4	-0.244974	0.734447	0.478766	0.484795	-2.41619	0.0253731	-0.0328362	0.150544	-3.85534	1979	129	1054	FALSE	FALSE	less	FALSE	0.13404	no
METRN	-0.533027	0.443919	-0.705502	0.549246	-0.360553	0.63991	-0.187997	-0.183595	-0.0699045	1014	1100	1057	FALSE	FALSE	FALSE	FALSE	0.352697	no
XPR1	-0.0950253	0.844781	0.211288	0.679421	-1.01397	0.0368924	-0.00696116	0.035467	-1.45308	1760	355	1057.5	FALSE	FALSE	less	FALSE	0.0732558	no
RAB9A	-0.358208	0.230489	-0.407566	0.175648	-0.177231	0.777026	-0.228304	-0.307858	-0.0194183	893	1226	1059.5	FALSE	FALSE	FALSE	FALSE	0.637349	no
HMGN1	-0.894474	0.200577	-1.24969	0.159432	0.171178	0.792722	-0.624092	-0.996533	0.0172683	566	1553	1059.5	FALSE	FALSE	FALSE	FALSE	0.69772	no
PTGES3	-0.238941	0.149449	-0.280709	0.14186	-0.113636	0.46357	-0.197247	-0.238081	-0.0379413	961	1162	1061.5	FALSE	FALSE	FALSE	FALSE	0.825507	no
PSMB6	-0.252189	0.241793	-0.238459	0.30595	-0.293378	0.435174	-0.155489	-0.122652	-0.106009	1086	1038	1062	FALSE	FALSE	FALSE	FALSE	0.616557	no
PRDX4	-0.520511	0.0679675	-0.760785	0.00901507	0.20031	0.52948	-0.6078	-1.55583	0.0553156	445	1679	1062	FALSE	FALSE	FALSE	FALSE	1.1677	no
GNG10	-0.607865	0.158694	-0.991725	0.0210435	0.351787	0.632809	-0.485951	-1.66301	0.0699096	421	1704	1062.5	FALSE	FALSE	FALSE	FALSE	0.799439	no
IDH3G	-0.213407	0.693255	0.142873	0.866748	-0.747826	0.0539051	-0.0339545	0.00887343	-0.94852	1639	487	1063	FALSE	FALSE	FALSE	FALSE	0.159107	no
SEC61B	-0.521769	0.133176	-0.759826	0.0581981	0.132888	0.768497	-0.456847	-0.938455	0.0151968	581	1545	1063	FALSE	FALSE	FALSE	FALSE	0.875574	no
ETFB	-0.387965	0.190194	-0.497586	0.134111	-0.0590995	0.868859	-0.279646	-0.434161	-0.00360806	803	1327	1065	FALSE	FALSE	FALSE	FALSE	0.720803	no
NAXE	-0.386296	0.371656	-0.419578	0.423913	-0.286449	0.548428	-0.166053	-0.156387	-0.0747289	1047	1088	1067.5	FALSE	FALSE	FALSE	FALSE	0.429859	no
PLD3	-0.0439369	0.894234	0.232433	0.48783	-0.873047	0.00535584	-0.00213308	0.0724568	-1.98284	1858	282	1070	FALSE	FALSE	FALSE	FALSE	0.0485489	no
TTC9C	-0.133248	0.544383	0.048516	0.826018	-0.67854	0.0713002	-0.0351902	0.00402733	-0.778224	1600	541	1070.5	FALSE	FALSE	FALSE	FALSE	0.264096	no
WRNIP1	-0.548623	0.144341	-0.71481	0.105655	0.0607272	0.825975	-0.461179	-0.697733	0.00504237	656	1486	1071	FALSE	FALSE	FALSE	FALSE	0.840611	no
THY1	-0.235738	0.668833	0.417559	0.405119	-2.19563	0.0231411	-0.0411793	0.163858	-3.59121	1997	145	1071	FALSE	FALSE	less	FALSE	0.174682	no
PPA2	-0.288841	0.221589	-0.35177	0.195242	-0.147251	0.636749	-0.189033	-0.249555	-0.0288658	949	1194	1071.5	FALSE	FALSE	FALSE	FALSE	0.654451	no
CUTA	-0.446694	0.323428	-0.554508	0.257564	-0.123252	0.801844	-0.218979	-0.326669	-0.0118211	878	1265	1071.5	FALSE	FALSE	FALSE	FALSE	0.490222	no
SPTA1	-0.571929	0.156225	-0.849617	0.0309035	0.261138	0.682578	-0.461117	-1.28292	0.043309	499	1644	1071.5	FALSE	FALSE	FALSE	FALSE	0.806249	no
IDE	-0.696853	0.0974934	-1.03005	0.0290157	0.302736	0.548883	-0.704535	-1.58356	0.0788688	440	1725	1082.5	FALSE	less	FALSE	FALSE	1.01102	no
UQCRC1	-0.350591	0.315287	-0.40027	0.348897	-0.201554	0.608601	-0.175749	-0.183045	-0.0434686	1017	1150	1083.5	FALSE	FALSE	FALSE	FALSE	0.501293	no
SGPL1	-0.330895	0.385169	-0.345231	0.37902	-0.307001	0.618674	-0.137106	-0.145459	-0.0640215	1057	1112	1084.5	FALSE	FALSE	FALSE	FALSE	0.414349	no
SNX1	-0.387989	0.24082	-0.494972	0.244997	-0.0670387	0.699105	-0.239896	-0.302348	-0.0104217	896	1273	1084.5	FALSE	FALSE	FALSE	FALSE	0.618307	no
NAGK	-0.190148	0.492418	0.27481	0.155135	-1.58503	0.00147316	-0.0585023	0.222402	-4.4884	2062	107	1084.5	FALSE	FALSE	less	FALSE	0.307666	no
THBS1	-1.85807	0.0176125	-3.02385	4.76304e-06	1.05638	0.343885	-3.25938	-16.0933	0.489726	17	2153	1085	less	less	FALSE	FALSE	1.75418	no
IGLON5	-0.0310516	0.974266	0.371131	0.707928	-1.50572	0.108982	-0.000351587	0.0556736	-1.44948	1813	359	1086	FALSE	FALSE	FALSE	FALSE	0.0113227	no
ACBD7	-0.6294	0.361839	-0.831112	0.291773	-0.0242629	0.977845	-0.277871	-0.444607	-0.000236075	794	1379	1086.5	FALSE	FALSE	FALSE	FALSE	0.441485	no
UBA5	-0.106734	0.646364	0.0470398	0.854156	-0.529614	0.0478424	-0.0202286	0.00322047	-0.699189	1589	585	1087	FALSE	FALSE	FALSE	FALSE	0.189523	no
MIEF1	-0.538785	0.220073	-0.910292	0.0466261	0.297104	0.681286	-0.354216	-1.21194	0.0495185	512	1662	1087	FALSE	FALSE	FALSE	FALSE	0.657434	no
RRAGC	-0.0286229	0.913156	0.199593	0.447133	-0.865414	0.0110429	-0.00112931	0.0697703	-1.69354	1850	325	1087.5	FALSE	FALSE	FALSE	FALSE	0.0394548	no
EXOSC9	-0.400494	0.446404	-0.286082	0.66403	-0.553044	0.486318	-0.140282	-0.0508688	-0.173147	1217	958	1087.5	FALSE	FALSE	FALSE	FALSE	0.350272	no
UBQLN1	-0.150159	0.413801	-0.0877074	0.658908	-0.337512	0.13767	-0.0575421	-0.0158904	-0.290652	1343	833	1088	FALSE	FALSE	FALSE	FALSE	0.383209	no
MAPK3	-0.147523	0.380895	-0.00258661	0.986835	-0.582334	0.107532	-0.0618411	-1.4887e-05	-0.563969	1518	660	1089	FALSE	FALSE	FALSE	FALSE	0.419195	no
NFYB	-0.473756	0.281874	-0.616293	0.221808	-0.0461441	0.94565	-0.26054	-0.403069	-0.00111989	824	1355	1089.5	FALSE	FALSE	FALSE	FALSE	0.549946	no
PCYT1A	-0.379327	0.320869	-0.62872	0.190311	-0.00523889	0.990592	-0.187263	-0.453016	-2.15077e-05	789	1390	1089.5	FALSE	FALSE	FALSE	FALSE	0.493672	no
CHKB	-0.415587	0.443284	-0.414113	0.448312	-0.421484	0.72705	-0.146834	-0.144285	-0.0583485	1060	1122	1091	FALSE	FALSE	FALSE	FALSE	0.353318	no
MDP1	-0.890128	0.146475	-1.3341	0.0427581	0.441794	0.541109	-0.742577	-1.82636	0.117833	392	1791	1091.5	FALSE	less	FALSE	FALSE	0.834236	no
ATM	-0.656322	0.130336	-1.10229	0.0183581	0.347105	0.426946	-0.580803	-1.91377	0.128299	375	1808	1091.5	FALSE	less	FALSE	FALSE	0.884936	no
HBB	-1.73111	0.0142056	-2.52817	0.000790823	0.660097	0.227005	-3.19829	-7.8422	0.425079	82	2101	1091.5	less	less	FALSE	FALSE	1.84754	no
SGCB	-0.425168	0.367121	-0.64963	0.29745	-0.0884749	0.895895	-0.185029	-0.342086	-0.00422404	865	1321	1093	FALSE	FALSE	FALSE	FALSE	0.435191	no
RPL22	-0.280926	0.169483	-0.357935	0.0944697	-0.0498999	0.901338	-0.216559	-0.366779	-0.00225109	846	1341	1093.5	FALSE	FALSE	FALSE	FALSE	0.770874	no
ACO1	-0.279587	0.115181	-0.36929	0.0713234	-0.0104765	0.940421	-0.262426	-0.42349	-0.000279487	811	1378	1094.5	FALSE	FALSE	FALSE	FALSE	0.938621	no
GRB2	-0.188211	0.371213	-0.159436	0.469719	-0.274537	0.278394	-0.0810019	-0.0523209	-0.152461	1213	980	1096.5	FALSE	FALSE	FALSE	FALSE	0.430377	no
CNPY4	-0.525119	0.281725	-0.671491	0.211069	0.0115751	0.988569	-0.288907	-0.453643	5.77955e-05	788	1405	1096.5	FALSE	FALSE	FALSE	FALSE	0.550174	no
ACP2	-0.1411	0.656451	0.0268994	0.933034	-0.645097	0.109555	-0.0257927	0.000809742	-0.619529	1561	636	1098.5	FALSE	FALSE	FALSE	FALSE	0.182797	no
NRF1	-0.700633	0.116082	-1.06323	0.0206793	0.387145	0.47547	-0.655256	-1.79097	0.125	394	1803	1098.5	FALSE	less	FALSE	FALSE	0.935234	no
IGHG3	-0.326197	0.389064	-0.303779	0.454371	-0.39345	0.644809	-0.133734	-0.104072	-0.0749794	1113	1087	1100	FALSE	FALSE	FALSE	FALSE	0.409979	no
IGHG4	-0.441268	0.524325	-0.298626	0.713432	-0.690892	0.564725	-0.123732	-0.0437928	-0.171454	1241	961	1101	FALSE	FALSE	FALSE	FALSE	0.2804	no
HS1BP3	-0.461013	0.0945501	-0.656078	0.0399928	0.124183	0.517007	-0.472233	-0.917209	0.0355789	589	1624	1106.5	FALSE	FALSE	FALSE	FALSE	1.02434	no
DPM3	-0.262824	0.17562	-0.340108	0.104008	-0.0309725	0.85531	-0.198544	-0.334304	-0.00210231	872	1344	1108	FALSE	FALSE	FALSE	FALSE	0.755425	no
ALDOC	-0.0340872	0.9281	0.238269	0.548399	-0.851155	0.0297363	-0.00110461	0.0621652	-1.29947	1831	387	1109	FALSE	FALSE	FALSE	FALSE	0.0324053	no
DDRGK1	-0.217494	0.261927	-0.195269	0.289824	-0.306395	0.613112	-0.126542	-0.105028	-0.0650967	1111	1109	1110	FALSE	FALSE	FALSE	FALSE	0.58182	no
HCFC1	-0.267519	0.169881	-0.357177	0.0735445	0.00145425	0.994337	-0.205951	-0.404842	3.58681e-06	822	1399	1110.5	FALSE	FALSE	FALSE	FALSE	0.769855	no
FTO	-1.38765	0.0120591	-1.99557	0.00211481	0.436101	0.116679	-2.66247	-5.33761	0.406886	134	2088	1111	less	less	FALSE	FALSE	1.91868	no
S100A7	-0.301169	0.577238	-0.173749	0.777628	-0.683431	0.449813	-0.0718726	-0.0189782	-0.237129	1330	893	1111.5	FALSE	FALSE	FALSE	FALSE	0.238645	no
PEBP1	-0.0190967	0.917273	0.194476	0.255409	-0.659815	0.00111455	-0.000716155	0.115279	-1.94837	1941	285	1113	FALSE	FALSE	FALSE	FALSE	0.0375016	no
UBQLN2	-0.0216152	0.945833	0.207383	0.533739	-0.708611	0.021131	-0.000522771	0.0565474	-1.18698	1817	411	1114	FALSE	FALSE	FALSE	FALSE	0.0241853	no
TTR	-0.336376	0.514012	-0.261563	0.633818	-0.560813	0.602514	-0.0972215	-0.0517988	-0.123397	1215	1014	1114.5	FALSE	FALSE	FALSE	FALSE	0.289027	no
TIMM9	-0.308827	0.240962	-0.397186	0.158627	-0.0437521	0.913465	-0.190871	-0.317598	-0.00171981	885	1347	1116	FALSE	FALSE	FALSE	FALSE	0.618052	no
MYLK	-0.515348	0.244639	-0.712279	0.185791	0.0754475	0.861106	-0.315122	-0.520659	0.00489983	749	1484	1116.5	FALSE	FALSE	FALSE	FALSE	0.611474	no
UQCR10	-0.33547	0.451137	-0.184598	0.713728	-0.486342	0.409026	-0.115969	-0.0270375	-0.188822	1293	944	1118.5	FALSE	FALSE	FALSE	FALSE	0.345692	no
SUPT4H1	-0.354717	0.160483	-0.503134	0.0822418	0.0905324	0.801195	-0.281849	-0.545854	0.00871482	731	1511	1121	FALSE	FALSE	FALSE	FALSE	0.794572	no
TBL2	-0.425635	0.0907832	-0.724669	0.0051268	0.247192	0.278514	-0.44351	-1.6596	0.137229	424	1819	1121.5	FALSE	FALSE	FALSE	FALSE	1.04199	no
ACADVL	-0.201844	0.29538	-0.222001	0.314044	-0.141374	0.481854	-0.1069	-0.111669	-0.0448276	1098	1146	1122	FALSE	FALSE	FALSE	FALSE	0.529619	no
RFTN1	-0.0665403	0.91567	0.579839	0.418149	-1.52089	0.0106173	-0.00254589	0.219567	-3.00222	2059	185	1122	FALSE	FALSE	less	FALSE	0.0382609	no
CACTIN	-0.363625	0.36366	-0.70918	0.10987	0.212301	0.761297	-0.159742	-0.680189	0.0251462	663	1585	1124	FALSE	FALSE	FALSE	FALSE	0.439304	no
PLEK	-0.42355	0.550207	-1.38813	0.00785351	0.862559	0.442765	-0.1099	-2.92193	0.305196	253	1995	1124	FALSE	less	FALSE	FALSE	0.259474	no
RTF2	-0.335019	0.347577	-0.485865	0.224813	-0.0333292	0.93978	-0.153757	-0.314927	-0.000899015	888	1361	1124.5	FALSE	FALSE	FALSE	FALSE	0.458949	no
UNG	-0.788232	0.376678	-1.29239	0.182463	0.346122	0.697829	-0.334234	-0.954849	0.0540819	576	1673	1124.5	FALSE	FALSE	FALSE	FALSE	0.42403	no
SRRM2	-0.425332	0.0501682	-0.687543	0.00114571	0.3613	0.296943	-0.552749	-2.02201	0.190524	360	1890	1125	FALSE	FALSE	FALSE	FALSE	1.29957	no
C1orf174	-0.580102	0.196249	-1.26758	0.0356791	0.336536	0.321538	-0.410244	-1.83493	0.165834	391	1863	1127	FALSE	less	FALSE	FALSE	0.707192	no
ZPR1	-0.204474	0.452387	-0.133799	0.67059	-0.416501	0.366885	-0.0704393	-0.0232198	-0.181373	1306	953	1129.5	FALSE	FALSE	FALSE	FALSE	0.34449	no
GSS	-0.350503	0.0629063	-0.557865	0.00210697	0.271581	0.345562	-0.421062	-1.49304	0.125327	454	1805	1129.5	FALSE	FALSE	FALSE	FALSE	1.20131	no
HAPLN1	-0.257	0.566972	-0.227956	0.623876	-0.344131	0.478742	-0.0633346	-0.0467086	-0.110087	1228	1033	1130.5	FALSE	FALSE	FALSE	FALSE	0.246438	no
YWHAE	-0.0408638	0.827411	0.121214	0.513402	-0.527098	0.0236725	-0.00336222	0.0350967	-0.856933	1757	505	1131	FALSE	FALSE	FALSE	FALSE	0.0822787	no
IMPA1	-0.0922789	0.814195	0.279895	0.453121	-1.2088	0.0639072	-0.00823788	0.096224	-1.44385	1903	362	1132.5	FALSE	FALSE	FALSE	FALSE	0.0892715	no
CPNE2	-0.290165	0.513524	0.00224128	0.995488	-1.09428	0.392261	-0.0839852	4.40191e-06	-0.444743	1529	737	1133	FALSE	FALSE	FALSE	FALSE	0.28944	no
VPS26B	-0.151361	0.765631	0.48108	0.221888	-2.68113	0.0399637	-0.0175549	0.314562	-3.74911	2132	135	1133.5	FALSE	FALSE	less	FALSE	0.11598	no
PRKAA1	-0.343842	0.491025	-0.320647	0.643702	-0.382499	0.632497	-0.106211	-0.0613446	-0.0760951	1188	1081	1134.5	FALSE	FALSE	FALSE	FALSE	0.308896	no
NFS1	-0.377929	0.286357	-0.503091	0.224815	-0.00244062	0.995617	-0.20525	-0.326091	-4.65559e-06	879	1393	1136	FALSE	FALSE	FALSE	FALSE	0.543092	no
PPA1	-0.245461	0.18014	-0.329876	0.0903078	0.0077846	0.974735	-0.182719	-0.344481	8.65153e-05	861	1411	1136	FALSE	FALSE	FALSE	FALSE	0.744391	no
PCCA	-0.170154	0.587832	-0.00433604	0.989197	-0.667607	0.245822	-0.0392624	-2.04541e-05	-0.406826	1517	756	1136.5	FALSE	FALSE	FALSE	FALSE	0.230747	no
TIMM44	-0.81667	0.0907685	-1.2325	0.0245084	0.430835	0.338014	-0.851023	-1.98518	0.202951	368	1905	1136.5	FALSE	less	FALSE	FALSE	1.04207	no
EFHD2	-0.0696416	0.806529	0.108277	0.729829	-0.603397	0.0785806	-0.00650315	0.01481	-0.666563	1674	604	1139	FALSE	FALSE	FALSE	FALSE	0.0933802	no
COMT	-0.301558	0.501311	-0.141857	0.711329	-0.740733	0.582558	-0.0904349	-0.0209849	-0.173821	1321	957	1139	FALSE	FALSE	FALSE	FALSE	0.299893	no
TP53I3	-0.163674	0.767583	-0.0150654	0.98113	-0.708571	0.288894	-0.018802	-0.000124643	-0.382105	1508	773	1140.5	FALSE	FALSE	FALSE	FALSE	0.114875	no
TBCC	-0.137745	0.657412	-0.0508269	0.876392	-0.398499	0.189731	-0.0250919	-0.00291245	-0.287661	1450	835	1142.5	FALSE	FALSE	FALSE	FALSE	0.182162	no
PGM3	-0.223267	0.416715	-0.147165	0.553824	-0.451575	0.564675	-0.0848775	-0.0377666	-0.112082	1258	1030	1144	FALSE	FALSE	FALSE	FALSE	0.380161	no
MTCH2	-0.228258	0.549079	-0.10079	0.798259	-0.610662	0.427388	-0.0594305	-0.00986295	-0.225443	1380	910	1145	FALSE	FALSE	FALSE	FALSE	0.260365	no
SEC13	-0.291436	0.339107	-0.361009	0.27288	-0.0827191	0.831389	-0.136877	-0.203619	-0.00663373	993	1301	1147	FALSE	FALSE	FALSE	FALSE	0.469663	no
HBG2	-1.62507	0.131131	-2.65053	0.00757948	1.45132	0.432282	-1.43379	-5.62009	0.528617	121	2173	1147	FALSE	less	FALSE	FALSE	0.882294	no
PKP2	-0.372438	0.564345	-0.276549	0.760066	-0.492299	0.580107	-0.092534	-0.0329505	-0.116425	1269	1026	1147.5	FALSE	FALSE	FALSE	FALSE	0.248455	no
RBMXL1	-0.0153638	0.967067	0.300642	0.413321	-0.963382	0.0308725	-0.000223442	0.11536	-1.45512	1942	354	1148	FALSE	FALSE	FALSE	FALSE	0.0145434	no
COL4A1	-0.689956	0.115174	-1.07718	0.0225994	0.4717	0.382304	-0.647623	-1.77293	0.196978	397	1899	1148	FALSE	less	FALSE	FALSE	0.938644	no
SERPINB9	0.0640278	0.892579	0.455547	0.338125	-1.37154	0.020869	0.00315998	0.214527	-2.30487	2055	243	1149	FALSE	FALSE	less	FALSE	0.0493532	no
CHD3	-0.213952	0.798844	0.130301	0.908836	-0.988521	0.298633	-0.0208685	0.00540936	-0.518837	1614	690	1152	FALSE	FALSE	FALSE	FALSE	0.0975382	no
GTF2A2	-0.437582	0.343542	-0.637584	0.176489	0.162424	0.826608	-0.203047	-0.480281	0.0134326	767	1538	1152.5	FALSE	FALSE	FALSE	FALSE	0.46402	no
CPNE6	-0.245878	0.57236	-0.234551	0.635171	-0.27986	0.524232	-0.0595837	-0.0462321	-0.0784942	1232	1074	1153	FALSE	FALSE	FALSE	FALSE	0.24233	no
PEA15	-0.0221303	0.957269	0.508632	0.172301	-1.61442	0.00321355	-0.000419726	0.388448	-4.02477	2184	122	1153	FALSE	FALSE	less	FALSE	0.0189662	no
KHDRBS1	-0.279439	0.179126	-0.407219	0.072778	0.103899	0.767935	-0.208697	-0.463415	0.0119147	779	1528	1153.5	FALSE	FALSE	FALSE	FALSE	0.746841	no
REPS1	-0.231245	0.542968	-0.13003	0.743206	-0.53489	0.498785	-0.061332	-0.0167597	-0.161583	1340	968	1154	FALSE	FALSE	FALSE	FALSE	0.265225	no
DTNA	-0.288	0.613312	-0.095803	0.866457	-0.864591	0.529501	-0.0611477	-0.005964	-0.238742	1418	891	1154.5	FALSE	FALSE	FALSE	FALSE	0.212318	no
SSR3	-0.475729	0.324236	-0.835582	0.0999912	0.333939	0.630592	-0.232697	-0.835614	0.0668718	613	1696	1154.5	FALSE	FALSE	FALSE	FALSE	0.489138	no
CYB5B	-0.233309	0.500324	-0.219091	0.532568	-0.275962	0.619106	-0.0701672	-0.0599488	-0.0574649	1191	1123	1157	FALSE	FALSE	FALSE	FALSE	0.300748	no
RBM3	-0.462025	0.267514	-0.693685	0.122502	0.232956	0.676828	-0.26458	-0.632541	0.039491	684	1631	1157.5	FALSE	FALSE	FALSE	FALSE	0.572653	no
WDR1	-0.055581	0.82892	0.130148	0.616206	-0.612769	0.0705125	-0.00452916	0.0273668	-0.705746	1735	581	1158	FALSE	FALSE	FALSE	FALSE	0.0814874	no
TMED9	-0.221824	0.192413	-0.304358	0.0798352	0.0257765	0.880582	-0.158774	-0.334126	0.00142364	873	1444	1158.5	FALSE	FALSE	FALSE	FALSE	0.715765	no
ERAP1	-0.405236	0.451093	0.268646	0.545051	-1.30375	0.163328	-0.140104	0.0708051	-1.02597	1853	467	1160	FALSE	FALSE	FALSE	FALSE	0.345734	no
RING1	-0.216006	0.364097	-0.116477	0.717002	-0.315536	0.335924	-0.0947798	-0.0168285	-0.149488	1339	985	1162	FALSE	FALSE	FALSE	FALSE	0.438783	no
HEXIM1	-0.349958	0.402203	-0.454614	0.384824	-0.0621531	0.836439	-0.138427	-0.188545	-0.00482096	1009	1315	1162	FALSE	FALSE	FALSE	FALSE	0.395554	no
LRPAP1	-0.267392	0.366762	-0.343827	0.203913	-0.0380868	0.958862	-0.11648	-0.237432	-0.000694843	962	1364	1163	FALSE	FALSE	FALSE	FALSE	0.435616	no
SH3GLB2	-0.112067	0.665916	0.267157	0.196979	-1.24974	0.0372136	-0.0197889	0.188501	-1.78625	2028	313	1170.5	FALSE	FALSE	less	FALSE	0.176581	no
FAM234A	-0.247068	0.513943	-0.200371	0.629795	-0.352136	0.623731	-0.0714237	-0.0402347	-0.072189	1248	1095	1171.5	FALSE	FALSE	FALSE	FALSE	0.289085	no
SERPINH1	-0.609619	0.221727	-0.952581	0.0566999	0.419266	0.465235	-0.398801	-1.18731	0.139334	519	1824	1171.5	FALSE	FALSE	FALSE	FALSE	0.654181	no
LRP1	-0.0563734	0.815229	0.0666455	0.785473	-0.42543	0.0735182	-0.00500146	0.00698902	-0.48227	1629	715	1172	FALSE	FALSE	FALSE	FALSE	0.0887202	no
RAB12	0.116102	0.725157	0.440429	0.140384	-1.18121	0.0016869	0.0162042	0.375546	-3.27538	2179	166	1172.5	FALSE	FALSE	less	FALSE	0.139568	no
MORF4L2	-0.4194	0.126048	-0.659262	0.0188304	0.300189	0.354636	-0.377235	-1.13732	0.13515	532	1816	1174	FALSE	FALSE	FALSE	FALSE	0.899466	no
PLOD3	-0.342974	0.360037	-0.483103	0.23954	0.0423827	0.899095	-0.152161	-0.299825	0.00195784	898	1451	1174.5	FALSE	FALSE	FALSE	FALSE	0.443652	no
WDR5	-0.353885	0.359857	-0.518222	0.195063	0.139128	0.88129	-0.157079	-0.367847	0.00763553	843	1509	1176	FALSE	FALSE	FALSE	FALSE	0.44387	no
LANCL1	-0.17411	0.513249	-0.039804	0.88519	-0.577029	0.388815	-0.0504348	-0.00210815	-0.23673	1461	894	1177.5	FALSE	FALSE	FALSE	FALSE	0.289672	no
PDLIM1	-0.254247	0.516742	-0.290962	0.472246	-0.144103	0.764019	-0.0728995	-0.0948046	-0.0168451	1125	1233	1179	FALSE	FALSE	FALSE	FALSE	0.286727	no
NIT2	-0.192516	0.499042	-0.179183	0.5414	-0.232515	0.605011	-0.0581134	-0.047749	-0.0507433	1224	1135	1179.5	FALSE	FALSE	FALSE	FALSE	0.301863	no
SORBS3	-0.216566	0.625357	-0.127866	0.79698	-0.482664	0.52695	-0.0441517	-0.0126015	-0.134292	1363	1003	1183	FALSE	FALSE	FALSE	FALSE	0.203872	no
ITGA6	-0.614126	0.305574	-1.09422	0.0764845	0.466084	0.45068	-0.316203	-1.22161	0.161326	511	1856	1183.5	FALSE	FALSE	FALSE	FALSE	0.514883	no
GIPC1	-0.204833	0.534947	-0.161467	0.636119	-0.33493	0.610884	-0.0556509	-0.0317221	-0.0716889	1275	1096	1185.5	FALSE	FALSE	FALSE	FALSE	0.271689	no
CALML3	-0.249992	0.69385	-0.213005	0.748982	-0.351706	0.603714	-0.0396822	-0.0267382	-0.0770829	1295	1077	1186	FALSE	FALSE	FALSE	FALSE	0.158734	no
CPNE1	-0.355739	0.189049	-0.53917	0.0648801	0.194556	0.465575	-0.257351	-0.640474	0.0645947	680	1693	1186.5	FALSE	FALSE	FALSE	FALSE	0.723426	no
VAMP2	0.0180793	0.964912	0.600164	0.0940229	-1.72817	1.76908e-05	0.000280455	0.616228	-8.21271	2334	40	1187	FALSE	FALSE	less	FALSE	0.0155125	no
UBE2N	0.00897608	0.96885	0.246907	0.256117	-0.704817	0.0197238	0.000123363	0.146061	-1.20172	1972	406	1189	FALSE	FALSE	FALSE	FALSE	0.0137436	no
GALK1	-0.20808	0.495687	-0.209967	0.549053	-0.20242	0.675705	-0.0634212	-0.0546725	-0.0344605	1202	1176	1189	FALSE	FALSE	FALSE	FALSE	0.304792	no
BZW1	-0.761029	0.0449819	-1.1974	0.00090018	0.548082	0.108351	-1.02508	-3.64688	0.52899	205	2174	1189.5	FALSE	less	FALSE	FALSE	1.34696	no
TTN	-0.212638	0.624519	-0.12656	0.788029	-0.470874	0.557003	-0.0434747	-0.0130936	-0.119669	1359	1021	1190	FALSE	FALSE	FALSE	FALSE	0.204454	no
MBLAC2	0.301853	0.603763	0.843178	0.161327	-1.86345	4.95587e-06	0.0661461	0.668044	-9.88536	2355	27	1191	FALSE	FALSE	less	FALSE	0.219133	no
AK2	-0.588993	0.0937186	-0.94149	0.00765405	0.468495	0.20275	-0.605588	-1.99229	0.324686	366	2017	1191.5	FALSE	FALSE	FALSE	FALSE	1.02817	no
POLE3	-0.549028	0.185699	-0.996927	0.0160496	0.682695	0.362319	-0.401444	-1.78902	0.301007	395	1989	1192	FALSE	FALSE	FALSE	FALSE	0.731191	no
SEC24A	-0.112799	0.721523	0.105698	0.725982	-0.768288	0.232631	-0.0159892	0.0146999	-0.486581	1673	712	1192.5	FALSE	FALSE	FALSE	FALSE	0.14175	no
TRIR	-0.323498	0.288854	-0.498272	0.129393	0.15713	0.664645	-0.174469	-0.44251	0.0278764	796	1591	1193.5	FALSE	FALSE	FALSE	FALSE	0.539322	no
ATP2C1	-0.461695	0.348326	-1.01901	0.0731298	0.467162	0.44303	-0.211462	-1.1575	0.165173	527	1862	1194.5	FALSE	FALSE	FALSE	FALSE	0.458014	no
ADRM1	-0.0216906	0.911137	0.101226	0.623625	-0.39044	0.0462519	-0.000876653	0.020759	-0.521187	1704	686	1195	FALSE	FALSE	FALSE	FALSE	0.0404162	no
ATP5MG	-0.261816	0.515741	-0.301405	0.500274	-0.143047	0.814811	-0.0752898	-0.0906603	-0.0127231	1132	1258	1195	FALSE	FALSE	FALSE	FALSE	0.287568	no
RPIA	-0.307876	0.29915	-0.573233	0.0614	0.222839	0.426613	-0.161361	-0.694662	0.0824426	659	1732	1195.5	FALSE	FALSE	FALSE	FALSE	0.524111	no
UBE2V2	-0.101207	0.691005	0.0801613	0.753553	-0.645312	0.220801	-0.0162456	0.00985072	-0.423324	1643	750	1196.5	FALSE	FALSE	FALSE	FALSE	0.160519	no
UQCRB	-0.21842	0.450134	-0.259778	0.458172	-0.094345	0.727448	-0.075717	-0.0880575	-0.0130383	1137	1256	1196.5	FALSE	FALSE	FALSE	FALSE	0.346658	no
UBA2	-0.435962	0.0931449	-0.718182	0.00432831	0.410699	0.19531	-0.449407	-1.69755	0.291299	412	1982	1197	FALSE	FALSE	FALSE	FALSE	1.03084	no
ARPC5L	-0.0460934	0.886944	0.257399	0.404316	-0.956571	0.0998909	-0.00240164	0.10123	-0.957025	1915	483	1199	FALSE	FALSE	FALSE	FALSE	0.0521038	no
GPD2	-0.322539	0.503936	-0.395608	0.450834	-0.103332	0.922989	-0.0959957	-0.136874	-0.00359628	1071	1328	1199.5	FALSE	FALSE	FALSE	FALSE	0.297625	no
SRSF3	-0.368407	0.229222	-0.555063	0.118163	0.191562	0.586503	-0.235686	-0.514832	0.0443907	750	1649	1199.5	FALSE	FALSE	FALSE	FALSE	0.639744	no
EHD4	-0.288002	0.420734	-0.446009	0.255749	0.0675127	0.877594	-0.108287	-0.26412	0.00382841	932	1471	1201.5	FALSE	FALSE	FALSE	FALSE	0.375993	no
MAP1LC3B	0.0811572	0.867254	0.66038	0.126454	-1.65651	0.000616823	0.00501988	0.593065	-5.31714	2320	83	1201.5	FALSE	FALSE	less	FALSE	0.0618538	no
EMILIN3	-1.33346	0.0861532	-2.10291	0.00509937	0.974901	0.191982	-1.41977	-4.82089	0.698751	147	2258	1202.5	FALSE	less	FALSE	FALSE	1.06473	no
HSDL2	-0.381196	0.301782	-0.58873	0.178131	0.18952	0.676937	-0.198339	-0.441111	0.0321144	798	1610	1204	FALSE	FALSE	FALSE	FALSE	0.520306	no
PDLIM7	-0.590039	0.341976	-1.16118	0.130152	0.409462	0.409796	-0.274961	-1.02828	0.158639	558	1851	1204.5	FALSE	FALSE	FALSE	FALSE	0.466004	no
MRPL48	-0.38146	0.367295	-0.663745	0.148573	0.371299	0.689069	-0.165929	-0.54962	0.0600529	726	1684	1205	FALSE	FALSE	FALSE	FALSE	0.434985	no
ITGB3	-0.720922	0.30961	-1.66506	0.0117804	0.852643	0.23202	-0.367083	-3.21164	0.54098	233	2179	1206	FALSE	less	FALSE	FALSE	0.509186	no
THUMPD1	-0.333502	0.173891	-0.581124	0.0167747	0.409364	0.40113	-0.253369	-1.0317	0.162401	556	1857	1206.5	FALSE	FALSE	FALSE	FALSE	0.759723	no
PCBP2	-0.24952	0.0941109	-0.400786	0.0106908	0.204276	0.281364	-0.256098	-0.789945	0.112501	626	1788	1207	FALSE	FALSE	FALSE	FALSE	1.02636	no
PCOLCE	-0.23049	0.698855	-0.00292385	0.996544	-0.628731	0.424136	-0.0358672	-4.39613e-06	-0.234199	1521	899	1210	FALSE	FALSE	FALSE	FALSE	0.155613	no
MRE11	-0.652231	0.0323156	-1.0212	0.000975115	0.45469	0.0649842	-0.972208	-3.07479	0.539805	242	2178	1210	FALSE	less	FALSE	FALSE	1.49059	no
CP	-0.178119	0.580492	-0.0595084	0.853433	-0.53395	0.52933	-0.0420724	-0.00409598	-0.147516	1435	988	1211.5	FALSE	FALSE	FALSE	FALSE	0.236204	no
P4HB	-0.289839	0.245985	-0.440573	0.0865628	0.162363	0.539506	-0.176539	-0.468183	0.043514	777	1646	1211.5	FALSE	FALSE	FALSE	FALSE	0.609092	no
BROX	-0.0128541	0.972795	0.235228	0.58392	-0.63306	0.0977502	-0.000153975	0.0549603	-0.639316	1806	620	1213	FALSE	FALSE	FALSE	FALSE	0.0119787	no
ATP2B1	-0.0689626	0.819939	0.151253	0.596311	-0.72961	0.183417	-0.00594586	0.0339605	-0.537403	1754	673	1213.5	FALSE	FALSE	FALSE	FALSE	0.0862187	no
TJP1	-0.422573	0.083189	-0.726765	0.00138618	0.490002	0.157557	-0.456351	-2.07723	0.393257	351	2081	1216	FALSE	FALSE	FALSE	FALSE	1.07993	no
KRT85	-0.255604	0.38948	-0.41249	0.220019	0.0973897	0.80282	-0.104674	-0.271228	0.00928918	923	1513	1218	FALSE	FALSE	FALSE	FALSE	0.409515	no
RBP4	-0.339245	0.33173	-0.581866	0.125632	0.22687	0.529696	-0.162572	-0.524202	0.06261	746	1690	1218	FALSE	FALSE	FALSE	FALSE	0.479216	no
CDV3	-0.055582	0.883167	0.0797919	0.837844	-0.461704	0.220786	-0.00299904	0.00613096	-0.302891	1620	817	1218.5	FALSE	FALSE	FALSE	FALSE	0.053957	no
IGHV3-48	-0.263006	0.663445	-0.225877	0.676398	-0.324889	0.807926	-0.0468664	-0.0383533	-0.030094	1254	1187	1220.5	FALSE	FALSE	FALSE	FALSE	0.178195	no
EEF1AKNMT	-0.237142	0.354572	-0.400977	0.170983	0.131487	0.758223	-0.106784	-0.307568	0.0158051	894	1548	1221	FALSE	FALSE	FALSE	FALSE	0.450295	no
UBE2V1	-0.0561269	0.866032	0.0660428	0.856058	-0.422636	0.211144	-0.00350603	0.00445767	-0.285457	1605	838	1221.5	FALSE	FALSE	FALSE	FALSE	0.0624661	no
COX6B1	-0.136524	0.674587	-0.0873994	0.823741	-0.283898	0.430675	-0.0233404	-0.00735983	-0.103864	1404	1042	1223	FALSE	FALSE	FALSE	FALSE	0.170962	no
SNAP23	-0.378398	0.369955	-0.680874	0.0997899	0.453413	0.567685	-0.163411	-0.681496	0.111491	662	1785	1223.5	FALSE	FALSE	FALSE	FALSE	0.431851	no
LSM1	-0.203685	0.604701	-0.21381	0.633453	-0.17331	0.721489	-0.0444969	-0.0423954	-0.0245703	1243	1206	1224.5	FALSE	FALSE	FALSE	FALSE	0.218459	no
VIM	-0.196729	0.623782	-0.211066	0.607229	-0.153719	0.712564	-0.040323	-0.0457268	-0.0226237	1234	1215	1224.5	FALSE	FALSE	FALSE	FALSE	0.204967	no
HBA1	-1.3152	0.0424736	-2.05605	0.00229307	0.907329	0.125862	-1.8043	-5.4271	0.816693	130	2319	1224.5	less	less	FALSE	FALSE	1.37188	no
SRSF2	-0.239606	0.407135	-0.323356	0.304818	0.011646	0.970759	-0.093509	-0.166839	0.000150102	1033	1417	1225	FALSE	FALSE	FALSE	FALSE	0.390262	no
DES	-0.312227	0.628828	-0.37518	0.589753	-0.123368	0.893147	-0.0629038	-0.08604	-0.00605451	1143	1308	1225.5	FALSE	FALSE	FALSE	FALSE	0.201468	no
B3GAT3	-0.288893	0.451059	-0.434844	0.261533	0.112473	0.842665	-0.0998894	-0.253285	0.00836181	941	1510	1225.5	FALSE	FALSE	FALSE	FALSE	0.345766	no
GJA1	-0.201973	0.211924	-0.316255	0.0645376	0.140876	0.582548	-0.136093	-0.376403	0.0330592	838	1613	1225.5	FALSE	FALSE	FALSE	FALSE	0.67382	no
C4B	-0.239567	0.491227	-0.303795	0.432424	-0.0468801	0.940217	-0.0739585	-0.110609	-0.00125508	1100	1352	1226	FALSE	FALSE	FALSE	FALSE	0.308718	no
HMG20A	-0.454799	0.24312	-0.74423	0.105486	0.341137	0.426797	-0.279328	-0.726967	0.126145	646	1806	1226	FALSE	FALSE	FALSE	FALSE	0.614179	no
CADPS	0.0813764	0.905487	0.668866	0.282148	-2.26858	0.132357	0.00350876	0.367557	-1.99239	2173	280	1226.5	FALSE	FALSE	FALSE	FALSE	0.0431176	no
GDPD2	-0.307969	0.650326	0.495564	0.392894	-1.64719	0.194671	-0.0575498	0.201063	-1.17066	2037	420	1228.5	FALSE	FALSE	FALSE	FALSE	0.186869	no
ACP3	-0.32827	0.645611	-0.467314	0.62366	-0.09653	0.931604	-0.0623809	-0.0958238	-0.00297012	1122	1335	1228.5	FALSE	FALSE	FALSE	FALSE	0.190029	no
POTEE	0.00896539	0.975468	0.213347	0.475965	-0.604181	0.0823069	9.6708e-05	0.0687886	-0.655273	1845	613	1229	FALSE	FALSE	FALSE	FALSE	0.0107868	no
OSTC	-0.144532	0.656844	-0.0410468	0.908546	-0.454987	0.484035	-0.0263825	-0.00170973	-0.143377	1467	992	1229.5	FALSE	FALSE	FALSE	FALSE	0.182538	no
S100A2	-0.289773	0.730664	-0.276634	0.743103	-0.312767	0.808631	-0.039491	-0.0356722	-0.0288528	1264	1195	1229.5	FALSE	FALSE	FALSE	FALSE	0.136282	no
CMBL	-0.2563	0.536053	-0.331463	0.478099	-0.0496008	0.92543	-0.0694039	-0.106228	-0.00166938	1110	1349	1229.5	FALSE	FALSE	FALSE	FALSE	0.270792	no
VCP	-0.0864556	0.4318	-0.0424945	0.714025	-0.218339	0.34865	-0.0315318	-0.00621637	-0.099914	1413	1048	1230.5	FALSE	FALSE	FALSE	FALSE	0.364717	no
CHP1	-0.0250161	0.958057	0.251261	0.602279	-0.853849	0.208837	-0.000465511	0.0553283	-0.580781	1810	652	1231	FALSE	FALSE	FALSE	FALSE	0.0186084	no
KRT35	-0.26109	0.658232	-0.291836	0.662476	-0.199599	0.849476	-0.0474194	-0.052189	-0.0141414	1214	1248	1231	FALSE	FALSE	FALSE	FALSE	0.181621	no
SNAP29	-0.0268524	0.926618	0.14571	0.615989	-0.54454	0.132848	-0.000888798	0.0306613	-0.477368	1744	720	1232	FALSE	FALSE	FALSE	FALSE	0.0330994	no
GOLGA2	-0.279253	0.269073	-0.449647	0.101845	0.23193	0.582184	-0.159211	-0.446076	0.0544895	793	1675	1234	FALSE	FALSE	FALSE	FALSE	0.570131	no
NDUFS1	-0.154666	0.646793	-0.124533	0.751362	-0.245066	0.596092	-0.0292683	-0.0154609	-0.0550632	1344	1125	1234.5	FALSE	FALSE	FALSE	FALSE	0.189235	no
PKM	-0.152945	0.319199	-0.204245	0.214241	0.000952047	0.995279	-0.0758514	-0.136659	1.95674e-06	1072	1398	1235	FALSE	FALSE	FALSE	FALSE	0.495938	no
IRGQ	0.165052	0.758532	0.699997	0.171338	-1.43978	0.00896342	0.0198106	0.5363	-2.94799	2278	192	1235	FALSE	FALSE	less	FALSE	0.120026	no
PKN2	-0.222274	0.685375	-1.08179	0.0418499	0.637238	0.311302	-0.036469	-1.49103	0.322964	456	2015	1235.5	FALSE	less	FALSE	FALSE	0.164072	no
ENOPH1	-0.145266	0.587648	-0.118609	0.673815	-0.225239	0.645046	-0.0335394	-0.0203366	-0.0428876	1324	1155	1239.5	FALSE	FALSE	FALSE	FALSE	0.230882	no
WDR26	-0.139893	0.573568	-0.10353	0.700912	-0.248982	0.626982	-0.0337723	-0.0159785	-0.0504797	1342	1138	1240	FALSE	FALSE	FALSE	FALSE	0.241415	no
PRG2	-0.342197	0.617094	-0.809733	0.224513	0.43703	0.642199	-0.071741	-0.525321	0.0840541	744	1739	1241.5	FALSE	FALSE	FALSE	FALSE	0.209648	no
EPHA4	0.15458	0.753865	0.701	0.114426	-1.84896	0.00933661	0.018968	0.659974	-3.75304	2350	134	1242	FALSE	FALSE	less	FALSE	0.122706	no
UGP2	0.145506	0.672623	0.545363	0.0922205	-1.05407	0.00142461	0.0250602	0.564544	-3.00019	2302	186	1244	FALSE	FALSE	less	FALSE	0.172228	no
MLST8	-0.053906	0.819756	0.0403449	0.865523	-0.43091	0.299143	-0.00465292	0.00253049	-0.225849	1582	909	1245.5	FALSE	FALSE	FALSE	FALSE	0.0863154	no
PTGS1	-0.637356	0.212028	-1.1751	0.0381661	0.706992	0.285582	-0.429327	-1.66666	0.384794	419	2073	1246	FALSE	less	FALSE	FALSE	0.673606	no
NDUFS2	-0.227163	0.622086	-0.269414	0.638486	-0.110972	0.830498	-0.0468295	-0.052495	-0.00895113	1211	1282	1246.5	FALSE	FALSE	FALSE	FALSE	0.206149	no
PPP3CA	-0.111157	0.793283	0.449828	0.146261	-1.79411	0.109147	-0.0111793	0.375549	-1.72592	2180	319	1249.5	FALSE	FALSE	FALSE	FALSE	0.100572	no
SRSF10	-0.0816053	0.548811	-0.0342095	0.825781	-0.223793	0.354381	-0.0212644	-0.00284401	-0.100825	1454	1046	1250	FALSE	FALSE	FALSE	FALSE	0.260577	no
NHLRC2	-0.632646	0.0698513	-1.04664	0.00470313	0.609328	0.109966	-0.731228	-2.43617	0.584189	304	2197	1250.5	FALSE	less	FALSE	FALSE	1.15583	no
RAB6B	0.163678	0.66551	0.622175	0.069713	-1.21181	0.000480839	0.0289456	0.719661	-4.0208	2379	123	1251	FALSE	FALSE	less	FALSE	0.176845	no
DDX50	-0.543901	0.368572	-1.20087	0.0358681	0.934279	0.346107	-0.235769	-1.73561	0.430506	401	2106	1253.5	FALSE	less	FALSE	FALSE	0.433477	no
CDC40	-0.113062	0.777994	0.0186256	0.965787	-0.595918	0.523235	-0.0123265	0.000281596	-0.167634	1546	963	1254.5	FALSE	FALSE	FALSE	FALSE	0.109023	no
FOXK1	-0.384708	0.232864	-0.600886	0.106663	0.263826	0.339427	-0.243481	-0.584052	0.123801	709	1801	1255	FALSE	FALSE	FALSE	FALSE	0.632897	no
SORD	-0.290773	0.30981	-0.463678	0.11822	0.227941	0.488501	-0.147976	-0.429973	0.0709203	806	1705	1255.5	FALSE	FALSE	FALSE	FALSE	0.508904	no
NAE1	-0.121433	0.494856	-0.130684	0.501175	-0.0936782	0.737387	-0.0371003	-0.0392066	-0.012394	1253	1259	1256	FALSE	FALSE	FALSE	FALSE	0.305521	no
PSMA1	-0.117284	0.387155	-0.135844	0.389661	-0.061604	0.825963	-0.0483346	-0.0556028	-0.00511557	1201	1312	1256.5	FALSE	FALSE	FALSE	FALSE	0.412115	no
GATAD2B	-0.377558	0.146558	-0.58319	0.0635746	0.239339	0.208326	-0.314879	-0.697913	0.163051	655	1859	1257	FALSE	FALSE	FALSE	FALSE	0.83399	no
NPEPPS	0.127379	0.649773	0.429353	0.103695	-0.778544	0.00464033	0.0238502	0.422587	-1.81669	2208	308	1258	FALSE	FALSE	FALSE	FALSE	0.187238	no
ABCE1	-0.300284	0.353908	-0.49205	0.13139	0.275014	0.542424	-0.135461	-0.433711	0.0730604	804	1713	1258.5	FALSE	FALSE	FALSE	FALSE	0.45111	no
PGAM1	-0.0290688	0.895485	0.122087	0.603116	-0.482535	0.190265	-0.0013936	0.0268102	-0.347735	1732	786	1259	FALSE	FALSE	FALSE	FALSE	0.0479416	no
RIC8A	-0.264038	0.604304	-0.354559	0.525735	0.00752529	0.9922	-0.057757	-0.0990047	2.5593e-05	1117	1401	1259	FALSE	FALSE	FALSE	FALSE	0.218745	no
RPS27A	-0.0674554	0.65734	-0.0220924	0.892877	-0.203544	0.298061	-0.012291	-0.00108713	-0.107002	1483	1037	1260	FALSE	FALSE	FALSE	FALSE	0.18221	no
CISD1	0.0947129	0.828081	0.605214	0.164692	-1.43679	0.040674	0.00775959	0.474081	-1.99812	2242	279	1260.5	FALSE	FALSE	less	FALSE	0.0819274	no
AGL	-0.0852827	0.814087	0.100542	0.782117	-0.642757	0.408346	-0.00761825	0.0107307	-0.250014	1649	873	1261	FALSE	FALSE	FALSE	FALSE	0.0893294	no
AIFM1	-0.544457	0.174147	-0.827228	0.0959395	0.303858	0.204098	-0.413288	-0.842121	0.209711	611	1912	1261.5	FALSE	FALSE	FALSE	FALSE	0.759083	no
PIP	-0.314333	0.516408	-0.426734	0.407558	0.135271	0.914153	-0.0902156	-0.166345	0.00527302	1037	1488	1262.5	FALSE	FALSE	FALSE	FALSE	0.287007	no
SYNM	-0.247649	0.266932	-0.413139	0.0675259	0.248819	0.399906	-0.142051	-0.483591	0.0990406	762	1764	1263	FALSE	FALSE	FALSE	FALSE	0.573599	no
RER1	-0.273744	0.492099	-0.3962	0.362601	0.0936247	0.850886	-0.0842988	-0.174554	0.00656576	1028	1500	1264	FALSE	FALSE	FALSE	FALSE	0.307948	no
IGLV1-47	-0.029733	0.922386	0.0650988	0.858091	-0.314229	0.214932	-0.00104325	0.00432691	-0.20981	1604	926	1265	FALSE	FALSE	FALSE	FALSE	0.0350871	no
METAP2	-0.281664	0.484406	-0.522131	0.340075	0.139152	0.670162	-0.0886651	-0.244579	0.0241875	952	1582	1267	FALSE	FALSE	FALSE	FALSE	0.31479	no
UFD1	-0.0589841	0.814544	-0.0138752	0.961812	-0.23942	0.34327	-0.00525462	-0.000234629	-0.111178	1504	1031	1267.5	FALSE	FALSE	FALSE	FALSE	0.0890853	no
OGDH	-0.400783	0.321346	-0.618043	0.205721	0.250997	0.477656	-0.197596	-0.424423	0.0805411	809	1726	1267.5	FALSE	FALSE	FALSE	FALSE	0.493027	no
GOLM1	-0.172111	0.644483	-0.200216	0.648895	-0.0948212	0.787089	-0.0328368	-0.0376057	-0.00985913	1259	1277	1268	FALSE	FALSE	FALSE	FALSE	0.190788	no
NCAPH	-0.308991	0.393969	-0.456962	0.23378	0.282889	0.734001	-0.124999	-0.288431	0.037993	908	1630	1269	FALSE	FALSE	FALSE	FALSE	0.404538	no
MAPK1IP1L	-0.252007	0.49692	-0.405172	0.31151	0.130905	0.74959	-0.076538	-0.205231	0.0163861	990	1549	1269.5	FALSE	FALSE	FALSE	FALSE	0.303713	no
NOMO1	-0.325772	0.310479	-0.514992	0.170691	0.241889	0.500498	-0.165482	-0.395406	0.0727111	831	1710	1270.5	FALSE	FALSE	FALSE	FALSE	0.507968	no
MYO6	-0.0773404	0.800316	0.105113	0.722004	-0.533473	0.328038	-0.00748179	0.0148693	-0.258241	1675	867	1271	FALSE	FALSE	FALSE	FALSE	0.0967384	no
TFRC	-0.32292	0.381952	-0.549566	0.13258	0.35702	0.495886	-0.134978	-0.482257	0.108755	764	1779	1271.5	FALSE	FALSE	FALSE	FALSE	0.417991	no
SERPINB3	-0.250916	0.512638	-0.364615	0.37609	0.0901831	0.848501	-0.072813	-0.154855	0.00643433	1048	1498	1273	FALSE	FALSE	FALSE	FALSE	0.290189	no
VPS13C	0.130456	0.770336	0.645988	0.152196	-1.41614	0.0359859	0.0147833	0.528156	-2.04472	2272	274	1273	FALSE	FALSE	less	FALSE	0.11332	no
ABI1	0.200644	0.491935	0.622112	0.0256958	-1.06376	4.53945e-06	0.0618169	0.989245	-5.68368	2476	71	1273.5	FALSE	FALSE	less	FALSE	0.308093	no
ZRANB2	-0.245966	0.22082	-0.436274	0.031126	0.324956	0.286287	-0.161344	-0.657411	0.176515	671	1878	1274.5	FALSE	FALSE	FALSE	FALSE	0.655961	no
ACTN4	-0.206544	0.318762	-0.30378	0.206188	0.0851643	0.582764	-0.102556	-0.208313	0.0199716	987	1564	1275.5	FALSE	FALSE	FALSE	FALSE	0.496534	no
PGRMC1	-0.166057	0.537314	-0.218974	0.464098	-0.00730547	0.975144	-0.0447974	-0.0730038	-7.98582e-05	1166	1387	1276.5	FALSE	FALSE	FALSE	FALSE	0.269772	no
RAB5A	0.00102394	0.994978	0.160777	0.315851	-0.478235	0.0782154	2.23876e-06	0.0804717	-0.529266	1878	678	1278	FALSE	FALSE	FALSE	FALSE	0.00218642	no
GNA13	-0.0612828	0.783257	0.0178479	0.937404	-0.298675	0.36121	-0.00650185	0.000501047	-0.132086	1552	1004	1278	FALSE	FALSE	FALSE	FALSE	0.106096	no
UFSP2	-0.129132	0.796648	-0.0676598	0.895226	-0.29818	0.610483	-0.0127497	-0.00325222	-0.0639077	1444	1113	1278.5	FALSE	FALSE	FALSE	FALSE	0.0987338	no
WDR13	0.29545	0.452222	0.55802	0.183025	-0.754828	0.0119446	0.101826	0.411534	-1.4514	2204	356	1280	FALSE	FALSE	FALSE	FALSE	0.344648	no
EPM2AIP1	-0.0751997	0.764132	0.0944276	0.681771	-0.584082	0.377419	-0.00878569	0.0157091	-0.24717	1683	878	1280.5	FALSE	FALSE	FALSE	FALSE	0.116831	no
MDH1	0.124973	0.59336	0.460239	0.0336754	-0.880823	0.000730106	0.0283292	0.677788	-2.7628	2358	206	1282	FALSE	FALSE	FALSE	FALSE	0.226682	no
CISD2	-0.171812	0.589866	-0.217589	0.569654	-0.0344811	0.932634	-0.0393874	-0.0531765	-0.00104438	1207	1357	1282	FALSE	FALSE	FALSE	FALSE	0.229247	no
MGST1	-0.392262	0.548081	-1.044	0.15936	0.585341	0.370572	-0.102441	-0.832714	0.252356	615	1949	1282	FALSE	FALSE	FALSE	FALSE	0.261155	no
PTRHD1	-0.0280614	0.934742	0.0757583	0.840642	-0.33952	0.288824	-0.00082243	0.00571135	-0.183126	1617	950	1283.5	FALSE	FALSE	FALSE	FALSE	0.0293083	no
ENO2	0.0634834	0.816731	0.397994	0.0932996	-0.940047	0.0308285	0.00558152	0.409981	-1.42046	2202	366	1284	FALSE	FALSE	FALSE	FALSE	0.0879208	no
PIGK	-0.175383	0.644412	-0.256052	0.575548	-0.0140433	0.9655	-0.0334694	-0.0614316	-0.000214126	1187	1381	1284	FALSE	FALSE	FALSE	FALSE	0.190837	no
KDELR1	-0.153222	0.72324	-0.190189	0.682311	-0.116254	0.868073	-0.021561	-0.0315747	-0.00714309	1277	1295	1286	FALSE	FALSE	FALSE	FALSE	0.140718	no
HNRNPUL1	-0.222559	0.463354	-0.349464	0.253897	0.158155	0.694579	-0.0743541	-0.208051	0.0250326	988	1584	1286	FALSE	FALSE	FALSE	FALSE	0.334087	no
WDR92	-0.296009	0.444243	-0.497154	0.227749	0.257141	0.564187	-0.104307	-0.319443	0.0639193	883	1692	1287.5	FALSE	FALSE	FALSE	FALSE	0.352379	no
EPN1	0.127191	0.728139	0.563793	0.106429	-1.18261	0.0212479	0.0175251	0.548537	-1.97814	2293	283	1288	FALSE	FALSE	less	FALSE	0.137786	no
TMED2	-0.304195	0.376935	-0.616688	0.0986381	0.398913	0.342453	-0.128898	-0.620361	0.185654	690	1887	1288.5	FALSE	FALSE	FALSE	FALSE	0.423733	no
HSD17B12	-0.212238	0.654978	-0.291616	0.548104	0.0258972	0.979022	-0.0390036	-0.0761519	0.000238451	1157	1421	1289	FALSE	FALSE	FALSE	FALSE	0.183773	no
PRDX5	-0.0370801	0.851768	0.154038	0.413963	-0.610434	0.217096	-0.00258369	0.0590024	-0.40493	1824	758	1291	FALSE	FALSE	FALSE	FALSE	0.0696785	no
TTC38	-0.101341	0.779744	-0.0581688	0.891249	-0.220063	0.612552	-0.0109497	-0.00290851	-0.0468421	1451	1145	1298	FALSE	FALSE	FALSE	FALSE	0.108048	no
GAMT	-0.149598	0.742932	-0.287938	0.587145	0.0348549	0.967603	-0.0193057	-0.0665869	0.000498519	1178	1428	1303	FALSE	FALSE	FALSE	FALSE	0.129051	no
SEC31A	-0.0840018	0.623493	-0.0876639	0.625485	-0.0730157	0.742408	-0.0172345	-0.0178644	-0.0094451	1332	1279	1305.5	FALSE	FALSE	FALSE	FALSE	0.205168	no
PCSK1N	0.1907	0.770206	1.05182	0.046803	-2.96675	9.01933e-07	0.0216241	1.39864	-17.9335	2605	7	1306	FALSE	more	less	FALSE	0.113393	no
VTN	-0.691781	0.263236	-1.14791	0.120018	0.676613	0.282464	-0.400994	-1.05694	0.371485	549	2064	1306.5	FALSE	FALSE	FALSE	FALSE	0.579654	no
MRPL58	-0.159115	0.687714	-0.66949	0.0991834	0.521384	0.332907	-0.0258709	-0.671874	0.249054	667	1947	1307	FALSE	FALSE	FALSE	FALSE	0.162592	no
RPS18	0.0177576	0.937387	0.164608	0.496939	-0.422793	0.194747	0.000498654	0.0499909	-0.300406	1797	819	1308	FALSE	FALSE	FALSE	FALSE	0.0280811	no
TNS3	-0.217554	0.666566	-0.449558	0.406	0.246454	0.770708	-0.0383236	-0.17599	0.0278764	1025	1592	1308.5	FALSE	FALSE	FALSE	FALSE	0.176157	no
YWHAG	0.0872799	0.803076	0.573808	0.0505	-1.3723	0.0188017	0.00831282	0.744061	-2.36832	2384	235	1309.5	FALSE	FALSE	less	FALSE	0.0952433	no
CBX1	-0.275656	0.197019	-0.453497	0.048258	0.257868	0.144866	-0.194473	-0.596997	0.21636	702	1918	1310	FALSE	FALSE	FALSE	FALSE	0.705492	no
DDOST	-0.318309	0.248206	-0.535056	0.0629152	0.331932	0.185765	-0.192637	-0.642733	0.242654	679	1941	1310	FALSE	FALSE	FALSE	FALSE	0.605188	no
ME1	0.0180605	0.963921	0.233526	0.581192	-0.628337	0.32308	0.000288218	0.0550377	-0.308319	1808	813	1310.5	FALSE	FALSE	FALSE	FALSE	0.0159585	no
RPLP2	-0.147332	0.613322	-0.20364	0.529011	0.0215927	0.955292	-0.0312803	-0.0563138	0.000428909	1198	1426	1312	FALSE	FALSE	FALSE	FALSE	0.212311	no
ITGAV	-0.201477	0.696137	-0.432964	0.491147	0.203625	0.826445	-0.0316934	-0.133694	0.0168573	1073	1551	1312	FALSE	FALSE	FALSE	FALSE	0.157305	no
PSMA4	-0.11581	0.37875	-0.187212	0.175413	0.0983965	0.643453	-0.0488311	-0.141521	0.0188413	1066	1560	1313	FALSE	FALSE	FALSE	FALSE	0.421648	no
SYNPO2	-0.18729	0.700342	-0.238287	0.642359	-0.000302031	0.99977	-0.0289719	-0.045804	-3.01183e-08	1233	1395	1314	FALSE	FALSE	FALSE	FALSE	0.15469	no
RAB13	-0.813712	0.0830768	-1.39435	0.00281527	0.928201	0.0633695	-0.879232	-3.55626	1.1121	209	2420	1314.5	FALSE	less	FALSE	FALSE	1.08052	no
PRMT6	-0.122104	0.670067	-0.138045	0.647449	-0.0636542	0.889143	-0.0212317	-0.0260622	-0.00324816	1297	1333	1315	FALSE	FALSE	FALSE	FALSE	0.173882	no
TBC1D24	0.329676	0.435683	0.678583	0.129532	-0.949648	0.0116196	0.118957	0.602325	-1.83739	2327	304	1315.5	FALSE	FALSE	FALSE	FALSE	0.36083	no
PGLYRP2	-0.0495794	0.934925	0.138658	0.864202	-0.426053	0.466188	-0.00144886	0.00878874	-0.141211	1638	993	1315.5	FALSE	FALSE	FALSE	FALSE	0.0292231	no
DERA	-0.466708	0.280546	-0.809282	0.0854466	0.47537	0.200269	-0.257621	-0.86456	0.331991	605	2026	1315.5	FALSE	FALSE	FALSE	FALSE	0.551996	no
LSM5	-0.188549	0.730805	-0.263432	0.675224	-0.00134194	0.998249	-0.0256801	-0.0449289	-1.02121e-06	1239	1394	1316.5	FALSE	FALSE	FALSE	FALSE	0.136198	no
FIS1	-0.0268114	0.902673	0.102571	0.641072	-0.414959	0.339267	-0.00119229	0.0198058	-0.194806	1700	934	1317	FALSE	FALSE	FALSE	FALSE	0.0444696	no
PRDX2	-0.0189761	0.932245	0.0659219	0.788062	-0.27367	0.341295	-0.000578199	0.00681894	-0.127768	1627	1007	1317	FALSE	FALSE	FALSE	FALSE	0.0304699	no
CST3	0.105987	0.851539	0.734183	0.180689	-1.7786	0.13305	0.0073974	0.545548	-1.55803	2291	345	1318	FALSE	FALSE	FALSE	FALSE	0.0697953	no
PDXP	0.22846	0.671795	0.612719	0.249179	-0.924319	0.0740064	0.0394695	0.369769	-1.04516	2175	461	1318	FALSE	FALSE	FALSE	FALSE	0.172764	no
F13A1	-0.357902	0.485056	-0.602322	0.250104	0.375359	0.501952	-0.112456	-0.362525	0.112359	850	1787	1318.5	FALSE	FALSE	FALSE	FALSE	0.314208	no
GPD1	-0.0717056	0.90927	0.417662	0.42695	-1.53981	0.421023	-0.00296196	0.154377	-0.578498	1985	653	1319	FALSE	FALSE	FALSE	FALSE	0.0413072	no
CAP2	0.117601	0.843889	0.440012	0.469308	-0.849632	0.226861	0.00866893	0.144562	-0.547367	1970	668	1319	FALSE	FALSE	FALSE	FALSE	0.0737148	no
MTX1	-0.195561	0.610645	-0.290053	0.50564	0.0879127	0.858105	-0.0418915	-0.0859015	0.00584266	1144	1494	1319	FALSE	FALSE	FALSE	FALSE	0.214211	no
FARP1	0.107287	0.568112	0.336706	0.0714694	-0.580969	0.0155055	0.0263461	0.385825	-1.05127	2182	458	1320	FALSE	FALSE	FALSE	FALSE	0.245566	no
ATP12A	-0.139867	0.760266	-0.157781	0.737905	-0.0995627	0.905667	-0.0166491	-0.020827	-0.00428432	1322	1319	1320.5	FALSE	FALSE	FALSE	FALSE	0.119034	no
NDUFA6	-0.0934695	0.640384	-0.108669	0.610621	-0.0478695	0.879213	-0.0180919	-0.0232801	-0.00267619	1305	1336	1320.5	FALSE	FALSE	FALSE	FALSE	0.19356	no
XPNPEP1	0.111921	0.76151	0.505433	0.101644	-1.46213	0.128089	0.013243	0.501854	-1.30493	2256	386	1321	FALSE	FALSE	FALSE	FALSE	0.118325	no
TECR	-0.468952	0.51368	-1.02178	0.188217	0.636703	0.322477	-0.135671	-0.74114	0.312941	639	2003	1321	FALSE	FALSE	FALSE	FALSE	0.289307	no
DBN1	0.0870683	0.754481	0.305129	0.265637	-0.567113	0.0793352	0.0106529	0.175666	-0.624127	2011	632	1321.5	FALSE	FALSE	FALSE	FALSE	0.122351	no
AMPD2	-0.0763766	0.765117	-0.0382924	0.88108	-0.190629	0.692706	-0.00888045	-0.00210548	-0.0303961	1462	1186	1324	FALSE	FALSE	FALSE	FALSE	0.116272	no
SARS2	-0.572642	0.17396	-0.945716	0.0453297	0.546579	0.131525	-0.434951	-1.27068	0.481533	503	2146	1324.5	FALSE	FALSE	FALSE	FALSE	0.759551	no
PBXIP1	-0.387641	0.513132	-0.623465	0.34347	0.319832	0.535618	-0.112327	-0.289357	0.0867209	907	1743	1325	FALSE	FALSE	FALSE	FALSE	0.289771	no
SH3D19	-0.41379	0.642851	-0.847603	0.414994	0.56229	0.658884	-0.079402	-0.323749	0.101882	881	1770	1325.5	FALSE	FALSE	FALSE	FALSE	0.19189	no
CYBB	-0.0952383	0.783461	-0.0774893	0.839586	-0.166234	0.790957	-0.0100936	-0.00588415	-0.0169304	1420	1232	1326	FALSE	FALSE	FALSE	FALSE	0.105983	no
YIPF6	-0.0446669	0.930388	0.119507	0.850409	-0.373014	0.47204	-0.00139969	0.00840995	-0.12161	1636	1017	1326.5	FALSE	FALSE	FALSE	FALSE	0.031336	no
DLG1	-0.213441	0.438192	-0.434122	0.144799	0.33826	0.420821	-0.0764835	-0.36433	0.127153	848	1807	1327.5	FALSE	FALSE	FALSE	FALSE	0.358335	no
DRAP1	-0.136035	0.627534	-0.176709	0.538328	0.0266593	0.950391	-0.0275284	-0.0475263	0.000589105	1225	1432	1328.5	FALSE	FALSE	FALSE	FALSE	0.202363	no
NUP37	-0.206014	0.659891	-0.618347	0.297492	0.412484	0.546656	-0.0371913	-0.325575	0.108189	880	1778	1329	FALSE	FALSE	FALSE	FALSE	0.180528	no
TSPAN18	-0.14513	0.726495	-0.307657	0.490417	0.139291	0.797778	-0.0201394	-0.0951997	0.013667	1123	1539	1331	FALSE	FALSE	FALSE	FALSE	0.138768	no
MAP2K2	0.0145217	0.964003	0.205025	0.529225	-0.556987	0.316425	0.000231205	0.0566605	-0.278342	1818	846	1332	FALSE	FALSE	FALSE	FALSE	0.0159214	no
SRSF6	-0.224006	0.314057	-0.448489	0.0435372	0.449444	0.23841	-0.112673	-0.610456	0.279858	693	1972	1332.5	FALSE	FALSE	FALSE	FALSE	0.502991	no
TSN	-0.0882017	0.611998	-0.113738	0.575418	-0.0115934	0.956156	-0.018809	-0.0272989	-0.000225739	1290	1380	1335	FALSE	FALSE	FALSE	FALSE	0.21325	no
PRKCA	0.200269	0.609455	0.600953	0.143572	-1.00178	0.065647	0.0430696	0.506563	-1.1849	2258	413	1335.5	FALSE	FALSE	FALSE	FALSE	0.215059	no
UBA1	0.0931436	0.60782	0.26742	0.132985	-0.429686	0.0270346	0.0201399	0.234313	-0.673782	2071	600	1335.5	FALSE	FALSE	FALSE	FALSE	0.216225	no
MRPS26	-0.14175	0.568971	-0.290738	0.241216	0.230721	0.640783	-0.034716	-0.179558	0.0445958	1022	1651	1336.5	FALSE	FALSE	FALSE	FALSE	0.24491	no
HSPA2	-0.0976939	0.66791	-0.124194	0.630968	-0.0181926	0.956148	-0.017124	-0.024838	-0.000354298	1299	1375	1337	FALSE	FALSE	FALSE	FALSE	0.175282	no
OXSR1	-0.064162	0.7079	-0.0661134	0.718132	-0.0583079	0.725063	-0.00962612	-0.00950683	-0.0081412	1385	1290	1337.5	FALSE	FALSE	FALSE	FALSE	0.150028	no
RCC1	-0.486635	0.138153	-0.901639	0.00844225	0.758377	0.100279	-0.41833	-1.86959	0.75746	381	2295	1338	FALSE	FALSE	FALSE	FALSE	0.859639	no
PCDHGB5	-0.0871331	0.783866	-0.0801895	0.814941	-0.106228	0.794869	-0.00921505	-0.00712677	-0.0105914	1406	1272	1339	FALSE	FALSE	FALSE	FALSE	0.105758	no
PDE4DIP	0.194934	0.564197	0.478809	0.142725	-0.940566	0.0977107	0.0484546	0.404834	-0.950026	2194	486	1340	FALSE	FALSE	FALSE	FALSE	0.248569	no
SPAG6	-0.226481	0.556141	-0.357127	0.440424	0.165459	0.663579	-0.0577108	-0.127183	0.0294694	1082	1600	1341	FALSE	FALSE	FALSE	FALSE	0.254815	no
RNF170	-0.0691288	0.820636	-0.0328375	0.920194	-0.178003	0.707921	-0.00593465	-0.00118612	-0.0267032	1482	1202	1342	FALSE	FALSE	FALSE	FALSE	0.0858492	no
GCLC	-0.181786	0.653725	-0.280816	0.555839	0.115303	0.825358	-0.0335586	-0.0716224	0.00961141	1170	1515	1342.5	FALSE	FALSE	FALSE	FALSE	0.184605	no
S100A7L2	0.0997438	0.832393	0.426784	0.396126	-0.772363	0.210028	0.00794673	0.171638	-0.523449	2006	680	1343	FALSE	FALSE	FALSE	FALSE	0.0796715	no
RABL6	-0.0331429	0.934475	0.0696432	0.877531	-0.290108	0.554854	-0.000975467	0.00395138	-0.0742159	1599	1089	1344	FALSE	FALSE	FALSE	FALSE	0.0294321	no
ENO1	-0.0484817	0.771879	-0.00645919	0.967228	-0.174549	0.648193	-0.00545181	-9.3471e-05	-0.0328668	1511	1179	1345	FALSE	FALSE	FALSE	FALSE	0.112451	no
DNMT3A	-0.138367	0.814951	-0.3037	0.627141	0.109632	0.861147	-0.0122965	-0.0615402	0.00711759	1186	1504	1345	FALSE	FALSE	FALSE	FALSE	0.0888684	no
HBG1	-0.403403	0.407258	-0.89333	0.0348044	1.06638	0.281447	-0.15738	-1.3028	0.587151	492	2199	1345.5	FALSE	FALSE	FALSE	FALSE	0.390131	no
NT5DC1	-0.141648	0.724533	-0.370435	0.374645	0.258728	0.6764	-0.0198225	-0.157946	0.0439311	1046	1648	1347	FALSE	FALSE	FALSE	FALSE	0.139942	no
SAR1B	-0.0936247	0.66181	-0.129468	0.569304	0.0139045	0.955111	-0.0167838	-0.031675	0.00027734	1276	1423	1349.5	FALSE	FALSE	FALSE	FALSE	0.179266	no
GNAZ	0.244319	0.592561	0.863058	0.0439326	-1.6119	0.00870177	0.0555255	1.17135	-3.32114	2538	161	1349.5	FALSE	FALSE	less	FALSE	0.227267	no
KHDRBS3	0.0199496	0.962911	0.239975	0.587378	-0.640126	0.421261	0.000327454	0.0554539	-0.240334	1811	889	1350	FALSE	FALSE	FALSE	FALSE	0.016414	no
GORASP2	-0.0540264	0.869628	-0.00144896	0.996752	-0.24681	0.732494	-0.00327759	-2.04728e-06	-0.0333677	1524	1178	1351	FALSE	FALSE	FALSE	FALSE	0.0606664	no
IGKV3-15	-0.220646	0.6143	-0.313168	0.536595	0.1186	0.700456	-0.046693	-0.084666	0.0183378	1145	1557	1351	FALSE	FALSE	FALSE	FALSE	0.211619	no
FAU	-0.149773	0.531893	-0.256233	0.342617	0.169604	0.630762	-0.0410642	-0.119197	0.0339436	1091	1615	1353	FALSE	FALSE	FALSE	FALSE	0.274176	no
ARF5	-0.0420128	0.786963	-0.00384465	0.980741	-0.156517	0.65385	-0.00437125	-3.24707e-05	-0.0288809	1514	1193	1353.5	FALSE	FALSE	FALSE	FALSE	0.104046	no
OXCT1	0.156227	0.77017	0.605113	0.240832	-1.63932	0.333497	0.0177183	0.374133	-0.781804	2178	537	1357.5	FALSE	FALSE	FALSE	FALSE	0.113413	no
BCAP31	-0.139061	0.397337	-0.286036	0.0585511	0.301863	0.284868	-0.0557414	-0.352529	0.164623	855	1861	1358	FALSE	FALSE	FALSE	FALSE	0.400841	no
PAM16	-0.326943	0.500717	-0.523243	0.330841	0.458259	0.591427	-0.098216	-0.251356	0.104528	947	1773	1360	FALSE	FALSE	FALSE	FALSE	0.300407	no
SLC25A4	0.27798	0.629507	0.614654	0.337295	-1.06871	0.241302	0.0558738	0.29011	-0.659866	2115	607	1361	FALSE	FALSE	FALSE	FALSE	0.200999	no
ALDH6A1	-0.34393	0.455145	-0.586424	0.288167	0.38355	0.40249	-0.117573	-0.316877	0.151596	886	1838	1362	FALSE	FALSE	FALSE	FALSE	0.341851	no
PABPN1	-0.156983	0.438105	-0.36834	0.0481159	0.477086	0.267792	-0.0562662	-0.485365	0.27299	761	1963	1362	FALSE	FALSE	FALSE	FALSE	0.358422	no
SDHB	-0.11182	0.732159	-0.173399	0.630984	0.0575231	0.904464	-0.0151398	-0.0346767	0.00250851	1267	1458	1362.5	FALSE	FALSE	FALSE	FALSE	0.135394	no
VGF	0.406401	0.563192	1.12502	0.151692	-1.39014	0.0295218	0.101333	0.921431	-2.12671	2460	265	1362.5	FALSE	FALSE	less	FALSE	0.249343	no
PASK	-0.215284	0.540229	-0.377473	0.341835	0.271284	0.562176	-0.0575717	-0.175972	0.0678555	1026	1700	1363	FALSE	FALSE	FALSE	FALSE	0.267422	no
CROCC	-0.340262	0.184212	-0.585875	0.0251691	0.396574	0.061528	-0.249985	-0.936891	0.480223	582	2144	1363	FALSE	FALSE	FALSE	FALSE	0.734682	no
SPAG9	0.101862	0.718694	0.441989	0.0947618	-0.918517	0.107964	0.0146128	0.452316	-0.887949	2229	499	1364	FALSE	FALSE	FALSE	FALSE	0.143456	no
SPATA18	-0.292597	0.536907	-0.471895	0.376746	0.424595	0.643249	-0.0790308	-0.20006	0.0813613	1001	1727	1364	FALSE	FALSE	FALSE	FALSE	0.270101	no
MAOB	0.467018	0.478153	0.895105	0.19447	-1.24533	0.0908039	0.149648	0.636552	-1.29751	2341	388	1364.5	FALSE	FALSE	FALSE	FALSE	0.320433	no
MARK3	0.0157468	0.95588	0.0724179	0.831441	-0.192047	0.47759	0.000308584	0.00580562	-0.0616365	1618	1116	1367	FALSE	FALSE	FALSE	FALSE	0.0195966	no
PGK1	0.0645251	0.613283	0.230546	0.0467325	-0.433538	0.0305081	0.0137012	0.306714	-0.657063	2126	610	1368	FALSE	FALSE	FALSE	FALSE	0.212339	no
ITIH3	-0.0432539	0.911918	0.253503	0.565773	-0.4142	0.282419	-0.00173208	0.062706	-0.22744	1832	907	1369.5	FALSE	FALSE	FALSE	FALSE	0.0400444	no
NUDT5	-0.11001	0.676837	-0.191532	0.502572	0.134557	0.775365	-0.0186484	-0.0572301	0.0148677	1195	1544	1369.5	FALSE	FALSE	FALSE	FALSE	0.169516	no
C3	-0.0505341	0.878854	0.00862507	0.979324	-0.228012	0.775777	-0.00283411	7.8259e-05	-0.0251412	1537	1205	1371	FALSE	FALSE	FALSE	FALSE	0.0560831	no
AKAP13	-0.160366	0.675454	-0.338664	0.42664	0.19623	0.573707	-0.0273271	-0.125285	0.0473521	1083	1660	1371.5	FALSE	FALSE	FALSE	FALSE	0.170404	no
KAT7	-0.437993	0.212757	-0.777029	0.02621	0.579114	0.0744742	-0.294383	-1.2289	0.653237	510	2234	1372	FALSE	FALSE	FALSE	FALSE	0.672117	no
UNC45A	-0.184976	0.679374	-0.485877	0.43589	0.316526	0.568993	-0.0310558	-0.175219	0.077515	1027	1720	1373.5	FALSE	FALSE	FALSE	FALSE	0.167891	no
CTNNB1	-0.059469	0.804423	-0.0618588	0.820013	-0.0522996	0.836291	-0.00562074	-0.00533095	-0.00406067	1425	1324	1374.5	FALSE	FALSE	FALSE	FALSE	0.0945154	no
ALDH7A1	-0.371549	0.246606	-0.665641	0.0783983	0.510727	0.140873	-0.225901	-0.735995	0.434717	641	2108	1374.5	FALSE	FALSE	FALSE	FALSE	0.607997	no
RAD23B	-0.0788195	0.73192	-0.11221	0.645001	0.0213529	0.928284	-0.0106829	-0.0213693	0.000690109	1316	1436	1376	FALSE	FALSE	FALSE	FALSE	0.135536	no
SNCB	0.0118603	0.973406	0.104746	0.784691	-0.266797	0.561395	0.000138838	0.0110299	-0.0668943	1651	1105	1378	FALSE	FALSE	FALSE	FALSE	0.0117062	no
KRT79	-0.312905	0.466924	-0.649306	0.139909	0.696297	0.319627	-0.103494	-0.554608	0.344915	723	2037	1380	FALSE	FALSE	FALSE	FALSE	0.330754	no
SYNE1	-0.177267	0.672242	-0.341681	0.454727	0.315973	0.692524	-0.0305741	-0.11694	0.0504182	1095	1667	1381	FALSE	FALSE	FALSE	FALSE	0.172474	no
POLR1D	-0.559712	0.231046	-1.04797	0.0455659	0.579547	0.049765	-0.356146	-1.4057	0.755194	472	2292	1382	FALSE	less	FALSE	FALSE	0.636302	no
GLRX	0.0164366	0.960967	0.0917601	0.814496	-0.209534	0.560264	0.000284214	0.00817685	-0.0527202	1634	1131	1382.5	FALSE	FALSE	FALSE	FALSE	0.0172915	no
NTPCR	-0.373459	0.457204	-0.648879	0.280843	0.452799	0.340479	-0.126935	-0.35788	0.211869	852	1913	1382.5	FALSE	FALSE	FALSE	FALSE	0.33989	no
RPN1	-0.172016	0.353875	-0.32701	0.0743391	0.292967	0.166739	-0.0776051	-0.369124	0.227918	841	1929	1385	FALSE	FALSE	FALSE	FALSE	0.451151	no
PFDN2	0.146468	0.577693	0.342518	0.215129	-0.441682	0.0764779	0.0349038	0.228563	-0.493122	2067	705	1386	FALSE	FALSE	FALSE	FALSE	0.238303	no
HIBCH	-0.0838589	0.798517	-0.121981	0.725672	0.0305073	0.952907	-0.00819432	-0.0169871	0.00063911	1338	1434	1386	FALSE	FALSE	FALSE	FALSE	0.0977156	no
POLR2D	-0.232262	0.588946	-0.412318	0.358676	0.307909	0.49051	-0.0534027	-0.183604	0.0952522	1013	1759	1386	FALSE	FALSE	FALSE	FALSE	0.229924	no
ARFGAP3	-0.0960083	0.863739	-0.114498	0.849518	-0.0282143	0.975357	-0.00610779	-0.00810959	-0.000305747	1400	1377	1388.5	FALSE	FALSE	FALSE	FALSE	0.0636173	no
RPLP1	-0.171911	0.733743	-0.307849	0.599744	0.235902	0.74831	-0.0231145	-0.068353	0.0297045	1174	1603	1388.5	FALSE	FALSE	FALSE	FALSE	0.134456	no
SSU72	-0.458354	0.234735	-0.856838	0.0485977	0.737101	0.123355	-0.288498	-1.12536	0.669911	537	2241	1389	FALSE	FALSE	FALSE	FALSE	0.629423	no
MIF	-0.0948905	0.751256	-0.147582	0.65005	0.0631825	0.823962	-0.0117865	-0.0276056	0.00531319	1289	1490	1389.5	FALSE	FALSE	FALSE	FALSE	0.124212	no
CD38	0.12043	0.786398	0.516183	0.397435	-0.53916	0.151036	0.0125677	0.206852	-0.442607	2042	739	1390.5	FALSE	FALSE	FALSE	FALSE	0.104357	no
GPI	0.159507	0.375266	0.397463	0.0204529	-0.554363	0.00842661	0.0678958	0.671413	-1.14994	2356	429	1392.5	FALSE	FALSE	FALSE	FALSE	0.425661	no
GBF1	-0.0658593	0.879046	-0.115668	0.824028	0.00885431	0.98573	-0.00368735	-0.00972284	5.52698e-05	1382	1404	1393	FALSE	FALSE	FALSE	FALSE	0.0559883	no
CYC1	-0.165278	0.617425	-0.280982	0.467843	0.181834	0.556195	-0.0346118	-0.0926958	0.0463265	1128	1659	1393.5	FALSE	FALSE	FALSE	FALSE	0.209416	no
APEX1	-0.209931	0.269836	-0.424388	0.0254541	0.433439	0.0929956	-0.11943	-0.676576	0.447109	664	2123	1393.5	FALSE	FALSE	FALSE	FALSE	0.5689	no
TMOD2	0.115715	0.795903	0.302999	0.513513	-0.446138	0.301527	0.011472	0.0877027	-0.232293	1888	903	1395.5	FALSE	FALSE	FALSE	FALSE	0.09914	no
FMOD	-0.245807	0.36503	-0.438019	0.146485	0.330828	0.178527	-0.107583	-0.365399	0.247557	847	1945	1396	FALSE	FALSE	FALSE	FALSE	0.437671	no
SNRPF	-0.2107	0.421407	-0.437261	0.104681	0.468981	0.233646	-0.0790755	-0.428574	0.296134	807	1985	1396	FALSE	FALSE	FALSE	FALSE	0.375298	no
SERPINB5	-0.0787168	0.839855	-0.120918	0.766795	0.0373373	0.945988	-0.0059664	-0.0139444	0.000900362	1355	1439	1397	FALSE	FALSE	FALSE	FALSE	0.0757958	no
PCCB	-0.134883	0.76197	-0.286448	0.595149	0.206137	0.69392	-0.0159246	-0.0645579	0.032712	1183	1612	1397.5	FALSE	FALSE	FALSE	FALSE	0.118062	no
CFH	-0.0241644	0.963156	0.0357397	0.948073	-0.203877	0.834286	-0.000393962	0.00082766	-0.016042	1562	1236	1399	FALSE	FALSE	FALSE	FALSE	0.0163034	no
PPP1R18	0.189335	0.621208	0.457391	0.244986	-0.614833	0.14507	0.0391474	0.279401	-0.51549	2107	694	1400.5	FALSE	FALSE	FALSE	FALSE	0.206763	no
ENSA	0.006477	0.978397	0.0508813	0.852386	-0.126736	0.654841	6.14341e-05	0.00352932	-0.0233022	1593	1208	1400.5	FALSE	FALSE	FALSE	FALSE	0.00948496	no
FKBP5	-0.590979	0.213737	-1.05718	0.0245199	0.80762	0.0553352	-0.396027	-1.70257	1.01518	410	2396	1403	FALSE	less	FALSE	FALSE	0.67012	no
SKP1	-0.0742144	0.844877	-0.102472	0.817589	0.0105575	0.975254	-0.00543299	-0.00896269	0.000114892	1394	1416	1405	FALSE	FALSE	FALSE	FALSE	0.0732068	no
CEND1	0.351151	0.632431	1.23992	0.0637471	-2.31517	0.0490697	0.0698745	1.48238	-3.03099	2629	183	1406	FALSE	FALSE	less	FALSE	0.198987	no
ADPGK	-0.191213	0.638348	-0.437912	0.327991	0.363862	0.39587	-0.0372755	-0.21201	0.146435	985	1833	1409	FALSE	FALSE	FALSE	FALSE	0.194942	no
GPM6A	-0.0049913	0.993911	1.04497	0.0184237	-3.15486	0.0475683	-1.32396e-05	1.81262	-4.17288	2706	113	1409.5	FALSE	more	less	FALSE	0.00265254	no
C1QB	-0.104223	0.86345	-0.192972	0.773724	0.139836	0.887971	-0.00664554	-0.0214997	0.0072157	1315	1505	1410	FALSE	FALSE	FALSE	FALSE	0.0637627	no
AKR1C2	-0.022147	0.971501	0.0236643	0.9738	-0.174851	0.877711	-0.000278093	0.000272859	-0.00990506	1545	1276	1410.5	FALSE	FALSE	FALSE	FALSE	0.0125567	no
ROCK2	-0.0566952	0.803969	-0.105244	0.651077	0.0889508	0.86487	-0.00537247	-0.019614	0.00560826	1329	1492	1410.5	FALSE	FALSE	FALSE	FALSE	0.0947605	no
FKBP10	-0.260514	0.557336	-0.489314	0.286202	0.425886	0.353332	-0.06614	-0.265858	0.192422	930	1892	1411	FALSE	FALSE	FALSE	FALSE	0.253883	no
ATP6V1B2	0.207034	0.466355	0.607159	0.0119095	-0.993343	0.0111983	0.0685867	1.16824	-1.93786	2536	287	1411.5	FALSE	FALSE	FALSE	FALSE	0.331283	no
RAP1GDS1	0.17171	0.554611	0.62242	0.0135769	-1.18042	0.0243473	0.0439599	1.16218	-1.90466	2532	291	1411.5	FALSE	FALSE	less	FALSE	0.256012	no
GRHPR	-0.0902366	0.810788	-0.155436	0.71758	0.105363	0.812329	-0.00821991	-0.022403	0.00951092	1311	1514	1412.5	FALSE	FALSE	FALSE	FALSE	0.0910929	no
APP	0.268402	0.481436	0.801274	0.0126329	-1.33021	0.00522958	0.0852074	1.52122	-3.03492	2643	182	1412.5	FALSE	FALSE	less	FALSE	0.317461	no
PPIA	0.00655974	0.956572	0.0458776	0.715575	-0.111394	0.579164	0.000126486	0.00666807	-0.0264225	1625	1203	1414	FALSE	FALSE	FALSE	FALSE	0.0192822	no
SLC1A2	0.235151	0.611505	0.649755	0.163356	-1.00866	0.189262	0.0502284	0.51127	-0.729197	2262	567	1414.5	FALSE	FALSE	FALSE	FALSE	0.2136	no
APLP1	0.770234	0.276575	1.27156	0.0953761	-1.23507	0.0167365	0.429934	1.29771	-2.19391	2574	255	1414.5	FALSE	FALSE	less	FALSE	0.558187	no
PBDC1	0.0336832	0.885946	0.123839	0.613706	-0.236783	0.517007	0.00177148	0.0262587	-0.0678393	1730	1103	1416.5	FALSE	FALSE	FALSE	FALSE	0.0525925	no
AGPAT5	0.0171501	0.9672	0.13653	0.813511	-0.161919	0.60731	0.000248397	0.012238	-0.0350701	1658	1175	1416.5	FALSE	FALSE	FALSE	FALSE	0.0144837	no
RAD50	-0.606182	0.299617	-1.13979	0.0692226	0.861227	0.0855711	-0.317296	-1.32187	0.919509	485	2354	1419.5	FALSE	FALSE	FALSE	FALSE	0.523433	no
EPB41	-0.0600789	0.706194	-0.107956	0.528976	0.0835511	0.599407	-0.00907649	-0.0298566	0.0185716	1283	1558	1420.5	FALSE	FALSE	FALSE	FALSE	0.151076	no
SRPRB	-0.136947	0.663238	-0.277399	0.403474	0.284409	0.507467	-0.0244218	-0.109346	0.0837846	1104	1738	1421	FALSE	FALSE	FALSE	FALSE	0.178331	no
SUN1	-0.383149	0.44258	-0.967949	0.0644013	0.78645	0.093759	-0.135638	-1.15293	0.808461	528	2315	1421.5	FALSE	FALSE	FALSE	FALSE	0.354009	no
HADHA	0.0586774	0.897499	0.148205	0.775801	-0.209906	0.659502	0.00275584	0.0163396	-0.0379475	1684	1161	1422.5	FALSE	FALSE	FALSE	FALSE	0.046966	no
ERCC4	-0.211429	0.401365	-0.411851	0.159726	0.339731	0.154429	-0.0838234	-0.328091	0.275614	877	1968	1422.5	FALSE	FALSE	FALSE	FALSE	0.396461	no
IFT122	-0.358995	0.511775	-1.13018	0.102072	0.797782	0.102462	-0.104439	-1.12012	0.789355	538	2307	1422.5	FALSE	FALSE	FALSE	FALSE	0.290921	no
NPC2	-0.138648	0.691268	-0.282857	0.446904	0.257924	0.483348	-0.0222328	-0.0989391	0.0814369	1118	1728	1423	FALSE	FALSE	FALSE	FALSE	0.160354	no
ETFA	-0.1378	0.736162	-0.273927	0.531811	0.270579	0.594547	-0.0183311	-0.0751225	0.0611004	1162	1685	1423.5	FALSE	FALSE	FALSE	FALSE	0.133027	no
PTPN23	0.130802	0.701931	0.376055	0.304468	-0.604959	0.311137	0.020105	0.194217	-0.306743	2033	815	1424	FALSE	FALSE	FALSE	FALSE	0.153706	no
FCGBP	0.339457	0.557288	0.551604	0.397774	-0.509134	0.211112	0.086195	0.220842	-0.343913	2061	788	1424.5	FALSE	FALSE	FALSE	FALSE	0.25392	no
YWHAQ	0.279784	0.339187	0.722178	0.00297397	-1.0474	0.000329768	0.131375	1.8247	-3.64682	2709	140	1424.5	FALSE	FALSE	less	FALSE	0.46956	no
PIGR	-0.181769	0.500768	-0.33012	0.246566	0.312732	0.307882	-0.0545969	-0.200735	0.159998	1000	1852	1426	FALSE	FALSE	FALSE	FALSE	0.300364	no
HSPBP1	-0.40398	0.381712	-0.72918	0.185594	0.490319	0.128654	-0.16897	-0.533348	0.436667	739	2113	1426	FALSE	FALSE	FALSE	FALSE	0.418264	no
RPRD1B	-0.265931	0.240885	-0.51618	0.0229892	0.484817	0.040837	-0.164396	-0.845748	0.673384	608	2244	1426	FALSE	FALSE	FALSE	FALSE	0.618191	no
MAP4	0.098207	0.618524	0.215826	0.315634	-0.254651	0.145012	0.0204902	0.108089	-0.21355	1933	921	1427	FALSE	FALSE	FALSE	FALSE	0.208643	no
ATP6V1G2	0.3636	0.318365	0.90684	0.0046012	-1.26612	0.000120377	0.180737	2.1194	-4.9625	2767	91	1429	FALSE	FALSE	less	FALSE	0.497075	no
NUDT3	0.331714	0.536632	0.759759	0.145226	-0.952418	0.134643	0.0896702	0.636645	-0.829383	2342	517	1429.5	FALSE	FALSE	FALSE	FALSE	0.270324	no
STK32C	0.27265	0.603977	0.538015	0.329281	-0.788814	0.321078	0.0597047	0.259556	-0.389193	2089	770	1429.5	FALSE	FALSE	FALSE	FALSE	0.21898	no
ACTBL2	0.242372	0.504285	0.516347	0.145742	-0.579553	0.0938188	0.0720631	0.431881	-0.595613	2215	645	1430	FALSE	FALSE	FALSE	FALSE	0.297324	no
EIF4H	-0.0541618	0.788889	-0.115704	0.587115	0.130466	0.6938	-0.00557781	-0.0267597	0.0207136	1294	1567	1430.5	FALSE	FALSE	FALSE	FALSE	0.102984	no
TCOF1	-0.824179	0.0224726	-1.3104	0.00073813	0.63449	0.000555675	-1.35853	-4.104	2.06538	180	2682	1431	FALSE	less	FALSE	FALSE	1.64835	no
EDF1	-0.0700786	0.736733	-0.16309	0.446612	0.208955	0.562146	-0.00929873	-0.0570929	0.0522703	1196	1670	1433	FALSE	FALSE	FALSE	FALSE	0.13269	no
HK2	-0.240314	0.641361	-0.51115	0.332187	0.504485	0.379012	-0.0463559	-0.244645	0.212564	951	1915	1433	FALSE	FALSE	FALSE	FALSE	0.192897	no
SURF4	-0.270162	0.693258	-0.699034	0.361524	0.730539	0.409681	-0.042984	-0.308877	0.283124	891	1975	1433	FALSE	FALSE	FALSE	FALSE	0.159105	no
NUP43	-0.252828	0.433595	-0.554185	0.0822369	0.575904	0.124947	-0.0917552	-0.601254	0.5202	701	2167	1434	FALSE	FALSE	FALSE	FALSE	0.362915	no
MCTS1	0.0786505	0.787015	0.179931	0.543743	-0.326472	0.589205	0.008181	0.0476109	-0.0750016	1789	1086	1437.5	FALSE	FALSE	FALSE	FALSE	0.104017	no
SERINC1	0.202188	0.603101	0.523034	0.145547	-1.08119	0.295784	0.0444025	0.437777	-0.571978	2220	656	1438	FALSE	FALSE	FALSE	FALSE	0.21961	no
SDHA	-0.190263	0.590551	-0.360039	0.40291	0.319065	0.389905	-0.0435212	-0.14214	0.130511	1065	1812	1438.5	FALSE	FALSE	FALSE	FALSE	0.228743	no
ARL8B	0.0915448	0.664115	0.305964	0.120726	-0.551714	0.195768	0.0162727	0.280937	-0.390756	2109	769	1439	FALSE	FALSE	FALSE	FALSE	0.177757	no
GRAMD2B	0.265092	0.553657	0.901224	0.0193227	-1.6433	0.034374	0.0680649	1.54464	-2.40541	2649	233	1441	FALSE	FALSE	less	FALSE	0.256759	no
ARHGEF2	0.142662	0.689969	0.31713	0.381605	-0.380744	0.276589	0.0229928	0.132683	-0.212518	1960	923	1441.5	FALSE	FALSE	FALSE	FALSE	0.16117	no
TCEAL5	0.298575	0.688108	1.22264	0.050039	-2.47362	0.101036	0.0484716	1.59028	-2.46255	2661	227	1444	FALSE	FALSE	FALSE	FALSE	0.162343	no
MAT2B	-0.37471	0.0962862	-0.648361	0.00655337	0.446244	0.00312284	-0.380868	-1.41572	1.11804	467	2422	1444.5	FALSE	FALSE	FALSE	FALSE	1.01644	no
ADGRG1	0.248417	0.627395	0.980421	0.0171257	-1.9476	0.0373568	0.0502942	1.73177	-2.78045	2686	203	1444.5	FALSE	FALSE	less	FALSE	0.202459	no
BLMH	-0.0466229	0.889261	-0.169146	0.571547	0.320947	0.731549	-0.00237641	-0.0410937	0.0435706	1246	1647	1446.5	FALSE	FALSE	FALSE	FALSE	0.0509708	no
GNA12	0.114418	0.642797	0.365281	0.164922	-0.51274	0.197723	0.0219597	0.285913	-0.360939	2113	781	1447	FALSE	FALSE	FALSE	FALSE	0.191926	no
RUFY1	0.0936159	0.832941	0.312642	0.500575	-0.563462	0.572748	0.00743175	0.0939586	-0.136379	1901	998	1449.5	FALSE	FALSE	FALSE	FALSE	0.0793856	no
CHMP6	0.100309	0.706151	0.302123	0.22033	-0.505134	0.307387	0.0151568	0.198472	-0.258787	2036	865	1450.5	FALSE	FALSE	FALSE	FALSE	0.151102	no
NDUFA10	-0.223466	0.652193	-0.378922	0.484198	0.398354	0.470963	-0.0414807	-0.119352	0.130267	1090	1811	1450.5	FALSE	FALSE	FALSE	FALSE	0.185624	no
EFNB1	-0.0876941	0.913299	-0.256798	0.783754	0.250514	0.743578	-0.003454	-0.0271744	0.0322345	1291	1611	1451	FALSE	FALSE	FALSE	FALSE	0.0393869	no
CRNKL1	-0.0610446	0.900648	-0.484743	0.301506	0.680428	0.406454	-0.00277417	-0.252408	0.26604	944	1958	1451	FALSE	FALSE	FALSE	FALSE	0.045445	no
SLTM	-0.205286	0.410482	-0.369315	0.210718	0.286803	0.121472	-0.0793851	-0.249767	0.262576	948	1955	1451.5	FALSE	FALSE	FALSE	FALSE	0.386705	no
PTPRK	-0.0411508	0.933988	-0.296869	0.558629	0.406356	0.616255	-0.00122048	-0.0750712	0.0854322	1163	1741	1452	FALSE	FALSE	FALSE	FALSE	0.0296588	no
PACSIN1	0.49532	0.446484	1.42205	0.0265398	-2.28486	0.0164292	0.173458	2.24129	-4.07707	2784	120	1452	FALSE	more	less	FALSE	0.350194	no
AP3B2	0.430387	0.424453	0.993534	0.0694104	-1.25906	0.0827105	0.160177	1.15108	-1.36285	2530	377	1453.5	FALSE	FALSE	FALSE	FALSE	0.372171	no
CADM1	0.306442	0.489895	0.665886	0.126183	-0.771891	0.1228	0.0949654	0.598631	-0.70304	2324	583	1453.5	FALSE	FALSE	FALSE	FALSE	0.309897	no
SOGA3	0.489263	0.497553	1.4194	0.0212199	-2.30114	0.0127732	0.148325	2.37501	-4.35766	2799	108	1453.5	FALSE	more	less	FALSE	0.303161	no
GTF2A1	-0.141755	0.714083	-0.286863	0.519632	0.257291	0.436092	-0.0207319	-0.0815563	0.0927333	1150	1758	1454	FALSE	FALSE	FALSE	FALSE	0.146252	no
GGH	-0.0493519	0.835439	-0.116807	0.629893	0.153014	0.62974	-0.00385365	-0.0234471	0.0307312	1304	1606	1455	FALSE	FALSE	FALSE	FALSE	0.0780851	no
SAMM50	-0.147034	0.81922	-0.530109	0.480191	0.746807	0.568056	-0.012733	-0.168885	0.183423	1031	1885	1458	FALSE	FALSE	FALSE	FALSE	0.0865993	no
CDKN2AIP	-0.121982	0.519883	-0.298341	0.112716	0.407096	0.168851	-0.0346544	-0.282832	0.31448	912	2007	1459.5	FALSE	FALSE	FALSE	FALSE	0.284095	no
IGLV3-21	-0.00893032	0.977424	-0.0182683	0.958335	0.0190836	0.970794	-8.8561e-05	-0.000337643	0.000245662	1502	1422	1462	FALSE	FALSE	FALSE	FALSE	0.00991689	no
PCNP	-0.0769636	0.75906	-0.212757	0.409301	0.330417	0.479176	-0.0092144	-0.0825407	0.10557	1149	1776	1462.5	FALSE	FALSE	FALSE	FALSE	0.119724	no
IGKV3D-20	0.195961	0.623775	0.469435	0.280648	-0.624461	0.35249	0.0401665	0.259052	-0.282789	2088	842	1465	FALSE	FALSE	FALSE	FALSE	0.204972	no
SET	-0.124533	0.595048	-0.290188	0.239114	0.372433	0.276549	-0.0280756	-0.180321	0.207902	1020	1910	1465	FALSE	FALSE	FALSE	FALSE	0.225448	no
DCLK2	0.252133	0.609993	0.789222	0.062735	-1.35914	0.17318	0.0541267	0.949032	-1.03498	2468	463	1465.5	FALSE	FALSE	FALSE	FALSE	0.214675	no
FCSK	0.066549	0.89772	0.333279	0.596984	-0.378001	0.604528	0.00311843	0.0746669	-0.0826249	1865	1070	1467.5	FALSE	FALSE	FALSE	FALSE	0.0468592	no
SLIRP	-0.152094	0.541726	-0.337824	0.233446	0.405094	0.233442	-0.0404906	-0.213442	0.255947	983	1952	1467.5	FALSE	FALSE	FALSE	FALSE	0.26622	no
PI4KA	0.0565874	0.836655	0.129265	0.670098	-0.143277	0.713691	0.00438291	0.0224743	-0.0209886	1716	1220	1468	FALSE	FALSE	FALSE	FALSE	0.0774538	no
MAOA	0.643889	0.435093	1.22399	0.149884	-1.28978	0.15258	0.232713	1.00887	-1.05311	2485	456	1470.5	FALSE	FALSE	FALSE	FALSE	0.361418	no
TMSB10	0.354806	0.555625	1.02956	0.0554106	-1.66945	0.144702	0.0905529	1.29354	-1.40155	2573	369	1471	FALSE	FALSE	FALSE	FALSE	0.255218	no
RRAGA	0.0776927	0.721515	0.19303	0.408235	-0.268321	0.514393	0.0110133	0.0751061	-0.0774656	1867	1075	1471	FALSE	FALSE	FALSE	FALSE	0.141755	no
DAZAP1	-0.0747341	0.799974	-0.183818	0.559091	0.252517	0.503371	-0.00724355	-0.0464172	0.0752785	1231	1715	1473	FALSE	FALSE	FALSE	FALSE	0.0969243	no
GYS1	-0.062009	0.881217	-0.20327	0.635	0.361774	0.644129	-0.00340537	-0.0400902	0.0691085	1249	1702	1475.5	FALSE	FALSE	FALSE	FALSE	0.0549173	no
AGT	0.0983556	0.806734	0.165218	0.707857	-0.146806	0.766157	0.0091736	0.0247917	-0.0169829	1727	1231	1479	FALSE	FALSE	FALSE	FALSE	0.0932697	no
BCCIP	-0.35752	0.413351	-0.63951	0.200442	0.582444	0.127801	-0.137174	-0.446386	0.520394	792	2168	1480	FALSE	FALSE	FALSE	FALSE	0.383681	no
SULT1A1	0.330768	0.421371	0.532464	0.213076	-0.476017	0.198612	0.124149	0.35753	-0.334161	2163	798	1480.5	FALSE	FALSE	FALSE	FALSE	0.375336	no
TOMM22	-0.00119676	0.998249	-0.0723985	0.90913	0.159007	0.87619	-9.1088e-07	-0.00299542	0.00912727	1449	1512	1480.5	FALSE	FALSE	FALSE	FALSE	0.000761121	no
ACSS3	0.00535611	0.991906	-0.108512	0.836699	0.195137	0.783351	1.89037e-05	-0.00840221	0.020693	1397	1566	1481.5	FALSE	FALSE	FALSE	FALSE	0.00352938	no
CNN2	-0.703648	0.285104	-1.47401	0.0507555	1.02966	0.0253069	-0.383485	-1.90813	1.64412	376	2587	1481.5	FALSE	FALSE	more	FALSE	0.544996	no
RPS21	-0.0106793	0.965968	-0.0703482	0.778335	0.168328	0.769119	-0.00016059	-0.00765622	0.0191904	1402	1562	1482	FALSE	FALSE	FALSE	FALSE	0.0150375	no
SH3GLB1	0.242751	0.439292	0.663261	0.0207077	-1.01878	0.0878826	0.0867219	1.11684	-1.07593	2516	450	1483	FALSE	FALSE	FALSE	FALSE	0.357247	no
ITGB1	-0.420341	0.076406	-0.784645	0.000122438	0.672572	0.000353157	-0.469467	-3.0696	2.32174	244	2722	1483	FALSE	FALSE	FALSE	FALSE	1.11687	no
MYO9B	0.0595283	0.886204	0.136053	0.756192	-0.112653	0.834672	0.00312322	0.0165125	-0.00884151	1685	1285	1485	FALSE	FALSE	FALSE	FALSE	0.0524661	no
PYGL	-0.00244682	0.996158	-0.0335695	0.948132	0.0909211	0.891295	-4.09044e-06	-0.000776498	0.00454412	1493	1477	1485	FALSE	FALSE	FALSE	FALSE	0.00167174	no
SGTA	0.126147	0.61858	0.363844	0.103814	-0.586944	0.290148	0.0263148	0.357929	-0.315412	2164	807	1485.5	FALSE	FALSE	FALSE	FALSE	0.208604	no
THOC3	-0.194329	0.452548	-0.546062	0.0260576	0.597071	0.0249316	-0.0669143	-0.864998	0.957253	604	2368	1486	FALSE	FALSE	FALSE	FALSE	0.344335	no
SEPTIN10	-0.271688	0.536241	-0.628789	0.157236	0.71034	0.131017	-0.0735297	-0.505199	0.626996	754	2221	1487.5	FALSE	FALSE	FALSE	FALSE	0.27064	no
TUBB1	-1.07509	0.128932	-1.89819	0.00381485	1.39419	0.00770744	-0.956446	-4.59081	2.94605	154	2824	1489	FALSE	less	more	FALSE	0.889639	no
COL4A3	-0.0116816	0.978006	-0.0634973	0.885278	0.143765	0.809002	-0.000112828	-0.00336029	0.0132337	1442	1537	1489.5	FALSE	FALSE	FALSE	FALSE	0.00965862	no
STK24	-0.0143668	0.959278	-0.0954549	0.737417	0.228897	0.704622	-0.000259401	-0.0126274	0.0348024	1361	1619	1490	FALSE	FALSE	FALSE	FALSE	0.0180556	no
SNX6	-0.0206795	0.903053	-0.0568563	0.763199	0.0878507	0.54925	-0.000915828	-0.00667277	0.0228614	1409	1575	1492	FALSE	FALSE	FALSE	FALSE	0.0442867	no
ACO2	0.221959	0.465712	0.455276	0.190663	-0.477993	0.254438	0.0736642	0.327678	-0.284127	2148	839	1493.5	FALSE	FALSE	FALSE	FALSE	0.331882	no
PQBP1	-0.162962	0.564927	-0.365984	0.241331	0.446105	0.190796	-0.0404157	-0.225953	0.320942	973	2014	1493.5	FALSE	FALSE	FALSE	FALSE	0.248007	no
EIF2S1	-0.0281809	0.854552	-0.105851	0.517017	0.20483	0.428622	-0.00192367	-0.0303259	0.0753624	1281	1716	1498.5	FALSE	FALSE	FALSE	FALSE	0.0682615	no
MYBBP1A	-0.658732	0.322901	-1.40095	0.0581998	1.38236	0.0586926	-0.323392	-1.73028	1.70226	403	2598	1500.5	FALSE	FALSE	FALSE	FALSE	0.490931	no
IRF3	-0.249652	0.521653	-0.543512	0.267587	0.484998	0.125302	-0.0705563	-0.31118	0.437489	889	2116	1502.5	FALSE	FALSE	FALSE	FALSE	0.282619	no
RPA3	-0.208051	0.569149	-0.539976	0.151376	0.787725	0.169784	-0.0509255	-0.44275	0.606629	795	2214	1504.5	FALSE	FALSE	FALSE	FALSE	0.244774	no
PPP3CB	0.542325	0.442324	1.62566	0.00325034	-2.70767	0.00191544	0.192124	4.04475	-7.35872	2959	51	1505	FALSE	more	less	FALSE	0.354259	no
DAXX	-0.196374	0.589316	-0.684431	0.0818559	0.657726	0.0339262	-0.0450976	-0.743942	0.966505	637	2374	1505.5	FALSE	FALSE	FALSE	FALSE	0.229652	no
DNAJB2	0.273651	0.505747	0.88587	0.00578248	-1.56301	0.0484273	0.0810191	1.98248	-2.05521	2740	272	1506	FALSE	FALSE	less	FALSE	0.296067	no
TMSB15B	0.11341	0.815994	0.193819	0.710648	-0.127816	0.830937	0.0100156	0.0287523	-0.0102805	1741	1274	1507.5	FALSE	FALSE	FALSE	FALSE	0.088313	no
TOX	-0.0118869	0.942911	-0.060895	0.743791	0.135137	0.569092	-0.000303462	-0.00782801	0.033084	1401	1614	1507.5	FALSE	FALSE	FALSE	FALSE	0.0255291	no
SNX5	-0.239965	0.598971	-0.514592	0.338727	0.583918	0.236717	-0.0534147	-0.241936	0.365398	957	2058	1507.5	FALSE	FALSE	FALSE	FALSE	0.222594	no
IRF2BPL	0.246463	0.66723	0.561529	0.33146	-0.698734	0.489199	0.0433095	0.269292	-0.216967	2099	917	1508	FALSE	FALSE	FALSE	FALSE	0.175724	no
WFS1	-0.0221439	0.922568	-0.143174	0.543102	0.340947	0.523584	-0.000775071	-0.0379581	0.0958107	1256	1760	1508	FALSE	FALSE	FALSE	FALSE	0.0350015	no
NEFH	0.500518	0.488827	1.07274	0.157367	-1.21614	0.266513	0.155583	0.8615	-0.698409	2431	586	1508.5	FALSE	FALSE	FALSE	FALSE	0.310845	no
ATP5PF	0.0307644	0.92493	0.0127884	0.973321	0.0846921	0.880649	0.00104264	0.000150189	0.00467475	1539	1479	1509	FALSE	FALSE	FALSE	FALSE	0.0338911	no
TCF12	-0.232554	0.5379	-0.53977	0.165371	0.612292	0.106207	-0.0626262	-0.421853	0.596278	812	2208	1510	FALSE	FALSE	FALSE	FALSE	0.269298	no
MYH9	-0.133747	0.649166	-0.334898	0.245353	0.469704	0.193975	-0.025097	-0.204357	0.334548	991	2032	1511.5	FALSE	FALSE	FALSE	FALSE	0.187645	no
DPY30	-0.12576	0.717757	-0.325723	0.351946	0.474129	0.259572	-0.0181123	-0.147723	0.277717	1055	1970	1512.5	FALSE	FALSE	FALSE	FALSE	0.144022	no
UBA3	0.134099	0.561546	0.306502	0.191254	-0.383112	0.372966	0.0336072	0.220188	-0.164098	2060	966	1513	FALSE	FALSE	FALSE	FALSE	0.250615	no
FDPS	0.0296003	0.921365	0.0188299	0.953565	0.0619114	0.844109	0.00105284	0.00038883	0.00455677	1548	1478	1513	FALSE	FALSE	FALSE	FALSE	0.0355684	no
WASF2	-0.0140567	0.954767	-0.0754412	0.773916	0.170097	0.602359	-0.000282577	-0.00839706	0.0374458	1399	1629	1514	FALSE	FALSE	FALSE	FALSE	0.0201026	no
COX4I1	0.0198011	0.949605	-0.0111106	0.97488	0.112536	0.808297	0.000444672	-0.000122757	0.0104016	1510	1519	1514.5	FALSE	FALSE	FALSE	FALSE	0.0224569	no
KERA	-0.11187	0.80874	-0.297723	0.526172	0.507638	0.436502	-0.0103134	-0.0830266	0.182757	1147	1883	1515	FALSE	FALSE	FALSE	FALSE	0.0921909	no
USP5	0.091782	0.523699	0.17817	0.258478	-0.167383	0.400622	0.0257832	0.104689	-0.0664953	1925	1107	1516	FALSE	FALSE	FALSE	FALSE	0.280918	no
DNAJC17	0.0625983	0.820442	0.0957794	0.736175	-0.0203543	0.957925	0.00538045	0.0127405	-0.000379988	1661	1374	1517.5	FALSE	FALSE	FALSE	FALSE	0.085952	no
ATP5F1A	0.00337878	0.988511	-0.0297861	0.919667	0.102873	0.688348	1.69563e-05	-0.0010833	0.0166852	1485	1550	1517.5	FALSE	FALSE	FALSE	FALSE	0.00501845	no
TIAL1	-0.0434676	0.884556	-0.144939	0.68083	0.235579	0.443467	-0.00231572	-0.0241992	0.0831922	1301	1734	1517.5	FALSE	FALSE	FALSE	FALSE	0.0532746	no
BBOX1	0.184748	0.734164	0.316278	0.605921	-0.297532	0.795869	0.0247944	0.0688171	-0.0295028	1846	1190	1518	FALSE	FALSE	FALSE	FALSE	0.134207	no
GLB1	-0.140821	0.770163	-0.408231	0.436396	0.572275	0.312339	-0.0159715	-0.147012	0.289213	1056	1980	1518	FALSE	FALSE	FALSE	FALSE	0.113417	no
IGSF1	0.24809	0.440065	0.545034	0.101538	-0.642741	0.216808	0.0884401	0.541421	-0.426732	2288	749	1518.5	FALSE	FALSE	FALSE	FALSE	0.356484	no
STX12	0.419193	0.181749	0.899314	0.00101549	-1.02117	0.00145166	0.310424	2.69194	-2.89822	2844	195	1519.5	FALSE	FALSE	less	FALSE	0.740528	no
YWHAZ	0.357279	0.190382	0.754162	0.00223643	-0.833369	0.00602665	0.257375	1.99886	-1.85002	2742	302	1522	FALSE	FALSE	FALSE	FALSE	0.720375	no
SAFB	-0.0897861	0.702354	-0.211194	0.43354	0.274439	0.207318	-0.0137771	-0.0766575	0.187542	1156	1888	1522	FALSE	FALSE	FALSE	FALSE	0.153444	no
KLC1	0.0808638	0.775048	0.122117	0.675192	-0.0428962	0.88886	0.0089493	0.0208299	-0.00219485	1705	1342	1523.5	FALSE	FALSE	FALSE	FALSE	0.110671	no
RAB1A	0.216432	0.266403	0.438946	0.0142587	-0.451112	0.0432486	0.124331	0.810259	-0.615329	2411	637	1524	FALSE	FALSE	FALSE	FALSE	0.574461	no
TIPRL	0.285374	0.231187	0.54196	0.0304404	-0.484383	0.0569718	0.181508	0.82191	-0.602737	2416	642	1529	FALSE	FALSE	FALSE	FALSE	0.636036	no
FABP7	0.580541	0.485632	1.36076	0.0797956	-1.76012	0.219529	0.182111	1.49414	-1.15905	2633	426	1529.5	FALSE	FALSE	FALSE	FALSE	0.313692	no
ITPA	0.337129	0.418058	0.664848	0.118455	-0.646028	0.191323	0.127692	0.615946	-0.463998	2333	727	1530	FALSE	FALSE	FALSE	FALSE	0.378763	no
ALB	0.157026	0.68026	0.364246	0.318191	-0.464632	0.597194	0.0262744	0.181144	-0.104024	2019	1041	1530	FALSE	FALSE	FALSE	FALSE	0.167325	no
RNPS1	0.0991527	0.855579	0.129513	0.826971	0.0156624	0.987	0.00671658	0.0106861	8.90048e-05	1648	1414	1531	FALSE	FALSE	FALSE	FALSE	0.0677398	no
STX1A	0.583318	0.365498	1.44532	0.0117426	-2.00269	0.0552546	0.254977	2.78981	-2.51865	2853	218	1535.5	FALSE	more	FALSE	FALSE	0.437115	no
APOL2	-0.160796	0.515676	-0.430672	0.0761899	0.648833	0.0593652	-0.0462487	-0.481536	0.795773	765	2308	1536.5	FALSE	FALSE	FALSE	FALSE	0.287623	no
MSTO1	0.231566	0.676425	0.501274	0.412447	-0.397753	0.560457	0.0393153	0.192806	-0.100018	2031	1047	1539	FALSE	FALSE	FALSE	FALSE	0.16978	no
CTBP1	-0.0348854	0.823932	-0.124605	0.434928	0.234274	0.223205	-0.00293416	-0.045055	0.152582	1238	1841	1539.5	FALSE	FALSE	FALSE	FALSE	0.0841087	no
ZNF512	0.147313	0.686872	0.332392	0.346495	-0.407924	0.6721	0.0240302	0.153001	-0.0703938	1983	1097	1540	FALSE	FALSE	FALSE	FALSE	0.163124	no
NDUFA9	0.0781217	0.84543	0.0765999	0.857707	0.0826872	0.911991	0.0056968	0.00510622	0.00330828	1611	1469	1540	FALSE	FALSE	FALSE	FALSE	0.0729221	no
ATP5F1EP2	0.0977056	0.714459	0.1375	0.688311	-0.021677	0.938796	0.0142673	0.0223046	-0.000594571	1713	1368	1540.5	FALSE	FALSE	FALSE	FALSE	0.146023	no
ATP1B2	0.471693	0.477868	1.19104	0.0233865	-2.4057	0.232153	0.151268	1.94263	-1.52576	2732	349	1540.5	FALSE	more	FALSE	FALSE	0.320692	no
SYNPO	0.398549	0.576232	0.738402	0.423094	-0.394441	0.416354	0.0954135	0.27584	-0.1501	2104	984	1544	FALSE	FALSE	FALSE	FALSE	0.239402	no
HNRNPH3	-0.0714261	0.72532	-0.17678	0.440597	0.244634	0.146615	-0.00996185	-0.0629261	0.203981	1185	1906	1545.5	FALSE	FALSE	FALSE	FALSE	0.139471	no
MAN2C1	0.00024173	0.999361	-0.0551248	0.878968	0.184797	0.581836	6.71409e-08	-0.00308848	0.0434642	1447	1645	1546	FALSE	FALSE	FALSE	FALSE	0.000277752	no
KPNA4	-0.0461243	0.756892	-0.154529	0.343206	0.27909	0.158354	-0.00557948	-0.0717704	0.223376	1168	1924	1546	FALSE	FALSE	FALSE	FALSE	0.120966	no
MYO1C	-0.303993	0.61023	-0.704987	0.270272	0.79874	0.125687	-0.0652084	-0.400573	0.719431	825	2267	1546	FALSE	FALSE	FALSE	FALSE	0.214506	no
CPT2	0.000805705	0.998284	-0.0740004	0.860904	0.225224	0.597611	6.00844e-07	-0.00481336	0.0503559	1427	1666	1546.5	FALSE	FALSE	FALSE	FALSE	0.000745736	no
FLNA	-0.192139	0.585022	-0.46523	0.182882	0.627133	0.0885886	-0.0447353	-0.34326	0.660135	864	2237	1550.5	FALSE	FALSE	FALSE	FALSE	0.232828	no
ATP2B2	0.602335	0.261433	1.17787	0.0352089	-1.12426	0.0919806	0.350944	1.71185	-1.16507	2679	423	1551	FALSE	more	FALSE	FALSE	0.582639	no
HOOK3	0.377963	0.388253	0.836014	0.064315	-0.996189	0.229648	0.1553	0.996268	-0.636502	2481	623	1552	FALSE	FALSE	FALSE	FALSE	0.410886	no
NHP2	-0.554242	0.177269	-1.07137	0.025416	0.738574	0.00108619	-0.416439	-1.70872	2.1892	408	2700	1554	FALSE	less	FALSE	FALSE	0.751366	no
MED11	-0.146373	0.716024	-0.312883	0.457149	0.519668	0.250003	-0.0212346	-0.106362	0.312869	1109	2002	1555.5	FALSE	FALSE	FALSE	FALSE	0.145072	no
FAM241B	0.501045	0.237589	0.921021	0.033103	-0.758882	0.0790728	0.312739	1.36323	-0.836268	2598	514	1556	FALSE	FALSE	FALSE	FALSE	0.624174	no
MAP2K1	0.120632	0.636161	0.205572	0.418114	-0.134188	0.763473	0.0236961	0.0778511	-0.0157277	1873	1239	1556	FALSE	FALSE	FALSE	FALSE	0.196433	no
ACTC1	0.377771	0.281825	0.725236	0.0406062	-0.664624	0.116035	0.207782	1.0091	-0.621697	2486	634	1560	FALSE	FALSE	FALSE	FALSE	0.550021	no
IGFBPL1	0.00903604	0.98192	-0.0840681	0.8442	0.288348	0.566489	7.16013e-05	-0.00618359	0.0711669	1415	1706	1560.5	FALSE	FALSE	FALSE	FALSE	0.00792398	no
HINT2	0.11508	0.719888	0.241514	0.376439	-0.264221	0.797458	0.016426	0.102476	-0.0259709	1918	1204	1561	FALSE	FALSE	FALSE	FALSE	0.142735	no
RAB35	0.258931	0.496959	0.849224	0.00198708	-1.51195	0.082566	0.0786319	2.29442	-1.63774	2789	334	1561.5	FALSE	FALSE	FALSE	FALSE	0.303679	no
PPP1R7	0.448686	0.233124	0.837829	0.0235464	-0.718745	0.0760722	0.283755	1.36405	-0.804114	2599	525	1562	FALSE	FALSE	FALSE	FALSE	0.632413	no
TF	0.198711	0.538924	0.422908	0.17897	-0.473879	0.497638	0.0533484	0.316006	-0.143626	2133	991	1562	FALSE	FALSE	FALSE	FALSE	0.268472	no
UBE4A	0.274149	0.391922	0.48845	0.176029	-0.368756	0.320272	0.111524	0.368494	-0.182343	2174	952	1563	FALSE	FALSE	FALSE	FALSE	0.406801	no
ATP5F1B	0.0647649	0.751685	0.0666899	0.794534	0.0589897	0.763442	0.00802852	0.00666149	0.006915	1624	1502	1563	FALSE	FALSE	FALSE	FALSE	0.123964	no
IRS2	0.1516	0.711295	0.254345	0.551828	-0.122387	0.857157	0.0224292	0.0656709	-0.00819259	1838	1289	1563.5	FALSE	FALSE	FALSE	FALSE	0.14795	no
DCTPP1	-0.117405	0.837538	-0.382274	0.512756	0.677202	0.32098	-0.00903968	-0.110894	0.334214	1099	2030	1564.5	FALSE	FALSE	FALSE	FALSE	0.0769957	no
IGSF8	0.5438	0.382715	1.1929	0.0561782	-1.40351	0.240286	0.226832	1.49164	-0.869152	2632	502	1567	FALSE	FALSE	FALSE	FALSE	0.417124	no
RDH11	0.211619	0.565049	0.346942	0.353867	-0.19435	0.589641	0.0524632	0.156526	-0.0445864	1988	1147	1567.5	FALSE	FALSE	FALSE	FALSE	0.247914	no
ERO1A	-0.0154205	0.942923	-0.109227	0.650892	0.266	0.322672	-0.000393585	-0.0203699	0.13067	1323	1813	1568	FALSE	FALSE	FALSE	FALSE	0.0255235	no
SREK1	-0.0149718	0.959803	-0.173673	0.591863	0.381781	0.331853	-0.000266766	-0.039559	0.182894	1252	1884	1568	FALSE	FALSE	FALSE	FALSE	0.0178179	no
COPS6	0.0975975	0.78633	0.0996768	0.790847	0.0913599	0.85063	0.0101887	0.0101578	0.00641888	1644	1496	1570	FALSE	FALSE	FALSE	FALSE	0.104395	no
ALYREF	-0.107459	0.633895	-0.2653	0.287285	0.366064	0.0856077	-0.0212751	-0.14371	0.390768	1063	2077	1570	FALSE	FALSE	FALSE	FALSE	0.197982	no
CLIC1	-0.0252684	0.925014	-0.156092	0.577869	0.367202	0.319696	-0.000855384	-0.0371765	0.181861	1261	1882	1571.5	FALSE	FALSE	FALSE	FALSE	0.0338519	no
ARPC1B	0.186366	0.601808	0.288262	0.4577	-0.119321	0.73444	0.0411016	0.0978416	-0.0159942	1907	1237	1572	FALSE	FALSE	FALSE	FALSE	0.220542	no
AMER2	0.418146	0.537979	0.753805	0.289714	-0.588831	0.488595	0.112579	0.40557	-0.183156	2196	949	1572.5	FALSE	FALSE	FALSE	FALSE	0.269235	no
PDCD5	0.146983	0.54663	0.236765	0.361912	-0.122362	0.678548	0.0385547	0.104507	-0.0206082	1924	1221	1572.5	FALSE	FALSE	FALSE	FALSE	0.262307	no
SLC12A2	-0.11372	0.809966	-0.368372	0.43385	0.650235	0.258625	-0.0104092	-0.133594	0.381902	1074	2071	1572.5	FALSE	FALSE	FALSE	FALSE	0.0915333	no
SEC23IP	-0.027633	0.924012	-0.107115	0.726006	0.290296	0.37934	-0.000948426	-0.0148954	0.122206	1347	1799	1573	FALSE	FALSE	FALSE	FALSE	0.0343223	no
A2M	0.207907	0.563889	0.462019	0.16611	-0.55443	0.529808	0.0517285	0.360191	-0.152957	2169	978	1573.5	FALSE	FALSE	FALSE	FALSE	0.248807	no
NDUFB9	0.163932	0.697079	0.256423	0.559428	-0.113544	0.888958	0.025691	0.0646843	-0.00580424	1837	1310	1573.5	FALSE	FALSE	FALSE	FALSE	0.156718	no
ISCA2	0.043142	0.941447	-0.284296	0.716592	0.534299	0.420402	0.0011305	-0.0411456	0.201076	1245	1903	1574	FALSE	FALSE	FALSE	FALSE	0.0262041	no
TEX264	-0.00136821	0.994569	-0.101133	0.619343	0.297927	0.332415	-3.23577e-06	-0.0210427	0.142504	1320	1829	1574.5	FALSE	FALSE	FALSE	FALSE	0.00236496	no
NDRG3	0.233432	0.458064	0.42548	0.185975	-0.342713	0.450248	0.0791508	0.310832	-0.118767	2128	1022	1575	FALSE	FALSE	FALSE	FALSE	0.339074	no
CS	0.134104	0.516152	0.209481	0.40436	-0.0920273	0.758533	0.0385176	0.0823744	-0.0110456	1882	1268	1575	FALSE	FALSE	FALSE	FALSE	0.287222	no
PON2	0.0297576	0.942385	-0.0509276	0.901903	0.271813	0.573008	0.000766896	-0.00228359	0.0657351	1458	1694	1576	FALSE	FALSE	FALSE	FALSE	0.0257715	no
TRMT1	-0.219695	0.623415	-0.688823	0.10517	1.18769	0.0847165	-0.0450865	-0.673743	1.27324	665	2488	1576.5	FALSE	FALSE	FALSE	FALSE	0.205223	no
TMEM30A	0.248377	0.568748	0.406026	0.368795	-0.277119	0.67065	0.0608724	0.175897	-0.0480814	2012	1142	1577	FALSE	FALSE	FALSE	FALSE	0.24508	no
PAFAH1B2	0.212464	0.61702	0.352268	0.457316	-0.206947	0.761228	0.0445538	0.119695	-0.0245202	1948	1207	1577.5	FALSE	FALSE	FALSE	FALSE	0.2097	no
SUN2	0.0277606	0.951412	-0.107547	0.825325	0.433684	0.599368	0.0006005	-0.00896675	0.0964107	1393	1762	1577.5	FALSE	FALSE	FALSE	FALSE	0.0216314	no
C1QC	0.0891383	0.84175	0.0281067	0.949923	0.272233	0.781584	0.00666904	0.000627104	0.0291355	1557	1599	1578	FALSE	FALSE	FALSE	FALSE	0.0748168	no
PDZD11	0.11631	0.74178	0.136878	0.736502	0.0546055	0.888175	0.0150883	0.018181	0.00281227	1693	1465	1579	FALSE	FALSE	FALSE	FALSE	0.129725	no
IGHV1-69	-0.159924	0.683309	-0.297187	0.512491	0.389129	0.143966	-0.0264487	-0.0862776	0.327545	1141	2019	1580	FALSE	FALSE	FALSE	FALSE	0.165383	no
GTPBP4	-0.501307	0.249941	-1.06166	0.0167381	1.03966	0.00274399	-0.301869	-1.88582	2.66322	380	2780	1580	FALSE	less	more	FALSE	0.602163	no
PLEKHA7	0.0585191	0.89207	-0.205352	0.651279	0.586261	0.444464	0.0029026	-0.0382432	0.206459	1255	1907	1581	FALSE	FALSE	FALSE	FALSE	0.0496009	no
AGRN	-0.00486023	0.98603	-0.191404	0.484625	0.554771	0.309762	-2.96943e-05	-0.0602146	0.282362	1190	1974	1582	FALSE	FALSE	FALSE	FALSE	0.00610966	no
TBC1D9B	0.247039	0.42796	0.578148	0.0358248	-0.746287	0.256811	0.0910578	0.835895	-0.440598	2423	742	1582.5	FALSE	FALSE	FALSE	FALSE	0.368597	no
SCAF8	-0.220462	0.611643	-0.675645	0.121476	1.14509	0.08375	-0.0470691	-0.618559	1.23328	691	2476	1583.5	FALSE	FALSE	FALSE	FALSE	0.213502	no
RP2	0.237819	0.572009	0.532514	0.209288	-0.572594	0.578898	0.057694	0.361713	-0.135933	2170	999	1584.5	FALSE	FALSE	FALSE	FALSE	0.242597	no
FAM114A2	0.00506339	0.990583	-0.263029	0.537004	0.742318	0.385401	2.08066e-05	-0.0710237	0.307385	1172	1997	1584.5	FALSE	FALSE	FALSE	FALSE	0.00410922	no
CCDC47	-0.184337	0.653346	-0.553876	0.176865	0.831895	0.0755346	-0.034076	-0.416713	0.933265	814	2356	1585	FALSE	FALSE	FALSE	FALSE	0.184857	no
VDAC3	0.182662	0.547787	0.279937	0.413561	-0.109162	0.732013	0.0477457	0.107345	-0.0147894	1932	1243	1587.5	FALSE	FALSE	FALSE	FALSE	0.261388	no
PCBP4	0.276606	0.593176	0.472365	0.362633	-0.310672	0.677841	0.0627387	0.208092	-0.052464	2044	1132	1588	FALSE	FALSE	FALSE	FALSE	0.226816	no
ARMC1	0.170251	0.685091	0.217562	0.653544	0.0125481	0.988059	0.0279641	0.0401892	6.54675e-05	1772	1407	1589.5	FALSE	FALSE	FALSE	FALSE	0.164252	no
SPATS2L	0.0339521	0.825545	-0.0224621	0.894886	0.203195	0.473154	0.00282683	-0.0010834	0.0660378	1484	1695	1589.5	FALSE	FALSE	FALSE	FALSE	0.0832593	no
MATN2	0.347971	0.512964	0.868744	0.070487	-1.08416	0.340628	0.100881	1.0007	-0.507081	2482	701	1591.5	FALSE	FALSE	FALSE	FALSE	0.289913	no
STOML2	-0.309651	0.376615	-0.719231	0.0454794	0.919088	0.0118654	-0.131324	-0.965341	1.7699	574	2612	1593	FALSE	FALSE	FALSE	FALSE	0.424102	no
FAF2	-0.00138974	0.994961	-0.101084	0.672097	0.297692	0.289637	-3.04923e-06	-0.0174438	0.160202	1336	1853	1594.5	FALSE	FALSE	FALSE	FALSE	0.0021941	no
TBC1D5	-0.0309829	0.936064	-0.58638	0.100117	1.07981	0.0703499	-0.000889042	-0.586083	1.24474	708	2481	1594.5	FALSE	FALSE	FALSE	FALSE	0.0286946	no
PPP5C	0.0978728	0.684119	0.0916492	0.725977	0.116543	0.789488	0.0161361	0.0127463	0.0119637	1662	1529	1595.5	FALSE	FALSE	FALSE	FALSE	0.164868	no
EBNA1BP2	-0.241476	0.684716	-1.03712	0.121725	1.34982	0.0486537	-0.0397203	-0.948572	1.77215	578	2613	1595.5	FALSE	FALSE	more	FALSE	0.16449	no
UFL1	0.151411	0.583828	0.241777	0.390821	-0.119687	0.843324	0.0353871	0.0986503	-0.00885747	1909	1283	1596	FALSE	FALSE	FALSE	FALSE	0.233715	no
LRRFIP1	0.190887	0.674144	0.305658	0.483997	-0.153425	0.881336	0.0326888	0.0963301	-0.00841665	1904	1288	1596	FALSE	FALSE	FALSE	FALSE	0.171247	no
IGHV1-2	0.0305515	0.933709	-0.0123172	0.977198	0.187737	0.485782	0.000910076	-0.000123388	0.0588664	1509	1683	1596	FALSE	FALSE	FALSE	FALSE	0.0297882	no
SNX17	0.234141	0.552676	0.394892	0.344969	-0.207925	0.670361	0.0602981	0.182527	-0.0361148	2021	1172	1596.5	FALSE	FALSE	FALSE	FALSE	0.257529	no
NEDD8	0.191128	0.411666	0.293911	0.254816	-0.117221	0.542643	0.0736712	0.174517	-0.0311206	2009	1184	1596.5	FALSE	FALSE	FALSE	FALSE	0.385454	no
PDHB	0.00382995	0.982294	-0.068668	0.722674	0.221324	0.259967	2.9714e-05	-0.00968616	0.129493	1383	1810	1596.5	FALSE	FALSE	FALSE	FALSE	0.00775831	no
RHOA	0.171019	0.237626	0.290203	0.0658922	-0.186533	0.304542	0.106734	0.342777	-0.096317	2153	1050	1601.5	FALSE	FALSE	FALSE	FALSE	0.624105	no
UBXN1	0.0908051	0.678907	0.0842365	0.726214	0.110511	0.698094	0.0152725	0.0117034	0.0172492	1656	1552	1604	FALSE	FALSE	FALSE	FALSE	0.16819	no
NUP107	-0.146319	0.548656	-0.40543	0.0934041	0.631015	0.0248922	-0.0381452	-0.417444	1.01211	813	2395	1604	FALSE	FALSE	FALSE	FALSE	0.2607	no
HMGB1	-0.125616	0.613946	-0.349439	0.184439	0.545856	0.0460988	-0.0266141	-0.25654	0.729433	936	2274	1605	FALSE	FALSE	FALSE	FALSE	0.21187	no
MRPS28	0.0185223	0.953388	-0.403486	0.22108	0.651535	0.0738318	0.000383973	-0.264466	0.737379	931	2279	1605	FALSE	FALSE	FALSE	FALSE	0.0207303	no
GATM	0.0348472	0.890372	-0.0322653	0.905084	0.236185	0.437679	0.0017573	-0.00139745	0.0847536	1474	1740	1607	FALSE	FALSE	FALSE	FALSE	0.0504287	no
APOH	0.0211852	0.973443	-0.107923	0.879819	0.451545	0.539894	0.000247647	-0.0060012	0.120875	1417	1797	1607	FALSE	FALSE	FALSE	FALSE	0.0116896	no
COMMD3	0.171352	0.716984	0.237684	0.708765	0.0607988	0.90987	0.0247587	0.0355332	0.002494	1761	1457	1609	FALSE	FALSE	FALSE	FALSE	0.14449	no
SLC41A3	0.214203	0.365321	0.458985	0.0457448	-0.397749	0.248261	0.0936767	0.614883	-0.240675	2332	887	1609.5	FALSE	FALSE	FALSE	FALSE	0.437326	no
SEPTIN9	0.0489723	0.784302	0.0180203	0.92227	0.141828	0.449037	0.00516739	0.000633264	0.0493163	1558	1661	1609.5	FALSE	FALSE	FALSE	FALSE	0.105517	no
SRSF7	-0.0177653	0.938038	-0.167364	0.520368	0.43103	0.19403	-0.000493513	-0.0474792	0.306949	1226	1996	1611	FALSE	FALSE	FALSE	FALSE	0.0277796	no
LMAN1	-0.167544	0.5953	-0.446056	0.147742	0.667992	0.0339741	-0.0377416	-0.370448	0.981181	839	2383	1611	FALSE	FALSE	FALSE	FALSE	0.225264	no
ATP5PO	0.0604361	0.803598	0.0349082	0.908322	0.13702	0.473347	0.00573908	0.00145777	0.0445068	1573	1650	1611.5	FALSE	FALSE	FALSE	FALSE	0.0949611	no
ATP5MF	0.0175841	0.968698	-0.115015	0.833259	0.415382	0.445427	0.000242867	-0.00911149	0.145892	1391	1832	1611.5	FALSE	FALSE	FALSE	FALSE	0.0138117	no
ERGIC1	0.163846	0.663052	0.207047	0.593285	0.045042	0.958165	0.0292386	0.0469451	0.000835963	1788	1437	1612.5	FALSE	FALSE	FALSE	FALSE	0.178452	no
POFUT1	0.030688	0.950889	-0.183785	0.748681	0.513253	0.375191	0.000671156	-0.0231024	0.218517	1307	1919	1613	FALSE	FALSE	FALSE	FALSE	0.0218703	no
THOC6	-0.470747	0.380815	-1.0083	0.107239	1.14191	0.0181544	-0.197378	-0.977698	1.98809	570	2658	1614	FALSE	FALSE	more	FALSE	0.419286	no
TRIP12	-0.108117	0.691927	-0.339767	0.25564	0.586833	0.0810806	-0.0172922	-0.201268	0.640283	999	2230	1614.5	FALSE	FALSE	FALSE	FALSE	0.15994	no
ARF4	0.0949169	0.454639	0.119357	0.391011	0.0215968	0.910889	0.0324932	0.0486751	0.000875422	1793	1438	1615.5	FALSE	FALSE	FALSE	FALSE	0.342333	no
ARPC2	0.355981	0.152095	0.651801	0.00892556	-0.531478	0.0767233	0.291152	1.33578	-0.592636	2588	646	1617	FALSE	FALSE	FALSE	FALSE	0.817884	no
HK1	0.452797	0.193402	0.842632	0.0157128	-0.716706	0.112301	0.323089	1.51989	-0.680595	2640	596	1618	FALSE	FALSE	FALSE	FALSE	0.713539	no
DHRS7	-0.0476084	0.898139	-0.233405	0.57417	0.509781	0.209677	-0.00222123	-0.0562412	0.345861	1199	2038	1618.5	FALSE	FALSE	FALSE	FALSE	0.0466562	no
TMEM231	-0.068643	0.902376	-0.338781	0.574748	0.674235	0.250581	-0.00306233	-0.0814843	0.40525	1151	2087	1619	FALSE	FALSE	FALSE	FALSE	0.0446124	no
SBDS	0.053553	0.903893	-0.0309137	0.949258	0.306953	0.520319	0.00235006	-0.000699134	0.0870919	1496	1744	1620	FALSE	FALSE	FALSE	FALSE	0.043883	no
HKDC1	-0.030438	0.971381	-0.306712	0.787749	0.6142	0.357803	-0.000383834	-0.0317791	0.274152	1274	1966	1620	FALSE	FALSE	FALSE	FALSE	0.0126103	no
PPM1E	0.479698	0.321249	0.94677	0.0386876	-0.921518	0.234123	0.236568	1.33725	-0.581068	2590	651	1620.5	FALSE	FALSE	FALSE	FALSE	0.493159	no
SLK	0.078886	0.774518	0.0137726	0.95991	0.257948	0.545897	0.00875388	0.000244731	0.0678117	1543	1699	1621	FALSE	FALSE	FALSE	FALSE	0.110969	no
RTF1	-0.0393236	0.896204	-0.287858	0.37367	0.70628	0.192614	-0.00187154	-0.123063	0.505211	1085	2158	1621.5	FALSE	FALSE	FALSE	FALSE	0.0475933	no
EXOSC6	-0.26566	0.321683	-0.579997	0.0356273	0.677353	0.00185255	-0.130857	-0.839962	1.85068	612	2632	1622	FALSE	FALSE	FALSE	FALSE	0.492572	no
KIAA1217	0.535578	0.360691	0.983278	0.0710331	-1.25522	0.421282	0.237189	1.12933	-0.471243	2522	724	1623	FALSE	FALSE	FALSE	FALSE	0.442865	no
ACIN1	-0.117318	0.564487	-0.29316	0.178474	0.410209	0.0171152	-0.0291354	-0.219408	0.724682	976	2272	1624	FALSE	FALSE	FALSE	FALSE	0.248346	no
PFDN1	0.149028	0.471734	0.223451	0.303324	-0.0742409	0.828398	0.0486283	0.115768	-0.00607	1943	1307	1625	FALSE	FALSE	FALSE	FALSE	0.326303	no
MAGED2	0.360495	0.429966	0.645609	0.152112	-0.494849	0.497024	0.132145	0.528003	-0.150247	2271	983	1627	FALSE	FALSE	FALSE	FALSE	0.366566	no
RTN1	0.704012	0.201966	1.47294	0.00122889	-1.60278	0.0558825	0.489093	4.28698	-2.00784	2977	277	1627	FALSE	more	FALSE	FALSE	0.694722	no
CALM3	0.447997	0.320451	0.842611	0.0602255	-0.735847	0.291945	0.221417	1.02817	-0.393457	2490	767	1628.5	FALSE	FALSE	FALSE	FALSE	0.494238	no
NACA	0.065266	0.742532	0.0110138	0.956654	0.228023	0.457626	0.00843791	0.000211962	0.0774113	1542	1719	1630.5	FALSE	FALSE	FALSE	FALSE	0.129285	no
RBM15B	-0.101913	0.868783	-0.61554	0.379182	1.18215	0.195804	-0.00622574	-0.259236	0.837175	935	2327	1631	FALSE	FALSE	FALSE	FALSE	0.0610885	no
SNRPE	-0.0603628	0.839201	-0.256833	0.44086	0.529049	0.13105	-0.00459566	-0.0913554	0.466919	1131	2132	1631.5	FALSE	FALSE	FALSE	FALSE	0.076134	no
NUP153	-0.322292	0.45006	-0.788372	0.0822537	1.07595	0.0145919	-0.111748	-0.855261	1.97532	607	2656	1631.5	FALSE	FALSE	more	FALSE	0.34673	no
PPME1	0.335604	0.149127	0.600658	0.00641989	-0.459557	0.0733598	0.277358	1.31693	-0.521387	2579	685	1632	FALSE	FALSE	FALSE	FALSE	0.826444	no
NNT	0.287178	0.345515	0.573892	0.0600372	-0.572964	0.386571	0.132542	0.701055	-0.236503	2370	895	1632.5	FALSE	FALSE	FALSE	FALSE	0.461533	no
ARPC4	0.342175	0.159904	0.601769	0.0189729	-0.436607	0.133188	0.27242	1.03617	-0.382265	2495	772	1633.5	FALSE	FALSE	FALSE	FALSE	0.796141	no
SEMA4C	0.0754114	0.718228	-0.00152597	0.993951	0.306224	0.519065	0.0108395	-4.02113e-06	0.0872057	1523	1745	1634	FALSE	FALSE	FALSE	FALSE	0.143738	no
PSMB1	0.121135	0.443763	0.154493	0.368078	0.0210587	0.951779	0.0427422	0.0670595	0.000452004	1842	1427	1634.5	FALSE	FALSE	FALSE	FALSE	0.352849	no
PYGM	0.214365	0.195033	0.365364	0.0308889	-0.238633	0.228047	0.152176	0.551772	-0.153197	2295	976	1635.5	FALSE	FALSE	FALSE	FALSE	0.709891	no
PITPNA	0.21746	0.500688	0.40297	0.163675	-0.339069	0.7095	0.0653321	0.316741	-0.0505375	2134	1137	1635.5	FALSE	FALSE	FALSE	FALSE	0.300433	no
GNB4	0.29634	0.497111	0.398017	0.418957	-0.110369	0.862571	0.089953	0.150383	-0.00708625	1977	1296	1636.5	FALSE	FALSE	FALSE	FALSE	0.303547	no
PSMA7	0.0770195	0.633387	0.0628398	0.745979	0.119559	0.451101	0.0152753	0.00799782	0.0413345	1632	1641	1636.5	FALSE	FALSE	FALSE	FALSE	0.198331	no
SCAMP3	0.312778	0.373555	0.589477	0.0805475	-0.517321	0.400109	0.133758	0.644857	-0.205801	2346	929	1637.5	FALSE	FALSE	FALSE	FALSE	0.427646	no
TUFM	-0.133165	0.582173	-0.365734	0.178128	0.564542	0.0210763	-0.0312869	-0.274033	0.946289	916	2362	1639	FALSE	FALSE	FALSE	FALSE	0.234948	no
UBXN7	0.0542597	0.862032	-0.0200891	0.95145	0.277306	0.401377	0.00349848	-0.000434202	0.109937	1500	1781	1640.5	FALSE	FALSE	FALSE	FALSE	0.0644767	no
RCC2	-0.0737781	0.821317	-0.432488	0.160082	1.00235	0.0790218	-0.00630723	-0.344112	1.10484	862	2419	1640.5	FALSE	FALSE	FALSE	FALSE	0.0854893	no
MRPL12	-0.00418926	0.989487	-0.341612	0.338558	0.755011	0.130025	-1.92286e-05	-0.160683	0.668919	1043	2240	1641.5	FALSE	FALSE	FALSE	FALSE	0.00458997	no
YWHAH	0.390664	0.178082	0.777057	0.00188122	-0.768518	0.0854017	0.292755	2.11792	-0.821187	2764	521	1642.5	FALSE	FALSE	FALSE	FALSE	0.749379	no
RAB14	0.31507	0.115901	0.592476	0.000543109	-0.517147	0.0359519	0.294878	1.9345	-0.746904	2731	554	1642.5	FALSE	FALSE	FALSE	FALSE	0.935911	no
SLC25A11	0.13725	0.667779	0.133343	0.72694	0.14897	0.651261	0.0240691	0.0184682	0.027745	1695	1590	1642.5	FALSE	FALSE	FALSE	FALSE	0.175367	no
RPA2	-0.292557	0.392467	-0.641726	0.0858895	0.754949	0.00390939	-0.118836	-0.684119	1.81784	661	2624	1642.5	FALSE	FALSE	FALSE	FALSE	0.406197	no
CAMK2D	0.188336	0.584592	0.236818	0.516561	0.0428911	0.928746	0.04391	0.0679379	0.00137693	1844	1443	1643.5	FALSE	FALSE	FALSE	FALSE	0.233147	no
CORO7	0.411017	0.0631283	0.686864	0.00164705	-0.416523	0.0182002	0.493129	1.91174	-0.724718	2722	569	1645.5	FALSE	FALSE	FALSE	FALSE	1.19978	no
UBXN6	0.28002	0.471471	0.429241	0.312506	-0.167643	0.796177	0.0914392	0.216827	-0.016595	2057	1235	1646	FALSE	FALSE	FALSE	FALSE	0.326545	no
SPIN1	0.0760139	0.739627	-0.00025691	0.999123	0.304826	0.465634	0.00995685	-9.78994e-08	0.101189	1526	1768	1647	FALSE	FALSE	FALSE	FALSE	0.130987	no
H1-4	-0.0466518	0.864504	-0.346659	0.204367	0.853369	0.098589	-0.00294994	-0.239052	0.858636	959	2335	1647	FALSE	FALSE	FALSE	FALSE	0.0632331	no
TOR1AIP2	0.167905	0.667242	0.204363	0.748664	0.122333	0.661594	0.0295037	0.0256912	0.0219475	1728	1569	1648.5	FALSE	FALSE	FALSE	FALSE	0.175716	no
YARS2	-0.0565622	0.871434	-0.452246	0.246636	0.833727	0.0634095	-0.00338047	-0.27494	0.998677	915	2385	1650	FALSE	FALSE	FALSE	FALSE	0.0597655	no
GSTM5	0.312673	0.716186	0.654741	0.543275	-0.143418	0.887143	0.0453295	0.173494	-0.00745867	2008	1293	1650.5	FALSE	FALSE	FALSE	FALSE	0.144974	no
UBXN4	0.113587	0.829046	0.0264942	0.963003	0.403895	0.598402	0.00924838	0.000433778	0.0900713	1550	1752	1651	FALSE	FALSE	FALSE	FALSE	0.0814213	no
ARPC3	0.256623	0.184975	0.485394	0.00665666	-0.429688	0.176221	0.188076	1.05658	-0.32396	2501	803	1652	FALSE	FALSE	FALSE	FALSE	0.732887	no
PDHA1	0.0726544	0.769834	0.0378847	0.902678	0.176964	0.344703	0.00825374	0.00168462	0.0818553	1574	1730	1652	FALSE	FALSE	FALSE	FALSE	0.113603	no
SHTN1	1.30483	0.0401432	2.3072	2.68031e-05	-1.70228	0.00123087	1.82205	10.5481	-4.95328	3215	92	1653.5	more	more	less	FALSE	1.39639	no
PALM	0.507601	0.104933	0.85392	0.00615309	-0.531356	0.0511095	0.496985	1.88794	-0.686246	2718	593	1655.5	FALSE	FALSE	FALSE	FALSE	0.979086	no
STMN2	0.505634	0.175482	0.861104	0.0170592	-0.560774	0.10732	0.382142	1.52247	-0.543569	2644	671	1657.5	FALSE	FALSE	FALSE	FALSE	0.755768	no
NOL9	-0.0327524	0.914069	-0.423232	0.146121	0.943446	0.0534192	-0.00127803	-0.35352	1.20035	854	2461	1657.5	FALSE	FALSE	FALSE	FALSE	0.0390209	no
DTYMK	-0.171851	0.325289	-0.422452	0.00638546	0.579953	9.05357e-05	-0.0838169	-0.927201	2.34486	585	2730	1657.5	FALSE	FALSE	FALSE	FALSE	0.48773	no
UBE2M	0.141847	0.348663	0.185635	0.313779	0.0104826	0.960988	0.0649083	0.0934442	0.00018116	1899	1419	1659	FALSE	FALSE	FALSE	FALSE	0.457594	no
GP1BB	-0.00309352	0.994776	-0.438786	0.297015	1.30398	0.200376	-7.03739e-06	-0.231338	0.910383	969	2351	1660	FALSE	FALSE	FALSE	FALSE	0.00227488	no
GC	0.160736	0.769703	0.0340322	0.954989	0.509172	0.643472	0.018272	0.000680706	0.0974915	1559	1763	1661	FALSE	FALSE	FALSE	FALSE	0.113677	no
NRBP1	0.341282	0.25355	0.632155	0.0471834	-0.531336	0.36406	0.203383	0.838371	-0.233164	2424	901	1662.5	FALSE	FALSE	FALSE	FALSE	0.595937	no
HP1BP3	0.168926	0.521591	0.20651	0.470433	0.0561741	0.823762	0.0477503	0.0676324	0.00472976	1843	1482	1662.5	FALSE	FALSE	FALSE	FALSE	0.28267	no
TMEM132C	0.00928717	0.964798	-0.144474	0.549417	0.47057	0.161391	0.000144542	-0.0375773	0.372749	1260	2065	1662.5	FALSE	FALSE	FALSE	FALSE	0.0155636	no
RPS20	0.047372	0.79788	-0.0834051	0.659529	0.439703	0.21811	0.00464542	-0.0150768	0.290786	1346	1981	1663.5	FALSE	FALSE	FALSE	FALSE	0.0980627	no
CFB	0.337539	0.452598	0.803241	0.0268936	-1.05957	0.423341	0.11621	1.26137	-0.395548	2564	764	1664	FALSE	FALSE	FALSE	FALSE	0.344287	no
VMA21	0.280801	0.221079	0.490902	0.0323332	-0.349502	0.294625	0.184051	0.731616	-0.185492	2381	948	1664.5	FALSE	FALSE	FALSE	FALSE	0.655452	no
TPM3	0.213853	0.256082	0.336948	0.0788132	-0.155431	0.526862	0.12652	0.371789	-0.043257	2177	1153	1665	FALSE	FALSE	FALSE	FALSE	0.591621	no
ACOX1	0.274825	0.678884	0.288056	0.667868	0.221903	0.877831	0.0462268	0.0504989	0.0125573	1799	1531	1665	FALSE	FALSE	FALSE	FALSE	0.168204	no
SPCS2	0.00559052	0.982637	-0.176694	0.521601	0.552445	0.163321	4.2527e-05	-0.0499447	0.434751	1221	2109	1665	FALSE	FALSE	FALSE	FALSE	0.00760698	no
CAMK2B	0.716946	0.182277	1.4695	0.00103876	-1.54072	0.110208	0.530016	4.38423	-1.47568	2980	351	1665.5	FALSE	more	FALSE	FALSE	0.739269	no
PDCD10	0.0377581	0.872012	-0.089574	0.70296	0.419754	0.208083	0.00224577	-0.013711	0.286174	1358	1976	1667	FALSE	FALSE	FALSE	FALSE	0.0594777	no
CBFB	-0.0650068	0.840468	-0.381625	0.245769	0.805694	0.0648965	-0.00490663	-0.23259	0.956987	967	2367	1667	FALSE	FALSE	FALSE	FALSE	0.0754788	no
PRKAR1A	0.21894	0.585931	0.270653	0.500691	0.0638014	0.919773	0.0508278	0.0813124	0.00231724	1880	1455	1667.5	FALSE	FALSE	FALSE	FALSE	0.232154	no
TNR	1.05536	0.183107	1.86054	0.0253752	-1.36018	0.173955	0.778112	2.96866	-1.03315	2871	465	1668	FALSE	more	FALSE	FALSE	0.737295	no
EXOC8	0.359987	0.328913	0.891487	0.000731386	-1.23451	0.169901	0.173845	2.79557	-0.950333	2855	485	1670	FALSE	FALSE	FALSE	FALSE	0.482918	no
STEAP3	0.0410064	0.842317	-0.171066	0.382634	0.677225	0.169565	0.00305597	-0.0713717	0.521913	1171	2170	1670.5	FALSE	FALSE	FALSE	FALSE	0.0745242	no
NSUN2	-0.269685	0.556349	-0.784035	0.107534	1.27337	0.0178293	-0.0686759	-0.759302	2.22695	632	2709	1670.5	FALSE	FALSE	more	FALSE	0.254653	no
NPM1	-0.108952	0.698348	-0.470705	0.0681431	0.976308	0.0151317	-0.0169886	-0.549114	1.77699	727	2615	1671	FALSE	FALSE	FALSE	FALSE	0.155928	no
UCHL5	0.270663	0.524002	0.510276	0.210297	-0.268468	0.773627	0.0759661	0.345543	-0.0299257	2155	1188	1671.5	FALSE	FALSE	FALSE	FALSE	0.280667	no
ILF2	0.010886	0.94905	-0.137773	0.433493	0.456864	0.104868	0.000247232	-0.0500141	0.447432	1220	2124	1672	FALSE	FALSE	FALSE	FALSE	0.0227111	no
HDAC4	-0.344674	0.502763	-0.866735	0.106488	1.22151	0.0115471	-0.102932	-0.843072	2.36671	610	2734	1672	FALSE	FALSE	more	FALSE	0.298637	no
CMPK1	0.280257	0.324193	0.428333	0.145883	-0.163971	0.632992	0.1371	0.358084	-0.0325649	2165	1180	1672.5	FALSE	FALSE	FALSE	FALSE	0.489196	no
ERP29	0.198684	0.452288	0.265635	0.338661	-0.00216799	0.994623	0.0684636	0.124911	-5.07655e-06	1953	1392	1672.5	FALSE	FALSE	FALSE	FALSE	0.344585	no
MRTO4	-0.0551085	0.925193	-0.699734	0.216283	1.3953	0.0743896	-0.00186089	-0.465307	1.57458	778	2567	1672.5	FALSE	FALSE	FALSE	FALSE	0.0337678	no
DNAJC11	0.133705	0.716978	0.0622805	0.882242	0.347977	0.542492	0.0193196	0.00338882	0.092425	1591	1757	1674	FALSE	FALSE	FALSE	FALSE	0.144494	no
SFXN3	0.61606	0.28189	1.00347	0.0875587	-0.933562	0.500906	0.338784	1.06137	-0.280296	2505	844	1674.5	FALSE	FALSE	FALSE	FALSE	0.549921	no
EIF4A2	0.18161	0.232274	0.269452	0.0967434	-0.081917	0.675831	0.11514	0.273326	-0.0139391	2100	1249	1674.5	FALSE	FALSE	FALSE	FALSE	0.634	no
SUCLG1	0.167571	0.648275	0.159621	0.709879	0.191422	0.650096	0.0315437	0.0237541	0.0358003	1722	1627	1674.5	FALSE	FALSE	FALSE	FALSE	0.18824	no
PRAF2	0.338713	0.209918	0.575197	0.0529745	-0.311617	0.302308	0.22963	0.733913	-0.161901	2383	967	1675	FALSE	FALSE	FALSE	FALSE	0.67795	no
NTM	0.145085	0.484696	0.159441	0.462915	0.102017	0.70667	0.0456337	0.0533329	0.0153824	1803	1547	1675	FALSE	FALSE	FALSE	FALSE	0.314531	no
BSG	0.0765606	0.705945	-0.0255905	0.891117	0.383014	0.353312	0.0115782	-0.00128119	0.173062	1477	1873	1675	FALSE	FALSE	FALSE	FALSE	0.151229	no
ALG1	-0.0328951	0.935922	-0.379563	0.332521	0.775997	0.0794753	-0.000946075	-0.1815	0.853417	1019	2331	1675	FALSE	FALSE	FALSE	FALSE	0.0287604	no
UBE2I	-0.104623	0.69662	-0.357449	0.173329	0.653855	0.0179841	-0.0164262	-0.272064	1.14105	922	2428	1675	FALSE	FALSE	FALSE	FALSE	0.157004	no
NCSTN	0.145696	0.658486	0.0887632	0.791	0.316493	0.588756	0.026437	0.00903819	0.0728139	1641	1711	1676	FALSE	FALSE	FALSE	FALSE	0.181453	no
HNRNPUL2	-0.00383342	0.98294	-0.161197	0.405081	0.468257	0.0770979	-2.8647e-05	-0.063263	0.521151	1184	2169	1676.5	FALSE	FALSE	FALSE	FALSE	0.00747296	no
RAB5B	0.265215	0.154303	0.545795	0.000175209	-0.576524	0.0680465	0.215256	2.05025	-0.672915	2753	601	1677	FALSE	FALSE	FALSE	FALSE	0.811626	no
DPP7	-0.682769	0.31724	-1.29172	0.131463	1.14408	0.00270281	-0.340437	-1.13826	2.9382	531	2823	1677	FALSE	FALSE	more	FALSE	0.498612	no
ATP1A1	0.22959	0.382367	0.318056	0.287692	-0.0358077	0.896876	0.0958584	0.172092	-0.00169254	2007	1348	1677.5	FALSE	FALSE	FALSE	FALSE	0.417519	no
ATAD3A	-0.220851	0.63822	-0.622144	0.223343	0.983029	0.0344246	-0.0430724	-0.405033	1.4383	821	2538	1679.5	FALSE	FALSE	FALSE	FALSE	0.19503	no
PMPCB	-0.245337	0.554089	-0.597172	0.19428	0.81017	0.0143076	-0.0629094	-0.424931	1.4943	808	2551	1679.5	FALSE	FALSE	FALSE	FALSE	0.256421	no
PREP	0.34275	0.147555	0.618286	0.00395928	-0.48386	0.112836	0.28484	1.48536	-0.458483	2630	730	1680	FALSE	FALSE	FALSE	FALSE	0.831045	no
DSC2	0.038085	0.902075	-0.28808	0.328755	1.01658	0.182276	0.00170458	-0.139179	0.751527	1069	2291	1680	FALSE	FALSE	FALSE	FALSE	0.0447572	no
FNDC3A	0.0481618	0.913839	-0.162857	0.726053	0.575708	0.235475	0.00188459	-0.0226423	0.361577	1310	2051	1680.5	FALSE	FALSE	FALSE	FALSE	0.0391304	no
FN3K	0.317218	0.270712	0.50276	0.0829565	-0.239408	0.465581	0.180019	0.543559	-0.0794845	2289	1073	1681	FALSE	FALSE	FALSE	FALSE	0.567492	no
PRPF38A	-0.0368487	0.912301	-0.313336	0.389173	0.723492	0.09378	-0.00146887	-0.128423	0.74367	1079	2285	1682	FALSE	FALSE	FALSE	FALSE	0.0398621	no
ITIH1	0.124966	0.817121	-0.107113	0.856538	0.821203	0.471676	0.0109612	-0.0072037	0.268005	1405	1960	1682.5	FALSE	FALSE	FALSE	FALSE	0.0877136	no
STX1B	0.859425	0.147813	1.63218	0.00490196	-1.45885	0.167965	0.713571	3.76974	-1.13029	2938	431	1684.5	FALSE	more	FALSE	FALSE	0.830288	no
CAPRIN1	0.118622	0.625494	0.0377231	0.872845	0.361318	0.471968	0.0241724	0.00222804	0.117821	1580	1790	1685	FALSE	FALSE	FALSE	FALSE	0.203777	no
NANS	0.086907	0.729199	0.0268397	0.922735	0.267109	0.328419	0.0119196	0.000937322	0.129166	1563	1809	1686	FALSE	FALSE	FALSE	FALSE	0.137154	no
CORO1A	0.283572	0.287736	0.464836	0.0843452	-0.260217	0.587112	0.153414	0.499205	-0.0601829	2254	1119	1686.5	FALSE	FALSE	FALSE	FALSE	0.541005	no
TYMP	0.538571	0.256337	1.10175	0.00587734	-1.15096	0.229745	0.318397	2.4578	-0.735181	2810	563	1686.5	FALSE	more	FALSE	FALSE	0.591188	no
ATP6V1G1	0.356164	0.277216	0.71602	0.0130277	-0.723403	0.316436	0.198448	1.34979	-0.361495	2595	779	1687	FALSE	FALSE	FALSE	FALSE	0.557181	no
BRIX1	-0.642641	0.429231	-1.71672	0.0162312	2.22158	0.00197565	-0.236047	-3.07233	6.0078	243	3132	1687.5	FALSE	less	more	FALSE	0.367308	no
HSPA9	-0.105161	0.667306	-0.322126	0.245878	0.545734	0.0170895	-0.0184742	-0.196265	0.96446	1006	2371	1688.5	FALSE	FALSE	FALSE	FALSE	0.175675	no
EEFSEC	0.18907	0.598241	0.14454	0.753135	0.292975	0.608058	0.0421861	0.0177968	0.0632986	1692	1691	1691.5	FALSE	FALSE	FALSE	FALSE	0.223124	no
NEK9	0.0382502	0.887068	-0.185346	0.49032	0.709038	0.161474	0.00199065	-0.0573682	0.561486	1194	2189	1691.5	FALSE	FALSE	FALSE	FALSE	0.0520428	no
HTRA2	0.113015	0.691768	0.0489855	0.876581	0.305102	0.40435	0.0180868	0.00280236	0.119979	1588	1796	1692	FALSE	FALSE	FALSE	FALSE	0.16004	no
PDIA3	0.0482622	0.84608	-0.10161	0.673053	0.497878	0.189493	0.00350328	-0.0174718	0.35967	1335	2049	1692	FALSE	FALSE	FALSE	FALSE	0.0725884	no
TXNDC17	0.15308	0.519002	0.141601	0.54922	0.187518	0.653593	0.0436019	0.0368522	0.0346331	1767	1618	1692.5	FALSE	FALSE	FALSE	FALSE	0.284831	no
SEH1L	-0.080972	0.828473	-0.319622	0.42887	0.634978	0.0645697	-0.00661715	-0.117517	0.755606	1093	2293	1693	FALSE	FALSE	FALSE	FALSE	0.0817214	no
ISOC2	0.0617142	0.75648	-0.0551772	0.79362	0.451352	0.248024	0.00747993	-0.00553908	0.273296	1423	1964	1693.5	FALSE	FALSE	FALSE	FALSE	0.121203	no
CEP290	0.120587	0.788655	-0.11483	0.810789	0.709129	0.358157	0.012434	-0.0104601	0.316219	1379	2009	1694	FALSE	FALSE	FALSE	FALSE	0.103113	no
CHMP2B	0.242337	0.375628	0.337296	0.24792	-0.0425414	0.921378	0.103052	0.204296	-0.00151287	2039	1350	1694.5	FALSE	FALSE	FALSE	FALSE	0.425242	no
ERC1	0.761777	0.0964367	1.31365	0.00240955	-0.893828	0.0848925	0.773781	3.43921	-0.957407	2907	482	1694.5	FALSE	more	FALSE	FALSE	1.01576	no
COPS8	0.374726	0.169259	0.59306	0.0395138	-0.280277	0.266312	0.289082	0.832212	-0.161049	2421	969	1695	FALSE	FALSE	FALSE	FALSE	0.771449	no
MEAF6	0.0944776	0.682598	-0.00177841	0.994385	0.262926	0.231407	0.0156677	-4.34915e-06	0.167122	1522	1868	1695	FALSE	FALSE	FALSE	FALSE	0.165835	no
MTA3	0.579236	0.106356	0.838737	0.0261936	-0.458771	0.207021	0.563735	1.32672	-0.313793	2584	808	1696	FALSE	FALSE	FALSE	FALSE	0.973239	no
CEBPZ	-0.107103	0.879376	-0.630676	0.577902	0.678257	0.0517768	-0.00597907	-0.150193	0.872146	1054	2340	1697	FALSE	FALSE	FALSE	FALSE	0.0558254	no
MRPL15	0.328002	0.604392	0.124457	0.84832	0.531546	0.672677	0.0717277	0.00889129	0.0915287	1640	1756	1698	FALSE	FALSE	FALSE	FALSE	0.218681	no
BDH2	0.161615	0.581815	0.10092	0.730473	0.343702	0.575695	0.0380144	0.0137651	0.0824222	1666	1731	1698.5	FALSE	FALSE	FALSE	FALSE	0.235215	no
TPR	-0.0857571	0.698543	-0.374158	0.0666949	0.779446	0.00640022	-0.0133615	-0.439975	1.70995	799	2599	1699	FALSE	FALSE	FALSE	FALSE	0.155807	no
MYL12B	0.112277	0.600049	0.0488282	0.831316	0.302622	0.386119	0.0249044	0.00391768	0.125067	1596	1804	1700	FALSE	FALSE	FALSE	FALSE	0.221813	no
SARNP	0.00784026	0.968048	-0.103249	0.641871	0.341109	0.0737815	0.000110571	-0.0198809	0.386153	1327	2075	1701	FALSE	FALSE	FALSE	FALSE	0.0141029	no
CSNK1A1L	0.230902	0.605303	-0.196987	0.672734	0.765764	0.243273	0.0503429	-0.0339127	0.470107	1268	2135	1701.5	FALSE	FALSE	FALSE	FALSE	0.218027	no
CPSF6	-0.0359163	0.857113	-0.237687	0.247671	0.569394	0.028409	-0.00240502	-0.144068	0.880594	1061	2343	1702	FALSE	FALSE	FALSE	FALSE	0.0669618	no
TRMT112	-0.599285	0.344361	-1.19064	0.129441	1.17476	0.00228034	-0.277461	-1.0572	3.10373	548	2856	1702	FALSE	FALSE	more	FALSE	0.462986	no
PITHD1	0.453772	0.229866	0.735354	0.059936	-0.390977	0.363335	0.289745	0.898833	-0.17191	2448	960	1704	FALSE	FALSE	FALSE	FALSE	0.638526	no
EPN2	0.332183	0.433016	0.504155	0.226605	-0.183733	0.861727	0.120747	0.325044	-0.0118747	2144	1264	1704	FALSE	FALSE	FALSE	FALSE	0.363496	no
PNKP	0.0432916	0.940621	-0.499665	0.437062	1.1292	0.129756	0.00115093	-0.179608	1.00146	1021	2387	1704	FALSE	FALSE	FALSE	FALSE	0.0265855	no
TOM1	0.356765	0.276535	0.520941	0.152836	-0.135764	0.634116	0.199164	0.424971	-0.0268584	2211	1199	1705	FALSE	FALSE	FALSE	FALSE	0.558249	no
UTP18	-0.128023	0.855302	-1.25046	0.0499519	2.11686	0.0117619	-0.00869026	-1.62741	4.08453	430	2982	1706	FALSE	less	more	FALSE	0.0678806	no
SEC22B	0.0866863	0.711213	0.0269647	0.911852	0.265851	0.260633	0.0128296	0.00108063	0.155249	1565	1848	1706.5	FALSE	FALSE	FALSE	FALSE	0.148	no
ARCN1	0.0946205	0.620647	0.0426311	0.828202	0.250589	0.282939	0.0196011	0.00348994	0.1374	1592	1822	1707	FALSE	FALSE	FALSE	FALSE	0.207155	no
NPLOC4	0.273817	0.550805	0.289482	0.508123	0.216379	0.874631	0.0709193	0.0851167	0.0125879	1886	1532	1709	FALSE	FALSE	FALSE	FALSE	0.259002	no
PACS1	0.925432	0.0921929	1.59527	0.000287473	-1.7539	0.163	0.958102	5.64948	-1.38174	3045	373	1709	FALSE	more	FALSE	FALSE	1.0353	no
NOLC1	-0.271657	0.410075	-0.720904	0.023982	1.07608	0.000709299	-0.105168	-1.16795	3.38878	525	2894	1709.5	FALSE	FALSE	more	FALSE	0.387137	no
PCNA	-0.0755486	0.848069	-0.587544	0.125155	1.46044	0.0391046	-0.00540691	-0.53029	2.05596	742	2678	1710	FALSE	FALSE	more	FALSE	0.0715687	no
RBFOX2	0.316429	0.327527	0.455604	0.170936	-0.101095	0.767141	0.15339	0.349524	-0.0116385	2158	1267	1712.5	FALSE	FALSE	FALSE	FALSE	0.484753	no
HACD2	0.119204	0.634157	-0.0300902	0.901841	0.529764	0.330709	0.023579	-0.00135015	0.254581	1476	1950	1713	FALSE	FALSE	FALSE	FALSE	0.197803	no
DCXR	0.111747	0.715051	-0.147651	0.580438	0.889938	0.267173	0.0162774	-0.0348816	0.51012	1266	2160	1713	FALSE	FALSE	FALSE	FALSE	0.145663	no
CLTA	0.320876	0.274412	0.475908	0.127746	-0.14422	0.70406	0.180203	0.425296	-0.0219777	2212	1216	1714	FALSE	FALSE	FALSE	FALSE	0.561598	no
ABHD10	0.349562	0.396918	0.54165	0.172385	-0.226701	0.820805	0.140279	0.41355	-0.0194419	2205	1225	1715	FALSE	FALSE	FALSE	FALSE	0.401299	no
SNAP25	0.93563	0.0381861	1.52872	0.000189056	-0.843634	0.0272707	1.32681	5.69204	-1.3197	3048	382	1715	FALSE	more	FALSE	FALSE	1.41809	no
COL18A1	-0.601199	0.352684	-1.29425	0.0778935	1.47795	0.00230183	-0.272111	-1.43467	3.89873	465	2965	1715	FALSE	FALSE	more	FALSE	0.452615	no
NOP56	-0.203615	0.707387	-0.779268	0.167985	1.52334	0.0280467	-0.0306121	-0.603721	2.36441	699	2732	1715.5	FALSE	FALSE	more	FALSE	0.150343	no
SNAP91	1.32719	0.0525423	2.48982	5.68348e-07	-2.16071	0.0226979	1.69813	15.5499	-3.55223	3285	148	1716.5	FALSE	more	less	FALSE	1.27949	no
SCD5	0.468331	0.276522	0.773781	0.0679662	-0.448021	0.4659	0.261455	0.90355	-0.148612	2449	986	1717.5	FALSE	FALSE	FALSE	FALSE	0.55827	no
TOMM20	0.0121337	0.952864	-0.167984	0.40645	0.552486	0.0547842	0.000254434	-0.0656805	0.696875	1180	2256	1718	FALSE	FALSE	FALSE	FALSE	0.0209692	no
PHB	0.0517541	0.82133	-0.0805722	0.762556	0.448733	0.156168	0.00442405	-0.00948564	0.361862	1386	2052	1719	FALSE	FALSE	FALSE	FALSE	0.0854822	no
RHEB	0.313341	0.398571	0.782885	0.0030686	-1.09529	0.346558	0.125178	1.96744	-0.504079	2737	702	1719.5	FALSE	FALSE	FALSE	FALSE	0.399494	no
RPL31	0.0862679	0.69553	-0.104855	0.629336	0.659638	0.212337	0.0136031	-0.0210882	0.44392	1319	2121	1720	FALSE	FALSE	FALSE	FALSE	0.157684	no
MYO18A	1.01341	0.162357	1.97116	0.000890171	-1.85981	0.180172	0.80012	6.01306	-1.38428	3069	372	1720.5	FALSE	more	FALSE	FALSE	0.789529	no
SLC12A5	0.799065	0.296028	1.42398	0.0524248	-1.07568	0.387408	0.422439	1.82335	-0.443	2708	738	1723	FALSE	FALSE	FALSE	FALSE	0.528667	no
PPHLN1	0.0305297	0.934833	-0.279317	0.479122	0.727685	0.0791452	0.000893474	-0.089257	0.8016	1136	2310	1723	FALSE	FALSE	FALSE	FALSE	0.0292658	no
HSPA8	0.136513	0.17837	0.173539	0.104913	0.0254351	0.878543	0.102204	0.169924	0.00143039	2003	1445	1724	FALSE	FALSE	FALSE	FALSE	0.748679	no
PTRH2	0.211248	0.70394	-0.00605262	0.99074	0.808826	0.517524	0.0322078	-2.44548e-05	0.231381	1516	1932	1724	FALSE	FALSE	FALSE	FALSE	0.152464	no
SERPINE2	0.445008	0.33358	0.65838	0.167021	-0.195109	0.693389	0.21218	0.511713	-0.0310268	2264	1185	1724.5	FALSE	FALSE	FALSE	FALSE	0.4768	no
DDX27	-0.206969	0.668762	-0.842096	0.0875494	1.38085	0.0057544	-0.0361634	-0.890724	3.0931	596	2853	1724.5	FALSE	FALSE	more	FALSE	0.174728	no
EVL	0.851052	0.0777979	1.51323	0.000374402	-1.13548	0.0950023	0.943844	5.18533	-1.16077	3026	425	1725.5	FALSE	more	FALSE	FALSE	1.10903	no
HMGCS1	0.320398	0.59864	0.308621	0.639019	0.367509	0.795116	0.0713957	0.0600224	0.0365928	1826	1628	1727	FALSE	FALSE	FALSE	FALSE	0.222834	no
HMGCR	-0.00511546	0.995683	-0.759339	0.500804	1.50333	0.147433	-9.61187e-06	-0.228054	1.24988	972	2482	1727	FALSE	FALSE	FALSE	FALSE	0.00187898	no
PLIN2	0.553479	0.371519	0.931288	0.130803	-0.485497	0.611076	0.238006	0.822683	-0.10385	2417	1043	1730	FALSE	FALSE	FALSE	FALSE	0.430019	no
RBBP4	0.00940287	0.969339	-0.223819	0.35854	0.709069	0.0521179	0.000127169	-0.099703	0.909745	1116	2350	1733	FALSE	FALSE	FALSE	FALSE	0.0135245	no
SAE1	-0.126719	0.593527	-0.396444	0.0990884	0.682455	0.00176168	-0.0287094	-0.398021	1.87953	829	2638	1733.5	FALSE	FALSE	FALSE	FALSE	0.226559	no
TUBG1	0.0242157	0.918595	-0.13425	0.613068	0.499612	0.0804022	0.000892981	-0.0285269	0.546941	1286	2182	1734	FALSE	FALSE	FALSE	FALSE	0.0368761	no
LSM14B	0.35562	0.292722	0.516058	0.151362	-0.125695	0.800829	0.189739	0.423159	-0.0121246	2209	1262	1735.5	FALSE	FALSE	FALSE	FALSE	0.533544	no
LSAMP	1.63203	0.0480247	2.67517	0.000390031	-1.49736	0.0521677	2.15189	9.11938	-1.92051	3184	289	1736.5	more	more	FALSE	FALSE	1.31853	no
PPBP	0.242833	0.724317	0.159511	0.836333	0.4928	0.53827	0.0340139	0.0123813	0.132563	1660	1814	1737	FALSE	FALSE	FALSE	FALSE	0.140071	no
SCRN1	0.670343	0.0687165	1.13998	0.00052793	-0.738571	0.0890684	0.779568	3.7362	-0.775704	2932	543	1737.5	FALSE	more	FALSE	FALSE	1.16294	no
LAP2A	-0.0403237	0.845721	-0.299496	0.122646	0.737194	0.00882926	-0.00293447	-0.272945	1.51425	920	2556	1738	FALSE	FALSE	FALSE	FALSE	0.0727729	no
PIN1	0.421014	0.0814741	0.661563	0.0070221	-0.300633	0.141048	0.458477	1.4247	-0.255728	2609	868	1738.5	FALSE	FALSE	FALSE	FALSE	1.08898	no
RBM22	0.16886	0.646934	-0.19055	0.605676	0.797828	0.153343	0.0319383	-0.0414941	0.649701	1244	2233	1738.5	FALSE	FALSE	FALSE	FALSE	0.18914	no
GNAI1	1.19383	0.0585504	2.0739	0.000167681	-1.44641	0.0675876	1.47135	7.83006	-1.69249	3151	326	1738.5	FALSE	more	FALSE	FALSE	1.23247	no
MAGT1	-0.273474	0.579243	-0.831375	0.076474	1.40023	0.00388629	-0.0648516	-0.928219	3.3752	584	2893	1738.5	FALSE	FALSE	more	FALSE	0.23714	no
RPS14	0.0803849	0.746806	-0.0789689	0.773349	0.558446	0.193214	0.0101922	-0.00881488	0.398709	1395	2084	1739.5	FALSE	FALSE	FALSE	FALSE	0.126792	no
KPNA3	0.196313	0.378773	0.210684	0.378366	0.153201	0.65266	0.0827698	0.0889273	0.0283901	1890	1594	1742	FALSE	FALSE	FALSE	FALSE	0.421621	no
EXOSC2	-0.127483	0.651755	-0.498146	0.0829871	0.891842	0.00177859	-0.023701	-0.538491	2.4525	735	2749	1742	FALSE	FALSE	FALSE	FALSE	0.185915	no
CCDC51	0.194679	0.583485	0.0361105	0.931988	0.551459	0.401182	0.0455492	0.00110461	0.218741	1567	1921	1744	FALSE	FALSE	FALSE	FALSE	0.23397	no
ELAVL2	0.728473	0.242023	1.32144	0.0214111	-1.05044	0.342783	0.448844	2.20597	-0.488434	2782	709	1745.5	FALSE	more	FALSE	FALSE	0.616144	no
PPP1R9B	0.906411	0.225039	2.06882	2.02923e-05	-2.58082	0.183374	0.58712	9.70829	-1.90119	3200	292	1746	FALSE	more	FALSE	FALSE	0.647742	no
RRP9	0.102657	0.764391	-0.390998	0.425386	0.719727	0.0246977	0.0119785	-0.145145	1.15685	1058	2436	1747	FALSE	FALSE	FALSE	FALSE	0.116684	no
ALDH1B1	0.106643	0.883684	-0.815124	0.275942	1.95018	0.0689569	0.00572703	-0.455803	2.26498	784	2711	1747.5	FALSE	FALSE	FALSE	FALSE	0.0537028	no
S100A7A	0.312679	0.638987	-0.0851942	0.920161	0.710552	0.312945	0.0608186	-0.00307858	0.358496	1448	2048	1748	FALSE	FALSE	FALSE	FALSE	0.194508	no
PFN2	0.398511	0.059459	0.644864	0.00259293	-0.34055	0.137838	0.488488	1.66775	-0.293088	2672	828	1750	FALSE	FALSE	FALSE	FALSE	1.22578	no
ELOC	0.160333	0.329048	0.147872	0.366487	0.197714	0.555234	0.0773991	0.0644636	0.0505206	1835	1668	1751.5	FALSE	FALSE	FALSE	FALSE	0.482741	no
ACLY	0.222226	0.35028	0.262136	0.277629	0.102496	0.751442	0.101243	0.145888	0.0127202	1971	1533	1752	FALSE	FALSE	FALSE	FALSE	0.455584	no
PGAM5	0.0062128	0.983733	-0.186214	0.569864	0.583492	0.0584806	4.42516e-05	-0.0454787	0.719439	1236	2268	1752	FALSE	FALSE	FALSE	FALSE	0.00712265	no
MECP2	0.270615	0.350379	0.335157	0.28323	0.0769879	0.866815	0.123255	0.183619	0.00477892	2022	1483	1752.5	FALSE	FALSE	FALSE	FALSE	0.455462	no
POLD1	-6.76657e-05	0.999818	-0.31282	0.290504	0.93819	0.0489554	-5.35905e-09	-0.167937	1.22922	1032	2474	1753	FALSE	FALSE	FALSE	FALSE	7.91989e-05	no
ZYX	0.241547	0.274574	0.318524	0.145562	0.0106151	0.982162	0.13559	0.266589	8.2976e-05	2097	1410	1753.5	FALSE	FALSE	FALSE	FALSE	0.561341	no
SRSF9	-0.0974451	0.712282	-0.361658	0.215396	0.695195	0.00706472	-0.0143583	-0.24114	1.4953	958	2552	1755	FALSE	FALSE	FALSE	FALSE	0.147348	no
ELP6	0.280165	0.441789	0.294583	0.438027	0.232104	0.776706	0.0993982	0.105608	0.0254718	1928	1586	1757	FALSE	FALSE	FALSE	FALSE	0.354785	no
CSE1L	-0.0679979	0.847474	-0.469311	0.18423	1.13594	0.0182807	-0.00488727	-0.344774	1.97427	860	2655	1757.5	FALSE	FALSE	more	FALSE	0.0718738	no
PARP3	0.256013	0.592387	-0.10861	0.82376	0.985259	0.348549	0.0582159	-0.0091449	0.450989	1390	2127	1758.5	FALSE	FALSE	FALSE	FALSE	0.227395	no
BOP1	0.262186	0.52048	-0.0483723	0.898458	0.805662	0.351172	0.0743547	-0.00224943	0.366157	1459	2059	1759	FALSE	FALSE	FALSE	FALSE	0.283596	no
GLO1	0.489101	0.278215	0.91285	0.0169668	-0.782148	0.448969	0.271754	1.61611	-0.272018	2665	854	1759.5	FALSE	FALSE	FALSE	FALSE	0.555619	no
PPP4C	0.113516	0.674639	-0.0588926	0.836902	0.630742	0.219081	0.0194032	-0.00455388	0.415909	1431	2092	1761.5	FALSE	FALSE	FALSE	FALSE	0.170929	no
ADNP	-0.100796	0.665949	-0.396156	0.0931721	0.785285	0.0015462	-0.0177964	-0.408324	2.20723	820	2705	1762.5	FALSE	FALSE	FALSE	FALSE	0.176559	no
GNAI3	0.411525	0.177274	0.69812	0.0155184	-0.448258	0.417298	0.309202	1.26301	-0.170138	2565	962	1763.5	FALSE	FALSE	FALSE	FALSE	0.751355	no
THYN1	-0.0152229	0.959767	-0.262956	0.381142	0.666043	0.0195216	-0.000271486	-0.110156	1.13859	1101	2427	1764	FALSE	FALSE	FALSE	FALSE	0.017834	no
TTC1	0.0579744	0.871598	-0.281628	0.49267	0.99188	0.0968007	0.00346013	-0.0865847	1.00589	1139	2391	1765	FALSE	FALSE	FALSE	FALSE	0.0596837	no
ISOC1	0.568684	0.190909	0.849714	0.0692655	-0.274406	0.46639	0.408983	0.985229	-0.0908971	2474	1058	1766	FALSE	FALSE	FALSE	FALSE	0.719174	no
KIAA1143	0.000288675	0.999354	-0.265936	0.481933	0.798963	0.0561405	8.10376e-08	-0.0843053	0.999282	1146	2386	1766	FALSE	FALSE	FALSE	FALSE	0.000280723	no
ALDH18A1	-0.0390745	0.899962	-0.494229	0.0872801	1.32639	0.00956727	-0.00178868	-0.52343	2.67826	747	2786	1766.5	FALSE	FALSE	more	FALSE	0.045776	no
VAT1	0.735835	0.0247294	1.18547	4.51298e-05	-0.613064	0.0426268	1.18233	5.1515	-0.840092	3022	512	1767	FALSE	more	FALSE	FALSE	1.60679	no
CFL1	0.266863	0.142219	0.400747	0.0341709	-0.13479	0.688043	0.226044	0.587634	-0.0218879	2318	1217	1767.5	FALSE	FALSE	FALSE	FALSE	0.847041	no
DDX3Y	0.36167	0.516553	0.435534	0.487521	0.189322	0.757255	0.103758	0.13589	0.0228621	1962	1576	1769	FALSE	FALSE	FALSE	FALSE	0.286885	no
PPP4R3A	-0.026876	0.941206	-0.29302	0.478893	0.771555	0.0401616	-0.000707247	-0.0936963	1.07724	1127	2412	1769.5	FALSE	FALSE	FALSE	FALSE	0.0263152	no
PDCD11	0.175537	0.680557	-0.401039	0.349227	1.18454	0.0692595	0.0293385	-0.183232	1.3735	1016	2524	1770	FALSE	FALSE	FALSE	FALSE	0.167136	no
RPL35A	0.211785	0.652711	0.0199269	0.970213	0.78736	0.405239	0.0392394	0.000261701	0.308872	1544	1998	1771	FALSE	FALSE	FALSE	FALSE	0.185279	no
CALU	0.0821251	0.777729	-0.190623	0.497122	0.90037	0.0986092	0.00896573	-0.0578612	0.905847	1193	2349	1771	FALSE	FALSE	FALSE	FALSE	0.109172	no
RAB18	0.306684	0.161818	0.505818	0.0109768	-0.290718	0.513018	0.242579	0.991162	-0.0842697	2477	1069	1773	FALSE	FALSE	FALSE	FALSE	0.790974	no
MRPL4	0.341292	0.511409	-0.080719	0.922172	0.763303	0.279879	0.0993951	-0.00284034	0.422129	1455	2095	1775	FALSE	FALSE	FALSE	FALSE	0.291232	no
CROCC2	0.0656084	0.746423	-0.144695	0.430069	0.696518	0.0511837	0.00833326	-0.0530251	0.899113	1209	2346	1777.5	FALSE	FALSE	FALSE	FALSE	0.127015	no
rep	1.10147	0.0808223	1.80437	0.00242461	-1.00722	0.180131	1.20332	4.71907	-0.749788	3002	553	1777.5	FALSE	more	FALSE	FALSE	1.09247	no
SETMAR	0.196505	0.57876	0.0856656	0.833064	0.473604	0.330015	0.0466704	0.00679514	0.228024	1626	1930	1778	FALSE	FALSE	FALSE	FALSE	0.237502	no
CALML5	0.309183	0.241787	0.419992	0.122844	-0.0232445	0.966258	0.190632	0.382465	-0.0003465	2181	1376	1778.5	FALSE	FALSE	FALSE	FALSE	0.616567	no
BCAN	0.204994	0.214444	0.232583	0.15634	0.122227	0.779996	0.137077	0.187446	0.0131892	2027	1536	1781.5	FALSE	FALSE	FALSE	FALSE	0.668687	no
AP2A1	0.391161	0.203414	0.565534	0.0762929	-0.131959	0.727503	0.270534	0.631993	-0.0182321	2339	1228	1783.5	FALSE	FALSE	FALSE	FALSE	0.691619	no
EPS15L1	0.260197	0.351487	0.311893	0.310822	0.130957	0.667702	0.118153	0.158282	0.0229722	1990	1577	1783.5	FALSE	FALSE	FALSE	FALSE	0.454091	no
MMUT	0.220683	0.681765	-0.0478077	0.94336	0.757665	0.295018	0.036714	-0.00121061	0.401676	1481	2086	1783.5	FALSE	FALSE	FALSE	FALSE	0.166365	no
HNRNPA2B1	0.124153	0.542757	0.0194667	0.930985	0.438212	0.179605	0.0329496	0.000604579	0.326767	1556	2018	1787	FALSE	FALSE	FALSE	FALSE	0.265395	no
BRD4	0.188655	0.56325	-0.174367	0.54012	1.09621	0.149337	0.0470316	-0.046645	0.905288	1229	2348	1788.5	FALSE	FALSE	FALSE	FALSE	0.249299	no
LRRC47	0.325177	0.0517439	0.518511	0.00287211	-0.254825	0.291297	0.418223	1.31795	-0.136501	2581	997	1789	FALSE	FALSE	FALSE	FALSE	1.28614	no
PDHX	0.298738	0.420609	0.295075	0.495601	0.309727	0.634454	0.112362	0.089959	0.0612019	1893	1686	1789.5	FALSE	FALSE	FALSE	FALSE	0.376121	no
CDKN2A	0.471535	0.52926	0.505106	0.557523	0.387608	0.809295	0.1303	0.128164	0.0356184	1956	1626	1791	FALSE	FALSE	FALSE	FALSE	0.276331	no
SMARCA1	0.113509	0.729765	-0.0289146	0.938283	0.505175	0.153053	0.01553	-0.000799959	0.411798	1491	2091	1791	FALSE	FALSE	FALSE	FALSE	0.136817	no
HS6ST1	0.208785	0.489251	0.16443	0.596127	0.330761	0.388463	0.0648211	0.0369412	0.135827	1768	1817	1792.5	FALSE	FALSE	FALSE	FALSE	0.310468	no
PHGDH	0.112653	0.683632	-0.0901285	0.736231	0.720997	0.135703	0.0186077	-0.0119858	0.625402	1366	2219	1792.5	FALSE	FALSE	FALSE	FALSE	0.165177	no
EIF2B2	0.261375	0.243403	0.350779	0.118078	0.0378656	0.940827	0.160399	0.325463	0.00100306	2145	1441	1793	FALSE	FALSE	FALSE	FALSE	0.613675	no
NOP2	0.0107614	0.989291	-1.22228	0.176405	1.86032	0.00538766	5.03202e-05	-0.920974	4.22032	588	2999	1793.5	FALSE	FALSE	more	FALSE	0.004676	no
OTUD6B	0.258409	0.264907	0.269609	0.279241	0.213612	0.690329	0.149078	0.149369	0.0343795	1974	1617	1795.5	FALSE	FALSE	FALSE	FALSE	0.576906	no
SNRPD3	0.0989707	0.680834	-0.112576	0.646786	0.733611	0.100466	0.016524	-0.0213038	0.73213	1317	2276	1796.5	FALSE	FALSE	FALSE	FALSE	0.166958	no
GSK3A	0.526845	0.0926539	0.914539	0.00111643	-0.636237	0.211907	0.544302	2.69987	-0.428731	2846	748	1797	FALSE	FALSE	FALSE	FALSE	1.03314	no
ZNF207	0.0554209	0.818739	-0.0526431	0.849097	0.379613	0.046871	0.00481355	-0.0037399	0.504542	1437	2157	1797	FALSE	FALSE	FALSE	FALSE	0.0868544	no
MTHFD1	0.00881471	0.966401	-0.237744	0.22801	0.748491	0.0112638	0.000130835	-0.152643	1.4583	1052	2542	1797	FALSE	FALSE	FALSE	FALSE	0.0148428	no
LTBP1	0.270877	0.567687	0.185108	0.737453	0.506743	0.463806	0.0666063	0.0244834	0.169082	1725	1870	1797.5	FALSE	FALSE	FALSE	FALSE	0.245891	no
RPS27L	0.363617	0.183378	0.503755	0.0858162	-0.0567995	0.829642	0.267859	0.53722	-0.00460697	2280	1316	1798	FALSE	FALSE	FALSE	FALSE	0.736652	no
FH	0.241402	0.266952	0.263313	0.291807	0.175669	0.593226	0.13846	0.140847	0.0398383	1965	1632	1798.5	FALSE	FALSE	FALSE	FALSE	0.573566	no
CNP	0.395023	0.125494	0.675885	0.00424144	-0.447563	0.367064	0.356065	1.60353	-0.194806	2663	935	1799	FALSE	FALSE	FALSE	FALSE	0.901379	no
MAT2A	0.0189052	0.94832	-0.273882	0.332676	0.897266	0.0299111	0.000435669	-0.13091	1.36758	1076	2522	1799	FALSE	FALSE	FALSE	FALSE	0.0230449	no
GSTM2	0.538019	0.229724	0.802288	0.0772961	-0.254786	0.697808	0.343683	0.892017	-0.0398139	2443	1158	1800.5	FALSE	FALSE	FALSE	FALSE	0.638794	no
AP1S2	0.479514	0.18726	0.705344	0.0590392	-0.197975	0.655464	0.348873	0.866769	-0.0363188	2434	1169	1801.5	FALSE	FALSE	FALSE	FALSE	0.727555	no
RTL8C	0.640357	0.104128	0.981252	0.0245553	-0.382329	0.324192	0.629107	1.57967	-0.187035	2659	945	1802	FALSE	FALSE	FALSE	FALSE	0.982432	no
PHB2	-0.016537	0.960251	-0.289229	0.428152	0.801539	0.0245301	-0.000291306	-0.106552	1.29072	1108	2496	1802	FALSE	FALSE	FALSE	FALSE	0.0176154	no
VPS11	0.450019	0.150012	0.609926	0.0629636	-0.136305	0.714342	0.370759	0.732466	-0.0199134	2382	1223	1802.5	FALSE	FALSE	FALSE	FALSE	0.823874	no
NUDC	0.206813	0.291597	0.202544	0.303183	0.219618	0.557186	0.11069	0.104978	0.055783	1927	1680	1803.5	FALSE	FALSE	FALSE	FALSE	0.535218	no
NDUFA11	0.401294	0.476178	0.621779	0.34561	0.107315	0.876891	0.129309	0.286897	0.0061228	2114	1495	1804.5	FALSE	FALSE	FALSE	FALSE	0.322231	no
NUDCD1	0.402001	0.619197	0.347233	0.663681	0.52523	0.616773	0.083685	0.0618217	0.110233	1830	1782	1806	FALSE	FALSE	FALSE	FALSE	0.208171	no
MYH14	0.0953811	0.789783	-0.147075	0.680174	0.822749	0.105065	0.00977584	-0.0246174	0.805096	1300	2313	1806.5	FALSE	FALSE	FALSE	FALSE	0.102492	no
PCDH8	0.536929	0.272611	0.73486	0.16334	-0.122843	0.890249	0.303073	0.578266	-0.00620214	2310	1304	1807	FALSE	FALSE	FALSE	FALSE	0.564456	no
VPS16	0.461583	0.327083	0.59177	0.262683	0.0710214	0.914622	0.224025	0.343563	0.00275266	2154	1463	1808.5	FALSE	FALSE	FALSE	FALSE	0.485342	no
ALDH3A2	0.301494	0.165929	0.396091	0.0994636	0.0177043	0.930267	0.235189	0.397016	0.00055578	2187	1431	1809	FALSE	FALSE	FALSE	FALSE	0.780079	no
ACSL1	-0.221944	0.731338	-0.994788	0.113077	1.71017	0.00196839	-0.0301582	-0.941692	4.62752	580	3038	1809	FALSE	FALSE	more	FALSE	0.135882	no
S100A13	0.360104	0.466592	0.391932	0.436524	0.264619	0.676343	0.119217	0.141092	0.0449411	1966	1654	1810	FALSE	FALSE	FALSE	FALSE	0.331062	no
WDFY1	0.319833	0.270183	0.392503	0.270275	0.11999	0.697672	0.181775	0.223018	0.0187602	2063	1559	1811	FALSE	FALSE	FALSE	FALSE	0.568342	no
C19orf25	0.505714	0.325861	0.678389	0.203862	-0.0123117	0.981506	0.246266	0.468539	-9.98127e-05	2238	1385	1811.5	FALSE	FALSE	FALSE	FALSE	0.486967	no
UBQLN4	0.219886	0.498219	0.178038	0.667332	0.314044	0.276595	0.0665331	0.0312738	0.175286	1748	1875	1811.5	FALSE	FALSE	FALSE	FALSE	0.30258	no
PSME3IP1	0.375976	0.404027	0.456766	0.279203	0.194198	0.839425	0.14798	0.253085	0.0147626	2083	1543	1813	FALSE	FALSE	FALSE	FALSE	0.393589	no
RNF20	0.108846	0.602023	-0.144316	0.476705	0.678459	0.0309589	0.0239882	-0.0464337	1.02394	1230	2400	1815	FALSE	FALSE	FALSE	FALSE	0.220387	no
USE1	0.319153	0.156088	0.39447	0.0865847	0.0178869	0.947736	0.257439	0.419148	0.000416991	2207	1424	1815.5	FALSE	FALSE	FALSE	FALSE	0.80663	no
GPRIN1	1.64326	0.0226532	2.36758	0.000339057	-1.25402	0.151263	2.70295	8.21485	-1.02863	3165	466	1815.5	more	more	FALSE	FALSE	1.64487	no
PPIH	0.145107	0.49283	-0.00227485	0.991412	0.587252	0.18013	0.0445918	-8.52083e-06	0.437159	1519	2115	1817	FALSE	FALSE	FALSE	FALSE	0.307303	no
PDE1B	0.929225	0.277472	1.35934	0.146944	-0.361119	0.669765	0.517374	1.13212	-0.0628626	2524	1114	1819	FALSE	FALSE	FALSE	FALSE	0.55678	no
MAGI1	0.775316	0.0471543	1.34172	3.56145e-05	-0.923891	0.167076	1.02844	5.96846	-0.717942	3066	572	1819	FALSE	more	FALSE	FALSE	1.32648	no
FYN	1.01451	0.0152503	1.62642	8.36218e-06	-0.821224	0.0620954	1.84308	8.25843	-0.991169	3168	472	1820	more	more	FALSE	FALSE	1.81672	no
SEC61A1	0.146948	0.74751	-0.120287	0.792414	0.948655	0.168778	0.0185718	-0.0121548	0.73301	1364	2277	1820.5	FALSE	FALSE	FALSE	FALSE	0.126383	no
CPB2	0.311897	0.382708	0.476615	0.405236	0.188358	0.659042	0.130102	0.186972	0.0341091	2026	1616	1821	FALSE	FALSE	FALSE	FALSE	0.417133	no
DLD	0.143729	0.54329	0.0368869	0.891372	0.464254	0.154193	0.0380836	0.00184217	0.376945	1577	2067	1822	FALSE	FALSE	FALSE	FALSE	0.264969	no
SCCPDH	0.441332	0.311027	0.577687	0.170448	0.032269	0.970593	0.223845	0.4439	0.000418293	2221	1425	1823	FALSE	FALSE	FALSE	FALSE	0.507202	no
TOMM34	0.273292	0.552792	0.195529	0.677679	0.532504	0.431874	0.0703559	0.0330397	0.194174	1752	1894	1823	FALSE	FALSE	FALSE	FALSE	0.257438	no
TMEM11	0.15076	0.583613	-0.00567648	0.985118	0.620069	0.174864	0.035259	-3.69632e-05	0.469578	1513	2134	1823.5	FALSE	FALSE	FALSE	FALSE	0.233875	no
CHID1	-0.0680585	0.830909	-0.272808	0.425269	0.75094	0.0130541	-0.00547506	-0.101304	1.41496	1115	2532	1823.5	FALSE	FALSE	FALSE	FALSE	0.0804464	no
ARPC1A	0.490561	0.0652062	0.853739	0.000143035	-0.598972	0.200573	0.581664	3.28225	-0.417919	2898	751	1824.5	FALSE	FALSE	FALSE	FALSE	1.18571	no
RPLP0	0.125455	0.477637	0.0237837	0.892765	0.430469	0.11669	0.0402588	0.00117165	0.401613	1568	2085	1826.5	FALSE	FALSE	FALSE	FALSE	0.320902	no
MAPT	2.0983	0.00696221	3.2549	8.00665e-07	-1.37151	0.0635712	4.52656	19.8437	-1.64134	3322	333	1827.5	more	more	FALSE	FALSE	2.15725	no
RABGAP1	0.414683	0.163248	0.676251	0.0106367	-0.370022	0.602137	0.326419	1.33437	-0.0815176	2586	1071	1828.5	FALSE	FALSE	FALSE	FALSE	0.787153	no
CELF3	0.479646	0.0953929	0.67563	0.0157442	-0.30429	0.604549	0.489471	1.21808	-0.0665081	2551	1106	1828.5	FALSE	FALSE	FALSE	FALSE	1.02048	no
CYP1B1	0.332386	0.114853	0.452004	0.0530922	-0.026467	0.90365	0.312395	0.576291	-0.00116454	2307	1354	1830.5	FALSE	FALSE	FALSE	FALSE	0.939857	no
ASPSCR1	-0.0258445	0.94491	-0.518843	0.170483	1.45315	0.00869712	-0.000636016	-0.398637	2.9944	827	2834	1830.5	FALSE	FALSE	more	FALSE	0.0246094	no
TMX3	0.234461	0.503109	0.149205	0.687206	0.468915	0.31157	0.0699486	0.0243075	0.237479	1724	1938	1831	FALSE	FALSE	FALSE	FALSE	0.298338	no
DICER1	0.390397	0.442414	0.538095	0.451081	0.242699	0.669802	0.138267	0.186044	0.0422427	2024	1642	1833	FALSE	FALSE	FALSE	FALSE	0.354171	no
ANTXR1	0.24525	0.334845	0.223858	0.453181	0.316556	0.422464	0.116532	0.0769465	0.118459	1872	1795	1833.5	FALSE	FALSE	FALSE	FALSE	0.475156	no
WDR61	0.353549	0.178129	0.489828	0.0598856	-0.0552898	0.913466	0.264902	0.598901	-0.0021733	2325	1343	1834	FALSE	FALSE	FALSE	FALSE	0.749267	no
UQCRC2	0.200594	0.471543	0.0976963	0.753058	0.509286	0.237533	0.0654896	0.0120334	0.317935	1657	2012	1834.5	FALSE	FALSE	FALSE	FALSE	0.326479	no
PPP2R2A	0.282599	0.114999	0.403702	0.0198725	-0.0807103	0.840031	0.265447	0.686999	-0.00611015	2364	1306	1835	FALSE	FALSE	FALSE	FALSE	0.939307	no
ARFGAP2	0.290365	0.289164	0.327425	0.301353	0.179183	0.523962	0.156465	0.170564	0.0502969	2005	1665	1835	FALSE	FALSE	FALSE	FALSE	0.538856	no
SYN1	1.93131	0.00935989	2.94361	1.69788e-05	-1.10558	0.0762778	3.91811	14.0413	-1.2356	3272	399	1835.5	more	more	FALSE	FALSE	2.02873	no
PSMB2	0.213251	0.353352	0.158996	0.553302	0.376015	0.299742	0.0963451	0.0408679	0.196751	1774	1898	1836	FALSE	FALSE	FALSE	FALSE	0.451793	no
IRF2BP1	0.160987	0.642608	-0.00220359	0.995318	0.650559	0.171846	0.0309182	-4.49149e-06	0.497588	1520	2155	1837.5	FALSE	FALSE	FALSE	FALSE	0.192054	no
SEL1L	0.201868	0.389593	0.142893	0.569801	0.37879	0.26412	0.0826424	0.0349056	0.219016	1755	1922	1838.5	FALSE	FALSE	FALSE	FALSE	0.409389	no
STMN1	0.715056	0.04581	1.09959	0.00152273	-0.438538	0.172658	0.957488	3.09795	-0.334523	2881	796	1838.5	FALSE	more	FALSE	FALSE	1.33904	no
VPS35	0.274207	0.0698364	0.385507	0.0146517	-0.0596936	0.788215	0.316961	0.707063	-0.00616965	2373	1305	1839	FALSE	FALSE	FALSE	FALSE	1.15592	no
RRM2B	0.188829	0.633217	0.0550652	0.906759	0.500946	0.142509	0.0374727	0.00234072	0.423879	1581	2099	1840	FALSE	FALSE	FALSE	FALSE	0.198448	no
PRPF6	0.195691	0.155538	0.194682	0.151283	0.198718	0.490136	0.15815	0.159681	0.0615396	1994	1687	1840.5	FALSE	FALSE	FALSE	FALSE	0.808162	no
TXNL1	0.304487	0.127844	0.385855	0.078002	0.0603837	0.844576	0.272005	0.427487	0.00442982	2213	1475	1844	FALSE	FALSE	FALSE	FALSE	0.89332	no
KIFAP3	0.55025	0.151363	0.731542	0.0867971	-0.114488	0.85117	0.451194	0.776528	-0.00801229	2398	1291	1844.5	FALSE	FALSE	FALSE	FALSE	0.819979	no
CARS1	0.454803	0.0765046	0.715818	0.00599392	-0.328245	0.452108	0.507702	1.59076	-0.113165	2662	1029	1845.5	FALSE	FALSE	FALSE	FALSE	1.11631	no
APMAP	0.345933	0.127464	0.476816	0.0407328	-0.0467181	0.890667	0.309476	0.662801	-0.00234921	2352	1339	1845.5	FALSE	FALSE	FALSE	FALSE	0.894614	no
ATP6V1D	1.01897	0.00717444	1.55891	3.66806e-06	-0.600869	0.0422734	2.18489	8.47358	-0.825554	3172	519	1845.5	more	more	FALSE	FALSE	2.14421	no
DIP2B	1.08233	0.0762248	1.66323	0.0131136	-0.660364	0.340043	1.20994	3.13066	-0.309358	2882	811	1846.5	FALSE	more	FALSE	FALSE	1.1179	no
GNG2	1.55804	0.0251256	2.46715	6.81728e-05	-1.16931	0.153722	2.49268	10.2791	-0.950959	3209	484	1846.5	more	more	FALSE	FALSE	1.59988	no
PTPRD	0.549035	0.130667	0.842436	0.0165601	-0.33117	0.533204	0.485256	1.50033	-0.0904447	2635	1060	1847.5	FALSE	FALSE	FALSE	FALSE	0.883835	no
EIF4E	0.24494	0.405656	0.214743	0.475306	0.335531	0.347803	0.0959778	0.0693677	0.153897	1848	1847	1847.5	FALSE	FALSE	FALSE	FALSE	0.391842	no
CDC37	0.331673	0.130815	0.422718	0.0780779	0.0585367	0.900908	0.29298	0.468148	0.00265286	2237	1461	1849	FALSE	FALSE	FALSE	FALSE	0.883342	no
BPHL	0.300854	0.383067	0.282731	0.454224	0.361265	0.471578	0.125374	0.0969004	0.117934	1905	1793	1849	FALSE	FALSE	FALSE	FALSE	0.416725	no
CAPZB	0.281609	0.0593731	0.448621	0.000550913	-0.219427	0.449419	0.345368	1.46202	-0.0762178	2621	1080	1850.5	FALSE	FALSE	FALSE	FALSE	1.22641	no
ACSL3	0.609721	0.209757	0.895047	0.0975798	-0.174926	0.836542	0.413564	0.904571	-0.0135589	2451	1252	1851.5	FALSE	FALSE	FALSE	FALSE	0.678284	no
MFF	0.484984	0.256208	0.642483	0.132506	0.0124857	0.988575	0.286823	0.563949	6.23089e-05	2301	1406	1853.5	FALSE	FALSE	FALSE	FALSE	0.591408	no
CWC15	0.167358	0.327827	0.0959292	0.609712	0.381644	0.150102	0.0810607	0.0206128	0.314327	1702	2006	1854	FALSE	FALSE	FALSE	FALSE	0.484356	no
INTS3	0.20775	0.446592	0.0271585	0.916735	0.614082	0.16285	0.0727311	0.0010254	0.484027	1564	2149	1856.5	FALSE	FALSE	FALSE	FALSE	0.350089	no
MARCKS	0.79086	0.0694484	1.28076	0.00119054	-0.678829	0.291028	0.916084	3.74526	-0.363897	2935	778	1856.5	FALSE	more	FALSE	FALSE	1.15834	no
CIAO2B	0.18176	0.693676	-0.0818801	0.884897	0.79692	0.117376	0.0288714	-0.00434841	0.741469	1433	2283	1858	FALSE	FALSE	FALSE	FALSE	0.158844	no
ATP5MK	0.562836	0.109513	0.817148	0.0358569	-0.2001	0.680479	0.540623	1.18113	-0.0334537	2540	1177	1858.5	FALSE	FALSE	FALSE	FALSE	0.960534	no
SUCLA2	0.50412	0.239032	0.631998	0.224724	0.120486	0.827175	0.313333	0.409756	0.00992833	2201	1516	1858.5	FALSE	FALSE	FALSE	FALSE	0.621543	no
ATP6V0A1	1.25512	0.0182291	2.00928	2.19955e-05	-1.00736	0.15931	2.18294	9.35855	-0.803631	3191	526	1858.5	more	more	FALSE	FALSE	1.73923	no
MRPL23	0.197352	0.623577	-0.120801	0.782618	0.992736	0.11419	0.0404789	-0.0128593	0.935527	1360	2359	1859.5	FALSE	FALSE	FALSE	FALSE	0.20511	no
TRA2A	0.163974	0.454418	0.0411612	0.866874	0.532413	0.128223	0.0561684	0.0025538	0.47493	1583	2139	1861	FALSE	FALSE	FALSE	FALSE	0.342544	no
MRPL11	0.0839583	0.871492	-0.518969	0.387664	1.44055	0.0210483	0.00501539	-0.213579	2.41548	982	2741	1861.5	FALSE	FALSE	more	FALSE	0.0597368	no
PMPCA	-0.0169401	0.963722	-0.404977	0.262805	1.14717	0.00663697	-0.000271855	-0.235035	2.49857	965	2758	1861.5	FALSE	FALSE	more	FALSE	0.0160481	no
BTF3L4	0.398573	0.202945	0.508795	0.102231	0.067908	0.897633	0.27606	0.503919	0.00318497	2257	1468	1862.5	FALSE	FALSE	FALSE	FALSE	0.692621	no
FBL	-0.0115271	0.981353	-0.52314	0.296416	1.52331	0.0133516	-9.42339e-05	-0.27627	2.8554	914	2811	1862.5	FALSE	FALSE	more	FALSE	0.00817496	no
PYM1	0.264798	0.181854	0.287728	0.182709	0.196008	0.526744	0.196024	0.212412	0.0545687	2051	1676	1863.5	FALSE	FALSE	FALSE	FALSE	0.740277	no
ZC3HAV1	0.122383	0.777009	-0.115977	0.801862	0.837461	0.0796433	0.01341	-0.0111222	0.920245	1373	2355	1864	FALSE	FALSE	FALSE	FALSE	0.109574	no
RHOB	1.56783	0.00966092	2.38077	1.28092e-05	-0.870976	0.0954202	3.15915	11.6479	-0.888709	3232	498	1865	more	more	FALSE	FALSE	2.01498	no
ATP6V1A	0.734324	0.00658576	1.14393	7.79892e-07	-0.494505	0.0472336	1.60185	6.9871	-0.65559	3119	612	1865.5	FALSE	more	FALSE	FALSE	2.18139	no
HIP1	0.419999	0.10452	0.605775	0.0161938	-0.137328	0.708013	0.411935	1.08473	-0.0205936	2510	1222	1866	FALSE	FALSE	FALSE	FALSE	0.980799	no
PPM1B	0.619598	0.050621	0.94721	0.00201125	-0.363236	0.242386	0.802794	2.55418	-0.223569	2824	912	1868	FALSE	FALSE	FALSE	FALSE	1.29567	no
PPAN	0.389574	0.406085	-0.318721	0.513622	1.27494	0.0414769	0.152473	-0.0922239	1.76222	1129	2608	1868.5	FALSE	FALSE	more	FALSE	0.391383	no
RPS12	0.00480111	0.98665	-0.251048	0.407485	0.772348	0.00456278	2.80232e-05	-0.0978805	1.80789	1119	2620	1869.5	FALSE	FALSE	FALSE	FALSE	0.00583682	no
CNTN1	1.64566	0.0438932	2.53768	0.00171956	-1.0304	0.239498	2.23415	7.01562	-0.639565	3120	619	1869.5	more	more	FALSE	FALSE	1.3576	no
PFN1	0.109617	0.699019	-0.0349478	0.904309	0.54331	0.0466652	0.0170466	-0.00152663	0.72315	1471	2271	1871	FALSE	FALSE	FALSE	FALSE	0.155511	no
ANK2	1.01363	0.00792762	1.55394	5.9827e-06	-0.607292	0.0687809	2.12949	8.11638	-0.705996	3162	580	1871	more	more	FALSE	FALSE	2.10086	no
GATD3B	0.284511	0.368769	0.243384	0.507944	0.407894	0.334805	0.123263	0.0715997	0.193834	1855	1893	1874	FALSE	FALSE	FALSE	FALSE	0.433246	no
PCMT1	0.490308	0.0267777	0.790508	3.29377e-05	-0.410289	0.194494	0.770876	3.5433	-0.291754	2918	831	1874.5	FALSE	FALSE	FALSE	FALSE	1.57223	no
NAA25	0.343474	0.445655	0.231444	0.628668	0.679566	0.397927	0.12056	0.0466541	0.27196	1787	1962	1874.5	FALSE	FALSE	FALSE	FALSE	0.351001	no
DNAJB1	0.213083	0.603893	0.0935407	0.833583	0.571712	0.167434	0.0466738	0.00739452	0.443738	1630	2120	1875	FALSE	FALSE	FALSE	FALSE	0.21904	no
SLC16A1	0.228376	0.61323	0.00639448	0.988683	0.89432	0.201886	0.0485017	3.16089e-05	0.621458	1533	2217	1875	FALSE	FALSE	FALSE	FALSE	0.212377	no
ITIH2	0.357247	0.491936	0.151446	0.79512	0.974649	0.401979	0.110065	0.0150791	0.385763	1678	2074	1876	FALSE	FALSE	FALSE	FALSE	0.308092	no
C1QBP	0.202407	0.625978	0.0814508	0.865475	0.565276	0.143524	0.0411778	0.00511068	0.476571	1612	2141	1876.5	FALSE	FALSE	FALSE	FALSE	0.203441	no
EXOSC4	0.00213794	0.995637	-0.360406	0.376436	1.08977	0.00958599	4.06002e-06	-0.152924	2.19955	1051	2702	1876.5	FALSE	FALSE	more	FALSE	0.00189904	no
GOLT1B	0.425536	0.410661	0.351482	0.499182	0.610671	0.584464	0.164477	0.106056	0.142434	1929	1828	1878.5	FALSE	FALSE	FALSE	FALSE	0.386517	no
CCDC88A	0.696552	0.0214775	1.13957	2.78588e-05	-0.632509	0.189915	1.16186	5.1908	-0.456318	3027	732	1879.5	FALSE	more	FALSE	FALSE	1.66802	no
H1-5	0.0763158	0.81381	-0.416019	0.123949	1.55332	0.00511824	0.00682851	-0.377227	3.55847	837	2922	1879.5	FALSE	FALSE	more	FALSE	0.089477	no
GALT	0.332421	0.350972	0.246506	0.495909	0.568686	0.455352	0.151161	0.0750852	0.194293	1866	1895	1880.5	FALSE	FALSE	FALSE	FALSE	0.454727	no
MAPK1	0.413369	0.138082	0.531253	0.0976793	0.0597166	0.827717	0.35544	0.53667	0.00490383	2279	1485	1882	FALSE	FALSE	FALSE	FALSE	0.859862	no
RBM14	0.0938402	0.652833	-0.122043	0.541215	0.74149	0.0189548	0.017379	-0.0325405	1.27705	1272	2492	1882	FALSE	FALSE	FALSE	FALSE	0.185198	no
GPRC5B	0.513456	0.391194	0.543235	0.395324	0.424119	0.674702	0.209289	0.218949	0.0724768	2058	1709	1883.5	FALSE	FALSE	FALSE	FALSE	0.407608	no
EIF2B4	0.241248	0.481195	0.175551	0.664966	0.438337	0.178494	0.0766394	0.0311078	0.328041	1747	2021	1884	FALSE	FALSE	FALSE	FALSE	0.317679	no
HRAS	0.641938	0.0319741	1.00276	0.000334716	-0.440513	0.251005	0.959827	3.4849	-0.264448	2911	858	1884.5	FALSE	more	FALSE	FALSE	1.4952	no
ATXN2	0.393819	0.118986	0.507775	0.0724548	0.0519517	0.890126	0.364088	0.57883	0.00262609	2311	1460	1885.5	FALSE	FALSE	FALSE	FALSE	0.924506	no
ZC3H13	0.1117	0.746602	-0.308382	0.352647	1.26693	0.0183366	0.014176	-0.139592	2.20025	1068	2703	1885.5	FALSE	FALSE	more	FALSE	0.126911	no
CDC42	0.458134	0.0459606	0.676759	0.00469041	-0.19774	0.495276	0.612807	1.57603	-0.060341	2656	1118	1887	FALSE	FALSE	FALSE	FALSE	1.33761	no
ACTL6A	0.0461532	0.828584	-0.194017	0.35824	0.766663	0.00382013	0.00376903	-0.0864976	1.85373	1140	2634	1887	FALSE	FALSE	FALSE	FALSE	0.0816634	no
VPS29	0.526016	0.102031	0.82652	0.00584342	-0.375495	0.581253	0.521424	1.84589	-0.0884797	2711	1064	1887.5	FALSE	FALSE	FALSE	FALSE	0.991269	no
MINK1	0.475235	0.516251	0.278896	0.701167	1.19515	0.555592	0.136459	0.0429998	0.305054	1781	1994	1887.5	FALSE	FALSE	FALSE	FALSE	0.287139	no
ABCD3	0.391055	0.415076	0.366573	0.462558	0.464499	0.497961	0.149333	0.122741	0.140652	1951	1825	1888	FALSE	FALSE	FALSE	FALSE	0.381872	no
HDGFL3	0.673708	0.10472	1.05179	0.00886145	-0.460549	0.508329	0.660213	2.1588	-0.135335	2775	1001	1888	FALSE	more	FALSE	FALSE	0.97997	no
SLC2A3	0.691735	0.333274	0.810614	0.305561	0.216218	0.79127	0.330095	0.417387	0.021984	2206	1571	1888.5	FALSE	FALSE	FALSE	FALSE	0.477199	no
DDHD2	0.437628	0.293078	0.489224	0.25074	0.231244	0.634504	0.233263	0.293914	0.0456859	2120	1657	1888.5	FALSE	FALSE	FALSE	FALSE	0.533017	no
PSMA6	0.167436	0.295553	0.108689	0.5604	0.34368	0.0950461	0.0886348	0.0273354	0.351264	1734	2044	1889	FALSE	FALSE	FALSE	FALSE	0.529364	no
NCBP2	0.109242	0.596091	-0.0271533	0.90066	0.484328	0.0262514	0.0245452	-0.00123382	0.765648	1478	2300	1889	FALSE	FALSE	FALSE	FALSE	0.224687	no
RAC1	0.489295	0.0391149	0.749395	0.00148732	-0.291006	0.37701	0.68876	2.11899	-0.123284	2765	1015	1890	FALSE	FALSE	FALSE	FALSE	1.40766	no
SYN2	0.720729	0.283822	0.940797	0.261665	0.11554	0.896387	0.394205	0.547783	0.00548864	2292	1491	1891.5	FALSE	FALSE	FALSE	FALSE	0.546954	no
SIGMAR1	0.129421	0.602214	-0.0974299	0.718436	0.809975	0.0381108	0.0285049	-0.0139921	1.14932	1353	2433	1893	FALSE	FALSE	FALSE	FALSE	0.220249	no
EIF3I	0.219709	0.268247	0.140929	0.502618	0.456049	0.203972	0.125556	0.0421043	0.314869	1779	2008	1893.5	FALSE	FALSE	FALSE	FALSE	0.571465	no
RPL12	0.125742	0.46293	-0.0160445	0.923585	0.551101	0.0433687	0.0420587	-0.000553905	0.751053	1498	2290	1894	FALSE	FALSE	FALSE	FALSE	0.334485	no
TTC37	0.392052	0.414102	0.373169	0.494325	0.415657	0.410922	0.150114	0.114185	0.160543	1939	1854	1896.5	FALSE	FALSE	FALSE	FALSE	0.382893	no
LASP1	0.691841	0.0211518	1.09526	5.30397e-05	-0.51842	0.223212	1.15859	4.68268	-0.337638	2999	794	1896.5	FALSE	more	FALSE	FALSE	1.67465	no
VPS4B	0.451675	0.228534	0.527491	0.177175	0.224225	0.722795	0.289546	0.396461	0.0316123	2186	1609	1897.5	FALSE	FALSE	FALSE	FALSE	0.64105	no
HGS	0.429116	0.0608595	0.588422	0.0262422	-0.0488039	0.857815	0.521664	0.930295	-0.00325065	2464	1332	1898	FALSE	FALSE	FALSE	FALSE	1.21567	no
GPN1	0.259532	0.281127	0.170106	0.458909	0.527809	0.286637	0.143027	0.0575423	0.286425	1819	1977	1898	FALSE	FALSE	FALSE	FALSE	0.551098	no
XPC	0.378482	0.535029	0.0982974	0.877297	0.938851	0.262283	0.102804	0.00558852	0.545688	1615	2181	1898	FALSE	FALSE	FALSE	FALSE	0.271623	no
EPHX2	0.145986	0.587859	-0.0049297	0.986894	0.598734	0.0583666	0.033683	-2.82451e-05	0.73874	1515	2281	1898	FALSE	FALSE	FALSE	FALSE	0.230727	no
CDIPT	0.207138	0.571193	-0.135599	0.715403	1.23535	0.104045	0.0503795	-0.0197227	1.21407	1328	2468	1898	FALSE	FALSE	FALSE	FALSE	0.243217	no
NCAN	2.36254	0.00616351	3.52625	6.99516e-06	-1.1286	0.146389	5.22161	18.1785	-0.941805	3307	489	1898	more	more	FALSE	FALSE	2.21017	no
SLC1A3	0.815651	0.19433	1.16199	0.0784903	-0.22335	0.834063	0.580304	1.28421	-0.0176003	2569	1230	1899.5	FALSE	FALSE	FALSE	FALSE	0.711461	no
ALG9	0.231232	0.631596	-0.0913315	0.860664	0.87636	0.0741861	0.0461449	-0.00595173	0.990004	1419	2384	1901.5	FALSE	FALSE	FALSE	FALSE	0.199561	no
PDIA4	0.0512679	0.885929	-0.234479	0.506286	0.908509	0.00929308	0.00269675	-0.0693129	1.84595	1173	2630	1901.5	FALSE	FALSE	FALSE	FALSE	0.052601	no
EXOSC10	0.255589	0.747342	-0.956721	0.222815	2.07405	0.00176158	0.032327	-0.623836	5.71215	687	3116	1901.5	FALSE	FALSE	more	FALSE	0.12648	no
PCBP1	0.147703	0.144938	0.090781	0.4116	0.31847	0.0733587	0.123896	0.0349983	0.36132	1756	2050	1903	FALSE	FALSE	FALSE	FALSE	0.838819	no
TXNRD2	0.185705	0.62354	-0.0385727	0.929575	0.933299	0.124715	0.0380948	-0.00122335	0.843778	1480	2328	1904	FALSE	FALSE	FALSE	FALSE	0.205136	no
STXBP1	0.900419	0.0100885	1.34061	0.00024252	-0.420166	0.164976	1.79739	4.84666	-0.328813	3007	801	1904	FALSE	more	FALSE	FALSE	1.99617	no
TLN2	1.36081	0.0147931	2.2124	5.95964e-07	-1.19395	0.221721	2.49021	13.7717	-0.781074	3269	539	1904	more	more	FALSE	FALSE	1.82994	no
PRMT5	0.19128	0.226274	0.0546913	0.709683	0.601046	0.13066	0.123446	0.00814549	0.531238	1633	2176	1904.5	FALSE	FALSE	FALSE	FALSE	0.645366	no
CTNND2	1.00491	0.0672222	1.53631	0.00441547	-0.589266	0.390372	1.17825	3.61804	-0.240728	2923	886	1904.5	FALSE	more	FALSE	FALSE	1.17249	no
STX7	1.12548	0.0209485	1.7956	1.57376e-05	-0.884895	0.198104	1.88951	8.62439	-0.622176	3176	633	1904.5	more	more	FALSE	FALSE	1.67885	no
HDAC6	0.437624	0.191049	0.520652	0.138724	0.188541	0.727574	0.314589	0.44664	0.0260418	2224	1587	1905.5	FALSE	FALSE	FALSE	FALSE	0.718856	no
MYADM	0.186417	0.750443	-0.551339	0.323666	2.03081	0.0243717	0.0232428	-0.270102	3.27592	925	2886	1905.5	FALSE	FALSE	more	FALSE	0.124682	no
SAP30BP	0.216053	0.454317	0.047029	0.875176	0.68087	0.116156	0.0740287	0.0027232	0.636585	1587	2225	1906	FALSE	FALSE	FALSE	FALSE	0.342641	no
METTL16	-0.0365649	0.8994	-0.449395	0.0932307	1.09872	6.86888e-05	-0.0016837	-0.463075	4.57409	780	3033	1906.5	FALSE	FALSE	more	FALSE	0.0460469	no
PLXNB1	0.521998	0.258754	0.623538	0.177168	0.217377	0.78532	0.306472	0.468661	0.0228145	2240	1574	1907	FALSE	FALSE	FALSE	FALSE	0.587113	no
ALG2	0.236972	0.475952	0.0553072	0.896811	0.539747	0.062914	0.0764087	0.00261597	0.648373	1585	2232	1908.5	FALSE	FALSE	FALSE	FALSE	0.322437	no
ATP1A2	0.915799	0.00485838	1.34402	4.2698e-05	-0.368877	0.0852643	2.11871	5.87284	-0.394415	3060	766	1913	FALSE	more	FALSE	FALSE	2.31351	no
ATP5PB	0.383573	0.412191	0.328165	0.540722	0.549798	0.360552	0.147638	0.0876284	0.243578	1887	1942	1914.5	FALSE	FALSE	FALSE	FALSE	0.384902	no
TMED10	0.192475	0.569871	0.0186584	0.957572	0.713923	0.0915565	0.0470069	0.000351315	0.741274	1547	2282	1914.5	FALSE	FALSE	FALSE	FALSE	0.244224	no
SAP130	0.05905	0.81765	-0.179955	0.505418	0.776066	0.00456044	0.00516289	-0.0533296	1.81676	1206	2623	1914.5	FALSE	FALSE	FALSE	FALSE	0.0874324	no
SND1	0.203253	0.346925	0.117609	0.58277	0.460184	0.121048	0.0934486	0.0275797	0.422009	1736	2094	1915	FALSE	FALSE	FALSE	FALSE	0.459765	no
DPYSL3	1.00354	0.0180688	1.54647	5.365e-05	-0.625261	0.192624	1.74923	6.60408	-0.447243	3096	735	1915.5	more	more	FALSE	FALSE	1.74307	no
DNM3	2.93384	0.000795214	4.04505	1.51957e-08	-1.51102	0.211543	9.09349	31.6254	-1.01933	3364	468	1916	more	more	FALSE	FALSE	3.09952	no
NAPB	1.46556	0.0144093	2.2287	5.78754e-05	-0.823862	0.180039	2.69862	9.44414	-0.613475	3194	638	1916	more	more	FALSE	FALSE	1.84136	no
CSTF1	-0.205643	0.648435	-0.71006	0.147563	1.30761	3.40146e-05	-0.0386883	-0.590077	5.84283	707	3125	1916	FALSE	FALSE	more	FALSE	0.188133	no
GNB1	0.936138	0.00507256	1.39049	4.972e-06	-0.426928	0.0643256	2.14822	7.37444	-0.508735	3134	699	1916.5	FALSE	more	FALSE	FALSE	2.29477	no
G6PD	0.0808931	0.699006	-0.0781104	0.713375	0.557904	0.00676837	0.0125804	-0.0114574	1.21038	1370	2466	1918	FALSE	FALSE	FALSE	FALSE	0.155519	no
IK	0.339271	0.38674	0.239508	0.561227	0.63856	0.319328	0.139977	0.0600834	0.316575	1827	2010	1918.5	FALSE	FALSE	FALSE	FALSE	0.412581	no
AKAP2	0.238484	0.686433	-0.21417	0.747652	1.14379	0.0500305	0.0389688	-0.0270499	1.48781	1292	2548	1920	FALSE	FALSE	FALSE	FALSE	0.163402	no
ECI1	0.248087	0.414985	0.114411	0.750218	0.649114	0.155664	0.094761	0.0142799	0.524361	1670	2171	1920.5	FALSE	FALSE	FALSE	FALSE	0.381968	no
NCLN	0.199163	0.425759	0.118493	0.650657	0.441172	0.0884537	0.0738567	0.0221164	0.464679	1712	2130	1921	FALSE	FALSE	FALSE	FALSE	0.370836	no
PSMB7	0.288923	0.0723524	0.343792	0.0503785	0.124315	0.517841	0.32953	0.446158	0.0355297	2222	1622	1922	FALSE	FALSE	FALSE	FALSE	1.14055	no
ATP6V1E1	0.663234	0.00591671	1.03836	4.29138e-07	-0.462144	0.116463	1.47763	6.61166	-0.431556	3100	747	1923.5	FALSE	more	FALSE	FALSE	2.22792	no
GAP43	2.49062	0.0111507	3.74655	2.59032e-05	-1.27719	0.254288	4.86342	17.1841	-0.759509	3300	548	1924	more	more	FALSE	FALSE	1.9527	no
USP47	0.453332	0.144876	0.564835	0.0853955	0.118826	0.802173	0.380348	0.603563	0.0113754	2328	1525	1926.5	FALSE	FALSE	FALSE	FALSE	0.839004	no
DLGAP4	0.693951	0.0734752	1.10819	0.00115735	-0.548781	0.483979	0.786842	3.25425	-0.172962	2894	959	1926.5	FALSE	more	FALSE	FALSE	1.13386	no
STAT1	0.228359	0.544054	0.128403	0.768605	0.528227	0.0913571	0.0603685	0.014676	0.548964	1672	2183	1927.5	FALSE	FALSE	FALSE	FALSE	0.264358	no
APOB	0.386033	0.505754	0.238326	0.736353	0.792228	0.283725	0.114289	0.0316768	0.433429	1750	2107	1928.5	FALSE	FALSE	FALSE	FALSE	0.296061	no
RPS25	0.207464	0.350772	0.0288503	0.900909	0.743306	0.0992473	0.0943912	0.00130747	0.745745	1570	2288	1929	FALSE	FALSE	FALSE	FALSE	0.454976	no
SLC25A12	1.55092	0.0440963	2.38621	0.000216077	-1.51183	0.450688	2.10242	8.74639	-0.523279	3178	681	1929.5	more	more	FALSE	FALSE	1.3556	no
PHF14	0.24624	0.472447	0.147075	0.70469	0.518941	0.11826	0.0801871	0.0223557	0.481142	1715	2145	1930	FALSE	FALSE	FALSE	FALSE	0.325647	no
H2BC18	-0.0962515	0.744568	-0.522669	0.0599948	1.183	1.64758e-06	-0.0123294	-0.638643	6.84148	682	3178	1930	FALSE	FALSE	more	FALSE	0.128095	no
MMTAG2	0.100595	0.683307	-0.227742	0.28976	1.0856	0.00375348	0.0166368	-0.122516	2.63321	1087	2777	1932	FALSE	FALSE	more	FALSE	0.165384	no
SEC24C	0.381244	0.101858	0.461756	0.0701733	0.139709	0.650474	0.378196	0.532787	0.0260933	2277	1588	1932.5	FALSE	FALSE	FALSE	FALSE	0.992006	no
GLG1	0.142788	0.581387	-0.123593	0.64034	0.941931	0.0232457	0.0336316	-0.0239262	1.53879	1302	2563	1932.5	FALSE	FALSE	FALSE	FALSE	0.235535	no
DNM1L	0.558775	0.0215252	0.852205	0.000671515	-0.321515	0.420527	0.931507	2.704	-0.120956	2847	1020	1933.5	FALSE	FALSE	FALSE	FALSE	1.66705	no
IGHV3-30	0.304947	0.602443	-0.159989	0.782338	1.85473	0.172022	0.0671139	-0.0170557	1.41779	1337	2534	1935.5	FALSE	FALSE	FALSE	FALSE	0.220084	no
BRAT1	0.154672	0.720631	-0.181761	0.687498	1.16397	0.0386621	0.0220079	-0.0295777	1.64436	1284	2588	1936	FALSE	FALSE	more	FALSE	0.142287	no
PPP2R1A	0.368475	0.0189894	0.516761	0.00149082	-0.0763827	0.670493	0.634326	1.46067	-0.0132605	2620	1253	1936.5	FALSE	FALSE	FALSE	FALSE	1.72149	no
GPHN	0.67534	0.0432743	1.04664	0.000591155	-0.438568	0.430067	0.921008	3.37888	-0.160719	2902	971	1936.5	FALSE	more	FALSE	FALSE	1.36377	no
EXOSC7	0.0136336	0.965742	-0.3176	0.335688	0.924525	0.000693852	0.000206399	-0.150563	2.92033	1053	2822	1937.5	FALSE	FALSE	FALSE	FALSE	0.015139	no
TBL3	-0.038115	0.937776	-0.68846	0.186667	1.58775	0.000232136	-0.00106344	-0.501841	5.77028	755	3121	1938	FALSE	FALSE	more	FALSE	0.0279008	no
STT3A	0.170695	0.718197	-0.0827243	0.860633	0.930954	0.053868	0.0245385	-0.00539215	1.18107	1424	2453	1938.5	FALSE	FALSE	FALSE	FALSE	0.143756	no
CCAR1	0.137359	0.534294	-0.0967843	0.658403	0.83979	0.0180636	0.0373919	-0.0175671	1.46392	1334	2543	1938.5	FALSE	FALSE	FALSE	FALSE	0.27222	no
PCYOX1	0.547476	0.0528558	0.793416	0.00432045	-0.190343	0.635302	0.699077	1.87601	-0.0375014	2716	1164	1940	FALSE	FALSE	FALSE	FALSE	1.27691	no
LSM12	0.283941	0.256992	0.234292	0.41715	0.432887	0.198653	0.167548	0.0889625	0.303845	1891	1991	1941	FALSE	FALSE	FALSE	FALSE	0.59008	no
RAB8A	0.171885	0.417709	0.0189583	0.930683	0.630667	0.0456656	0.0651662	0.000591461	0.845353	1555	2330	1942.5	FALSE	FALSE	FALSE	FALSE	0.379126	no
HSP90B1	0.114458	0.665341	-0.10114	0.691516	0.761252	0.0114295	0.020254	-0.0162023	1.47833	1341	2545	1943	FALSE	FALSE	FALSE	FALSE	0.176956	no
INF2	0.33145	0.143191	0.29516	0.198586	0.440321	0.448927	0.279772	0.207217	0.153154	2043	1844	1943.5	FALSE	FALSE	FALSE	FALSE	0.844084	no
WLS	0.308953	0.705211	-0.16448	0.858531	1.25582	0.0852361	0.0468622	-0.0108958	1.34294	1375	2512	1943.5	FALSE	FALSE	FALSE	FALSE	0.151681	no
PDLIM4	0.403965	0.286138	0.429082	0.286275	0.328616	0.382001	0.219524	0.233084	0.13734	2070	1821	1945.5	FALSE	FALSE	FALSE	FALSE	0.543424	no
BCAS2	0.194266	0.607638	-0.106418	0.77686	1.09632	0.0559775	0.0420305	-0.0116695	1.37258	1369	2523	1946	FALSE	FALSE	FALSE	FALSE	0.216355	no
OPTN	1.62033	0.00186403	2.19501	3.82595e-06	-0.678383	0.142285	4.42277	11.8909	-0.574483	3238	654	1946	more	more	FALSE	FALSE	2.72955	no
NARS2	0.252078	0.711285	-0.35572	0.652883	1.46767	0.0282635	0.0372967	-0.0658668	2.2731	1179	2713	1946	FALSE	FALSE	more	FALSE	0.147957	no
ZW10	0.321831	0.295055	0.168097	0.616094	0.7446	0.232428	0.170602	0.0353597	0.471861	1759	2136	1947.5	FALSE	FALSE	FALSE	FALSE	0.530097	no
SDCBP	0.349773	0.221902	0.304592	0.300017	0.485317	0.382864	0.228695	0.159257	0.202356	1992	1904	1948	FALSE	FALSE	FALSE	FALSE	0.653839	no
NPEPL1	0.282403	0.63041	-0.269489	0.653492	1.66213	0.0584751	0.0565872	-0.0497906	2.04946	1222	2674	1948	FALSE	FALSE	FALSE	FALSE	0.200377	no
RBM15	0.289232	0.373615	0.0988044	0.766145	0.860514	0.164699	0.123669	0.0114306	0.67405	1652	2246	1949	FALSE	FALSE	FALSE	FALSE	0.427576	no
MKI67	0.510381	0.543962	-0.934524	0.376555	1.95529	0.00289247	0.134961	-0.396399	4.96395	830	3069	1949.5	FALSE	FALSE	more	FALSE	0.264432	no
PPP2CB	0.562726	0.100103	0.751499	0.0649936	0.0436004	0.876685	0.562475	0.892126	0.00249204	2444	1456	1950	FALSE	FALSE	FALSE	FALSE	0.999555	no
PAWR	0.176962	0.747427	-0.100538	0.862645	1.00946	0.0546024	0.0223735	-0.00645132	1.27474	1410	2490	1950	FALSE	FALSE	FALSE	FALSE	0.126431	no
DAD1	0.177581	0.685102	-0.114446	0.786014	1.05366	0.0433274	0.0291667	-0.0119676	1.43639	1367	2536	1951.5	FALSE	FALSE	more	FALSE	0.164245	no
PCP4	1.64441	0.00919926	2.2913	9.44737e-05	-0.943155	0.311236	3.34842	9.22177	-0.478095	3188	717	1952.5	more	more	FALSE	FALSE	2.03625	no
SART3	0.138219	0.382359	-0.0181972	0.905412	0.607466	0.0156028	0.0577102	-0.000785272	1.09757	1492	2415	1953.5	FALSE	FALSE	FALSE	FALSE	0.417528	no
ST13	0.309429	0.0748276	0.361914	0.051656	0.151974	0.435992	0.348398	0.46574	0.0547899	2234	1677	1955.5	FALSE	FALSE	FALSE	FALSE	1.12594	no
SCP2	0.289838	0.419217	0.19941	0.616527	0.538515	0.134715	0.109432	0.0418857	0.468822	1778	2133	1955.5	FALSE	FALSE	FALSE	FALSE	0.377561	no
PTPRS	0.847097	0.0570514	1.23289	0.00484022	-0.310287	0.503457	1.05356	2.85431	-0.0924772	2857	1054	1955.5	FALSE	more	FALSE	FALSE	1.24373	no
EPB41L1	2.19587	0.00134508	3.27612	3.26343e-10	-1.04489	0.188718	6.30488	31.0783	-0.756698	3362	550	1956	more	more	FALSE	FALSE	2.87125	no
SON	0.136351	0.62178	-0.160059	0.538331	1.02558	0.0103628	0.0281378	-0.0430479	2.03529	1242	2671	1956.5	FALSE	FALSE	more	FALSE	0.206363	no
HM13	0.341578	0.370692	0.252099	0.514176	0.610016	0.252344	0.147216	0.0728282	0.364794	1860	2056	1958	FALSE	FALSE	FALSE	FALSE	0.430987	no
ATRX	0.0661062	0.804543	-0.330806	0.149296	1.25684	0.000451583	0.00624379	-0.273229	4.20447	919	2997	1958	FALSE	FALSE	more	FALSE	0.0944508	no
CNOT2	0.290184	0.215481	0.109275	0.635541	0.742456	0.154642	0.193434	0.0215114	0.601889	1709	2210	1959.5	FALSE	FALSE	FALSE	FALSE	0.666591	no
QPRT	0.225928	0.359896	-0.0167566	0.944045	0.953981	0.0695571	0.100272	-0.000419042	1.10438	1501	2418	1959.5	FALSE	FALSE	FALSE	FALSE	0.443823	no
EXOSC5	0.262904	0.499937	-0.122991	0.756977	1.32412	0.0621256	0.0791564	-0.0148717	1.59785	1348	2571	1959.5	FALSE	FALSE	FALSE	FALSE	0.301084	no
MTTP	0.220392	0.466027	0.00677786	0.984311	0.861233	0.0682344	0.0730794	4.65468e-05	1.00419	1534	2388	1961	FALSE	FALSE	FALSE	FALSE	0.331589	no
H2AC6	0.197415	0.654146	-0.0963511	0.846959	1.07871	0.0548969	0.0363885	-0.00695054	1.35967	1408	2518	1963	FALSE	FALSE	FALSE	FALSE	0.184325	no
AP1M1	0.651319	0.0916583	0.895	0.0260608	-0.0797229	0.884797	0.675958	1.41769	-0.00423778	2608	1320	1964	FALSE	FALSE	FALSE	FALSE	1.03783	no
MSI2	0.459905	0.300231	0.419139	0.375959	0.582204	0.430171	0.240321	0.178075	0.213295	2013	1916	1964.5	FALSE	FALSE	FALSE	FALSE	0.522544	no
DDX24	0.132892	0.812597	-0.754334	0.098925	2.79457	0.000251284	0.0119769	-0.757875	10.06	633	3296	1964.5	FALSE	FALSE	more	FALSE	0.0901248	no
BAG6	0.226691	0.295684	0.0890849	0.707401	0.639511	0.0755054	0.119959	0.0133925	0.717545	1664	2266	1965	FALSE	FALSE	FALSE	FALSE	0.529173	no
POLR2E	0.219437	0.426261	0.0292637	0.917547	0.742414	0.0515962	0.0812629	0.00109363	0.955771	1566	2366	1966	FALSE	FALSE	FALSE	FALSE	0.370324	no
ALDH2	0.335058	0.28315	0.232048	0.48827	0.64409	0.247097	0.183606	0.0722457	0.391048	1856	2078	1967	FALSE	FALSE	FALSE	FALSE	0.547983	no
SMC1A	-0.0364364	0.857177	-0.348769	0.0498184	0.90056	1.03384e-07	-0.00243867	-0.45431	6.29091	787	3147	1967	FALSE	FALSE	FALSE	FALSE	0.0669295	no
NSF	0.711702	0.00724591	1.07547	2.17912e-05	-0.379601	0.269891	1.52298	5.01354	-0.215921	3016	918	1967	FALSE	more	FALSE	FALSE	2.13991	no
ENAH	0.578728	0.170409	0.732032	0.0838466	0.118818	0.800046	0.444757	0.788043	0.0115116	2408	1527	1967.5	FALSE	FALSE	FALSE	FALSE	0.768507	no
SEC16A	0.425562	0.0595547	0.56494	0.00863428	0.00742777	0.986291	0.521349	1.16591	4.45299e-05	2534	1402	1968	FALSE	FALSE	FALSE	FALSE	1.22508	no
DHX36	0.724479	0.150417	0.860543	0.111314	0.180223	0.870465	0.596032	0.820486	0.0108581	2415	1521	1968	FALSE	FALSE	FALSE	FALSE	0.822704	no
RELCH	0.683725	0.0637194	0.941181	0.0210692	-0.0886426	0.792323	0.817549	1.57775	-0.00896159	2658	1281	1969.5	FALSE	FALSE	FALSE	FALSE	1.19573	no
LMF2	0.0586274	0.872551	-0.301299	0.424255	1.04843	0.00127656	0.00347127	-0.112196	3.0341	1097	2843	1970	FALSE	FALSE	more	FALSE	0.059209	no
PAM	0.309894	0.420534	0.238755	0.585208	0.594449	0.164326	0.116582	0.0555559	0.466222	1812	2131	1971.5	FALSE	FALSE	FALSE	FALSE	0.376199	no
GNAQ	1.10972	0.00642928	1.65276	7.15713e-06	-0.519404	0.180243	2.43232	8.50388	-0.38651	3173	771	1972	more	more	FALSE	FALSE	2.19184	no
CTNND1	0.472339	0.103164	0.590843	0.04827	0.116827	0.739506	0.465949	0.77774	0.0153111	2399	1546	1972.5	FALSE	FALSE	FALSE	FALSE	0.986473	no
PPFIA2	1.25105	0.00783944	1.79875	0.000349707	-0.392045	0.227499	2.63436	6.21702	-0.252093	3077	869	1973	more	more	FALSE	FALSE	2.10571	no
PRKACB	0.831171	0.0142312	1.30936	3.16739e-06	-0.603398	0.322517	1.53497	7.20057	-0.296538	3127	824	1975.5	FALSE	more	FALSE	FALSE	1.84676	no
LANCL2	1.05489	0.0191586	1.63964	4.77831e-05	-0.699375	0.381228	1.81192	7.08445	-0.292909	3122	829	1975.5	more	more	FALSE	FALSE	1.71764	no
[truncated: 1,382 more rows]

## Sheet: B) ETMR_ORA (Fig3J+K)
ONTOLOGY	ID	Description	GeneRatio	BgRatio	pvalue	p.adjust	qvalue	geneID	Count	considered over-represented (Count > 4 & pvalue < 0.05)
CC	GO:0005838	proteasome regulatory particle	10/277	19/3318	6.58805e-07	0.000216088	0.000215672	PSMD1/PSMD14/PSMC6/PSMD2/PSMC4/PSMC3/PSMD12/PSMC5/PSMD6/PSMD3	10	YES
CC	GO:0022624	proteasome accessory complex	10/277	23/3318	6.02377e-06	0.000987898	0.000985996	PSMD1/PSMD14/PSMC6/PSMD2/PSMC4/PSMC3/PSMD12/PSMC5/PSMD6/PSMD3	10	YES
BP	GO:0002683	negative regulation of immune system process	17/269	82/3245	0.000286622	0.557162	0.5528	FBN1/ANXA1/EZR/CRK/LGALS3/DDT/COL3A1/GPNMB/HLA-A/GPX1/APOD/SDC4/APPL1/SAMHD1/CD47/ADAR/SCRIB	17	YES
BP	GO:1903037	regulation of leukocyte cell-cell adhesion	13/269	56/3245	0.000477636	0.557162	0.5528	LGALS1/ANXA1/LGALS3/RELA/CD44/ITGB2/GPNMB/HLA-A/SDC4/CD47/IGFBP2/HSPH1/SCRIB	13	YES
MF	GO:0044548	S100 protein binding	5/274	10/3309	0.000668448	0.260695	0.249788	AHNAK/ANXA2/EZR/S100A6/CACYBP	5	YES
BP	GO:0007159	leukocyte cell-cell adhesion	14/269	66/3245	0.000775037	0.60272	0.598002	LGALS1/ANXA1/EZR/LGALS3/RELA/CD44/ITGB2/GPNMB/HLA-A/SDC4/CD47/IGFBP2/HSPH1/SCRIB	14	YES
CC	GO:0030312	external encapsulating structure	26/277	168/3318	0.00123917	0.101612	0.101416	SPARC/COLEC12/SERPINB6/LGALS1/FBN1/LGALS3BP/ANXA1/ANXA2/LGALS3/S100A6/ANXA4/LTBP4/COL1A2/COL3A1/OGN/ORM2/COL6A3/CSPG4/COL6A2/COL6A1/LAMA5/CTSD/APOE/FBLN1/PTX3/LRIG1	26	YES
CC	GO:0031012	extracellular matrix	26/277	168/3318	0.00123917	0.101612	0.101416	SPARC/COLEC12/SERPINB6/LGALS1/FBN1/LGALS3BP/ANXA1/ANXA2/LGALS3/S100A6/ANXA4/LTBP4/COL1A2/COL3A1/OGN/ORM2/COL6A3/CSPG4/COL6A2/COL6A1/LAMA5/CTSD/APOE/FBLN1/PTX3/LRIG1	26	YES
MF	GO:0038024	cargo receptor activity	5/274	12/3309	0.00182821	0.270269	0.258963	COLEC12/SCARB2/LGALS3BP/ITGB2/ENPP2	5	YES
CC	GO:0000502	proteasome complex	11/277	49/3318	0.00184858	0.121267	0.121033	HSPB1/PSMD1/PSMD14/PSMC6/PSMD2/PSMC4/PSMC3/PSMD12/PSMC5/PSMD6/PSMD3	11	YES
BP	GO:0042129	regulation of T cell proliferation	7/269	23/3245	0.0019127	0.817399	0.811	ANXA1/LGALS3/GPNMB/HLA-A/SDC4/IGFBP2/SCRIB	7	YES
BP	GO:0060147	regulation of posttranscriptional gene silencing	6/269	18/3245	0.00242387	0.817399	0.811	NCOR1/ADAR/EIF4ENIF1/XPO5/AGO2/LIN28A	6	YES
BP	GO:0060966	regulation of gene silencing by RNA	6/269	18/3245	0.00242387	0.817399	0.811	NCOR1/ADAR/EIF4ENIF1/XPO5/AGO2/LIN28A	6	YES
MF	GO:0004197	cysteine-type endopeptidase activity	7/274	24/3309	0.00249842	0.270269	0.258963	CAPN2/CAPNS1/CAPN1/CTSD/USP11/USP24/USP10	7	YES
MF	GO:0008194	UDP-glycosyltransferase activity	5/274	13/3309	0.002772	0.270269	0.258963	HEXB/GYG1/HEXA/POGLUT3/UGGT1	5	YES
BP	GO:0008286	insulin receptor signaling pathway	8/269	31/3245	0.00293259	0.817399	0.811	RELA/NUCKS1/GAB1/APPL1/OSBPL8/C2CD5/NCOA5/PTPN1	8	YES
CC	GO:1905369	endopeptidase complex	11/277	53/3318	0.00357919	0.189185	0.188821	HSPB1/PSMD1/PSMD14/PSMC6/PSMD2/PSMC4/PSMC3/PSMD12/PSMC5/PSMD6/PSMD3	11	YES
BP	GO:0042098	T cell proliferation	8/269	32/3245	0.00363534	0.817399	0.811	ANXA1/LGALS3/GPNMB/HLA-A/SDC4/CTPS1/IGFBP2/SCRIB	8	YES
MF	GO:0008234	cysteine-type peptidase activity	9/274	39/3309	0.00369326	0.288074	0.276023	CAPN2/CAPNS1/CAPN1/CTSD/EIF3H/PSMD14/USP11/USP24/USP10	9	YES
CC	GO:0062023	collagen-containing extracellular matrix	23/277	155/3318	0.00410603	0.189185	0.188821	SPARC/SERPINB6/LGALS1/FBN1/LGALS3BP/ANXA1/ANXA2/LGALS3/S100A6/ANXA4/LTBP4/COL1A2/COL3A1/OGN/ORM2/COL6A3/CSPG4/COL6A2/COL6A1/LAMA5/CTSD/APOE/FBLN1	23	YES
BP	GO:0006081	cellular aldehyde metabolic process	7/269	26/3245	0.00413482	0.817399	0.811	AKR7A2/PNPO/ALDH9A1/RELA/PARK7/ALDH3A1/IDH1	7	YES
BP	GO:0051851	modulation by host of symbiont process	6/269	20/3245	0.00439264	0.817399	0.811	NUCKS1/APOE/PTX3/PSMC3/SMARCA4/SNW1	6	YES
CC	GO:0101002	ficolin-1-rich granule	18/277	112/3318	0.00461427	0.189185	0.188821	SERPINB6/GSN/LGALS3/CAPN1/PGM1/MVP/ITGB2/GYG1/PGM2/HSPA1B/CTSD/PSMD14/PSMD2/PSMC3/PSMD12/IDH1/PSMD6/PSMD3	18	YES
BP	GO:1903039	positive regulation of leukocyte cell-cell adhesion	9/269	41/3245	0.00530527	0.817399	0.811	LGALS1/ANXA1/RELA/CD44/ITGB2/HLA-A/CD47/IGFBP2/HSPH1	9	YES
MF	GO:0030020	extracellular matrix structural constituent conferring tensile strength	5/274	15/3309	0.00563366	0.366188	0.350868	COL1A2/COL3A1/COL6A3/COL6A2/COL6A1	5	YES
CC	GO:1904813	ficolin-1-rich granule lumen	15/277	89/3318	0.00602533	0.200967	0.20058	GSN/CAPN1/PGM1/MVP/GYG1/PGM2/HSPA1B/CTSD/PSMD14/PSMD2/PSMC3/PSMD12/IDH1/PSMD6/PSMD3	15	YES
CC	GO:0043202	lysosomal lumen	10/277	49/3318	0.00612704	0.200967	0.20058	HEXB/SCARB2/MAN2B1/OGN/GYG1/HEXA/CSPG4/SDC4/TPP1/CTSD	10	YES
BP	GO:0032943	mononuclear cell proliferation	9/269	42/3245	0.00627469	0.817399	0.811	ANXA1/PURA/LGALS3/GPNMB/HLA-A/SDC4/CTPS1/IGFBP2/SCRIB	9	YES
BP	GO:0046651	lymphocyte proliferation	9/269	42/3245	0.00627469	0.817399	0.811	ANXA1/PURA/LGALS3/GPNMB/HLA-A/SDC4/CTPS1/IGFBP2/SCRIB	9	YES
BP	GO:0032944	regulation of mononuclear cell proliferation	7/269	28/3245	0.00644735	0.817399	0.811	ANXA1/LGALS3/GPNMB/HLA-A/SDC4/IGFBP2/SCRIB	7	YES
BP	GO:0050670	regulation of lymphocyte proliferation	7/269	28/3245	0.00644735	0.817399	0.811	ANXA1/LGALS3/GPNMB/HLA-A/SDC4/IGFBP2/SCRIB	7	YES
MF	GO:1901981	phosphatidylinositol phosphate binding	9/274	43/3309	0.00732983	0.408376	0.391292	GSN/ANXA2/SNX3/GSDME/OSBPL8/FLII/NRGN/SH3PXD2B/IQGAP2	9	YES
CC	GO:1905368	peptidase complex	11/277	58/3318	0.00734753	0.207127	0.206728	HSPB1/PSMD1/PSMD14/PSMC6/PSMD2/PSMC4/PSMC3/PSMD12/PSMC5/PSMD6/PSMD3	11	YES
CC	GO:0005581	collagen trimer	6/277	22/3318	0.00760413	0.207127	0.206728	COLEC12/COL1A2/COL3A1/COL6A3/COL6A2/COL6A1	6	YES
BP	GO:0032637	interleukin-8 production	5/269	16/3245	0.00768238	0.817399	0.811	ANXA1/ANXA4/RELA/HSPA1B/PARK7	5	YES
BP	GO:0032677	regulation of interleukin-8 production	5/269	16/3245	0.00768238	0.817399	0.811	ANXA1/ANXA4/RELA/HSPA1B/PARK7	5	YES
BP	GO:0007167	enzyme linked receptor protein signaling pathway	23/269	165/3245	0.00815911	0.817399	0.811	HSPB1/FBN1/CRK/LTBP4/COL1A2/RELA/COL3A1/MVP/CSPG4/APOD/NUCKS1/GAB1/UBE2O/APPL1/OSBPL8/STRAP/C2CD5/NCOA5/CYFIP2/IGFBP2/PTPN1/SNW1/CRB2	23	YES
CC	GO:0042383	sarcolemma	10/277	51/3318	0.00820929	0.207127	0.206728	AHNAK/ANXA1/ANXA2/EZR/COL6A3/COL6A2/COL6A1/FLNC/ACP1/SLC2A1	10	YES
BP	GO:0001817	regulation of cytokine production	19/269	129/3245	0.00884025	0.817399	0.811	HSPB1/ANXA1/EZR/CAPN2/ANXA4/DDT/RELA/GPNMB/ORM2/HLA-A/APOD/HSPA1B/PARK7/APPL1/CD47/SCRIB/IGF2BP3/IGF2BP2/IGF2BP1	19	YES
MF	GO:0043178	alcohol binding	6/274	23/3309	0.00921533	0.440102	0.42169	SCARB2/APOD/OSBPL8/RBP1/ERLIN2/CRABP1	6	YES
BP	GO:0051591	response to cAMP	6/269	23/3245	0.00925953	0.817399	0.811	SPARC/EZR/RELA/LDHA/ALDH3A1/FDX1	6	YES
BP	GO:0001816	cytokine production	19/269	130/3245	0.00959441	0.817399	0.811	HSPB1/ANXA1/EZR/CAPN2/ANXA4/DDT/RELA/GPNMB/ORM2/HLA-A/APOD/HSPA1B/PARK7/APPL1/CD47/SCRIB/IGF2BP3/IGF2BP2/IGF2BP1	19	YES
BP	GO:0035195	gene silencing by miRNA	7/269	30/3245	0.00960681	0.817399	0.811	NCOR1/AGO1/ADAR/EIF4ENIF1/XPO5/AGO2/LIN28A	7	YES
BP	GO:0031050	dsRNA processing	5/269	17/3245	0.0101605	0.817399	0.811	NCOR1/AGO1/ADAR/AGO2/LIN28A	5	YES
BP	GO:0035196	production of miRNAs involved in gene silencing by miRNA	5/269	17/3245	0.0101605	0.817399	0.811	NCOR1/AGO1/ADAR/AGO2/LIN28A	5	YES
BP	GO:0050868	negative regulation of T cell activation	5/269	17/3245	0.0101605	0.817399	0.811	ANXA1/LGALS3/GPNMB/SDC4/SCRIB	5	YES
BP	GO:0070918	production of small RNA involved in gene silencing by RNA	5/269	17/3245	0.0101605	0.817399	0.811	NCOR1/AGO1/ADAR/AGO2/LIN28A	5	YES
MF	GO:0005201	extracellular matrix structural constituent	11/274	62/3309	0.0114709	0.440102	0.42169	SPARC/FBN1/LTBP4/COL1A2/COL3A1/OGN/COL6A3/COL6A2/COL6A1/LAMA5/FBLN1	11	YES
BP	GO:0002698	negative regulation of immune effector process	6/269	24/3245	0.0115086	0.828705	0.822218	ANXA1/CRK/LGALS3/HLA-A/APPL1/CD47	6	YES
BP	GO:0060968	regulation of gene silencing	6/269	24/3245	0.0115086	0.828705	0.822218	NCOR1/ADAR/EIF4ENIF1/XPO5/AGO2/LIN28A	6	YES
BP	GO:0035194	post-transcriptional gene silencing by RNA	7/269	31/3245	0.0115535	0.828705	0.822218	NCOR1/AGO1/ADAR/EIF4ENIF1/XPO5/AGO2/LIN28A	7	YES
BP	GO:0050863	regulation of T cell activation	10/269	54/3245	0.0117219	0.828705	0.822218	LGALS1/ANXA1/LGALS3/GPNMB/HLA-A/SDC4/CD47/IGFBP2/HSPH1/SCRIB	10	YES
BP	GO:1904950	negative regulation of establishment of protein localization	8/269	39/3245	0.0127982	0.829726	0.823231	ANXA1/SNX3/APOD/PARK7/BAG3/APOE/JAGN1/DNAJA1	8	YES
BP	GO:0042110	T cell activation	13/269	80/3245	0.0130905	0.829726	0.823231	LGALS1/GSN/ANXA1/LGALS3/CD44/GPNMB/HLA-A/SDC4/CTPS1/CD47/IGFBP2/HSPH1/SCRIB	13	YES
MF	GO:0005509	calcium ion binding	21/274	153/3309	0.0132498	0.440102	0.42169	SPARC/PLS3/FBN1/GSN/ANXA1/ANXA2/CAPS/DSC3/CAPN2/CAPNS1/S100A6/ANXA4/CAPN1/LTBP4/FKBP9/ITSN1/C2CD5/FBLN1/EML1/ENPP2/CRB2	21	YES
BP	GO:0016441	posttranscriptional gene silencing	7/269	32/3245	0.0137705	0.829726	0.823231	NCOR1/AGO1/ADAR/EIF4ENIF1/XPO5/AGO2/LIN28A	7	YES
BP	GO:0031047	gene silencing by RNA	8/269	40/3245	0.0148837	0.829726	0.823231	NCOR1/AGO1/ADAR/CNOT3/EIF4ENIF1/XPO5/AGO2/LIN28A	8	YES
BP	GO:0070661	leukocyte proliferation	9/269	48/3245	0.0152225	0.829726	0.823231	ANXA1/PURA/LGALS3/GPNMB/HLA-A/SDC4/CTPS1/IGFBP2/SCRIB	9	YES
MF	GO:0005543	phospholipid binding	18/274	127/3309	0.0155351	0.440102	0.42169	SCARB2/GSN/ANXA1/ANXA2/ANXA4/SNX3/MYOF/TPP1/APPL1/APOE/GSDME/OSBPL8/FLII/NRGN/C2CD5/SH3PXD2B/IQGAP2/SPTBN2	18	YES
MF	GO:0038023	signaling receptor activity	13/274	82/3309	0.0158455	0.440102	0.42169	COLEC12/SCARB2/LTBP4/CD44/ITGB2/CSPG4/SDC4/PGRMC2/CD47/NR2F1/CNTFR/MAP2K4/MAP2K6	13	YES
MF	GO:0060089	molecular transducer activity	13/274	82/3309	0.0158455	0.440102	0.42169	COLEC12/SCARB2/LTBP4/CD44/ITGB2/CSPG4/SDC4/PGRMC2/CD47/NR2F1/CNTFR/MAP2K4/MAP2K6	13	YES
BP	GO:0014074	response to purine-containing compound	7/269	33/3245	0.0162767	0.829726	0.823231	SPARC/EZR/RELA/LDHA/ALDH3A1/FDX1/ADSS2	7	YES
BP	GO:0070663	regulation of leukocyte proliferation	7/269	33/3245	0.0162767	0.829726	0.823231	ANXA1/LGALS3/GPNMB/HLA-A/SDC4/IGFBP2/SCRIB	7	YES
BP	GO:0010565	regulation of cellular ketone metabolic process	5/269	19/3245	0.016649	0.829726	0.823231	ANXA1/NCOR1/H6PD/PARK7/ERLIN2	5	YES
BP	GO:0046626	regulation of insulin receptor signaling pathway	5/269	19/3245	0.016649	0.829726	0.823231	RELA/NUCKS1/OSBPL8/NCOA5/PTPN1	5	YES
BP	GO:1903038	negative regulation of leukocyte cell-cell adhesion	5/269	19/3245	0.016649	0.829726	0.823231	ANXA1/LGALS3/GPNMB/SDC4/SCRIB	5	YES
BP	GO:0050777	negative regulation of immune response	8/269	41/3245	0.0172057	0.829726	0.823231	ANXA1/CRK/LGALS3/COL3A1/HLA-A/GPX1/SAMHD1/ADAR	8	YES
MF	GO:0008134	transcription factor binding	19/274	138/3309	0.0175168	0.440102	0.42169	HSPB1/NFIA/PURA/ANXA4/RELA/NCOR1/TRIP6/NUCKS1/PARK7/TCF4/DRG1/USP11/PSMC5/HMGA1/DNAJA1/SMARCA4/SNW1/PPID/ENPP2	19	YES
BP	GO:0071363	cellular response to growth factor stimulus	19/269	139/3245	0.0189651	0.829726	0.823231	HSPB1/FBN1/ANXA1/CRK/LTBP4/COL1A2/RELA/CD44/COL3A1/GAB1/UBE2O/APPL1/KIDINS220/STRAP/CYFIP2/PTPN1/SNW1/MARS1/CRB2	19	YES
BP	GO:1903900	regulation of viral life cycle	8/269	42/3245	0.0197777	0.829726	0.823231	LGALS1/GSN/SNX3/ADAR/PTX3/HACD3/KPNA2/PPID	8	YES
MF	GO:0061629	RNA polymerase II-specific DNA-binding transcription factor binding	11/274	67/3309	0.0200439	0.442288	0.423785	HSPB1/ANXA4/RELA/NCOR1/TRIP6/PARK7/HMGA1/DNAJA1/SMARCA4/SNW1/PPID	11	YES
MF	GO:0101005	deubiquitinase activity	5/274	20/3309	0.0206504	0.442288	0.423785	EIF3H/PSMD14/USP11/USP24/USP10	5	YES
BP	GO:0008643	carbohydrate transport	5/269	20/3245	0.0207345	0.829726	0.823231	EZR/APPL1/OSBPL8/C2CD5/SLC2A1	5	YES
BP	GO:0042176	regulation of protein catabolic process	18/269	131/3245	0.0210494	0.829726	0.823231	ANXA2/EZR/GFAP/SNX3/RELA/GPX1/HSPA1B/PARK7/APOE/PSMD1/EIF3H/PSMD14/PSMC6/PSMD2/PSMC4/PSMC3/PSMC5/PSMD3	18	YES
BP	GO:0061061	muscle structure development	18/269	131/3245	0.0210494	0.829726	0.823231	LGALS1/TAGLN/LMNA/CAPN2/CRYAB/CFL2/MYEF2/MYOF/COL6A3/GPX1/LAMA5/FLNC/CACYBP/FLII/QKI/CNTFR/MAP2K4/SUPT6H	18	YES
MF	GO:0019838	growth factor binding	6/274	28/3309	0.0242452	0.442288	0.423785	LTBP4/COL1A2/COL3A1/COL6A1/IGFBP2/API5	6	YES
BP	GO:0048839	inner ear development	6/269	28/3245	0.0243545	0.829726	0.823231	SPARC/SDC4/GSDME/IFT27/LRIG1/SCRIB	6	YES
BP	GO:0051817	modulation of process of other organism involved in symbiotic interaction	6/269	28/3245	0.0243545	0.829726	0.823231	NUCKS1/APOE/PTX3/PSMC3/SMARCA4/SNW1	6	YES
BP	GO:0044257	cellular protein catabolic process	26/269	212/3245	0.0249164	0.829726	0.823231	ANXA2/EZR/CAPN2/GPX1/HSPA1B/PARK7/TPP1/APOE/UGGT1/PSMD1/EIF3H/PSMD14/USP11/USP24/PSMC6/TRIM2/ERLIN2/PSMD2/UBE2L3/PSMC4/PSMC3/PSMD12/PSMC5/USP10/PSMD6/PSMD3	26	YES
MF	GO:0140297	DNA-binding transcription factor binding	13/274	87/3309	0.0250403	0.442288	0.423785	HSPB1/PURA/ANXA4/RELA/NCOR1/TRIP6/PARK7/PSMC5/HMGA1/DNAJA1/SMARCA4/SNW1/PPID	13	YES
BP	GO:0002695	negative regulation of leukocyte activation	5/269	21/3245	0.0254233	0.829726	0.823231	ANXA1/LGALS3/GPNMB/SDC4/SCRIB	5	YES
BP	GO:0032387	negative regulation of intracellular transport	5/269	21/3245	0.0254233	0.829726	0.823231	CRYAB/SNX3/APOD/PARK7/BAG3	5	YES
BP	GO:0051250	negative regulation of lymphocyte activation	5/269	21/3245	0.0254233	0.829726	0.823231	ANXA1/LGALS3/GPNMB/SDC4/SCRIB	5	YES
BP	GO:1900076	regulation of cellular response to insulin stimulus	5/269	21/3245	0.0254233	0.829726	0.823231	RELA/NUCKS1/OSBPL8/NCOA5/PTPN1	5	YES
MF	GO:0016922	nuclear receptor binding	7/274	36/3309	0.025579	0.442288	0.423785	NCOR1/TRIP6/PARK7/HMGA1/SMARCA4/SNW1/PPID	7	YES
BP	GO:0031532	actin cytoskeleton reorganization	7/269	36/3245	0.0257048	0.829726	0.823231	GSN/ANXA1/EZR/ARHGDIB/GAB1/PTPN1/IQGAP2	7	YES
BP	GO:0051224	negative regulation of protein transport	7/269	36/3245	0.0257048	0.829726	0.823231	ANXA1/SNX3/APOD/PARK7/BAG3/APOE/JAGN1	7	YES
BP	GO:0051702	biological process involved in interaction with symbiont	7/269	36/3245	0.0257048	0.829726	0.823231	GPX1/NUCKS1/APOE/PTX3/PSMC3/SMARCA4/SNW1	7	YES
BP	GO:0072330	monocarboxylic acid biosynthetic process	8/269	44/3245	0.0257228	0.829726	0.823231	CBR1/ANXA1/PARK7/RBP1/QKI/HACD3/ERLIN2/FASN	8	YES
BP	GO:0050776	regulation of immune response	22/269	173/3245	0.0261375	0.829726	0.823231	COLEC12/ANXA1/EZR/CRK/LGALS3/RELA/COL3A1/ITGB2/HLA-A/GPX1/HSPA1B/DNASE2/PARK7/APPL1/APOE/SAMHD1/CD47/ADAR/PTPN1/MAP2K4/MAP2K6/SUPT6H	22	YES
BP	GO:0001667	ameboidal-type cell migration	15/269	106/3245	0.0265745	0.829726	0.823231	HSPB1/SPARC/ANXA1/ARHGDIB/GPX1/LAMA5/SDC4/APPL1/APOE/EPPK1/CENPV/CLASP1/AGO2/ENPP2/CRB2	15	YES
MF	GO:0008289	lipid binding	24/274	194/3309	0.0276391	0.442288	0.423785	SCARB2/GSN/ANXA1/ANXA2/DBI/ANXA4/SNX3/MYOF/APOD/TPP1/PGRMC2/APPL1/APOE/GSDME/OSBPL8/FLII/NRGN/C2CD5/RBP1/ERLIN2/SH3PXD2B/IQGAP2/SPTBN2/CRABP1	24	YES
BP	GO:0046683	response to organophosphorus	6/269	29/3245	0.028644	0.829726	0.823231	SPARC/EZR/RELA/LDHA/ALDH3A1/FDX1	6	YES
BP	GO:0007169	transmembrane receptor protein tyrosine kinase signaling pathway	15/269	107/3245	0.0286743	0.829726	0.823231	HSPB1/CRK/RELA/MVP/CSPG4/APOD/NUCKS1/GAB1/APPL1/OSBPL8/C2CD5/NCOA5/CYFIP2/IGFBP2/PTPN1	15	YES
BP	GO:0022407	regulation of cell-cell adhesion	13/269	89/3245	0.0298537	0.829726	0.823231	LGALS1/ANXA1/LGALS3/RELA/CD44/ITGB2/GPNMB/HLA-A/SDC4/CD47/IGFBP2/HSPH1/SCRIB	13	YES
MF	GO:0045182	translation regulator activity	12/274	80/3309	0.0298844	0.442288	0.423785	PURA/EEF1B2/EIF3H/EIF4G2/EIF3CL/ABCF1/EIF5B/AGO2/EIF5/IGF2BP3/IGF2BP2/IGF2BP1	12	YES
BP	GO:0042692	muscle cell differentiation	12/269	80/3245	0.030079	0.829726	0.823231	LMNA/CAPN2/CFL2/MYEF2/MYOF/GPX1/FLNC/CACYBP/FLII/QKI/MAP2K4/SUPT6H	12	YES
CC	GO:0016324	apical plasma membrane	10/277	62/3318	0.0306134	0.717228	0.715847	ANXA1/CA4/EZR/CD44/CSPG4/CNTFR/IGFBP2/SLC2A1/SPTBN2/CRB2	10	YES
MF	GO:0005496	steroid binding	5/274	22/3309	0.03062	0.442288	0.423785	SCARB2/APOD/PGRMC2/OSBPL8/ERLIN2	5	YES
MF	GO:0019783	ubiquitin-like protein-specific protease activity	5/274	22/3309	0.03062	0.442288	0.423785	EIF3H/PSMD14/USP11/USP24/USP10	5	YES
BP	GO:0019221	cytokine-mediated signaling pathway	9/269	54/3245	0.0312221	0.829726	0.823231	RELA/CD44/HSPA1B/APPL1/SAMHD1/ADAR/CNTFR/JAGN1/PTPN1	9	YES
BP	GO:0016032	viral process	18/269	137/3245	0.0316623	0.829726	0.823231	SCARB2/LGALS1/NFIA/GSN/SNX3/NUCKS1/HSPA1B/APOE/ADAR/PTX3/HACD3/PSMC3/KPNA2/HTATSF1/SMARCA4/MOGS/SNW1/PPID	18	YES
BP	GO:0070848	response to growth factor	19/269	147/3245	0.0322161	0.829726	0.823231	HSPB1/FBN1/ANXA1/CRK/LTBP4/COL1A2/RELA/CD44/COL3A1/GAB1/UBE2O/APPL1/KIDINS220/STRAP/CYFIP2/PTPN1/SNW1/MARS1/CRB2	19	YES
BP	GO:0043112	receptor metabolic process	8/269	46/3245	0.0328143	0.829726	0.823231	ANXA2/EZR/CAPN1/ITGB2/APOE/PTPN1/CNTN2/SCRIB	8	YES
BP	GO:0046649	lymphocyte activation	17/269	128/3245	0.0330548	0.829726	0.823231	LGALS1/GSN/ANXA1/PURA/LGALS3/CD44/GPNMB/HLA-A/SDC4/PRDX1/CTPS1/CD47/IGFBP2/HSPH1/SCRIB/MSH6/SUPT6H	17	YES
MF	GO:1902936	phosphatidylinositol bisphosphate binding	6/274	30/3309	0.0332573	0.463226	0.443847	GSN/ANXA2/SNX3/GSDME/FLII/SH3PXD2B	6	YES
BP	GO:0046890	regulation of lipid biosynthetic process	6/269	30/3245	0.0334033	0.829726	0.823231	ANXA1/CAPN2/H6PD/APOE/ERLIN2/IDH1	6	YES
BP	GO:0050866	negative regulation of cell activation	6/269	30/3245	0.0334033	0.829726	0.823231	ANXA1/LGALS3/GPNMB/SDC4/APOE/SCRIB	6	YES
BP	GO:0006446	regulation of translational initiation	7/269	38/3245	0.0337374	0.829726	0.823231	HSPB1/EIF3H/EIF4G2/EIF5B/RPL13A/AGO2/EIF5	7	YES
BP	GO:0022409	positive regulation of cell-cell adhesion	9/269	55/3245	0.0347265	0.829726	0.823231	LGALS1/ANXA1/RELA/CD44/ITGB2/HLA-A/CD47/IGFBP2/HSPH1	9	YES
MF	GO:0072341	modified amino acid binding	5/274	23/3309	0.0365657	0.478617	0.458594	SCARB2/ANXA2/APPL1/OSBPL8/FASN	5	YES
BP	GO:0006766	vitamin metabolic process	5/269	23/3245	0.0367081	0.829726	0.823231	CBR1/PNPO/RBP1/SLC2A1/CRABP1	5	YES
BP	GO:0015748	organophosphate ester transport	5/269	23/3245	0.0367081	0.829726	0.823231	SCARB2/DBI/APOE/OSBPL8/CD47	5	YES
MF	GO:0015631	tubulin binding	15/274	111/3309	0.0380439	0.478617	0.458594	NDRG1/EZR/CRYAB/KIF21B/APPL1/CACYBP/SMC3/DRG1/CKAP5/EML1/HSPH1/CLASP1/TBCD/DPYSL5/KIF21A	15	YES
BP	GO:0071322	cellular response to carbohydrate stimulus	7/269	39/3245	0.0383179	0.829726	0.823231	COLEC12/LGALS1/JAGN1/MAP2K4/MAP2K6/SMARCA4/LIN28A	7	YES
BP	GO:0032869	cellular response to insulin stimulus	9/269	56/3245	0.0384932	0.829726	0.823231	RELA/NUCKS1/GAB1/APPL1/OSBPL8/C2CD5/NCOA5/PTPN1/MARS1	9	YES
BP	GO:1901617	organic hydroxy compound biosynthetic process	9/269	56/3245	0.0384932	0.829726	0.823231	PNPO/DDT/H6PD/PARK7/APPL1/APOE/ERLIN2/LBR/FDFT1	9	YES
BP	GO:0007266	Rho protein signal transduction	6/269	31/3245	0.0386472	0.829726	0.823231	COL1A2/ARHGDIB/TAX1BP3/COL3A1/APOE/HACD3	6	YES
BP	GO:0007605	sensory perception of sound	6/269	31/3245	0.0386472	0.829726	0.823231	HEXB/SERPINB6/SCARB2/GPX1/GSDME/LRIG1	6	YES
BP	GO:0035821	modulation of process of other organism	6/269	31/3245	0.0386472	0.829726	0.823231	NUCKS1/APOE/PTX3/PSMC3/SMARCA4/SNW1	6	YES
BP	GO:2001237	negative regulation of extrinsic apoptotic signaling pathway	6/269	31/3245	0.0386472	0.829726	0.823231	LMNA/LGALS3/RELA/GPX1/HSPA1B/PARK7	6	YES
BP	GO:2001243	negative regulation of intrinsic apoptotic signaling pathway	6/269	31/3245	0.0386472	0.829726	0.823231	HSPB1/CD44/GPX1/PARK7/PTPN1/DNAJA1	6	YES
BP	GO:0006260	DNA replication	12/269	83/3245	0.038742	0.829726	0.823231	PTMS/NFIA/PURA/NUCKS1/SAMHD1/CACYBP/SMC3/RFC5/MAP2K4/HMGA1/NAP1L1/MCM5	12	YES
BP	GO:0000302	response to reactive oxygen species	11/269	74/3245	0.0392075	0.829726	0.823231	ANXA1/CAPN2/CRK/CRYAB/RELA/LDHA/GPX1/APOD/PARK7/APOE/PRDX1	11	YES
BP	GO:0008610	lipid biosynthetic process	16/269	121/3245	0.0393802	0.829726	0.823231	HEXB/CBR1/ANXA1/CAPN2/H6PD/APOE/FDX1/RBP1/QKI/HACD3/ERLIN2/FASN/AGPS/IDH1/LBR/FDFT1	16	YES
CC	GO:0015629	actin cytoskeleton	23/277	189/3318	0.0394422	0.816586	0.815014	PLS3/AHNAK/GSN/ANXA1/EZR/CAPN2/CRK/CRYAB/CFL2/TAX1BP3/TRIP6/BAG3/NCKAP1/FLII/ITSN1/NCOA5/PPP1R12A/TNKS1BP1/SH3PXD2B/SLC2A1/IQGAP2/LLGL1/SPTBN2	23	YES
BP	GO:0006457	protein folding	14/269	102/3245	0.0397049	0.829726	0.823231	HSPB1/CRYAB/LTBP4/HSPA1B/FKBP9/BAG3/UGGT1/DNAJC7/HSPH1/TBCD/DNAJA1/PPIL1/MOGS/PPID	14	YES
CC	GO:0016234	inclusion body	6/277	31/3318	0.0398335	0.816586	0.815014	GPX1/HSPA1B/BAG3/PSMC6/PSMC4/PSMC5	6	YES
MF	GO:0005178	integrin binding	8/274	48/3309	0.0409272	0.483685	0.46345	FBN1/GFAP/LTBP4/COL3A1/ITGB2/GPNMB/LAMA5/FBLN1	8	YES
MF	GO:0016616	oxidoreductase activity, acting on the CH-OH group of donors, NAD or NADP as acceptor	8/274	48/3309	0.0409272	0.483685	0.46345	CBR1/AKR7A2/H6PD/LDHA/ALDH3A1/PGD/FASN/IDH1	8	YES
BP	GO:0043434	response to peptide hormone	15/269	112/3245	0.0410523	0.829726	0.823231	SPARC/FBN1/ANXA1/CRK/RELA/NUCKS1/GAB1/APPL1/OSBPL8/CACYBP/C2CD5/NCOA5/PTPN1/SLC2A1/MARS1	15	YES
BP	GO:1901136	carbohydrate derivative catabolic process	8/269	48/3245	0.0411354	0.829726	0.823231	HEXB/NUDT16/CD44/NUDT10/HEXA/PGM2/SAMHD1/DPYS	8	YES
BP	GO:0007017	microtubule-based process	25/269	212/3245	0.0419723	0.829726	0.823231	HSPB1/PURA/EZR/LMNA/CRYAB/NCOR1/KIF21B/HSPA1B/BAG3/SMC3/IFT27/DRG1/CKAP5/EML1/RANBP1/MAP7D1/NAV1/CNTN2/CLASP1/PPP1R12A/TBCD/DNAJA1/TUBA1C/LLGL1/KIF21A	25	YES
BP	GO:2000146	negative regulation of cell motility	11/269	75/3245	0.0426991	0.829726	0.823231	CRK/DDT/ARHGDIB/COL3A1/APOD/APOE/OSBPL8/EPPK1/FBLN1/SRGAP3/CLASP1	11	YES
BP	GO:0042180	cellular ketone metabolic process	7/269	40/3245	0.0432888	0.829726	0.823231	CBR1/ANXA1/AKR7A2/NCOR1/H6PD/PARK7/ERLIN2	7	YES
BP	GO:0046434	organophosphate catabolic process	7/269	40/3245	0.0432888	0.829726	0.823231	NUDT16/NUDT10/PGM2/SAMHD1/DPYS/IDH1/ENPP2	7	YES
BP	GO:0031113	regulation of microtubule polymerization	5/269	24/3245	0.0433396	0.829726	0.823231	HSPA1B/DRG1/CKAP5/CLASP1/TBCD	5	YES
BP	GO:0045321	leukocyte activation	19/269	152/3245	0.0434416	0.829726	0.823231	LGALS1/GSN/ANXA1/PURA/NDRG1/LGALS3/CD44/ITGB2/GPNMB/HLA-A/SDC4/PRDX1/CTPS1/CD47/IGFBP2/HSPH1/SCRIB/MSH6/SUPT6H	19	YES
BP	GO:0009611	response to wounding	20/269	162/3245	0.0435044	0.829726	0.823231	HSPB1/SPARC/LGALS1/ANXA1/ANXA2/GFAP/CRK/CD44/COL3A1/MYOF/GPX1/APOD/SDC4/APOE/PABPC4/EPPK1/FBLN1/MAP2K4/CLASP1/SCRIB	20	YES
MF	GO:0048018	receptor ligand activity	6/274	32/3309	0.0441991	0.492504	0.4719	FBN1/LGALS3/NENF/OGN/GPNMB/RABEP1	6	YES
BP	GO:0043583	ear development	6/269	32/3245	0.044388	0.829726	0.823231	SPARC/SDC4/GSDME/IFT27/LRIG1/SCRIB	6	YES
BP	GO:0051603	proteolysis involved in cellular protein catabolic process	23/269	193/3245	0.0451102	0.829726	0.823231	CAPN2/GPX1/HSPA1B/PARK7/APOE/UGGT1/PSMD1/EIF3H/PSMD14/USP11/USP24/PSMC6/TRIM2/ERLIN2/PSMD2/UBE2L3/PSMC4/PSMC3/PSMD12/PSMC5/USP10/PSMD6/PSMD3	23	YES
BP	GO:0051403	stress-activated MAPK cascade	8/269	49/3245	0.0457788	0.829726	0.823231	EZR/CRYAB/NCOR1/PRDX1/HACD3/MAP2K4/MAP2K6/DNAJA1	8	YES
BP	GO:0032870	cellular response to hormone stimulus	19/269	153/3245	0.0459908	0.829726	0.823231	FBN1/ANXA1/CRK/RELA/NCOR1/NUCKS1/PARK7/GAB1/PGRMC2/APPL1/OSBPL8/C2CD5/NCOA5/IGFBP2/PTPN1/UBE2L3/DNAJA1/SMARCA4/MARS1	19	YES
CC	GO:0005775	vacuolar lumen	13/277	94/3318	0.0463598	0.894471	0.892748	HEXB/SCARB2/ANXA2/MAN2B1/OGN/GYG1/ORM2/HEXA/CSPG4/SDC4/TPP1/CTSD/PSMD1	13	YES
BP	GO:0051146	striated muscle cell differentiation	9/269	58/3245	0.0468415	0.829726	0.823231	LMNA/CAPN2/CFL2/MYEF2/MYOF/GPX1/CACYBP/FLII/MAP2K4	9	YES
BP	GO:0007162	negative regulation of cell adhesion	10/269	67/3245	0.0469455	0.829726	0.823231	LGALS1/ANXA1/LGALS3/ARHGDIB/GPNMB/APOD/SDC4/FBLN1/TBCD/SCRIB	10	YES
BP	GO:0061136	regulation of proteasomal protein catabolic process	10/269	67/3245	0.0469455	0.829726	0.823231	GPX1/HSPA1B/PARK7/APOE/EIF3H/PSMD14/PSMC6/PSMC4/PSMC3/PSMC5	10	YES
BP	GO:2001234	negative regulation of apoptotic signaling pathway	10/269	67/3245	0.0469455	0.829726	0.823231	HSPB1/LMNA/LGALS3/RELA/CD44/GPX1/HSPA1B/PARK7/PTPN1/DNAJA1	10	YES
BP	GO:0000165	MAPK cascade	17/269	134/3245	0.0482997	0.847171	0.84054	EZR/NENF/CRYAB/DDT/CD44/NCOR1/GPNMB/CSPG4/APOE/PRDX1/GSDME/FBLN1/HACD3/PTPN1/MAP2K4/MAP2K6/DNAJA1	17	YES
BP	GO:0007179	transforming growth factor beta receptor signaling pathway	7/269	41/3245	0.0486588	0.847171	0.84054	FBN1/LTBP4/COL1A2/COL3A1/APPL1/STRAP/SNW1	7	YES
BP	GO:0019083	viral transcription	4/269	11/3245	0.00954618	0.817399	0.811	NUCKS1/PSMC3/SMARCA4/SNW1	4	NO
BP	GO:0032370	positive regulation of lipid transport	4/269	11/3245	0.00954618	0.817399	0.811	ANXA2/DBI/APOE/MAP2K6	4	NO
BP	GO:0052372	modulation by symbiont of entry into host	4/269	11/3245	0.00954618	0.817399	0.811	LGALS1/GSN/SNX3/PTX3	4	NO
BP	GO:0045833	negative regulation of lipid metabolic process	4/269	12/3245	0.013401	0.829726	0.823231	NCOR1/APOD/APOE/ERLIN2	4	NO
BP	GO:0070841	inclusion body assembly	4/269	12/3245	0.013401	0.829726	0.823231	HSPA1B/BAG3/PSMC6/PSMC5	4	NO
MF	GO:0001046	core promoter sequence-specific DNA binding	4/274	13/3309	0.0180555	0.440102	0.42169	RELA/AGO1/AGO2/SMARCA4	4	NO
MF	GO:0001786	phosphatidylserine binding	4/274	13/3309	0.0180555	0.440102	0.42169	SCARB2/ANXA2/APPL1/OSBPL8	4	NO
BP	GO:0046386	deoxyribose phosphate catabolic process	4/269	13/3245	0.0181195	0.829726	0.823231	NUDT16/PGM2/SAMHD1/DPYS	4	NO
MF	GO:0015485	cholesterol binding	4/274	14/3309	0.023668	0.442288	0.423785	SCARB2/APOD/OSBPL8/ERLIN2	4	NO
BP	GO:0030521	androgen receptor signaling pathway	4/269	14/3245	0.0237506	0.829726	0.823231	NCOR1/PARK7/DNAJA1/SMARCA4	4	NO
BP	GO:0044788	modulation by host of viral process	4/269	14/3245	0.0237506	0.829726	0.823231	NUCKS1/APOE/PTX3/PSMC3	4	NO
BP	GO:0051084	'de novo' posttranslational protein folding	4/269	14/3245	0.0237506	0.829726	0.823231	HSPA1B/UGGT1/DNAJC7/HSPH1	4	NO
BP	GO:0060148	positive regulation of posttranscriptional gene silencing	4/269	14/3245	0.0237506	0.829726	0.823231	EIF4ENIF1/XPO5/AGO2/LIN28A	4	NO
MF	GO:0032934	sterol binding	4/274	15/3309	0.030226	0.442288	0.423785	SCARB2/APOD/OSBPL8/ERLIN2	4	NO
MF	GO:0005544	calcium-dependent phospholipid binding	4/274	16/3309	0.0377515	0.478617	0.458594	ANXA1/ANXA2/ANXA4/C2CD5	4	NO
BP	GO:0006458	'de novo' protein folding	4/269	16/3245	0.0378786	0.829726	0.823231	HSPA1B/UGGT1/DNAJC7/HSPH1	4	NO
BP	GO:0015914	phospholipid transport	4/269	16/3245	0.0378786	0.829726	0.823231	SCARB2/DBI/APOE/OSBPL8	4	NO
BP	GO:0031116	positive regulation of microtubule polymerization	4/269	16/3245	0.0378786	0.829726	0.823231	HSPA1B/DRG1/CKAP5/CLASP1	4	NO
BP	GO:0045824	negative regulation of innate immune response	4/269	16/3245	0.0378786	0.829726	0.823231	CRK/HLA-A/SAMHD1/ADAR	4	NO
BP	GO:0060964	regulation of gene silencing by miRNA	4/269	16/3245	0.0378786	0.829726	0.823231	NCOR1/EIF4ENIF1/AGO2/LIN28A	4	NO
BP	GO:1905954	positive regulation of lipid localization	4/269	16/3245	0.0378786	0.829726	0.823231	ANXA2/DBI/APOE/MAP2K6	4	NO
MF	GO:0003777	microtubule motor activity	3/274	10/3309	0.0435118	0.492504	0.4719	KIF21B/SMC3/KIF21A	3	NO
BP	GO:0022404	molting cycle process	3/269	10/3245	0.043631	0.829726	0.823231	RELA/LAMA5/LRIG1	3	NO
BP	GO:0022405	hair cycle process	3/269	10/3245	0.043631	0.829726	0.823231	RELA/LAMA5/LRIG1	3	NO
BP	GO:0032945	negative regulation of mononuclear cell proliferation	3/269	10/3245	0.043631	0.829726	0.823231	GPNMB/SDC4/SCRIB	3	NO
BP	GO:0038093	Fc receptor signaling pathway	3/269	10/3245	0.043631	0.829726	0.823231	APPL1/CD47/MAP2K4	3	NO
BP	GO:0043407	negative regulation of MAP kinase activity	3/269	10/3245	0.043631	0.829726	0.823231	APOE/PTPN1/DNAJA1	3	NO
BP	GO:0046466	membrane lipid catabolic process	3/269	10/3245	0.043631	0.829726	0.823231	HEXB/HEXA/ENPP2	3	NO
BP	GO:0050672	negative regulation of lymphocyte proliferation	3/269	10/3245	0.043631	0.829726	0.823231	GPNMB/SDC4/SCRIB	3	NO
BP	GO:0051014	actin filament severing	3/269	10/3245	0.043631	0.829726	0.823231	GSN/CFL2/FLII	3	NO
BP	GO:1902930	regulation of alcohol biosynthetic process	3/269	10/3245	0.043631	0.829726	0.823231	H6PD/APOE/ERLIN2	3	NO
BP	GO:0015908	fatty acid transport	4/269	17/3245	0.0464073	0.829726	0.823231	ANXA1/APOE/MAP2K6/SLC2A1	4	NO
BP	GO:0031112	positive regulation of microtubule polymerization or depolymerization	4/269	17/3245	0.0464073	0.829726	0.823231	HSPA1B/DRG1/CKAP5/CLASP1	4	NO
BP	GO:0042246	tissue regeneration	4/269	17/3245	0.0464073	0.829726	0.823231	ANXA1/GPX1/APOD/EPPK1	4	NO
BP	GO:0090630	activation of GTPase activity	4/269	17/3245	0.0464073	0.829726	0.823231	CRK/TAX1BP3/EIF5/SCRIB	4	NO
BP	GO:0040013	negative regulation of locomotion	11/269	77/3245	0.0503147	0.866146	0.859366	CRK/DDT/ARHGDIB/COL3A1/APOD/APOE/OSBPL8/EPPK1/FBLN1/SRGAP3/CLASP1	11	NO
MF	GO:0016836	hydro-lyase activity	5/274	25/3309	0.0504545	0.5184	0.496713	CA4/PARK7/FAHD2A/HACD3/FASN	5	NO
BP	GO:0042060	wound healing	16/269	125/3245	0.0508305	0.866146	0.859366	HSPB1/SPARC/ANXA1/ANXA2/CRK/CD44/COL3A1/MYOF/GPX1/SDC4/APOE/PABPC4/EPPK1/FBLN1/CLASP1/SCRIB	16	NO
BP	GO:0030155	regulation of cell adhesion	21/269	175/3245	0.0508624	0.866146	0.859366	LGALS1/ANXA1/CRK/LGALS3/ARHGDIB/RELA/CD44/ITGB2/GPNMB/HLA-A/APOD/LAMA5/SDC4/CD47/FBLN1/IGFBP2/HSPH1/CLASP1/PPP1R12A/TBCD/SCRIB	21	NO
MF	GO:0016829	lyase activity	9/274	59/3309	0.0511643	0.5184	0.496713	CA4/DDT/PARK7/FAHD2A/CENPV/HACD3/FASN/GLDC/PAICS	9	NO
BP	GO:0009968	negative regulation of signal transduction	27/269	237/3245	0.0512424	0.866293	0.859512	HSPB1/FBN1/EZR/LMNA/LGALS3/TAX1BP3/RELA/CD44/NCOR1/MVP/GPX1/APOD/HSPA1B/PARK7/APPL1/APOE/SAMHD1/CD47/STRAP/NCOA5/ADAR/FBLN1/IGFBP2/PTPN1/DNAJA1/USP10/SMARCA4	27	NO
BP	GO:0044255	cellular lipid metabolic process	23/269	196/3245	0.0523175	0.871596	0.864773	HEXB/CBR1/ANXA1/ECH1/DBI/CAPN2/NCOR1/HEXA/ACOT1/GPX1/APOD/APOE/OSBPL8/RBP1/QKI/HACD3/ERLIN2/FASN/AGPS/IDH1/FDFT1/ENPP2/CRABP1	23	NO
BP	GO:0019058	viral life cycle	14/269	106/3245	0.0524237	0.871596	0.864773	SCARB2/LGALS1/NFIA/GSN/SNX3/NUCKS1/HSPA1B/APOE/ADAR/PTX3/HACD3/KPNA2/HTATSF1/PPID	14	NO
BP	GO:0007423	sensory organ development	12/269	87/3245	0.0528429	0.871596	0.864773	SPARC/FBN1/CRYAB/SDC4/GSDME/IFT27/LRIG1/SMARCA4/SH3PXD2B/SCRIB/NES/CRB2	12	NO
BP	GO:0051271	negative regulation of cellular component movement	11/269	78/3245	0.0544473	0.871596	0.864773	CRK/DDT/ARHGDIB/COL3A1/APOD/APOE/OSBPL8/EPPK1/FBLN1/SRGAP3/CLASP1	11	NO
MF	GO:0035091	phosphatidylinositol binding	10/274	69/3309	0.0553655	0.5184	0.496713	GSN/ANXA2/SNX3/APPL1/GSDME/OSBPL8/FLII/NRGN/SH3PXD2B/IQGAP2	10	NO
BP	GO:0009743	response to carbohydrate	10/269	69/3245	0.0556734	0.871596	0.864773	SPARC/COLEC12/LGALS1/LDHA/COL6A2/JAGN1/MAP2K4/MAP2K6/SMARCA4/LIN28A	10	NO
MF	GO:0004553	hydrolase activity, hydrolyzing O-glycosyl compounds	4/274	18/3309	0.0557323	0.5184	0.496713	HEXB/MAN2B1/HEXA/MOGS	4	NO
MF	GO:0016614	oxidoreductase activity, acting on CH-OH group of donors	8/274	51/3309	0.0557914	0.5184	0.496713	CBR1/AKR7A2/H6PD/LDHA/ALDH3A1/PGD/FASN/IDH1	8	NO
BP	GO:0018958	phenol-containing compound metabolic process	4/269	18/3245	0.0559133	0.871596	0.864773	DDT/ITGB2/PARK7/APPL1	4	NO
BP	GO:0019692	deoxyribose phosphate metabolic process	4/269	18/3245	0.0559133	0.871596	0.864773	NUDT16/PGM2/SAMHD1/DPYS	4	NO
BP	GO:0042398	cellular modified amino acid biosynthetic process	4/269	18/3245	0.0559133	0.871596	0.864773	ALDH9A1/PARK7/ATIC/CKB	4	NO
BP	GO:0035966	response to topologically incorrect protein	8/269	51/3245	0.0560658	0.871596	0.864773	HSPB1/HSPA1B/BAG3/UGGT1/PTPN1/HSPH1/DNAJA1/TMEM33	8	NO
BP	GO:0042542	response to hydrogen peroxide	8/269	51/3245	0.0560658	0.871596	0.864773	ANXA1/CAPN2/CRK/CRYAB/RELA/LDHA/GPX1/PARK7	8	NO
BP	GO:0050792	regulation of viral process	8/269	51/3245	0.0560658	0.871596	0.864773	LGALS1/GSN/SNX3/ADAR/PTX3/HACD3/KPNA2/PPID	8	NO
BP	GO:0071560	cellular response to transforming growth factor beta stimulus	8/269	51/3245	0.0560658	0.871596	0.864773	FBN1/CRK/LTBP4/COL1A2/COL3A1/APPL1/STRAP/SNW1	8	NO
BP	GO:0070664	negative regulation of leukocyte proliferation	3/269	11/3245	0.0564128	0.871596	0.864773	GPNMB/SDC4/SCRIB	3	NO
MF	GO:0030695	GTPase regulator activity	12/274	88/3309	0.0565056	0.5184	0.496713	ARHGDIB/ITSN1/RAB3GAP2/RABEP1/EEF1B2/HACD3/RANBP1/SRGAP3/TBCD/EIF5/IQGAP2/LLGL1	12	NO
MF	GO:0060589	nucleoside-triphosphatase regulator activity	12/274	88/3309	0.0565056	0.5184	0.496713	ARHGDIB/ITSN1/RAB3GAP2/RABEP1/EEF1B2/HACD3/RANBP1/SRGAP3/TBCD/EIF5/IQGAP2/LLGL1	12	NO
MF	GO:0030546	signaling receptor activator activity	6/274	34/3309	0.0571569	0.5184	0.496713	FBN1/LGALS3/NENF/OGN/GPNMB/RABEP1	6	NO
CC	GO:0045121	membrane raft	13/277	97/3318	0.0573604	0.990221	0.988315	AHNAK/ANXA2/EZR/CAPN2/CRK/MYOF/ITGB2/PARK7/SDC4/TPP1/CTSD/ERLIN2/SLC2A1	13	NO
CC	GO:0098857	membrane microdomain	13/277	97/3318	0.0573604	0.990221	0.988315	AHNAK/ANXA2/EZR/CAPN2/CRK/MYOF/ITGB2/PARK7/SDC4/TPP1/CTSD/ERLIN2/SLC2A1	13	NO
BP	GO:0043409	negative regulation of MAPK cascade	6/269	34/3245	0.0573946	0.880932	0.874036	EZR/NCOR1/APOE/FBLN1/PTPN1/DNAJA1	6	NO
BP	GO:0019080	viral gene expression	5/269	26/3245	0.0586291	0.882473	0.875565	NUCKS1/PSMC3/SMARCA4/MOGS/SNW1	5	NO
BP	GO:0071375	cellular response to peptide hormone stimulus	11/269	79/3245	0.0588014	0.882473	0.875565	FBN1/CRK/RELA/NUCKS1/GAB1/APPL1/OSBPL8/C2CD5/NCOA5/PTPN1/MARS1	11	NO
BP	GO:1902905	positive regulation of supramolecular fiber organization	12/269	89/3245	0.0610578	0.882473	0.875565	GSN/CFL2/GPX1/HSPA1B/SDC4/APOE/NCKAP1/CD47/DRG1/CKAP5/CLASP1/IQGAP2	12	NO
BP	GO:0031098	stress-activated protein kinase signaling cascade	8/269	52/3245	0.06172	0.882473	0.875565	EZR/CRYAB/NCOR1/PRDX1/HACD3/MAP2K4/MAP2K6/DNAJA1	8	NO
BP	GO:0071559	response to transforming growth factor beta	8/269	52/3245	0.06172	0.882473	0.875565	FBN1/CRK/LTBP4/COL1A2/COL3A1/APPL1/STRAP/SNW1	8	NO
BP	GO:0090287	regulation of cellular response to growth factor stimulus	8/269	52/3245	0.06172	0.882473	0.875565	FBN1/LTBP4/UBE2O/STRAP/CYFIP2/PTPN1/SNW1/CRB2	8	NO
MF	GO:0003729	mRNA binding	20/274	169/3309	0.062452	0.553552	0.530394	NUDT16/MYEF2/PARK7/STRAP/PABPC4/UPF3B/QKI/EIF4G2/RPL35/EIF4ENIF1/XPO5/PTBP2/RPL13A/HNRNPLL/AGO2/LIN28A/HNRNPAB/IGF2BP3/IGF2BP2/IGF2BP1	20	NO
BP	GO:0006633	fatty acid biosynthetic process	6/269	35/3245	0.0646706	0.882473	0.875565	CBR1/ANXA1/QKI/HACD3/ERLIN2/FASN	6	NO
BP	GO:1903828	negative regulation of cellular protein localization	6/269	35/3245	0.0646706	0.882473	0.875565	TAX1BP3/APOD/PARK7/BAG3/LZTFL1/DNAJA1	6	NO
MF	GO:0004843	thiol-dependent deubiquitinase	4/274	19/3309	0.0661727	0.562597	0.53906	PSMD14/USP11/USP24/USP10	4	NO
BP	GO:0002200	somatic diversification of immune receptors	4/269	19/3245	0.0663838	0.882473	0.875565	SAMHD1/ADAR/MSH6/SUPT6H	4	NO
BP	GO:0008625	extrinsic apoptotic signaling pathway via death domain receptors	4/269	19/3245	0.0663838	0.882473	0.875565	LGALS3/GPX1/PARK7/BAG3	4	NO
BP	GO:0008645	hexose transmembrane transport	4/269	19/3245	0.0663838	0.882473	0.875565	APPL1/OSBPL8/C2CD5/SLC2A1	4	NO
BP	GO:0015749	monosaccharide transmembrane transport	4/269	19/3245	0.0663838	0.882473	0.875565	APPL1/OSBPL8/C2CD5/SLC2A1	4	NO
BP	GO:0034219	carbohydrate transmembrane transport	4/269	19/3245	0.0663838	0.882473	0.875565	APPL1/OSBPL8/C2CD5/SLC2A1	4	NO
BP	GO:1904659	glucose transmembrane transport	4/269	19/3245	0.0663838	0.882473	0.875565	APPL1/OSBPL8/C2CD5/SLC2A1	4	NO
MF	GO:0090079	translation regulator activity, nucleic acid binding	9/274	62/3309	0.0666133	0.562597	0.53906	PURA/EEF1B2/EIF3H/EIF4G2/EIF3CL/ABCF1/EIF5B/AGO2/EIF5	9	NO
BP	GO:0044403	biological process involved in symbiotic interaction	13/269	100/3245	0.0668647	0.882473	0.875565	SCARB2/LGALS1/GSN/SNX3/GPX1/NUCKS1/HSPA1B/APOE/PTX3/PSMC3/SMARCA4/SNW1/PPID	13	NO
BP	GO:0006511	ubiquitin-dependent protein catabolic process	19/269	160/3245	0.0669155	0.882473	0.875565	HSPA1B/PARK7/PSMD1/EIF3H/PSMD14/USP11/USP24/PSMC6/TRIM2/ERLIN2/PSMD2/UBE2L3/PSMC4/PSMC3/PSMD12/PSMC5/USP10/PSMD6/PSMD3	19	NO
BP	GO:0098609	cell-cell adhesion	22/269	191/3245	0.0673073	0.882473	0.875565	HSPB1/LGALS1/IGSF21/ANXA1/ANXA2/DSC3/EZR/LGALS3/RELA/CD44/ITGB2/GPNMB/HLA-A/LAMA5/SDC4/CD47/CYFIP2/IGFBP2/HSPH1/CNTN2/SCRIB/CRB2	22	NO
MF	GO:0005096	GTPase activator activity	11/274	81/3309	0.0678001	0.562597	0.53906	ARHGDIB/ITSN1/RAB3GAP2/RABEP1/EEF1B2/HACD3/RANBP1/SRGAP3/TBCD/IQGAP2/LLGL1	11	NO
CC	GO:0070820	tertiary granule	9/277	62/3318	0.069442	0.999944	0.998019	SERPINB6/METTL7A/LGALS3/PGM1/ITGB2/CTSD/CD47/PTX3/IDH1	9	NO
BP	GO:1903362	regulation of cellular protein catabolic process	12/269	91/3245	0.070082	0.882473	0.875565	ANXA2/EZR/GPX1/HSPA1B/PARK7/APOE/EIF3H/PSMD14/PSMC6/PSMC4/PSMC3/PSMC5	12	NO
BP	GO:0010876	lipid localization	10/269	72/3245	0.0706645	0.882473	0.875565	HEXB/SCARB2/ANXA1/ANXA2/DBI/APOD/APOE/OSBPL8/MAP2K6/SLC2A1	10	NO
BP	GO:0006984	ER-nucleus signaling pathway	3/269	12/3245	0.07075	0.882473	0.875565	PTPN1/ERLIN2/TMEM33	3	NO
BP	GO:0009264	deoxyribonucleotide catabolic process	3/269	12/3245	0.07075	0.882473	0.875565	NUDT16/SAMHD1/DPYS	3	NO
BP	GO:0030510	regulation of BMP signaling pathway	3/269	12/3245	0.07075	0.882473	0.875565	FBN1/UBE2O/CRB2	3	NO
BP	GO:0031952	regulation of protein autophosphorylation	3/269	12/3245	0.07075	0.882473	0.875565	MVP/GPNMB/TNKS1BP1	3	NO
BP	GO:0032757	positive regulation of interleukin-8 production	3/269	12/3245	0.07075	0.882473	0.875565	RELA/HSPA1B/PARK7	3	NO
BP	GO:0042102	positive regulation of T cell proliferation	3/269	12/3245	0.07075	0.882473	0.875565	ANXA1/HLA-A/IGFBP2	3	NO
BP	GO:0046635	positive regulation of alpha-beta T cell activation	3/269	12/3245	0.07075	0.882473	0.875565	ANXA1/HLA-A/HSPH1	3	NO
BP	GO:0046889	positive regulation of lipid biosynthetic process	3/269	12/3245	0.07075	0.882473	0.875565	ANXA1/CAPN2/APOE	3	NO
BP	GO:0050854	regulation of antigen receptor-mediated signaling pathway	3/269	12/3245	0.07075	0.882473	0.875565	EZR/LGALS3/RELA	3	NO
BP	GO:0050856	regulation of T cell receptor signaling pathway	3/269	12/3245	0.07075	0.882473	0.875565	EZR/LGALS3/RELA	3	NO
BP	GO:0050918	positive chemotaxis	3/269	12/3245	0.07075	0.882473	0.875565	LGALS3/GPNMB/SCRIB	3	NO
BP	GO:0051085	chaperone cofactor-dependent protein refolding	3/269	12/3245	0.07075	0.882473	0.875565	HSPA1B/DNAJC7/HSPH1	3	NO
BP	GO:0010498	proteasomal protein catabolic process	17/269	141/3245	0.0717279	0.882473	0.875565	GPX1/HSPA1B/PARK7/APOE/UGGT1/PSMD1/EIF3H/PSMD14/PSMC6/TRIM2/ERLIN2/PSMD2/PSMC4/PSMC3/PSMD12/PSMC5/PSMD6	17	NO
CC	GO:0005871	kinesin complex	3/277	12/3318	0.0719844	0.999944	0.998019	KIF21B/KLC4/KIF21A	3	NO
CC	GO:0031258	lamellipodium membrane	3/277	12/3318	0.0719844	0.999944	0.998019	CD44/CSPG4/NCKAP1	3	NO
MF	GO:0140104	molecular carrier activity	6/274	36/3309	0.072172	0.57608	0.551979	PARK7/BAG3/EIF4ENIF1/XPO5/IPO9/KPNA2	6	NO
BP	GO:0006869	lipid transport	9/269	63/3245	0.0727194	0.882473	0.875565	SCARB2/ANXA1/ANXA2/DBI/APOD/APOE/OSBPL8/MAP2K6/SLC2A1	9	NO
BP	GO:0007178	transmembrane receptor protein serine/threonine kinase signaling pathway	9/269	63/3245	0.0727194	0.882473	0.875565	FBN1/LTBP4/COL1A2/COL3A1/UBE2O/APPL1/STRAP/SNW1/CRB2	9	NO
BP	GO:0034249	negative regulation of cellular amide metabolic process	11/269	82/3245	0.0732232	0.882473	0.875565	PURA/APOE/AGO1/CNOT3/EIF4ENIF1/RPL13A/AGO2/LIN28A/IGF2BP3/IGF2BP2/IGF2BP1	11	NO
BP	GO:0009725	response to hormone	26/269	235/3245	0.0735751	0.882473	0.875565	SPARC/FBN1/ANXA1/ANXA2/CRK/RELA/NCOR1/LDHA/NUCKS1/PARK7/GAB1/PGRMC2/ALDH3A1/APPL1/OSBPL8/CACYBP/C2CD5/NCOA5/IGFBP2/PTPN1/UBE2L3/IDH1/DNAJA1/SMARCA4/SLC2A1/MARS1	26	NO
MF	GO:0008135	translation factor activity, RNA binding	8/274	54/3309	0.0737169	0.57608	0.551979	EEF1B2/EIF3H/EIF4G2/EIF3CL/ABCF1/EIF5B/AGO2/EIF5	8	NO
BP	GO:0009100	glycoprotein metabolic process	8/269	54/3245	0.074067	0.882473	0.875565	MAN2B1/PARK7/POGLUT3/UGGT1/PTX3/AGO2/MOGS/GFPT1	8	NO
BP	GO:0006986	response to unfolded protein	7/269	45/3245	0.0742449	0.882473	0.875565	HSPB1/HSPA1B/BAG3/PTPN1/HSPH1/DNAJA1/TMEM33	7	NO
BP	GO:0055001	muscle cell development	7/269	45/3245	0.0742449	0.882473	0.875565	LMNA/CFL2/MYOF/GPX1/FLNC/FLII/MAP2K4	7	NO
BP	GO:0000226	microtubule cytoskeleton organization	18/269	152/3245	0.0748549	0.882473	0.875565	EZR/LMNA/CRYAB/NCOR1/HSPA1B/SMC3/DRG1/CKAP5/EML1/RANBP1/MAP7D1/NAV1/CNTN2/CLASP1/PPP1R12A/TBCD/TUBA1C/LLGL1	18	NO
BP	GO:1902903	regulation of supramolecular fiber organization	18/269	152/3245	0.0748549	0.882473	0.875565	GSN/CRYAB/CFL2/GPX1/HSPA1B/PARK7/SDC4/APOE/NCKAP1/FLII/CD47/DRG1/CYFIP2/CKAP5/CLASP1/TBCD/IQGAP2/SPTBN2	18	NO
BP	GO:0017148	negative regulation of translation	10/269	73/3245	0.0761795	0.882473	0.875565	PURA/AGO1/CNOT3/EIF4ENIF1/RPL13A/AGO2/LIN28A/IGF2BP3/IGF2BP2/IGF2BP1	10	NO
BP	GO:0032868	response to insulin	10/269	73/3245	0.0761795	0.882473	0.875565	RELA/NUCKS1/GAB1/APPL1/OSBPL8/C2CD5/NCOA5/PTPN1/SLC2A1/MARS1	10	NO
BP	GO:0016579	protein deubiquitination	5/269	28/3245	0.0766248	0.882473	0.875565	PARK7/PSMD14/USP11/USP24/USP10	5	NO
BP	GO:0018208	peptidyl-proline modification	5/269	28/3245	0.0766248	0.882473	0.875565	P4HA2/FKBP9/PIN4/PPIL1/PPID	5	NO
BP	GO:0032640	tumor necrosis factor production	5/269	28/3245	0.0766248	0.882473	0.875565	HSPB1/DDT/GPNMB/ORM2/CD47	5	NO
BP	GO:0032680	regulation of tumor necrosis factor production	5/269	28/3245	0.0766248	0.882473	0.875565	HSPB1/DDT/GPNMB/ORM2/CD47	5	NO
BP	GO:0048524	positive regulation of viral process	5/269	28/3245	0.0766248	0.882473	0.875565	LGALS1/ADAR/HACD3/KPNA2/PPID	5	NO
BP	GO:0071706	tumor necrosis factor superfamily cytokine production	5/269	28/3245	0.0766248	0.882473	0.875565	HSPB1/DDT/GPNMB/ORM2/CD47	5	NO
BP	GO:1903555	regulation of tumor necrosis factor superfamily cytokine production	5/269	28/3245	0.0766248	0.882473	0.875565	HSPB1/DDT/GPNMB/ORM2/CD47	5	NO
MF	GO:0003755	peptidyl-prolyl cis-trans isomerase activity	4/274	20/3309	0.0775533	0.57608	0.551979	FKBP9/PIN4/PPIL1/PPID	4	NO
MF	GO:0016859	cis-trans isomerase activity	4/274	20/3309	0.0775533	0.57608	0.551979	FKBP9/PIN4/PPIL1/PPID	4	NO
BP	GO:0019941	modification-dependent protein catabolic process	19/269	163/3245	0.0776233	0.882473	0.875565	HSPA1B/PARK7/PSMD1/EIF3H/PSMD14/USP11/USP24/PSMC6/TRIM2/ERLIN2/PSMD2/UBE2L3/PSMC4/PSMC3/PSMD12/PSMC5/USP10/PSMD6/PSMD3	19	NO
BP	GO:0014902	myotube differentiation	4/269	20/3245	0.0777961	0.882473	0.875565	CAPN2/MYEF2/MYOF/GPX1	4	NO
BP	GO:0043113	receptor clustering	4/269	20/3245	0.0777961	0.882473	0.875565	GSN/ITGB2/APOE/SCRIB	4	NO
MF	GO:0030246	carbohydrate binding	9/274	64/3309	0.0783883	0.57608	0.551979	COLEC12/LGALS1/LGALS3/MAN2B1/H6PD/P4HA2/PTX3/CNTN2/ENPP2	9	NO
BP	GO:0032102	negative regulation of response to external stimulus	11/269	83/3245	0.0784911	0.882473	0.875565	ANXA2/CRK/NENF/DDT/HLA-A/GPX1/APOE/SAMHD1/ADAR/EPPK1/CLASP1	11	NO
BP	GO:0051249	regulation of lymphocyte activation	11/269	83/3245	0.0784911	0.882473	0.875565	LGALS1/ANXA1/LGALS3/GPNMB/HLA-A/SDC4/CD47/IGFBP2/HSPH1/SCRIB/SUPT6H	11	NO
CC	GO:1904724	tertiary granule lumen	5/277	28/3318	0.078515	0.999944	0.998019	METTL7A/PGM1/CTSD/PTX3/IDH1	5	NO
BP	GO:0002694	regulation of leukocyte activation	12/269	93/3245	0.0799329	0.882473	0.875565	LGALS1/ANXA1/LGALS3/ITGB2/GPNMB/HLA-A/SDC4/CD47/IGFBP2/HSPH1/SCRIB/SUPT6H	12	NO
MF	GO:0030545	signaling receptor regulator activity	6/274	37/3309	0.0804516	0.57608	0.551979	FBN1/LGALS3/NENF/OGN/GPNMB/RABEP1	6	NO
BP	GO:0001775	cell activation	22/269	195/3245	0.0805632	0.882473	0.875565	HSPB1/LGALS1/GSN/ANXA1/PURA/NDRG1/LGALS3/CD44/COL3A1/ITGB2/GPNMB/HLA-A/SDC4/APOE/PRDX1/CTPS1/CD47/IGFBP2/HSPH1/SCRIB/MSH6/SUPT6H	22	NO
BP	GO:0016458	gene silencing	8/269	55/3245	0.0807633	0.882473	0.875565	NCOR1/AGO1/ADAR/CNOT3/EIF4ENIF1/XPO5/AGO2/LIN28A	8	NO
BP	GO:0050870	positive regulation of T cell activation	6/269	37/3245	0.0807722	0.882473	0.875565	LGALS1/ANXA1/HLA-A/CD47/IGFBP2/HSPH1	6	NO
BP	GO:0050954	sensory perception of mechanical stimulus	6/269	37/3245	0.0807722	0.882473	0.875565	HEXB/SERPINB6/SCARB2/GPX1/GSDME/LRIG1	6	NO
BP	GO:1901615	organic hydroxy compound metabolic process	15/269	123/3245	0.0808143	0.882473	0.875565	AKR7A2/PNPO/DDT/H6PD/LDHA/ITGB2/NUDT10/PARK7/APPL1/APOE/FDX1/ERLIN2/IDH1/LBR/FDFT1	15	NO
BP	GO:1903364	positive regulation of cellular protein catabolic process	7/269	46/3245	0.0816811	0.882473	0.875565	EZR/HSPA1B/APOE/PSMC6/PSMC4/PSMC3/PSMC5	7	NO
BP	GO:0043086	negative regulation of catalytic activity	22/269	196/3245	0.0841345	0.882473	0.875565	HSPB1/SERPINB6/ANXA1/ANXA2/LGALS3/ANXA4/CRYAB/CD44/MVP/COL6A3/GPX1/PARK7/UBE2O/APOE/ADAR/PTX3/PTPN1/PPP1R12A/DNAJA1/IQGAP2/NES/CRB2	22	NO
CC	GO:0005788	endoplasmic reticulum lumen	14/277	113/3318	0.0848048	0.999944	0.998019	LGALS1/FBN1/DBI/COL1A2/H6PD/COL3A1/SUMF2/P4HA2/COL6A3/COL6A2/COL6A1/APOE/POGLUT3/UGGT1	14	NO
BP	GO:0043161	proteasome-mediated ubiquitin-dependent protein catabolic process	14/269	114/3245	0.0857263	0.882473	0.875565	HSPA1B/PARK7/PSMD1/EIF3H/PSMD14/PSMC6/TRIM2/ERLIN2/PSMD2/PSMC4/PSMC3/PSMD12/PSMC5/PSMD6	14	NO
MF	GO:0001227	DNA-binding transcription repressor activity, RNA polymerase II-specific	3/274	13/3309	0.0863178	0.57608	0.551979	RELA/KLF12/NR2F1	3	NO
MF	GO:0016879	ligase activity, forming carbon-nitrogen bonds	3/274	13/3309	0.0863178	0.57608	0.551979	CTPS1/ADSS2/PAICS	3	NO
MF	GO:0035198	miRNA binding	3/274	13/3309	0.0863178	0.57608	0.551979	AGO1/AGO2/LIN28A	3	NO
BP	GO:0006541	glutamine metabolic process	3/269	13/3245	0.0865392	0.882473	0.875565	CTPS1/GLS/GFPT1	3	NO
BP	GO:0007020	microtubule nucleation	3/269	13/3245	0.0865392	0.882473	0.875565	HSPA1B/CKAP5/CLASP1	3	NO
BP	GO:0019217	regulation of fatty acid metabolic process	3/269	13/3245	0.0865392	0.882473	0.875565	ANXA1/NCOR1/ERLIN2	3	NO
BP	GO:0019748	secondary metabolic process	3/269	13/3245	0.0865392	0.882473	0.875565	AKR7A2/DDT/APPL1	3	NO
BP	GO:0042303	molting cycle	3/269	13/3245	0.0865392	0.882473	0.875565	RELA/LAMA5/LRIG1	3	NO
BP	GO:0042633	hair cycle	3/269	13/3245	0.0865392	0.882473	0.875565	RELA/LAMA5/LRIG1	3	NO
BP	GO:0046040	IMP metabolic process	3/269	13/3245	0.0865392	0.882473	0.875565	ADSS2/ATIC/PAICS	3	NO
BP	GO:0048008	platelet-derived growth factor receptor signaling pathway	3/269	13/3245	0.0865392	0.882473	0.875565	CSPG4/APOD/PTPN1	3	NO
BP	GO:0048662	negative regulation of smooth muscle cell proliferation	3/269	13/3245	0.0865392	0.882473	0.875565	OGN/APOD/APOE	3	NO
BP	GO:1902175	regulation of oxidative stress-induced intrinsic apoptotic signaling pathway	3/269	13/3245	0.0865392	0.882473	0.875565	HSPB1/GPX1/PARK7	3	NO
BP	GO:2000637	positive regulation of gene silencing by miRNA	3/269	13/3245	0.0865392	0.882473	0.875565	EIF4ENIF1/AGO2/LIN28A	3	NO
BP	GO:0001824	blastocyst development	5/269	29/3245	0.0866208	0.882473	0.875565	CAPN2/NDUFA2/CNOT3/PSMC4/SUPT6H	5	NO
BP	GO:0006275	regulation of DNA replication	5/269	29/3245	0.0866208	0.882473	0.875565	NUCKS1/CACYBP/SMC3/RFC5/MAP2K4	5	NO
BP	GO:0019216	regulation of lipid metabolic process	8/269	56/3245	0.0878083	0.885885	0.87895	ANXA1/CAPN2/NCOR1/H6PD/APOD/APOE/ERLIN2/IDH1	8	NO
BP	GO:0010608	posttranscriptional regulation of gene expression	22/269	197/3245	0.0878104	0.885885	0.87895	HSPB1/PURA/MYEF2/NCOR1/AGO1/PABPC4/ADAR/UPF3B/QKI/EIF3H/EIF4G2/CNOT3/EIF4ENIF1/EIF5B/XPO5/RPL13A/AGO2/EIF5/LIN28A/IGF2BP3/IGF2BP2/IGF2BP1	22	NO
CC	GO:0043034	costamere	3/277	13/3318	0.0880105	0.999944	0.998019	AHNAK/SDC4/FLNC	3	NO
CC	GO:0046658	anchored component of plasma membrane	3/277	13/3318	0.0880105	0.999944	0.998019	IGSF21/CA4/CNTN2	3	NO
MF	GO:0003743	translation initiation factor activity	6/274	38/3309	0.0892407	0.57608	0.551979	EIF3H/EIF4G2/EIF3CL/EIF5B/AGO2/EIF5	6	NO
BP	GO:0006469	negative regulation of protein kinase activity	7/269	47/3245	0.0895324	0.885885	0.87895	HSPB1/MVP/PARK7/APOE/ADAR/PTPN1/DNAJA1	7	NO
BP	GO:0044706	multi-multicellular organism process	7/269	47/3245	0.0895324	0.885885	0.87895	HEXB/CAPN2/ARHGDIB/FBLN1/IGFBP2/AGO2/SLC2A1	7	NO
MF	GO:0005319	lipid transporter activity	4/274	21/3309	0.0898431	0.57608	0.551979	APOD/APOE/OSBPL8/SLC2A1	4	NO
MF	GO:0050661	NADP binding	4/274	21/3309	0.0898431	0.57608	0.551979	H6PD/PGD/IDH1/LBR	4	NO
MF	GO:0140142	nucleocytoplasmic carrier activity	4/274	21/3309	0.0898431	0.57608	0.551979	EIF4ENIF1/XPO5/IPO9/KPNA2	4	NO
MF	GO:0008233	peptidase activity	14/274	115/3309	0.0901048	0.57608	0.551979	NUDT16/CAPN2/CAPNS1/CAPN1/RNPEP/PARK7/TPP1/CTSD/LAP3/EIF3H/PSMD14/USP11/USP24/USP10	14	NO
BP	GO:0000413	protein peptidyl-prolyl isomerization	4/269	21/3245	0.0901191	0.885885	0.87895	FKBP9/PIN4/PPIL1/PPID	4	NO
BP	GO:0043903	regulation of biological process involved in symbiotic interaction	4/269	21/3245	0.0901191	0.885885	0.87895	LGALS1/GSN/SNX3/PTX3	4	NO
BP	GO:0048545	response to steroid hormone	12/269	95/3245	0.0906219	0.885885	0.87895	SPARC/ANXA1/RELA/NCOR1/PARK7/PGRMC2/ALDH3A1/IGFBP2/UBE2L3/IDH1/DNAJA1/SMARCA4	12	NO
BP	GO:0031331	positive regulation of cellular catabolic process	14/269	115/3245	0.0906644	0.885885	0.87895	EZR/HSPA1B/PARK7/BAG3/APOE/RAB3GAP2/PSMC6/CNOT3/PTPN1/EIF4ENIF1/PSMC4/PSMC3/PSMC5/AGO2	14	NO
BP	GO:0030334	regulation of cell migration	24/269	219/3245	0.0908444	0.885885	0.87895	HSPB1/SPARC/ANXA1/LMNA/CRK/LGALS3/DDT/ARHGDIB/COL3A1/TRIP6/GPNMB/APOD/LAMA5/GAB1/SDC4/APPL1/APOE/OSBPL8/CD47/EPPK1/SRGAP3/CLASP1/AGO2/ENPP2	24	NO
BP	GO:0043254	regulation of protein-containing complex assembly	18/269	156/3245	0.0910303	0.885885	0.87895	GSN/GFAP/LGALS3/CRYAB/HSPA1B/PARK7/APOE/NCKAP1/FLII/DRG1/CYFIP2/CKAP5/PSMC6/RPL13A/CLASP1/TBCD/IQGAP2/SPTBN2	18	NO
BP	GO:0030522	intracellular receptor signaling pathway	9/269	66/3245	0.0918073	0.885885	0.87895	RELA/NCOR1/HSPA1B/PARK7/NR2F1/MAP2K6/DNAJA1/SMARCA4/SNW1	9	NO
CC	GO:0000932	P-body	6/277	38/3318	0.0920199	0.999944	0.998019	AGO1/CNOT3/EIF4ENIF1/PSMC3/AGO2/LIN28A	6	NO
BP	GO:2000145	regulation of cell motility	25/269	230/3245	0.0920672	0.885885	0.87895	HSPB1/SPARC/ANXA1/LMNA/CRK/LGALS3/DDT/ARHGDIB/COL3A1/TRIP6/GPNMB/APOD/LAMA5/GAB1/SDC4/APPL1/APOE/OSBPL8/CD47/EPPK1/FBLN1/SRGAP3/CLASP1/AGO2/ENPP2	25	NO
CC	GO:0030018	Z disc	7/277	47/3318	0.0922149	0.999944	0.998019	HSPB1/CRYAB/CFL2/BAG3/FLNC/PPP1R12A/SLC2A1	7	NO
CC	GO:0034774	secretory granule lumen	20/277	176/3318	0.0928436	0.999944	0.998019	SPARC/HEXB/LGALS3BP/GSN/ANXA2/MAN2B1/MVP/GYG1/ORM2/PGM2/CTSD/PSMD1/PSMD14/PTX3/PSMD2/PSMC3/PSMD12/IDH1/PSMD6/PSMD3	20	NO
BP	GO:0030162	regulation of proteolysis	23/269	209/3245	0.0931595	0.885885	0.87895	SERPINB6/GSN/ANXA2/CRYAB/LTBP4/CD44/COL6A3/GPX1/HSPA1B/PARK7/CTSD/UBE2O/APOE/EIF3H/PSMD14/CYFIP2/FBLN1/PSMC6/CNTN2/PSMC4/PSMC3/PSMC5/CRB2	23	NO
BP	GO:0043632	modification-dependent macromolecule catabolic process	19/269	167/3245	0.0936053	0.885885	0.87895	HSPA1B/PARK7/PSMD1/EIF3H/PSMD14/USP11/USP24/PSMC6/TRIM2/ERLIN2/PSMD2/UBE2L3/PSMC4/PSMC3/PSMD12/PSMC5/USP10/PSMD6/PSMD3	19	NO
BP	GO:0034097	response to cytokine	21/269	188/3245	0.0937338	0.885885	0.87895	SPARC/ANXA1/CAPN2/RELA/CD44/COL3A1/HSPA1B/APPL1/SAMHD1/GSDME/CACYBP/CD47/ADAR/CNTFR/STIP1/JAGN1/PTPN1/FASN/RPL13A/ATIC/USP10	21	NO
CC	GO:0009986	cell surface	19/277	166/3318	0.0944545	0.999944	0.998019	SPARC/LGALS1/IGSF21/ANXA1/ANXA2/CA4/CAPN2/LGALS3/ANXA4/CRYAB/CD44/ITGB2/HLA-A/CSPG4/SDC4/CD47/CNTFR/CNTN2/IQGAP2	19	NO
BP	GO:0050865	regulation of cell activation	13/269	106/3245	0.0962614	0.885885	0.87895	LGALS1/ANXA1/LGALS3/ITGB2/GPNMB/HLA-A/SDC4/APOE/CD47/IGFBP2/HSPH1/SCRIB/SUPT6H	13	NO
MF	GO:0016758	hexosyltransferase activity	5/274	30/3309	0.0969267	0.593053	0.568242	HEXB/GYG1/HEXA/POGLUT3/UGGT1	5	NO
MF	GO:0016835	carbon-oxygen lyase activity	5/274	30/3309	0.0969267	0.593053	0.568242	CA4/PARK7/FAHD2A/HACD3/FASN	5	NO
CC	GO:0060205	cytoplasmic vesicle lumen	20/277	177/3318	0.0970239	0.999944	0.998019	SPARC/HEXB/LGALS3BP/GSN/ANXA2/MAN2B1/MVP/GYG1/ORM2/PGM2/CTSD/PSMD1/PSMD14/PTX3/PSMD2/PSMC3/PSMD12/IDH1/PSMD6/PSMD3	20	NO
BP	GO:0002285	lymphocyte activation involved in immune response	5/269	30/3245	0.0972644	0.885885	0.87895	LGALS1/ANXA1/LGALS3/MSH6/SUPT6H	5	NO
BP	GO:0022037	metencephalon development	5/269	30/3245	0.0972644	0.885885	0.87895	CRK/ATIC/SCRIB/CKB/SPTBN2	5	NO
BP	GO:0042157	lipoprotein metabolic process	5/269	30/3245	0.0972644	0.885885	0.87895	DBI/APOD/CTSD/APOE/RAB3GAP2	5	NO
BP	GO:0061045	negative regulation of wound healing	5/269	30/3245	0.0972644	0.885885	0.87895	ANXA2/CRK/APOE/EPPK1/CLASP1	5	NO
BP	GO:1905952	regulation of lipid localization	5/269	30/3245	0.0972644	0.885885	0.87895	ANXA2/DBI/APOE/OSBPL8/MAP2K6	5	NO
BP	GO:0097191	extrinsic apoptotic signaling pathway	7/269	48/3245	0.0977953	0.885885	0.87895	LMNA/LGALS3/RELA/GPX1/HSPA1B/PARK7/BAG3	7	NO
MF	GO:0000981	DNA-binding transcription factor activity, RNA polymerase II-specific	6/274	39/3309	0.0985324	0.593053	0.568242	NFIA/PURA/RELA/KLF12/TCF4/NR2F1	6	NO
BP	GO:0046718	viral entry into host cell	6/269	39/3245	0.0989136	0.885885	0.87895	SCARB2/LGALS1/GSN/SNX3/HSPA1B/PTX3	6	NO
BP	GO:0090092	regulation of transmembrane receptor protein serine/threonine kinase signaling pathway	6/269	39/3245	0.0989136	0.885885	0.87895	FBN1/LTBP4/UBE2O/STRAP/SNW1/CRB2	6	NO
BP	GO:2001236	regulation of extrinsic apoptotic signaling pathway	6/269	39/3245	0.0989136	0.885885	0.87895	LMNA/LGALS3/RELA/GPX1/HSPA1B/PARK7	6	NO
BP	GO:0043408	regulation of MAPK cascade	14/269	117/3245	0.101068	0.885885	0.87895	EZR/NENF/DDT/CD44/NCOR1/GPNMB/CSPG4/APOE/PRDX1/GSDME/FBLN1/PTPN1/MAP2K6/DNAJA1	14	NO
CC	GO:0031983	vesicle lumen	20/277	178/3318	0.101324	0.999944	0.998019	SPARC/HEXB/LGALS3BP/GSN/ANXA2/MAN2B1/MVP/GYG1/ORM2/PGM2/CTSD/PSMD1/PSMD14/PTX3/PSMD2/PSMC3/PSMD12/IDH1/PSMD6/PSMD3	20	NO
MF	GO:0008242	omega peptidase activity	4/274	22/3309	0.103004	0.593053	0.568242	PSMD14/USP11/USP24/USP10	4	NO
MF	GO:0050840	extracellular matrix binding	4/274	22/3309	0.103004	0.593053	0.568242	SPARC/LGALS1/ANXA2/LGALS3	4	NO
BP	GO:0001895	retina homeostasis	4/269	22/3245	0.103314	0.885885	0.87895	HSPB1/PRDX1/SLC2A1/CRB2	4	NO
BP	GO:0010812	negative regulation of cell-substrate adhesion	4/269	22/3245	0.103314	0.885885	0.87895	LGALS1/APOD/FBLN1/TBCD	4	NO
BP	GO:0043154	negative regulation of cysteine-type endopeptidase activity involved in apoptotic process	4/269	22/3245	0.103314	0.885885	0.87895	CRYAB/CD44/GPX1/PARK7	4	NO
BP	GO:0090307	mitotic spindle assembly	4/269	22/3245	0.103314	0.885885	0.87895	HSPA1B/SMC3/DRG1/CLASP1	4	NO
MF	GO:0001217	DNA-binding transcription repressor activity	3/274	14/3309	0.103404	0.593053	0.568242	RELA/KLF12/NR2F1	3	NO
MF	GO:0019955	cytokine binding	3/274	14/3309	0.103404	0.593053	0.568242	LTBP4/PARK7/CNTFR	3	NO
BP	GO:0002753	cytoplasmic pattern recognition receptor signaling pathway	3/269	14/3245	0.103663	0.885885	0.87895	RELA/HSPA1B/MAP2K6	3	NO
BP	GO:0007566	embryo implantation	3/269	14/3245	0.103663	0.885885	0.87895	ARHGDIB/FBLN1/AGO2	3	NO
BP	GO:0009168	purine ribonucleoside monophosphate biosynthetic process	3/269	14/3245	0.103663	0.885885	0.87895	ADSS2/ATIC/PAICS	3	NO
BP	GO:0015909	long-chain fatty acid transport	3/269	14/3245	0.103663	0.885885	0.87895	ANXA1/APOE/SLC2A1	3	NO
BP	GO:0030330	DNA damage response, signal transduction by p53 class mediator	3/269	14/3245	0.103663	0.885885	0.87895	NDRG1/CD44/USP10	3	NO
BP	GO:0032609	interferon-gamma production	3/269	14/3245	0.103663	0.885885	0.87895	HLA-A/CD47/SCRIB	3	NO
BP	GO:0032649	regulation of interferon-gamma production	3/269	14/3245	0.103663	0.885885	0.87895	HLA-A/CD47/SCRIB	3	NO
BP	GO:0044088	regulation of vacuole organization	3/269	14/3245	0.103663	0.885885	0.87895	SCARB2/ANXA2/RAB3GAP2	3	NO
BP	GO:0046323	glucose import	3/269	14/3245	0.103663	0.885885	0.87895	APPL1/OSBPL8/SLC2A1	3	NO
BP	GO:0046634	regulation of alpha-beta T cell activation	3/269	14/3245	0.103663	0.885885	0.87895	ANXA1/HLA-A/HSPH1	3	NO
BP	GO:0060338	regulation of type I interferon-mediated signaling pathway	3/269	14/3245	0.103663	0.885885	0.87895	SAMHD1/ADAR/PTPN1	3	NO
BP	GO:0060999	positive regulation of dendritic spine development	3/269	14/3245	0.103663	0.885885	0.87895	APOE/ITSN1/EIF4G2	3	NO
BP	GO:0090317	negative regulation of intracellular protein transport	3/269	14/3245	0.103663	0.885885	0.87895	APOD/PARK7/BAG3	3	NO
BP	GO:1903202	negative regulation of oxidative stress-induced cell death	3/269	14/3245	0.103663	0.885885	0.87895	HSPB1/GPX1/PARK7	3	NO
MF	GO:0004888	transmembrane signaling receptor activity	7/274	49/3309	0.106022	0.59498	0.570089	SCARB2/LTBP4/CD44/ITGB2/CNTFR/MAP2K4/MAP2K6	7	NO
BP	GO:0044283	small molecule biosynthetic process	17/269	149/3245	0.106666	0.899526	0.892485	CBR1/ANXA1/PNPO/PGM1/H6PD/PARK7/APOE/GLS/PGD/BCAT1/RBP1/QKI/HACD3/ERLIN2/FASN/LBR/FDFT1	17	NO
MF	GO:0008017	microtubule binding	10/274	78/3309	0.107146	0.59498	0.570089	NDRG1/EZR/CRYAB/KIF21B/DRG1/CKAP5/EML1/CLASP1/DPYSL5/KIF21A	10	NO
MF	GO:0019842	vitamin binding	6/274	40/3309	0.108317	0.59498	0.570089	PNPO/P4HA2/RBP1/FASN/GLDC/CRABP1	6	NO
BP	GO:0002221	pattern recognition receptor signaling pathway	5/269	31/3245	0.108537	0.899526	0.892485	COLEC12/RELA/HSPA1B/APPL1/MAP2K6	5	NO
BP	GO:0019827	stem cell population maintenance	5/269	31/3245	0.108537	0.899526	0.892485	SMC3/CNOT3/EIF4ENIF1/LIN28A/IGF2BP1	5	NO
BP	GO:0042445	hormone metabolic process	5/269	31/3245	0.108537	0.899526	0.892485	ALDH9A1/H6PD/FDX1/RBP1/CRABP1	5	NO
BP	GO:0098727	maintenance of cell number	5/269	31/3245	0.108537	0.899526	0.892485	SMC3/CNOT3/EIF4ENIF1/LIN28A/IGF2BP1	5	NO
BP	GO:1901800	positive regulation of proteasomal protein catabolic process	5/269	31/3245	0.108537	0.899526	0.892485	HSPA1B/PSMC6/PSMC4/PSMC3/PSMC5	5	NO
BP	GO:0002366	leukocyte activation involved in immune response	6/269	40/3245	0.10873	0.899526	0.892485	LGALS1/ANXA1/LGALS3/ITGB2/MSH6/SUPT6H	6	NO
BP	GO:0031109	microtubule polymerization or depolymerization	6/269	40/3245	0.10873	0.899526	0.892485	CRYAB/HSPA1B/DRG1/CKAP5/CLASP1/TBCD	6	NO
BP	GO:0046165	alcohol biosynthetic process	6/269	40/3245	0.10873	0.899526	0.892485	H6PD/PARK7/APOE/ERLIN2/LBR/FDFT1	6	NO
CC	GO:0031901	early endosome membrane	7/277	49/3318	0.109547	0.999944	0.998019	ANXA1/SNX3/GPNMB/HLA-A/APPL1/RABEP1/LLGL1	7	NO
BP	GO:0008285	negative regulation of cell population proliferation	15/269	129/3245	0.11053	0.90937	0.902252	SPARC/NDRG1/LMNA/TAX1BP3/OGN/GPNMB/APOD/HSPA1B/SDC4/APOE/GSDME/EPPK1/FBLN1/HMGA1/SCRIB	15	NO
BP	GO:0007051	spindle organization	8/269	59/3245	0.111017	0.90937	0.902252	EZR/NCOR1/HSPA1B/SMC3/DRG1/CKAP5/EML1/CLASP1	8	NO
BP	GO:0040012	regulation of locomotion	25/269	235/3245	0.111089	0.90937	0.902252	HSPB1/SPARC/ANXA1/LMNA/CRK/LGALS3/DDT/ARHGDIB/COL3A1/TRIP6/GPNMB/APOD/LAMA5/GAB1/SDC4/APPL1/APOE/OSBPL8/CD47/EPPK1/FBLN1/SRGAP3/CLASP1/AGO2/ENPP2	25	NO
MF	GO:0140677	molecular function activator activity	7/274	50/3309	0.11506	0.608493	0.583037	PARK7/APOE/RAB3GAP2/DNAJC7/MAP2K6/DNAJA1/SH3PXD2B	7	NO
BP	GO:0060548	negative regulation of cell death	25/269	236/3245	0.115173	0.91313	0.905982	HSPB1/ANXA1/LMNA/LGALS3/ANXA4/NENF/CRYAB/RELA/CD44/GPNMB/GPX1/HSPA1B/PARK7/BAG3/UBE2O/APOE/CACYBP/ADAR/CNTFR/PTPN1/MAP2K4/API5/PSMC5/DNAJA1/NES	25	NO
MF	GO:0005546	phosphatidylinositol-4,5-bisphosphate binding	4/274	23/3309	0.116991	0.608493	0.583037	GSN/ANXA2/GSDME/FLII	4	NO
MF	GO:0098632	cell-cell adhesion mediator activity	4/274	23/3309	0.116991	0.608493	0.583037	ANXA1/ANXA2/CD47/CNTN2	4	NO
BP	GO:0001959	regulation of cytokine-mediated signaling pathway	4/269	23/3245	0.117337	0.91313	0.905982	HSPA1B/SAMHD1/ADAR/PTPN1	4	NO
BP	GO:0006665	sphingolipid metabolic process	4/269	23/3245	0.117337	0.91313	0.905982	HEXB/HEXA/HACD3/ENPP2	4	NO
BP	GO:0043534	blood vessel endothelial cell migration	4/269	23/3245	0.117337	0.91313	0.905982	HSPB1/ANXA1/GPX1/APOE	4	NO
MF	GO:0003700	DNA-binding transcription factor activity	6/274	41/3309	0.118582	0.608493	0.583037	NFIA/PURA/RELA/KLF12/TCF4/NR2F1	6	NO
MF	GO:0008094	ATP-dependent activity, acting on DNA	6/274	41/3309	0.118582	0.608493	0.583037	ANXA1/SMC3/RFC5/SMARCA4/MSH6/MCM5	6	NO
CC	GO:0031674	I band	7/277	50/3318	0.118821	0.999944	0.998019	HSPB1/CRYAB/CFL2/BAG3/FLNC/PPP1R12A/SLC2A1	7	NO
CC	GO:0045177	apical part of cell	10/277	79/3318	0.118861	0.999944	0.998019	ANXA1/CA4/EZR/CD44/CSPG4/CNTFR/IGFBP2/SLC2A1/SPTBN2/CRB2	10	NO
BP	GO:1901879	regulation of protein depolymerization	6/269	41/3245	0.119028	0.91313	0.905982	GSN/CFL2/FLII/CLASP1/SPTBN2/NES	6	NO
BP	GO:0031110	regulation of microtubule polymerization or depolymerization	5/269	32/3245	0.120416	0.91313	0.905982	HSPA1B/DRG1/CKAP5/CLASP1/TBCD	5	NO
BP	GO:0046785	microtubule polymerization	5/269	32/3245	0.120416	0.91313	0.905982	HSPA1B/DRG1/CKAP5/CLASP1/TBCD	5	NO
BP	GO:0051225	spindle assembly	5/269	32/3245	0.120416	0.91313	0.905982	NCOR1/HSPA1B/SMC3/DRG1/CLASP1	5	NO
BP	GO:0051346	negative regulation of hydrolase activity	12/269	100/3245	0.121026	0.91313	0.905982	SERPINB6/ANXA1/ANXA2/LGALS3/CRYAB/CD44/COL6A3/GPX1/PARK7/UBE2O/PTX3/CRB2	12	NO
MF	GO:0030544	Hsp70 protein binding	3/274	15/3309	0.121699	0.608493	0.583037	STIP1/DNAJA1/PPID	3	NO
MF	GO:0043621	protein self-association	3/274	15/3309	0.121699	0.608493	0.583037	CRK/CNTN2/SLC2A1	3	NO
BP	GO:0051495	positive regulation of cytoskeleton organization	11/269	90/3245	0.121897	0.91313	0.905982	GSN/CFL2/HSPA1B/SDC4/NCKAP1/CD47/DRG1/CKAP5/CLASP1/IQGAP2/NES	11	NO
BP	GO:0001732	formation of cytoplasmic translation initiation complex	3/269	15/3245	0.121997	0.91313	0.905982	EIF3H/EIF3CL/EIF5	3	NO
BP	GO:0002228	natural killer cell mediated immunity	3/269	15/3245	0.121997	0.91313	0.905982	CRK/HLA-A/PRDX1	3	NO
BP	GO:0002312	B cell activation involved in immune response	3/269	15/3245	0.121997	0.91313	0.905982	LGALS1/MSH6/SUPT6H	3	NO
BP	GO:0009127	purine nucleoside monophosphate biosynthetic process	3/269	15/3245	0.121997	0.91313	0.905982	ADSS2/ATIC/PAICS	3	NO
BP	GO:0009261	ribonucleotide catabolic process	3/269	15/3245	0.121997	0.91313	0.905982	NUDT16/NUDT10/DPYS	3	NO
BP	GO:0009620	response to fungus	3/269	15/3245	0.121997	0.91313	0.905982	CRK/JAGN1/PTX3	3	NO
BP	GO:0042267	natural killer cell mediated cytotoxicity	3/269	15/3245	0.121997	0.91313	0.905982	CRK/HLA-A/PRDX1	3	NO
BP	GO:0045070	positive regulation of viral genome replication	3/269	15/3245	0.121997	0.91313	0.905982	ADAR/HACD3/PPID	3	NO
BP	GO:0050810	regulation of steroid biosynthetic process	3/269	15/3245	0.121997	0.91313	0.905982	H6PD/APOE/ERLIN2	3	NO
BP	GO:0060337	type I interferon signaling pathway	3/269	15/3245	0.121997	0.91313	0.905982	SAMHD1/ADAR/PTPN1	3	NO
BP	GO:0070373	negative regulation of ERK1 and ERK2 cascade	3/269	15/3245	0.121997	0.91313	0.905982	EZR/FBLN1/PTPN1	3	NO
BP	GO:0071347	cellular response to interleukin-1	3/269	15/3245	0.121997	0.91313	0.905982	RELA/CD47/USP10	3	NO
BP	GO:0090100	positive regulation of transmembrane receptor protein serine/threonine kinase signaling pathway	3/269	15/3245	0.121997	0.91313	0.905982	UBE2O/SNW1/CRB2	3	NO
BP	GO:1902041	regulation of extrinsic apoptotic signaling pathway via death domain receptors	3/269	15/3245	0.121997	0.91313	0.905982	LGALS3/GPX1/PARK7	3	NO
BP	GO:1990000	amyloid fibril formation	3/269	15/3245	0.121997	0.91313	0.905982	GSN/CRYAB/APOE	3	NO
BP	GO:0002764	immune response-regulating signaling pathway	10/269	80/3245	0.122116	0.91313	0.905982	COLEC12/EZR/LGALS3/RELA/HLA-A/HSPA1B/APPL1/CD47/MAP2K4/MAP2K6	10	NO
BP	GO:1903050	regulation of proteolysis involved in cellular protein catabolic process	10/269	80/3245	0.122116	0.91313	0.905982	GPX1/HSPA1B/PARK7/APOE/EIF3H/PSMD14/PSMC6/PSMC4/PSMC3/PSMC5	10	NO
BP	GO:0006954	inflammatory response	14/269	121/3245	0.123985	0.918959	0.911766	ANXA1/DDT/RELA/CD44/ITGB2/ORM2/GPX1/APOD/PARK7/APPL1/APOE/CD47/PTX3/ABCF1	14	NO
MF	GO:0031072	heat shock protein binding	7/274	51/3309	0.124489	0.614567	0.588856	ITGB2/HSPA1B/BAG3/DNAJC7/STIP1/DNAJA1/PPID	7	NO
BP	GO:0051261	protein depolymerization	7/269	51/3245	0.124995	0.918959	0.911766	GSN/CFL2/FLII/CKAP5/CLASP1/SPTBN2/NES	7	NO
BP	GO:0070372	regulation of ERK1 and ERK2 cascade	7/269	51/3245	0.124995	0.918959	0.911766	EZR/DDT/CD44/GPNMB/APOE/FBLN1/PTPN1	7	NO
CC	GO:0005912	adherens junction	9/277	70/3318	0.125421	0.999944	0.998019	IGSF21/ANXA1/ANXA2/NDRG1/PARK7/EIF4G2/TBCD/TNKS1BP1/SCRIB	9	NO
CC	GO:0042470	melanosome	9/277	70/3318	0.125421	0.999944	0.998019	ANXA2/GPNMB/TPP1/CTSD/PRDX1/FASN/TMEM33/SLC2A1/NAP1L1	9	NO
CC	GO:0048770	pigment granule	9/277	70/3318	0.125421	0.999944	0.998019	ANXA2/GPNMB/TPP1/CTSD/PRDX1/FASN/TMEM33/SLC2A1/NAP1L1	9	NO
BP	GO:0010951	negative regulation of endopeptidase activity	9/269	71/3245	0.129555	0.918959	0.911766	SERPINB6/ANXA2/CRYAB/CD44/COL6A3/GPX1/PARK7/UBE2O/CRB2	9	NO
BP	GO:0030336	negative regulation of cell migration	9/269	71/3245	0.129555	0.918959	0.911766	DDT/ARHGDIB/COL3A1/APOD/APOE/OSBPL8/EPPK1/SRGAP3/CLASP1	9	NO
BP	GO:0071345	cellular response to cytokine stimulus	18/269	164/3245	0.129718	0.918959	0.911766	CAPN2/RELA/CD44/HSPA1B/APPL1/SAMHD1/GSDME/CACYBP/CD47/ADAR/CNTFR/STIP1/JAGN1/PTPN1/FASN/RPL13A/ATIC/USP10	18	NO
BP	GO:0007626	locomotory behavior	6/269	42/3245	0.129793	0.918959	0.911766	HEXB/NCOR1/MYG1/PARK7/APOE/CNTN2	6	NO
BP	GO:0044409	entry into host	6/269	42/3245	0.129793	0.918959	0.911766	SCARB2/LGALS1/GSN/SNX3/HSPA1B/PTX3	6	NO
BP	GO:0048514	blood vessel morphogenesis	14/269	122/3245	0.13015	0.918959	0.911766	HSPB1/SPARC/ANXA1/ANXA2/GPNMB/GPX1/CSPG4/APOD/GAB1/APOE/AGO1/QKI/AGO2/ENPP2	14	NO
BP	GO:0072359	circulatory system development	23/269	218/3245	0.131279	0.918959	0.911766	HSPB1/SPARC/FBN1/ANXA1/ANXA2/LMNA/COL1A2/COL3A1/GPNMB/GPX1/CSPG4/APOD/GAB1/APOE/CACYBP/AGO1/QKI/EIF4G2/MAP2K4/AGO2/SH3PXD2B/ENPP2/CRB2	23	NO
BP	GO:0048646	anatomical structure formation involved in morphogenesis	24/269	229/3245	0.13195	0.918959	0.911766	HSPB1/SPARC/ANXA1/ANXA2/CAPN2/CFL2/MYOF/ITGB2/GPNMB/GPX1/CSPG4/APOD/COL6A1/GAB1/SDC4/FLII/AGO1/CNOT3/CLASP1/AGO2/SCRIB/ENPP2/SUPT6H/CRB2	24	NO
BP	GO:0017015	regulation of transforming growth factor beta receptor signaling pathway	4/269	24/3245	0.132136	0.918959	0.911766	FBN1/LTBP4/STRAP/SNW1	4	NO
BP	GO:0032368	regulation of lipid transport	4/269	24/3245	0.132136	0.918959	0.911766	ANXA2/DBI/APOE/MAP2K6	4	NO
BP	GO:0060759	regulation of response to cytokine stimulus	4/269	24/3245	0.132136	0.918959	0.911766	HSPA1B/SAMHD1/ADAR/PTPN1	4	NO
BP	GO:0070555	response to interleukin-1	4/269	24/3245	0.132136	0.918959	0.911766	ANXA1/RELA/CD47/USP10	4	NO
BP	GO:0071675	regulation of mononuclear cell migration	4/269	24/3245	0.132136	0.918959	0.911766	CRK/LGALS3/APOD/CD47	4	NO
BP	GO:1903844	regulation of cellular response to transforming growth factor beta stimulus	4/269	24/3245	0.132136	0.918959	0.911766	FBN1/LTBP4/STRAP/SNW1	4	NO
BP	GO:2000117	negative regulation of cysteine-type endopeptidase activity	4/269	24/3245	0.132136	0.918959	0.911766	CRYAB/CD44/GPX1/PARK7	4	NO
BP	GO:0035967	cellular response to topologically incorrect protein	5/269	33/3245	0.132877	0.918959	0.911766	HSPA1B/BAG3/UGGT1/PTPN1/TMEM33	5	NO
BP	GO:0061077	chaperone-mediated protein folding	5/269	33/3245	0.132877	0.918959	0.911766	HSPB1/HSPA1B/DNAJC7/HSPH1/PPID	5	NO
BP	GO:1901652	response to peptide	15/269	133/3245	0.133584	0.918959	0.911766	SPARC/FBN1/ANXA1/CRK/RELA/NUCKS1/GAB1/APPL1/OSBPL8/CACYBP/C2CD5/NCOA5/PTPN1/SLC2A1/MARS1	15	NO
BP	GO:0045862	positive regulation of proteolysis	12/269	102/3245	0.134642	0.918959	0.911766	GSN/HSPA1B/CTSD/APOE/PSMD14/CYFIP2/FBLN1/PSMC6/CNTN2/PSMC4/PSMC3/PSMC5	12	NO
BP	GO:0002768	immune response-regulating cell surface receptor signaling pathway	7/269	52/3245	0.134838	0.918959	0.911766	EZR/LGALS3/RELA/HLA-A/APPL1/CD47/MAP2K4	7	NO
BP	GO:0009612	response to mechanical stimulus	7/269	52/3245	0.134838	0.918959	0.911766	GSN/RELA/COL3A1/BAG3/IGFBP2/MAP2K4/SLC2A1	7	NO
CC	GO:0005604	basement membrane	5/277	33/3318	0.135837	0.999944	0.998019	SPARC/FBN1/ANXA2/LAMA5/FBLN1	5	NO
MF	GO:0031267	small GTPase binding	10/274	82/3309	0.136893	0.667355	0.639436	ANXA2/NDRG1/ARHGDIB/NCKAP1/RAB3GAP2/CYFIP2/RANBP1/XPO5/IPO9/IQGAP2	10	NO
BP	GO:0002697	regulation of immune effector process	8/269	62/3245	0.137249	0.918959	0.911766	ANXA1/CRK/LGALS3/ITGB2/HLA-A/APPL1/CD47/SUPT6H	8	NO
BP	GO:0018108	peptidyl-tyrosine phosphorylation	8/269	62/3245	0.137249	0.918959	0.911766	CD44/MVP/ITGB2/CSPG4/PTPN1/MAP2K4/MAP2K6/ENPP2	8	NO
BP	GO:0018212	peptidyl-tyrosine modification	8/269	62/3245	0.137249	0.918959	0.911766	CD44/MVP/ITGB2/CSPG4/PTPN1/MAP2K4/MAP2K6/ENPP2	8	NO
BP	GO:0001819	positive regulation of cytokine production	10/269	82/3245	0.137557	0.918959	0.911766	HSPB1/ANXA1/DDT/RELA/ORM2/HLA-A/HSPA1B/PARK7/APPL1/SCRIB	10	NO
BP	GO:0001568	blood vessel development	15/269	134/3245	0.139747	0.918959	0.911766	HSPB1/SPARC/ANXA1/ANXA2/COL1A2/GPNMB/GPX1/CSPG4/APOD/GAB1/APOE/AGO1/QKI/AGO2/ENPP2	15	NO
BP	GO:0006897	endocytosis	18/269	166/3245	0.140709	0.918959	0.911766	COLEC12/SCARB2/LGALS3BP/GSN/ANXA2/EZR/LGALS3/ITGB2/APPL1/APOE/ITSN1/RABEP1/PTX3/PTPN1/AAK1/CNTN2/SCRIB/ENPP2	18	NO
BP	GO:0002263	cell activation involved in immune response	6/269	43/3245	0.14101	0.918959	0.911766	LGALS1/ANXA1/LGALS3/ITGB2/MSH6/SUPT6H	6	NO
BP	GO:0002685	regulation of leukocyte migration	6/269	43/3245	0.14101	0.918959	0.911766	ANXA1/CRK/LGALS3/DDT/APOD/CD47	6	NO
BP	GO:0097529	myeloid leukocyte migration	6/269	43/3245	0.14101	0.918959	0.911766	ANXA1/LGALS3/DDT/ITGB2/CD47/JAGN1	6	NO
MF	GO:0008083	growth factor activity	3/274	16/3309	0.141071	0.670948	0.642878	NENF/OGN/RABEP1	3	NO
MF	GO:0061980	regulatory RNA binding	3/274	16/3309	0.141071	0.670948	0.642878	AGO1/AGO2/LIN28A	3	NO
BP	GO:0000288	nuclear-transcribed mRNA catabolic process, deadenylation-dependent decay	3/269	16/3245	0.141409	0.918959	0.911766	CNOT3/EIF4ENIF1/AGO2	3	NO
BP	GO:0006195	purine nucleotide catabolic process	3/269	16/3245	0.141409	0.918959	0.911766	NUDT16/NUDT10/SAMHD1	3	NO
BP	GO:0006487	protein N-linked glycosylation	3/269	16/3245	0.141409	0.918959	0.911766	UGGT1/MOGS/GFPT1	3	NO
BP	GO:0009394	2'-deoxyribonucleotide metabolic process	3/269	16/3245	0.141409	0.918959	0.911766	NUDT16/SAMHD1/DPYS	3	NO
BP	GO:0010827	regulation of glucose transmembrane transport	3/269	16/3245	0.141409	0.918959	0.911766	APPL1/OSBPL8/C2CD5	3	NO
BP	GO:0016445	somatic diversification of immunoglobulins	3/269	16/3245	0.141409	0.918959	0.911766	SAMHD1/MSH6/SUPT6H	3	NO
BP	GO:0018149	peptide cross-linking	3/269	16/3245	0.141409	0.918959	0.911766	ANXA1/IVL/COL3A1	3	NO
BP	GO:0032873	negative regulation of stress-activated MAPK cascade	3/269	16/3245	0.141409	0.918959	0.911766	EZR/NCOR1/DNAJA1	3	NO
BP	GO:0032946	positive regulation of mononuclear cell proliferation	3/269	16/3245	0.141409	0.918959	0.911766	ANXA1/HLA-A/IGFBP2	3	NO
BP	GO:0035023	regulation of Rho protein signal transduction	3/269	16/3245	0.141409	0.918959	0.911766	ARHGDIB/COL3A1/APOE	3	NO
BP	GO:0046470	phosphatidylcholine metabolic process	3/269	16/3245	0.141409	0.918959	0.911766	DBI/CAPN2/ENPP2	3	NO
BP	GO:0050671	positive regulation of lymphocyte proliferation	3/269	16/3245	0.141409	0.918959	0.911766	ANXA1/HLA-A/IGFBP2	3	NO
BP	GO:0070303	negative regulation of stress-activated protein kinase signaling cascade	3/269	16/3245	0.141409	0.918959	0.911766	EZR/NCOR1/DNAJA1	3	NO
BP	GO:0071357	cellular response to type I interferon	3/269	16/3245	0.141409	0.918959	0.911766	SAMHD1/ADAR/PTPN1	3	NO
CC	GO:0071682	endocytic vesicle lumen	3/277	16/3318	0.143628	0.999944	0.998019	SPARC/APOE/HSPH1	3	NO
BP	GO:0033673	negative regulation of kinase activity	7/269	53/3245	0.145051	0.924602	0.917364	HSPB1/MVP/PARK7/APOE/ADAR/PTPN1/DNAJA1	7	NO
BP	GO:0060326	cell chemotaxis	7/269	53/3245	0.145051	0.924602	0.917364	HSPB1/ANXA1/CRK/LGALS3/DDT/ITGB2/GAB1	7	NO
CC	GO:0030055	cell-substrate junction	25/277	241/3318	0.145179	0.999944	0.998019	HSPB1/SCARB2/AHNAK/GSN/ANXA1/EZR/CAPN2/CAPN1/CD44/TRIP6/ITGB2/CSPG4/HSPA1B/SDC4/LAP3/FLNC/NCKAP1/FLII/EPPK1/HACD3/RPL13A/RPL9/CLASP1/PPP1R12A/HMGA1	25	NO
CC	GO:0005635	nuclear envelope	17/277	155/3318	0.145292	0.999944	0.998019	POLR2M/LMNA/S100A6/ANXA4/MYOF/MVP/PGRMC2/OSBPL8/CACYBP/ITSN1/CENPV/HACD3/RANBP1/ABCF1/IPO9/TMEM33/LBR	17	NO
BP	GO:0002573	myeloid leukocyte differentiation	5/269	34/3245	0.145891	0.924602	0.917364	FBN1/ANXA2/JAGN1/FASN/LBR	5	NO
BP	GO:0022408	negative regulation of cell-cell adhesion	5/269	34/3245	0.145891	0.924602	0.917364	ANXA1/LGALS3/GPNMB/SDC4/SCRIB	5	NO
BP	GO:0032508	DNA duplex unwinding	5/269	34/3245	0.145891	0.924602	0.917364	ANXA1/PURA/RFC5/HMGA1/MCM5	5	NO
BP	GO:0071674	mononuclear cell migration	5/269	34/3245	0.145891	0.924602	0.917364	ANXA1/CRK/LGALS3/APOD/CD47	5	NO
BP	GO:0045944	positive regulation of transcription by RNA polymerase II	18/269	167/3245	0.1464	0.924602	0.917364	HEXB/ABHD14B/NFIA/RELA/NUCKS1/PARK7/KLF12/TCF4/AGO1/NR2F1/PSMC6/PSMC3/PPP1R12A/HMGA1/AGO2/SMARCA4/SNW1/SUPT6H	18	NO
BP	GO:0006898	receptor-mediated endocytosis	9/269	73/3245	0.146657	0.924602	0.917364	SCARB2/ANXA2/EZR/ITGB2/APOE/ITSN1/AAK1/CNTN2/SCRIB	9	NO
BP	GO:0010466	negative regulation of peptidase activity	9/269	73/3245	0.146657	0.924602	0.917364	SERPINB6/ANXA2/CRYAB/CD44/COL6A3/GPX1/PARK7/UBE2O/CRB2	9	NO
MF	GO:0016798	hydrolase activity, acting on glycosyl bonds	4/274	25/3309	0.14724	0.691849	0.662906	HEXB/MAN2B1/HEXA/MOGS	4	NO
BP	GO:0002832	negative regulation of response to biotic stimulus	4/269	25/3245	0.147658	0.924602	0.917364	CRK/HLA-A/SAMHD1/ADAR	4	NO
BP	GO:0009166	nucleotide catabolic process	4/269	25/3245	0.147658	0.924602	0.917364	NUDT16/NUDT10/SAMHD1/DPYS	4	NO
BP	GO:0030879	mammary gland development	4/269	25/3245	0.147658	0.924602	0.917364	CAPN1/GPX1/FASN/SCRIB	4	NO
BP	GO:0051897	positive regulation of protein kinase B signaling	4/269	25/3245	0.147658	0.924602	0.917364	GPX1/PARK7/OSBPL8/LIN28A	4	NO
BP	GO:0034248	regulation of cellular amide metabolic process	19/269	178/3245	0.147825	0.924602	0.917364	HSPB1/PURA/RELA/APOE/AGO1/UPF3B/QKI/EIF3H/EIF4G2/CNOT3/EIF4ENIF1/EIF5B/RPL13A/AGO2/EIF5/LIN28A/IGF2BP3/IGF2BP2/IGF2BP1	19	NO
BP	GO:1902532	negative regulation of intracellular signal transduction	12/269	104/3245	0.149065	0.929864	0.922585	HSPB1/EZR/RELA/CD44/NCOR1/GPX1/PARK7/APOE/FBLN1/PTPN1/DNAJA1/USP10	12	NO
BP	GO:0032787	monocarboxylic acid metabolic process	17/269	157/3245	0.150597	0.936911	0.929577	CBR1/ANXA1/ECH1/PGM1/NCOR1/LDHA/ACOT1/GPX1/PARK7/PGD/RBP1/QKI/HACD3/ERLIN2/FASN/IDH1/CRABP1	17	NO
MF	GO:0003690	double-stranded DNA binding	15/274	136/3309	0.151651	0.696218	0.667092	NFIA/PURA/RELA/NCOR1/NUCKS1/KLF12/TCF4/AGO1/SMC3/NR2F1/HMGA1/AGO2/SMARCA4/MSH6/MCM5	15	NO
BP	GO:0007565	female pregnancy	6/269	44/3245	0.15266	0.942211	0.934835	CAPN2/ARHGDIB/FBLN1/IGFBP2/AGO2/SLC2A1	6	NO
BP	GO:0031348	negative regulation of defense response	6/269	44/3245	0.15266	0.942211	0.934835	CRK/HLA-A/GPX1/APOE/SAMHD1/ADAR	6	NO
BP	GO:0061041	regulation of wound healing	6/269	44/3245	0.15266	0.942211	0.934835	ANXA1/ANXA2/CRK/APOE/EPPK1/CLASP1	6	NO
BP	GO:0001501	skeletal system development	10/269	84/3245	0.153981	0.942878	0.935497	HEXB/PLS3/FBN1/ANXA2/COL1A2/CD44/COL3A1/PRDX1/MAP2K6/SH3PXD2B	10	NO
BP	GO:0016053	organic acid biosynthetic process	10/269	84/3245	0.153981	0.942878	0.935497	CBR1/ANXA1/PARK7/GLS/BCAT1/RBP1/QKI/HACD3/ERLIN2/FASN	10	NO
BP	GO:0046394	carboxylic acid biosynthetic process	10/269	84/3245	0.153981	0.942878	0.935497	CBR1/ANXA1/PARK7/GLS/BCAT1/RBP1/QKI/HACD3/ERLIN2/FASN	10	NO
CC	GO:0044297	cell body	19/277	178/3318	0.155112	0.999944	0.998019	PURA/POLR2M/EZR/GFAP/CAPN2/CRYAB/APOD/PARK7/APOE/CACYBP/NRGN/ITSN1/ATXN10/MAP2K4/CNTN2/DPYSL5/CKB/SPTBN2/IGF2BP1	19	NO
BP	GO:0045088	regulation of innate immune response	7/269	54/3245	0.155623	0.944596	0.937202	CRK/HLA-A/APPL1/APOE/SAMHD1/ADAR/PTPN1	7	NO
BP	GO:2001242	regulation of intrinsic apoptotic signaling pathway	7/269	54/3245	0.155623	0.944596	0.937202	HSPB1/CD44/GPX1/PARK7/GSDME/PTPN1/DNAJA1	7	NO
BP	GO:0006413	translational initiation	8/269	64/3245	0.156328	0.944596	0.937202	HSPB1/EIF3H/EIF4G2/EIF3CL/EIF5B/RPL13A/AGO2/EIF5	8	NO
MF	GO:0008237	metallopeptidase activity	5/274	35/3309	0.15892	0.696218	0.667092	NUDT16/RNPEP/LAP3/EIF3H/PSMD14	5	NO
BP	GO:0060348	bone development	5/269	35/3245	0.159428	0.944596	0.937202	PLS3/FBN1/ANXA2/MAP2K6/SH3PXD2B	5	NO
CC	GO:0030863	cortical cytoskeleton	7/277	54/3318	0.159745	0.999944	0.998019	GSN/EZR/CAPN2/CLASP1/SLC2A1/LLGL1/SPTBN2	7	NO
BP	GO:0031347	regulation of defense response	13/269	116/3245	0.160436	0.944596	0.937202	ANXA1/CRK/DDT/RELA/HLA-A/GPX1/PARK7/APPL1/APOE/SAMHD1/CD47/ADAR/PTPN1	13	NO
BP	GO:0043069	negative regulation of programmed cell death	22/269	213/3245	0.161071	0.944596	0.937202	HSPB1/ANXA1/LMNA/LGALS3/ANXA4/CRYAB/RELA/CD44/GPX1/HSPA1B/PARK7/BAG3/UBE2O/APOE/ADAR/CNTFR/PTPN1/MAP2K4/API5/PSMC5/DNAJA1/NES	22	NO
MF	GO:0001216	DNA-binding transcription activator activity	3/274	17/3309	0.161389	0.696218	0.667092	NFIA/RELA/TCF4	3	NO
MF	GO:0001228	DNA-binding transcription activator activity, RNA polymerase II-specific	3/274	17/3309	0.161389	0.696218	0.667092	NFIA/RELA/TCF4	3	NO
MF	GO:0048487	beta-tubulin binding	3/274	17/3309	0.161389	0.696218	0.667092	APPL1/SMC3/TBCD	3	NO
BP	GO:0006576	cellular biogenic amine metabolic process	3/269	17/3245	0.161766	0.944596	0.937202	ITGB2/PARK7/SMS	3	NO
BP	GO:0016601	Rac protein signal transduction	3/269	17/3245	0.161766	0.944596	0.937202	CRK/NCKAP1/HACD3	3	NO
BP	GO:0042158	lipoprotein biosynthetic process	3/269	17/3245	0.161766	0.944596	0.937202	DBI/APOE/RAB3GAP2	3	NO
BP	GO:0046148	pigment biosynthetic process	3/269	17/3245	0.161766	0.944596	0.937202	DDT/APPL1/PAICS	3	NO
BP	GO:0050709	negative regulation of protein secretion	3/269	17/3245	0.161766	0.944596	0.937202	ANXA1/APOE/JAGN1	3	NO
BP	GO:0051289	protein homotetramerization	3/269	17/3245	0.161766	0.944596	0.937202	ALDH9A1/SAMHD1/GLS	3	NO
BP	GO:0062014	negative regulation of small molecule metabolic process	3/269	17/3245	0.161766	0.944596	0.937202	NCOR1/APOE/ERLIN2	3	NO
BP	GO:0035239	tube morphogenesis	17/269	159/3245	0.162953	0.944596	0.937202	HSPB1/SPARC/ANXA1/ANXA2/GPNMB/GPX1/CSPG4/APOD/LAMA5/GAB1/SDC4/APOE/AGO1/QKI/AGO2/SCRIB/ENPP2	17	NO
MF	GO:0004857	enzyme inhibitor activity	4/274	26/3309	0.16339	0.696218	0.667092	ANXA1/ANXA2/ANXA4/PPP1R12A	4	NO
MF	GO:0019208	phosphatase regulator activity	4/274	26/3309	0.16339	0.696218	0.667092	LGALS3/PPP2R5E/MAP2K6/PPP1R12A	4	NO
MF	GO:1990837	sequence-specific double-stranded DNA binding	12/274	106/3309	0.16343	0.696218	0.667092	NFIA/PURA/RELA/NCOR1/KLF12/TCF4/AGO1/NR2F1/HMGA1/AGO2/SMARCA4/MCM5	12	NO
BP	GO:0052547	regulation of peptidase activity	14/269	127/3245	0.163513	0.944596	0.937202	SERPINB6/GSN/ANXA2/CRYAB/CD44/COL6A3/GPX1/PARK7/CTSD/UBE2O/PSMD14/CYFIP2/FBLN1/CRB2	14	NO
BP	GO:0006695	cholesterol biosynthetic process	4/269	26/3245	0.163845	0.944596	0.937202	APOE/ERLIN2/LBR/FDFT1	4	NO
BP	GO:0031023	microtubule organizing center organization	4/269	26/3245	0.163845	0.944596	0.937202	CKAP5/RANBP1/CLASP1/PPP1R12A	4	NO
BP	GO:1901292	nucleoside phosphate catabolic process	4/269	26/3245	0.163845	0.944596	0.937202	NUDT16/NUDT10/SAMHD1/DPYS	4	NO
BP	GO:1902653	secondary alcohol biosynthetic process	4/269	26/3245	0.163845	0.944596	0.937202	APOE/ERLIN2/LBR/FDFT1	4	NO
CC	GO:0001772	immunological synapse	3/277	17/3318	0.164237	0.999944	0.998019	EZR/LGALS3/SCRIB	3	NO
CC	GO:0005782	peroxisomal matrix	3/277	17/3318	0.164237	0.999944	0.998019	ECH1/AGPS/IDH1	3	NO
CC	GO:0031907	microbody lumen	3/277	17/3318	0.164237	0.999944	0.998019	ECH1/AGPS/IDH1	3	NO
CC	GO:0070821	tertiary granule membrane	3/277	17/3318	0.164237	0.999944	0.998019	SERPINB6/ITGB2/CD47	3	NO
BP	GO:0007052	mitotic spindle organization	6/269	45/3245	0.164724	0.944596	0.937202	HSPA1B/SMC3/DRG1/CKAP5/EML1/CLASP1	6	NO
BP	GO:0030010	establishment of cell polarity	6/269	45/3245	0.164724	0.944596	0.937202	GSN/CRK/CLASP1/SCRIB/LLGL1/CRB2	6	NO
BP	GO:1902652	secondary alcohol metabolic process	6/269	45/3245	0.164724	0.944596	0.937202	APOE/FDX1/ERLIN2/IDH1/LBR/FDFT1	6	NO
BP	GO:0071214	cellular response to abiotic stimulus	9/269	75/3245	0.164837	0.944596	0.937202	SERPINB6/CRYAB/NUCKS1/BAG3/MAP2K4/ADSS2/TNKS1BP1/SLC2A1/PPID	9	NO
BP	GO:0104004	cellular response to environmental stimulus	9/269	75/3245	0.164837	0.944596	0.937202	SERPINB6/CRYAB/NUCKS1/BAG3/MAP2K4/ADSS2/TNKS1BP1/SLC2A1/PPID	9	NO
MF	GO:0019900	kinase binding	22/274	214/3309	0.165385	0.696218	0.667092	HSPB1/TSKS/GSN/EZR/GFAP/CRK/RELA/LDHA/TRIP6/MVP/ITGB2/CSPG4/PARK7/SDC4/APPL1/PTPN1/EIF4ENIF1/MAP2K4/MAP2K6/PPP1R12A/SLC2A1/LLGL1	22	NO
CC	GO:0140535	intracellular protein-containing complex	21/277	202/3318	0.168905	0.999944	0.998019	HSPB1/POLR2M/POLR2C/PPP2R5E/CACYBP/PSMD1/PSMD14/PSMC6/CNOT3/PSMD2/UBE2L3/PSMC4/PSMC3/PSMD12/PSMC5/FAM98A/PSMD6/TNKS1BP1/AGO2/PSMD3/DCAF7	21	NO
BP	GO:0006417	regulation of translation	17/269	160/3245	0.16933	0.944596	0.937202	HSPB1/PURA/AGO1/UPF3B/QKI/EIF3H/EIF4G2/CNOT3/EIF4ENIF1/EIF5B/RPL13A/AGO2/EIF5/LIN28A/IGF2BP3/IGF2BP2/IGF2BP1	17	NO
BP	GO:0008284	positive regulation of cell population proliferation	17/269	160/3245	0.16933	0.944596	0.937202	ANXA1/ANXA2/PURA/GFAP/CAPNS1/S100A6/CAPN1/RELA/HLA-A/ALDH3A1/CD47/CNTFR/IGFBP2/FAM98A/LIN28A/NAP1L1/NES	17	NO
BP	GO:0001525	angiogenesis	12/269	107/3245	0.172159	0.944596	0.937202	HSPB1/SPARC/ANXA1/ANXA2/GPNMB/GPX1/CSPG4/APOD/GAB1/AGO1/AGO2/ENPP2	12	NO
MF	GO:0140678	molecular function inhibitor activity	5/274	36/3309	0.172912	0.696218	0.667092	ANXA1/ANXA2/PURA/ANXA4/PPP1R12A	5	NO
BP	GO:0009411	response to UV	5/269	36/3245	0.173455	0.944596	0.937202	IVL/RELA/GPX1/PPID/MSH6	5	NO
BP	GO:0051384	response to glucocorticoid	5/269	36/3245	0.173455	0.944596	0.937202	SPARC/ANXA1/ALDH3A1/IGFBP2/UBE2L3	5	NO
BP	GO:1903035	negative regulation of response to wounding	5/269	36/3245	0.173455	0.944596	0.937202	ANXA2/CRK/APOE/EPPK1/CLASP1	5	NO
BP	GO:1903052	positive regulation of proteolysis involved in cellular protein catabolic process	5/269	36/3245	0.173455	0.944596	0.937202	HSPA1B/PSMC6/PSMC4/PSMC3/PSMC5	5	NO
MF	GO:0000976	transcription cis-regulatory region binding	11/274	97/3309	0.17551	0.696218	0.667092	NFIA/PURA/RELA/NCOR1/KLF12/TCF4/AGO1/NR2F1/HMGA1/AGO2/SMARCA4	11	NO
MF	GO:0001067	transcription regulatory region nucleic acid binding	11/274	97/3309	0.17551	0.696218	0.667092	NFIA/PURA/RELA/NCOR1/KLF12/TCF4/AGO1/NR2F1/HMGA1/AGO2/SMARCA4	11	NO
MF	GO:0016853	isomerase activity	8/274	66/3309	0.17588	0.696218	0.667092	ECH1/DDT/PGM1/PGM2/FKBP9/PIN4/PPIL1/PPID	8	NO
BP	GO:0007568	aging	11/269	97/3245	0.176358	0.944596	0.937202	LMNA/CRYAB/RELA/APOD/ALDH3A1/CACYBP/IGFBP2/MAP2K4/MAP2K6/HMGA1/MSH6	11	NO
BP	GO:1901653	cellular response to peptide	11/269	97/3245	0.176358	0.944596	0.937202	FBN1/CRK/RELA/NUCKS1/GAB1/APPL1/OSBPL8/C2CD5/NCOA5/PTPN1/MARS1	11	NO
BP	GO:2001233	regulation of apoptotic signaling pathway	11/269	97/3245	0.176358	0.944596	0.937202	HSPB1/LMNA/LGALS3/RELA/CD44/GPX1/HSPA1B/PARK7/GSDME/PTPN1/DNAJA1	11	NO
MF	GO:0004518	nuclease activity	6/274	46/3309	0.176568	0.696218	0.667092	NUDT16/MYG1/DNASE2/SAMHD1/AGO2/ENPP2	6	NO
BP	GO:0006694	steroid biosynthetic process	6/269	46/3245	0.17718	0.944596	0.937202	H6PD/APOE/FDX1/ERLIN2/LBR/FDFT1	6	NO
BP	GO:0031333	negative regulation of protein-containing complex assembly	7/269	56/3245	0.177788	0.944596	0.937202	GSN/CRYAB/PARK7/FLII/RPL13A/TBCD/SPTBN2	7	NO
BP	GO:0001676	long-chain fatty acid metabolic process	4/269	27/3245	0.180637	0.944596	0.937202	CBR1/ACOT1/GPX1/QKI	4	NO
BP	GO:0016126	sterol biosynthetic process	4/269	27/3245	0.180637	0.944596	0.937202	APOE/ERLIN2/LBR/FDFT1	4	NO
BP	GO:0050764	regulation of phagocytosis	4/269	27/3245	0.180637	0.944596	0.937202	SNX3/APPL1/CD47/PTX3	4	NO
MF	GO:0045296	cadherin binding	22/274	217/3309	0.18231	0.696218	0.667092	AHNAK/ANXA1/ANXA2/NDRG1/EZR/LDHA/PARK7/BAG3/PRDX1/EIF4G2/CKAP5/RANBP1/PTPN1/FASN/IDH1/ATIC/TNKS1BP1/EIF5/SCRIB/PAICS/SPTBN2/BZW2	22	NO
CC	GO:0016323	basolateral plasma membrane	7/277	56/3318	0.182326	0.999944	0.998019	ANXA1/ANXA2/EZR/CD44/EPPK1/SCRIB/SLC2A1	7	NO
MF	GO:0019199	transmembrane receptor protein kinase activity	3/274	18/3309	0.18252	0.696218	0.667092	LTBP4/MAP2K4/MAP2K6	3	NO
MF	GO:0031369	translation initiation factor binding	3/274	18/3309	0.18252	0.696218	0.667092	EIF3CL/EIF5/LIN28A	3	NO
MF	GO:0140296	general transcription initiation factor binding	3/274	18/3309	0.18252	0.696218	0.667092	RELA/TCF4/PSMC5	3	NO
BP	GO:0001885	endothelial cell development	3/269	18/3245	0.182937	0.944596	0.937202	EZR/GPX1/FASN	3	NO
BP	GO:0006801	superoxide metabolic process	3/269	18/3245	0.182937	0.944596	0.937202	ITGB2/PRDX1/SH3PXD2B	3	NO
BP	GO:0009156	ribonucleoside monophosphate biosynthetic process	3/269	18/3245	0.182937	0.944596	0.937202	ADSS2/ATIC/PAICS	3	NO
BP	GO:0009308	amine metabolic process	3/269	18/3245	0.182937	0.944596	0.937202	ITGB2/PARK7/SMS	3	NO
BP	GO:0010660	regulation of muscle cell apoptotic process	3/269	18/3245	0.182937	0.944596	0.937202	CAPN2/BAG3/MAP2K4	3	NO
BP	GO:0019915	lipid storage	3/269	18/3245	0.182937	0.944596	0.937202	HEXB/APOE/OSBPL8	3	NO
BP	GO:0030509	BMP signaling pathway	3/269	18/3245	0.182937	0.944596	0.937202	FBN1/UBE2O/CRB2	3	NO
BP	GO:0033627	cell adhesion mediated by integrin	3/269	18/3245	0.182937	0.944596	0.937202	FBN1/CRK/ITGB2	3	NO
BP	GO:0034340	response to type I interferon	3/269	18/3245	0.182937	0.944596	0.937202	SAMHD1/ADAR/PTPN1	3	NO
BP	GO:0043535	regulation of blood vessel endothelial cell migration	3/269	18/3245	0.182937	0.944596	0.937202	HSPB1/ANXA1/APOE	3	NO
BP	GO:0044106	cellular amine metabolic process	3/269	18/3245	0.182937	0.944596	0.937202	ITGB2/PARK7/SMS	3	NO
BP	GO:0072523	purine-containing compound catabolic process	3/269	18/3245	0.182937	0.944596	0.937202	NUDT16/NUDT10/SAMHD1	3	NO
BP	GO:1903747	regulation of establishment of protein localization to mitochondrion	3/269	18/3245	0.182937	0.944596	0.937202	BAG3/UBE2L3/DNAJA1	3	NO
BP	GO:0043410	positive regulation of MAPK cascade	9/269	77/3245	0.184033	0.944596	0.937202	NENF/DDT/CD44/GPNMB/CSPG4/APOE/GSDME/PTPN1/MAP2K6	9	NO
BP	GO:0009896	positive regulation of catabolic process	14/269	130/3245	0.185477	0.944596	0.937202	EZR/HSPA1B/PARK7/BAG3/APOE/RAB3GAP2/PSMC6/CNOT3/PTPN1/EIF4ENIF1/PSMC4/PSMC3/PSMC5/AGO2	14	NO
MF	GO:0003725	double-stranded RNA binding	5/274	37/3309	0.187359	0.696218	0.667092	AGO1/ADAR/STAU2/DHX30/AGO2	5	NO
BP	GO:0070646	protein modification by small protein removal	5/269	37/3245	0.187937	0.944596	0.937202	PARK7/PSMD14/USP11/USP24/USP10	5	NO
BP	GO:0050727	regulation of inflammatory response	7/269	57/3245	0.18935	0.944596	0.937202	ANXA1/DDT/RELA/GPX1/PARK7/APOE/CD47	7	NO
BP	GO:0052126	movement in host environment	7/269	57/3245	0.18935	0.944596	0.937202	SCARB2/LGALS1/GSN/SNX3/HSPA1B/PTX3/PPID	7	NO
BP	GO:0006066	alcohol metabolic process	10/269	88/3245	0.189598	0.944596	0.937202	AKR7A2/H6PD/NUDT10/PARK7/APOE/FDX1/ERLIN2/IDH1/LBR/FDFT1	10	NO
BP	GO:0031334	positive regulation of protein-containing complex assembly	10/269	88/3245	0.189598	0.944596	0.937202	GSN/LGALS3/HSPA1B/PARK7/NCKAP1/DRG1/CKAP5/PSMC6/CLASP1/IQGAP2	10	NO
BP	GO:0042063	gliogenesis	10/269	88/3245	0.189598	0.944596	0.937202	HEXB/ANXA1/NDRG1/GFAP/RELA/CSPG4/CNTN2/SCRIB/SNW1/LIN28A	10	NO
BP	GO:0043244	regulation of protein-containing complex disassembly	6/269	47/3245	0.190007	0.944596	0.937202	GSN/CFL2/FLII/CLASP1/SPTBN2/NES	6	NO
BP	GO:0051056	regulation of small GTPase mediated signal transduction	6/269	47/3245	0.190007	0.944596	0.937202	CRK/ARHGDIB/COL3A1/APOE/ITSN1/SRGAP3	6	NO
BP	GO:0006935	chemotaxis	13/269	120/3245	0.191132	0.944596	0.937202	HSPB1/ANXA1/CRK/LGALS3/DDT/ITGB2/GPNMB/LAMA5/GAB1/CNTN2/SCRIB/DPYSL5/ENPP2	13	NO
BP	GO:0042330	taxis	13/269	120/3245	0.191132	0.944596	0.937202	HSPB1/ANXA1/CRK/LGALS3/DDT/ITGB2/GPNMB/LAMA5/GAB1/CNTN2/SCRIB/DPYSL5/ENPP2	13	NO
BP	GO:0052548	regulation of endopeptidase activity	13/269	120/3245	0.191132	0.944596	0.937202	SERPINB6/GSN/ANXA2/CRYAB/CD44/COL6A3/GPX1/PARK7/CTSD/UBE2O/PSMD14/CYFIP2/CRB2	13	NO
CC	GO:0005925	focal adhesion	24/277	239/3318	0.192381	0.999944	0.998019	HSPB1/SCARB2/AHNAK/GSN/ANXA1/EZR/CAPN2/CAPN1/CD44/TRIP6/ITGB2/CSPG4/HSPA1B/SDC4/LAP3/FLNC/NCKAP1/FLII/HACD3/RPL13A/RPL9/CLASP1/PPP1R12A/HMGA1	24	NO
BP	GO:0043066	negative regulation of apoptotic process	21/269	208/3245	0.195914	0.944596	0.937202	HSPB1/ANXA1/LMNA/LGALS3/ANXA4/CRYAB/RELA/CD44/GPX1/HSPA1B/PARK7/BAG3/UBE2O/APOE/ADAR/CNTFR/PTPN1/MAP2K4/API5/DNAJA1/NES	21	NO
MF	GO:0004175	endopeptidase activity	8/274	68/3309	0.197185	0.696218	0.667092	CAPN2/CAPNS1/CAPN1/TPP1/CTSD/USP11/USP24/USP10	8	NO
MF	GO:0005518	collagen binding	4/274	28/3309	0.197445	0.696218	0.667092	SPARC/CD44/COL6A2/COL6A1	4	NO
MF	GO:0016810	hydrolase activity, acting on carbon-nitrogen (but not peptide) bonds	4/274	28/3309	0.197445	0.696218	0.667092	DPYS/GLS/ADAR/ATIC	4	NO
MF	GO:0098631	cell adhesion mediator activity	4/274	28/3309	0.197445	0.696218	0.667092	ANXA1/ANXA2/CD47/CNTN2	4	NO
BP	GO:0002183	cytoplasmic translational initiation	4/269	28/3245	0.197973	0.944596	0.937202	EIF3H/EIF3CL/RPL13A/EIF5	4	NO
BP	GO:0007254	JNK cascade	4/269	28/3245	0.197973	0.944596	0.937202	NCOR1/HACD3/MAP2K4/DNAJA1	4	NO
BP	GO:0021549	cerebellum development	4/269	28/3245	0.197973	0.944596	0.937202	CRK/ATIC/CKB/SPTBN2	4	NO
BP	GO:0034620	cellular response to unfolded protein	4/269	28/3245	0.197973	0.944596	0.937202	HSPA1B/BAG3/PTPN1/TMEM33	4	NO
BP	GO:0061351	neural precursor cell proliferation	4/269	28/3245	0.197973	0.944596	0.937202	EML1/NAP1L1/NES/IGF2BP1	4	NO
MF	GO:0003899	DNA-directed 5'-3' RNA polymerase activity	2/274	10/3309	0.198154	0.696218	0.667092	POLR2M/POLR2C	2	NO
MF	GO:0004029	aldehyde dehydrogenase (NAD+) activity	2/274	10/3309	0.198154	0.696218	0.667092	ALDH9A1/ALDH3A1	2	NO
MF	GO:0004030	aldehyde dehydrogenase [NAD(P)+] activity	2/274	10/3309	0.198154	0.696218	0.667092	ALDH9A1/ALDH3A1	2	NO
MF	GO:0071813	lipoprotein particle binding	2/274	10/3309	0.198154	0.696218	0.667092	COLEC12/APOE	2	NO
MF	GO:0071814	protein-lipid complex binding	2/274	10/3309	0.198154	0.696218	0.667092	COLEC12/APOE	2	NO
BP	GO:0001504	neurotransmitter uptake	2/269	10/3245	0.198497	0.944596	0.937202	GFAP/PARK7	2	NO
BP	GO:0001960	negative regulation of cytokine-mediated signaling pathway	2/269	10/3245	0.198497	0.944596	0.937202	SAMHD1/ADAR	2	NO
BP	GO:0002446	neutrophil mediated immunity	2/269	10/3245	0.198497	0.944596	0.937202	ITGB2/JAGN1	2	NO
BP	GO:0002707	negative regulation of lymphocyte mediated immunity	2/269	10/3245	0.198497	0.944596	0.937202	CRK/HLA-A	2	NO
BP	GO:0002861	regulation of inflammatory response to antigenic stimulus	2/269	10/3245	0.198497	0.944596	0.937202	GPX1/PARK7	2	NO
BP	GO:0006040	amino sugar metabolic process	2/269	10/3245	0.198497	0.944596	0.937202	CMAS/GFPT1	2	NO
BP	GO:0006356	regulation of transcription by RNA polymerase I	2/269	10/3245	0.198497	0.944596	0.937202	SMARCA4/MARS1	2	NO
BP	GO:0007157	heterophilic cell-cell adhesion via plasma membrane cell adhesion molecules	2/269	10/3245	0.198497	0.944596	0.937202	IGSF21/CRB2	2	NO
BP	GO:0010662	regulation of striated muscle cell apoptotic process	2/269	10/3245	0.198497	0.944596	0.937202	CAPN2/BAG3	2	NO
BP	GO:0014009	glial cell proliferation	2/269	10/3245	0.198497	0.944596	0.937202	GFAP/SNW1	2	NO
BP	GO:0014888	striated muscle adaptation	2/269	10/3245	0.198497	0.944596	0.937202	GSN/LMNA	2	NO
BP	GO:0019884	antigen processing and presentation of exogenous antigen	2/269	10/3245	0.198497	0.944596	0.937202	HLA-A/CTSD	2	NO
BP	GO:0031579	membrane raft organization	2/269	10/3245	0.198497	0.944596	0.937202	GSN/ANXA2	2	NO
BP	GO:0032768	regulation of monooxygenase activity	2/269	10/3245	0.198497	0.944596	0.937202	PARK7/APOE	2	NO
BP	GO:0033233	regulation of protein sumoylation	2/269	10/3245	0.198497	0.944596	0.937202	RELA/PARK7	2	NO
BP	GO:0038179	neurotrophin signaling pathway	2/269	10/3245	0.198497	0.944596	0.937202	KIDINS220/CYFIP2	2	NO
BP	GO:0043506	regulation of JUN kinase activity	2/269	10/3245	0.198497	0.944596	0.937202	PTPN1/DNAJA1	2	NO
BP	GO:0046329	negative regulation of JNK cascade	2/269	10/3245	0.198497	0.944596	0.937202	NCOR1/DNAJA1	2	NO
BP	GO:0046628	positive regulation of insulin receptor signaling pathway	2/269	10/3245	0.198497	0.944596	0.937202	NUCKS1/OSBPL8	2	NO
BP	GO:0051353	positive regulation of oxidoreductase activity	2/269	10/3245	0.198497	0.944596	0.937202	PARK7/APOE	2	NO
BP	GO:0060761	negative regulation of response to cytokine stimulus	2/269	10/3245	0.198497	0.944596	0.937202	SAMHD1/ADAR	2	NO
BP	GO:0070897	transcription preinitiation complex assembly	2/269	10/3245	0.198497	0.944596	0.937202	PSMC6/SMARCA4	2	NO
BP	GO:0071385	cellular response to glucocorticoid stimulus	2/269	10/3245	0.198497	0.944596	0.937202	ANXA1/UBE2L3	2	NO
BP	GO:0090181	regulation of cholesterol metabolic process	2/269	10/3245	0.198497	0.944596	0.937202	APOE/ERLIN2	2	NO
BP	GO:0098773	skin epidermis development	2/269	10/3245	0.198497	0.944596	0.937202	RELA/LAMA5	2	NO
BP	GO:1903902	positive regulation of viral life cycle	2/269	10/3245	0.198497	0.944596	0.937202	LGALS1/KPNA2	2	NO
BP	GO:1905906	regulation of amyloid fibril formation	2/269	10/3245	0.198497	0.944596	0.937202	CRYAB/APOE	2	NO
BP	GO:2000179	positive regulation of neural precursor cell proliferation	2/269	10/3245	0.198497	0.944596	0.937202	NAP1L1/NES	2	NO
BP	GO:2000249	regulation of actin cytoskeleton reorganization	2/269	10/3245	0.198497	0.944596	0.937202	ARHGDIB/IQGAP2	2	NO
BP	GO:0010817	regulation of hormone levels	10/269	89/3245	0.199041	0.944596	0.937202	ANXA1/LTBP4/ALDH9A1/H6PD/PARK7/FDX1/ITSN1/RBP1/JAGN1/CRABP1	10	NO
BP	GO:0015931	nucleobase-containing compound transport	10/269	89/3245	0.199041	0.944596	0.937202	MVP/CD47/UPF3B/QKI/CKAP5/XPO5/SUPT6H/IGF2BP3/IGF2BP2/IGF2BP1	10	NO
BP	GO:1901214	regulation of neuron death	10/269	89/3245	0.199041	0.944596	0.937202	CAPN2/NENF/ITGB2/GPNMB/PARK7/APOE/CNTFR/TRIM2/MAP2K4/NES	10	NO
CC	GO:0016235	aggresome	2/277	10/3318	0.200697	0.999944	0.998019	HSPA1B/BAG3	2	NO
CC	GO:0031672	A band	2/277	10/3318	0.200697	0.999944	0.998019	CRYAB/PPP1R12A	2	NO
BP	GO:0006575	cellular modified amino acid metabolic process	7/269	58/3245	0.20121	0.944596	0.937202	ALDH9A1/GPX1/PARK7/OSBPL8/IDH1/ATIC/CKB	7	NO
BP	GO:0021537	telencephalon development	7/269	58/3245	0.20121	0.944596	0.937202	CRK/COL3A1/NRGN/CNTN2/ATIC/SLC2A1/IGF2BP1	7	NO
BP	GO:0034284	response to monosaccharide	7/269	58/3245	0.20121	0.944596	0.937202	SPARC/LGALS1/LDHA/COL6A2/JAGN1/SMARCA4/LIN28A	7	NO
BP	GO:0070371	ERK1 and ERK2 cascade	7/269	58/3245	0.20121	0.944596	0.937202	EZR/DDT/CD44/GPNMB/APOE/FBLN1/PTPN1	7	NO
BP	GO:0071383	cellular response to steroid hormone stimulus	7/269	58/3245	0.20121	0.944596	0.937202	ANXA1/NCOR1/PARK7/PGRMC2/UBE2L3/DNAJA1/SMARCA4	7	NO
CC	GO:0031225	anchored component of membrane	4/277	28/3318	0.201442	0.999944	0.998019	IGSF21/CA4/CNTFR/CNTN2	4	NO
BP	GO:0001944	vasculature development	15/269	143/3245	0.202022	0.944596	0.937202	HSPB1/SPARC/ANXA1/ANXA2/COL1A2/GPNMB/GPX1/CSPG4/APOD/GAB1/APOE/AGO1/QKI/AGO2/ENPP2	15	NO
BP	GO:0006979	response to oxidative stress	15/269	143/3245	0.202022	0.944596	0.937202	HSPB1/ANXA1/CAPN2/CRK/CRYAB/MYEF2/RELA/LDHA/GPX1/APOD/HSPA1B/PARK7/APOE/PRDX1/IDH1	15	NO
BP	GO:0009101	glycoprotein biosynthetic process	5/269	38/3245	0.202837	0.944596	0.937202	POGLUT3/UGGT1/AGO2/MOGS/GFPT1	5	NO
BP	GO:0030902	hindbrain development	5/269	38/3245	0.202837	0.944596	0.937202	CRK/ATIC/SCRIB/CKB/SPTBN2	5	NO
BP	GO:0032392	DNA geometric change	5/269	38/3245	0.202837	0.944596	0.937202	ANXA1/PURA/RFC5/HMGA1/MCM5	5	NO
BP	GO:0032101	regulation of response to external stimulus	19/269	187/3245	0.203039	0.944596	0.937202	HSPB1/ANXA1/ANXA2/CRK/NENF/DDT/RELA/HLA-A/GPX1/PARK7/APPL1/APOE/SAMHD1/CD47/ADAR/EPPK1/PTPN1/CLASP1/SNW1	19	NO
BP	GO:0006261	DNA-dependent DNA replication	6/269	48/3245	0.20318	0.944596	0.937202	PURA/NUCKS1/SAMHD1/RFC5/HMGA1/MCM5	6	NO
BP	GO:0019079	viral genome replication	6/269	48/3245	0.20318	0.944596	0.937202	NFIA/NUCKS1/ADAR/HACD3/HTATSF1/PPID	6	NO
BP	GO:0050730	regulation of peptidyl-tyrosine phosphorylation	6/269	48/3245	0.20318	0.944596	0.937202	CD44/MVP/ITGB2/CSPG4/PTPN1/ENPP2	6	NO
CC	GO:0045178	basal part of cell	8/277	68/3318	0.203266	0.999944	0.998019	ANXA1/ANXA2/EZR/CD44/EPPK1/CLASP1/SCRIB/SLC2A1	8	NO
MF	GO:0016765	transferase activity, transferring alkyl or aryl (other than methyl) groups	3/274	19/3309	0.204335	0.699042	0.669798	SMS/AGPS/FDFT1	3	NO
MF	GO:0030145	manganese ion binding	3/274	19/3309	0.204335	0.699042	0.669798	NUDT16/GYG1/LAP3	3	NO
MF	GO:0048027	mRNA 5'-UTR binding	3/274	19/3309	0.204335	0.699042	0.669798	IGF2BP3/IGF2BP2/IGF2BP1	3	NO
BP	GO:0010657	muscle cell apoptotic process	3/269	19/3245	0.20479	0.944596	0.937202	CAPN2/BAG3/MAP2K4	3	NO
BP	GO:0032612	interleukin-1 production	3/269	19/3245	0.20479	0.944596	0.937202	HSPB1/ANXA1/ORM2	3	NO
BP	GO:0032652	regulation of interleukin-1 production	3/269	19/3245	0.20479	0.944596	0.937202	HSPB1/ANXA1/ORM2	3	NO
BP	GO:0046631	alpha-beta T cell activation	3/269	19/3245	0.20479	0.944596	0.937202	ANXA1/HLA-A/HSPH1	3	NO
BP	GO:0071772	response to BMP	3/269	19/3245	0.20479	0.944596	0.937202	FBN1/UBE2O/CRB2	3	NO
BP	GO:0071773	cellular response to BMP stimulus	3/269	19/3245	0.20479	0.944596	0.937202	FBN1/UBE2O/CRB2	3	NO
BP	GO:2000379	positive regulation of reactive oxygen species metabolic process	3/269	19/3245	0.20479	0.944596	0.937202	CBR1/ITGB2/PARK7	3	NO
CC	GO:0030864	cortical actin cytoskeleton	5/277	38/3318	0.206893	0.999944	0.998019	GSN/CAPN2/SLC2A1/LLGL1/SPTBN2	5	NO
CC	GO:0016363	nuclear matrix	6/277	48/3318	0.207718	0.999944	0.998019	SPARC/LMNA/CFL2/SMC3/SNW1/DCAF7	6	NO
CC	GO:0001533	cornified envelope	3/277	19/3318	0.207749	0.999944	0.998019	ANXA1/IVL/DSC3	3	NO
CC	GO:0034451	centriolar satellite	3/277	19/3318	0.207749	0.999944	0.998019	FLII/C2CD5/UPF3B	3	NO
BP	GO:0006909	phagocytosis	8/269	69/3245	0.209033	0.944596	0.937202	COLEC12/GSN/ANXA1/SNX3/ITGB2/APPL1/CD47/PTX3	8	NO
CC	GO:0030016	myofibril	9/277	79/3318	0.209981	0.999944	0.998019	HSPB1/AHNAK/CRYAB/CFL2/SDC4/BAG3/FLNC/PPP1R12A/SLC2A1	9	NO
BP	GO:0070997	neuron death	11/269	101/3245	0.211941	0.944596	0.937202	CAPN2/NENF/ITGB2/GPNMB/GPX1/PARK7/APOE/CNTFR/TRIM2/MAP2K4/NES	11	NO
BP	GO:0007517	muscle organ development	7/269	59/3245	0.213352	0.944596	0.937202	TAGLN/CRYAB/CFL2/COL6A3/GPX1/LAMA5/CNTFR	7	NO
BP	GO:0033500	carbohydrate homeostasis	7/269	59/3245	0.213352	0.944596	0.937202	LGALS1/NUCKS1/PARK7/NCOA5/JAGN1/SMARCA4/LIN28A	7	NO
BP	GO:0042593	glucose homeostasis	7/269	59/3245	0.213352	0.944596	0.937202	LGALS1/NUCKS1/PARK7/NCOA5/JAGN1/SMARCA4/LIN28A	7	NO
BP	GO:0007265	Ras protein signal transduction	9/269	80/3245	0.214579	0.944596	0.937202	CRK/COL1A2/ARHGDIB/TAX1BP3/COL3A1/PARK7/APOE/NCKAP1/HACD3	9	NO
MF	GO:0042826	histone deacetylase binding	4/274	29/3309	0.215226	0.705335	0.675827	RELA/NCOR1/HSPA1B/KPNA2	4	NO
BP	GO:0050852	T cell receptor signaling pathway	4/269	29/3245	0.215789	0.944596	0.937202	EZR/LGALS3/RELA/HLA-A	4	NO
BP	GO:0007033	vacuole organization	6/269	49/3245	0.216675	0.944596	0.937202	HEXB/SCARB2/ANXA2/TPP1/BAG3/RAB3GAP2	6	NO
BP	GO:0009755	hormone-mediated signaling pathway	6/269	49/3245	0.216675	0.944596	0.937202	NCOR1/PARK7/PGRMC2/APPL1/DNAJA1/SMARCA4	6	NO
BP	GO:0010634	positive regulation of epithelial cell migration	5/269	39/3245	0.21812	0.944596	0.937202	HSPB1/SPARC/ANXA1/CLASP1/ENPP2	5	NO
BP	GO:0098742	cell-cell adhesion via plasma-membrane adhesion molecules	5/269	39/3245	0.21812	0.944596	0.937202	IGSF21/DSC3/ITGB2/CNTN2/CRB2	5	NO
BP	GO:0030100	regulation of endocytosis	8/269	70/3245	0.220337	0.944596	0.937202	ANXA2/LGALS3/APPL1/APOE/ITSN1/PTPN1/AAK1/SCRIB	8	NO
CC	GO:0043292	contractile fiber	9/277	80/3318	0.220576	0.999944	0.998019	HSPB1/AHNAK/CRYAB/CFL2/SDC4/BAG3/FLNC/PPP1R12A/SLC2A1	9	NO
BP	GO:0045785	positive regulation of cell adhesion	11/269	102/3245	0.221284	0.944596	0.937202	LGALS1/ANXA1/CRK/RELA/CD44/ITGB2/HLA-A/SDC4/CD47/IGFBP2/HSPH1	11	NO
BP	GO:0043065	positive regulation of apoptotic process	12/269	113/3245	0.223167	0.944596	0.937202	GSN/ANXA1/CAPN2/LDHA/PARK7/CTSD/GSDME/MAP2K4/MAP2K6/DNAJA1/SCRIB/PPID	12	NO
MF	GO:0140657	ATP-dependent activity	15/274	146/3309	0.22409	0.705335	0.675827	ANXA1/KIF21B/HSPA1B/SMC3/DHX30/PSMC6/RFC5/PSMC4/PSMC3/PSMC5/SMARCA4/DDX42/KIF21A/MSH6/MCM5	15	NO
BP	GO:0005975	carbohydrate metabolic process	16/269	157/3245	0.225192	0.944596	0.937202	HEXB/SCARB2/AKR7A2/MAN2B1/PGM1/NCOR1/H6PD/LDHA/GYG1/HEXA/PGM2/APOD/PGD/IDH1/MOGS/SLC2A1	16	NO
BP	GO:0010632	regulation of epithelial cell migration	7/269	60/3245	0.225756	0.944596	0.937202	HSPB1/SPARC/ANXA1/APOE/EPPK1/CLASP1/ENPP2	7	NO
BP	GO:1901215	negative regulation of neuron death	7/269	60/3245	0.225756	0.944596	0.937202	NENF/GPNMB/PARK7/APOE/CNTFR/MAP2K4/NES	7	NO
MF	GO:0008235	metalloexopeptidase activity	3/274	20/3309	0.226709	0.705335	0.675827	NUDT16/RNPEP/LAP3	3	NO
BP	GO:0007040	lysosome organization	3/269	20/3245	0.227201	0.944596	0.937202	HEXB/SCARB2/TPP1	3	NO
BP	GO:0008631	intrinsic apoptotic signaling pathway in response to oxidative stress	3/269	20/3245	0.227201	0.944596	0.937202	HSPB1/GPX1/PARK7	3	NO
BP	GO:0009262	deoxyribonucleotide metabolic process	3/269	20/3245	0.227201	0.944596	0.937202	NUDT16/SAMHD1/DPYS	3	NO
BP	GO:0022612	gland morphogenesis	3/269	20/3245	0.227201	0.944596	0.937202	CAPN1/LAMA5/SCRIB	3	NO
BP	GO:0030203	glycosaminoglycan metabolic process	3/269	20/3245	0.227201	0.944596	0.937202	HEXB/CD44/HEXA	3	NO
BP	GO:0030866	cortical actin cytoskeleton organization	3/269	20/3245	0.227201	0.944596	0.937202	EZR/NCKAP1/LLGL1	3	NO
BP	GO:0045685	regulation of glial cell differentiation	3/269	20/3245	0.227201	0.944596	0.937202	RELA/CNTN2/LIN28A	3	NO
BP	GO:0061515	myeloid cell development	3/269	20/3245	0.227201	0.944596	0.937202	FBN1/ANXA2/PABPC4	3	NO
BP	GO:0070665	positive regulation of leukocyte proliferation	3/269	20/3245	0.227201	0.944596	0.937202	ANXA1/HLA-A/IGFBP2	3	NO
BP	GO:0071260	cellular response to mechanical stimulus	3/269	20/3245	0.227201	0.944596	0.937202	BAG3/MAP2K4/SLC2A1	3	NO
BP	GO:0071901	negative regulation of protein serine/threonine kinase activity	3/269	20/3245	0.227201	0.944596	0.937202	APOE/PTPN1/DNAJA1	3	NO
BP	GO:0080171	lytic vacuole organization	3/269	20/3245	0.227201	0.944596	0.937202	HEXB/SCARB2/TPP1	3	NO
MF	GO:0004521	endoribonuclease activity	2/274	11/3309	0.229686	0.705335	0.675827	NUDT16/AGO2	2	NO
MF	GO:0015248	sterol transporter activity	2/274	11/3309	0.229686	0.705335	0.675827	APOE/OSBPL8	2	NO
MF	GO:0016866	intramolecular transferase activity	2/274	11/3309	0.229686	0.705335	0.675827	PGM1/PGM2	2	NO
MF	GO:0034062	5'-3' RNA polymerase activity	2/274	11/3309	0.229686	0.705335	0.675827	POLR2M/POLR2C	2	NO
MF	GO:0042169	SH2 domain binding	2/274	11/3309	0.229686	0.705335	0.675827	CRK/SH3PXD2B	2	NO
MF	GO:0046875	ephrin receptor binding	2/274	11/3309	0.229686	0.705335	0.675827	CRK/PTPN1	2	NO
MF	GO:0051010	microtubule plus-end binding	2/274	11/3309	0.229686	0.705335	0.675827	CKAP5/CLASP1	2	NO
MF	GO:0051059	NF-kappaB binding	2/274	11/3309	0.229686	0.705335	0.675827	ANXA4/RELA	2	NO
MF	GO:0097747	RNA polymerase activity	2/274	11/3309	0.229686	0.705335	0.675827	POLR2M/POLR2C	2	NO
MF	GO:0098641	cadherin binding involved in cell-cell adhesion	2/274	11/3309	0.229686	0.705335	0.675827	ANXA1/ANXA2	2	NO
BP	GO:0001657	ureteric bud development	2/269	11/3245	0.230071	0.944596	0.937202	LAMA5/SDC4	2	NO
BP	GO:0001823	mesonephros development	2/269	11/3245	0.230071	0.944596	0.937202	LAMA5/SDC4	2	NO
BP	GO:0002286	T cell activation involved in immune response	2/269	11/3245	0.230071	0.944596	0.937202	ANXA1/LGALS3	2	NO
BP	GO:0002704	negative regulation of leukocyte mediated immunity	2/269	11/3245	0.230071	0.944596	0.937202	CRK/HLA-A	2	NO
BP	GO:0006337	nucleosome disassembly	2/269	11/3245	0.230071	0.944596	0.937202	HMGA1/SMARCA4	2	NO
BP	GO:0007631	feeding behavior	2/269	11/3245	0.230071	0.944596	0.937202	GLS/CNTFR	2	NO
BP	GO:0009200	deoxyribonucleoside triphosphate metabolic process	2/269	11/3245	0.230071	0.944596	0.937202	NUDT16/SAMHD1	2	NO
BP	GO:0010658	striated muscle cell apoptotic process	2/269	11/3245	0.230071	0.944596	0.937202	CAPN2/BAG3	2	NO
BP	GO:0014037	Schwann cell differentiation	2/269	11/3245	0.230071	0.944596	0.937202	NDRG1/RELA	2	NO
BP	GO:0032371	regulation of sterol transport	2/269	11/3245	0.230071	0.944596	0.937202	ANXA2/APOE	2	NO
BP	GO:0032374	regulation of cholesterol transport	2/269	11/3245	0.230071	0.944596	0.937202	ANXA2/APOE	2	NO
BP	GO:0034381	plasma lipoprotein particle clearance	2/269	11/3245	0.230071	0.944596	0.937202	ANXA2/APOE	2	NO
BP	GO:0036010	protein localization to endosome	2/269	11/3245	0.230071	0.944596	0.937202	EZR/SCRIB	2	NO
BP	GO:0042698	ovulation cycle	2/269	11/3245	0.230071	0.944596	0.937202	PTX3/MAP2K6	2	NO
BP	GO:0042771	intrinsic apoptotic signaling pathway in response to DNA damage by p53 class mediator	2/269	11/3245	0.230071	0.944596	0.937202	CD44/SNW1	2	NO
BP	GO:0045005	DNA-dependent DNA replication maintenance of fidelity	2/269	11/3245	0.230071	0.944596	0.937202	NUCKS1/SAMHD1	2	NO
BP	GO:0046823	negative regulation of nucleocytoplasmic transport	2/269	11/3245	0.230071	0.944596	0.937202	APOD/PARK7	2	NO
BP	GO:0048477	oogenesis	2/269	11/3245	0.230071	0.944596	0.937202	HEXB/PTX3	2	NO
BP	GO:0061512	protein localization to cilium	2/269	11/3245	0.230071	0.944596	0.937202	RABEP1/LZTFL1	2	NO
BP	GO:0071786	endoplasmic reticulum tubular network organization	2/269	11/3245	0.230071	0.944596	0.937202	RAB3GAP2/TMEM33	2	NO
BP	GO:0072163	mesonephric epithelium development	2/269	11/3245	0.230071	0.944596	0.937202	LAMA5/SDC4	2	NO
BP	GO:0072164	mesonephric tubule development	2/269	11/3245	0.230071	0.944596	0.937202	LAMA5/SDC4	2	NO
BP	GO:0072673	lamellipodium morphogenesis	2/269	11/3245	0.230071	0.944596	0.937202	CD44/ENPP2	2	NO
BP	GO:0090199	regulation of release of cytochrome c from mitochondria	2/269	11/3245	0.230071	0.944596	0.937202	LMNA/GPX1	2	NO
BP	GO:0098760	response to interleukin-7	2/269	11/3245	0.230071	0.944596	0.937202	STIP1/ATIC	2	NO
BP	GO:0098761	cellular response to interleukin-7	2/269	11/3245	0.230071	0.944596	0.937202	STIP1/ATIC	2	NO
BP	GO:0098926	postsynaptic signal transduction	2/269	11/3245	0.230071	0.944596	0.937202	RELA/KPNA2	2	NO
BP	GO:1900078	positive regulation of cellular response to insulin stimulus	2/269	11/3245	0.230071	0.944596	0.937202	NUCKS1/OSBPL8	2	NO
BP	GO:1901661	quinone metabolic process	2/269	11/3245	0.230071	0.944596	0.937202	CBR1/AKR7A2	2	NO
BP	GO:1902042	negative regulation of extrinsic apoptotic signaling pathway via death domain receptors	2/269	11/3245	0.230071	0.944596	0.937202	GPX1/PARK7	2	NO
CC	GO:0043209	myelin sheath	3/277	20/3318	0.230392	0.999944	0.998019	ANXA2/CNTN2/SCRIB	3	NO
BP	GO:0002429	immune response-activating cell surface receptor signaling pathway	6/269	50/3245	0.230467	0.944596	0.937202	EZR/LGALS3/RELA/HLA-A/APPL1/CD47	6	NO
BP	GO:0002757	immune response-activating signal transduction	6/269	50/3245	0.230467	0.944596	0.937202	EZR/LGALS3/RELA/HLA-A/APPL1/CD47	6	NO
BP	GO:0032271	regulation of protein polymerization	11/269	103/3245	0.230793	0.944596	0.937202	GSN/HSPA1B/NCKAP1/FLII/DRG1/CYFIP2/CKAP5/CLASP1/TBCD/IQGAP2/SPTBN2	11	NO
CC	GO:0097060	synaptic membrane	9/277	81/3318	0.231373	0.999944	0.998019	IGSF21/ANXA1/CRYAB/NIPSNAP1/NRGN/ITSN1/CNTN2/KPNA2/SCRIB	9	NO
BP	GO:0030198	extracellular matrix organization	8/269	71/3245	0.231865	0.944596	0.937202	ANXA2/GFAP/COL1A2/COL3A1/FBLN1/PTX3/CLASP1/SH3PXD2B	8	NO
BP	GO:0043062	extracellular structure organization	8/269	71/3245	0.231865	0.944596	0.937202	ANXA2/GFAP/COL1A2/COL3A1/FBLN1/PTX3/CLASP1/SH3PXD2B	8	NO
BP	GO:0140694	non-membrane-bounded organelle assembly	12/269	114/3245	0.232231	0.944596	0.937202	GSN/EZR/CFL2/NCOR1/HSPA1B/FLII/SMC3/DRG1/DHX30/EIF4ENIF1/CLASP1/SH3PXD2B	12	NO
BP	GO:0060627	regulation of vesicle-mediated transport	17/269	169/3245	0.232271	0.944596	0.937202	ANXA1/ANXA2/EZR/LGALS3/SNX3/ITGB2/SDC4/APPL1/APOE/CD47/ITSN1/C2CD5/PTX3/PTPN1/AAK1/CLASP1/SCRIB	17	NO
BP	GO:0032386	regulation of intracellular transport	13/269	125/3245	0.233041	0.944596	0.937202	ANXA2/EZR/CRYAB/SNX3/ITGB2/APOD/PARK7/BAG3/C2CD5/PTPN1/UBE2L3/PPP1R12A/SUPT6H	13	NO
MF	GO:0002020	protease binding	5/274	40/3309	0.233068	0.71013	0.680422	SERPINB6/ANXA2/COL1A2/COL3A1/PARK7	5	NO
BP	GO:0008203	cholesterol metabolic process	5/269	40/3245	0.233747	0.944596	0.937202	APOE/FDX1/ERLIN2/LBR/FDFT1	5	NO
BP	GO:0006486	protein glycosylation	4/269	30/3245	0.234023	0.944596	0.937202	POGLUT3/UGGT1/MOGS/GFPT1	4	NO
BP	GO:0009161	ribonucleoside monophosphate metabolic process	4/269	30/3245	0.234023	0.944596	0.937202	DPYS/ADSS2/ATIC/PAICS	4	NO
BP	GO:0030834	regulation of actin filament depolymerization	4/269	30/3245	0.234023	0.944596	0.937202	GSN/CFL2/FLII/SPTBN2	4	NO
BP	GO:0043413	macromolecule glycosylation	4/269	30/3245	0.234023	0.944596	0.937202	POGLUT3/UGGT1/MOGS/GFPT1	4	NO
BP	GO:0097530	granulocyte migration	4/269	30/3245	0.234023	0.944596	0.937202	ANXA1/LGALS3/ITGB2/JAGN1	4	NO
MF	GO:0042277	peptide binding	9/274	82/3309	0.235045	0.710601	0.680873	CRYAB/RELA/ITGB2/HLA-A/TPP1/APOE/KPNA2/PPIL1/PPID	9	NO
BP	GO:0050657	nucleic acid transport	9/269	82/3245	0.235991	0.949252	0.941821	MVP/UPF3B/QKI/CKAP5/XPO5/SUPT6H/IGF2BP3/IGF2BP2/IGF2BP1	9	NO
BP	GO:0050658	RNA transport	9/269	82/3245	0.235991	0.949252	0.941821	MVP/UPF3B/QKI/CKAP5/XPO5/SUPT6H/IGF2BP3/IGF2BP2/IGF2BP1	9	NO
CC	GO:0044853	plasma membrane raft	4/277	30/3318	0.237926	0.999944	0.998019	EZR/MYOF/ITGB2/SLC2A1	4	NO
BP	GO:0006606	protein import into nucleus	7/269	61/3245	0.238405	0.952098	0.944645	LMNA/APOD/BAG3/APPL1/EIF4ENIF1/IPO9/KPNA2	7	NO
BP	GO:0045732	positive regulation of protein catabolic process	7/269	61/3245	0.238405	0.952098	0.944645	EZR/HSPA1B/APOE/PSMC6/PSMC4/PSMC3/PSMC5	7	NO
BP	GO:0071824	protein-DNA complex subunit organization	7/269	61/3245	0.238405	0.952098	0.944645	TCF4/CENPV/PSMC6/HMGA1/SMARCA4/NAP1L1/SUPT6H	7	NO
BP	GO:0006631	fatty acid metabolic process	10/269	93/3245	0.238729	0.952098	0.944645	CBR1/ANXA1/ECH1/NCOR1/ACOT1/GPX1/QKI/HACD3/ERLIN2/FASN	10	NO
BP	GO:0031589	cell-substrate adhesion	12/269	115/3245	0.24144	0.952098	0.944645	LGALS1/CRK/CD44/COL3A1/TRIP6/ITGB2/APOD/LAMA5/SDC4/FBLN1/CLASP1/TBCD	12	NO
BP	GO:0043068	positive regulation of programmed cell death	12/269	115/3245	0.24144	0.952098	0.944645	GSN/ANXA1/CAPN2/LDHA/PARK7/CTSD/GSDME/MAP2K4/MAP2K6/DNAJA1/SCRIB/PPID	12	NO
CC	GO:0009925	basal plasma membrane	7/277	61/3318	0.243937	0.999944	0.998019	ANXA1/ANXA2/EZR/CD44/EPPK1/SCRIB/SLC2A1	7	NO
BP	GO:0009749	response to glucose	6/269	51/3245	0.24453	0.952098	0.944645	LGALS1/LDHA/COL6A2/JAGN1/SMARCA4/LIN28A	6	NO
BP	GO:0015711	organic anion transport	6/269	51/3245	0.24453	0.952098	0.944645	ANXA1/CA4/GFAP/CD47/MAP2K6/SLC2A1	6	NO
BP	GO:0051236	establishment of RNA localization	9/269	83/3245	0.246978	0.952098	0.944645	MVP/UPF3B/QKI/CKAP5/XPO5/SUPT6H/IGF2BP3/IGF2BP2/IGF2BP1	9	NO
BP	GO:0071417	cellular response to organonitrogen compound	16/269	160/3245	0.248669	0.952098	0.944645	FBN1/EZR/CAPN2/CRK/COL1A2/RELA/NUCKS1/COL6A1/GAB1/APPL1/FDX1/OSBPL8/C2CD5/NCOA5/PTPN1/MARS1	16	NO
MF	GO:0016757	glycosyltransferase activity	5/274	41/3309	0.248969	0.742845	0.711768	HEXB/GYG1/HEXA/POGLUT3/UGGT1	5	NO
MF	GO:0046332	SMAD binding	3/274	21/3309	0.24952	0.742845	0.711768	PURA/COL1A2/SNW1	3	NO
BP	GO:0043524	negative regulation of neuron apoptotic process	5/269	41/3245	0.249681	0.952098	0.944645	PARK7/APOE/CNTFR/MAP2K4/NES	5	NO
BP	GO:0006022	aminoglycan metabolic process	3/269	21/3245	0.250048	0.952098	0.944645	HEXB/CD44/HEXA	3	NO
BP	GO:0006721	terpenoid metabolic process	3/269	21/3245	0.250048	0.952098	0.944645	RBP1/FDFT1/CRABP1	3	NO
BP	GO:0006739	NADP metabolic process	3/269	21/3245	0.250048	0.952098	0.944645	H6PD/PGD/IDH1	3	NO
BP	GO:0009124	nucleoside monophosphate biosynthetic process	3/269	21/3245	0.250048	0.952098	0.944645	ADSS2/ATIC/PAICS	3	NO
BP	GO:0014013	regulation of gliogenesis	3/269	21/3245	0.250048	0.952098	0.944645	GFAP/RELA/LIN28A	3	NO
BP	GO:0032760	positive regulation of tumor necrosis factor production	3/269	21/3245	0.250048	0.952098	0.944645	HSPB1/DDT/ORM2	3	NO
BP	GO:0033138	positive regulation of peptidyl-serine phosphorylation	3/269	21/3245	0.250048	0.952098	0.944645	CD44/PARK7/TNKS1BP1	3	NO
BP	GO:0042982	amyloid precursor protein metabolic process	3/269	21/3245	0.250048	0.952098	0.944645	RELA/APOE/AGO2	3	NO
BP	GO:0045446	endothelial cell differentiation	3/269	21/3245	0.250048	0.952098	0.944645	EZR/GPX1/FASN	3	NO
BP	GO:0048525	negative regulation of viral process	3/269	21/3245	0.250048	0.952098	0.944645	GSN/SNX3/PTX3	3	NO
BP	GO:0050729	positive regulation of inflammatory response	3/269	21/3245	0.250048	0.952098	0.944645	DDT/PARK7/CD47	3	NO
BP	GO:0060998	regulation of dendritic spine development	3/269	21/3245	0.250048	0.952098	0.944645	APOE/ITSN1/EIF4G2	3	NO
BP	GO:0071479	cellular response to ionizing radiation	3/269	21/3245	0.250048	0.952098	0.944645	CRYAB/NUCKS1/TNKS1BP1	3	NO
BP	GO:1901222	regulation of NIK/NF-kappaB signaling	3/269	21/3245	0.250048	0.952098	0.944645	RELA/TRIP6/PRDX1	3	NO
BP	GO:1903557	positive regulation of tumor necrosis factor superfamily cytokine production	3/269	21/3245	0.250048	0.952098	0.944645	HSPB1/DDT/ORM2	3	NO
CC	GO:0005911	cell-cell junction	15/277	148/3318	0.250112	0.999944	0.998019	IGSF21/AHNAK/ANXA1/ANXA2/NDRG1/DSC3/PARK7/GAB1/EPPK1/EIF4G2/TBCD/TNKS1BP1/SCRIB/SLC2A1/CRB2	15	NO
[truncated: 2,248 more rows]

## Sheet: C) ETMR_GSEA (Fig3J+K and 4A) 
ONTOLOGY	ID	Description	setSize	enrichmentScore	NES	pvalue	p.adjust	qvalues	rank	leading_edge	core_enrichment	considered significant (abs(NES) > 1 & p.adjust < 0.05)
[truncated: 3,680 more rows]
