# Supplementary material for: Integrated proteomics spotlight the proteasome as a therapeutic vulnerability in embryonal tumors with multilayered rosettes
Source: Neuro Oncol. 2023 Dec 30;26(5):935–49. doi: 10.1093/neuonc/noad265 (PMC11066909; doi:10.1093/neuonc/noad265)
Supplement: noad265_suppl_Supplementary_Table_S5 [file noad265_suppl_supplementary_table_s5.xlsx]

## Sheet: A Up in ETMRsubtype-independent
Symbol	Entrez Gene Name	log2fc ETMR vs. ATRT&MB	pvalue ETMR vs. ATRT&MB	Location	Type(s)	Drug(s)
AAK1	AP2 associated kinase 1	1.192	0.000113	Cytoplasm	kinase	LP-935509,SM1-71
ABCF1	ATP binding cassette subfamily F member 1	1.291	0.000367	Cytoplasm	transporter
ACP1	acid phosphatase 1	1.068	3.27e-06	Cytoplasm	phosphatase
ADAR	adenosine deaminase RNA specific	1.036	0.00036	Nucleus	enzyme
ADSS2	adenylosuccinate synthase 2	1.417	0.000317	Cytoplasm	enzyme	adenylosuccinate synthetase inhibitor,alanosine
AGO1	argonaute RISC component 1	1.809	1.75e-06	Cytoplasm	translation regulator
AGO2	argonaute RISC catalytic component 2	1.431	2.3e-05	Cytoplasm	translation regulator
AGPS	alkylglycerone phosphate synthase	1.601	0.0169	Cytoplasm	enzyme
API5	apoptosis inhibitor 5	1.284	3.07e-08	Cytoplasm	other
ATIC	5-aminoimidazole-4-carboxamide ribonucleotide formyltransferase/IMP cyclohydrolase	1.483	8.3e-06	Cytoplasm	enzyme	gemcitabine/pemetrexed,pembrolizumab/pemetrexed,pemetrexed
ATXN10	ataxin 10	2.153	4.65e-08	Cytoplasm	other
BCAT1	branched chain amino acid transaminase 1	1.601	0.00406	Cytoplasm	enzyme
BZW2	basic leucine zipper and W2 domains 2	2.819	1.1e-07	Cytoplasm	translation regulator
C1orf198	chromosome 1 open reading frame 198	2.29	3.26e-09	Cytoplasm	other
C2CD5	C2 calcium dependent domain containing 5	2.146	6.44e-09	Cytoplasm	other
CACYBP	calcyclin binding protein	1.249	0.00786	Nucleus	other
CD47	CD47 molecule	2.091	8.9e-06	Plasma Membrane	transmembrane receptor	6MW3211,ALX148,anti-CD47 monoclonal antibody,AO-176,BAT7104,CC-90002,CPO107,DSP107,gentulizumab,HX009,IBI322,IMC-002,IMM0306,IMM2902,lemzoparlimab,letaplimab,magrolimab,MIL95,NI-1801,PF-07257876,recombinant fusion protein IMM01,SGN-CD47M,SL-172154,STI-6643,TG-1801,TTI-621,TTI-622,VT1021,ZL-1201
CENPV	centromere protein V	1.285	0.0092	Nucleus	other
CKAP5	cytoskeleton associated protein 5	1.66	3.4e-05	Nucleus	transcription regulator
CKB	creatine kinase B	2.342	9.61e-08	Cytoplasm	kinase
CLASP1	cytoplasmic linker associated protein 1	2.182	1.08e-10	Cytoplasm	other
CMAS	cytidine monophosphate N-acetylneuraminic acid synthetase	1.927	8.79e-06	Nucleus	enzyme
CNOT3	CCR4-NOT transcription complex subunit 3	1.018	0.00122	Cytoplasm	other
CNTFR	ciliary neurotrophic factor receptor	2.714	5.15e-06	Plasma Membrane	transmembrane receptor
CNTN2	contactin 2	3.595	3.64e-11	Plasma Membrane	other
CRABP1	cellular retinoic acid binding protein 1	4.508	1.4e-13	Cytoplasm	transporter
CRB2	crumbs cell polarity complex component 2	2.463	0.000783	Extracellular Space	other
CTPS1	CTP synthase 1	1.866	4.06e-06	Nucleus	enzyme	cytidine triphosphate synthetase inhibitor
CYFIP2	cytoplasmic FMR1 interacting protein 2	3.193	2.6e-10	Cytoplasm	other
DCAF7	DDB1 and CUL4 associated factor 7	1.501	0.000137	Cytoplasm	other
DDX42	DEAD-box helicase 42	1.041	0.00878	Cytoplasm	enzyme
DHX30	DExH-box helicase 30	1.039	0.000863	Nucleus	enzyme
DNAJA1	DnaJ heat shock protein family (Hsp40) member A1	1.228	2.1e-05	Nucleus	other
DNAJC7	DnaJ heat shock protein family (Hsp40) member C7	1.048	1.29e-06	Cytoplasm	other
DPYS	dihydropyrimidinase	2.519	3.21e-07	Cytoplasm	enzyme
DPYSL5	dihydropyrimidinase like 5	4.342	2.67e-10	Cytoplasm	enzyme
DRG1	developmentally regulated GTP binding protein 1	1.337	7.47e-06	Cytoplasm	enzyme
EEF1B2	eukaryotic translation elongation factor 1 beta 2	1.278	0.00118	Cytoplasm	translation regulator
EIF3CL	eukaryotic translation initiation factor 3 subunit C like	1.005	0.000635	Other	other
EIF3H	eukaryotic translation initiation factor 3 subunit H	1.321	8.84e-05	Cytoplasm	enzyme
EIF4ENIF1	eukaryotic translation initiation factor 4E nuclear import factor 1	1.259	0.00101	Cytoplasm	translation regulator
EIF4G2	eukaryotic translation initiation factor 4 gamma 2	1.96	2.66e-10	Cytoplasm	translation regulator
EIF5	eukaryotic translation initiation factor 5	1.411	5.62e-07	Cytoplasm	translation regulator
EIF5B	eukaryotic translation initiation factor 5B	1.545	0.0012	Cytoplasm	translation regulator
EML1	EMAP like 1	1.023	0.0419	Cytoplasm	other
ENPP2	ectonucleotide pyrophosphatase/phosphodiesterase 2	2.66	0.0108	Plasma Membrane	enzyme	VPC8a202
EPPK1	epiplakin 1	1.152	0.0296	Cytoplasm	other
ERLIN2	ER lipid raft associated 2	1.065	0.0339	Cytoplasm	other
FAHD2A	fumarylacetoacetate hydrolase domain containing 2A	1.022	0.00132	Other	enzyme
FAM98A	family with sequence similarity 98 member A	1.337	0.0109	Cytoplasm	enzyme
FASN	fatty acid synthase	1.202	3.84e-05	Cytoplasm	enzyme	3-V bioscience-2640,acarbose/orlistat,cerulenin,orlistat,TVB-2640
FBLN1	fibulin 1	1.118	0.0118	Extracellular Space	other
FDFT1	farnesyl-diphosphate farnesyltransferase 1	1.694	0.00104	Cytoplasm	enzyme	lapaquistat,zoledronic acid
FLII	FLII actin remodeling protein	1.327	0.000728	Nucleus	other
GFPT1	glutamine--fructose-6-phosphate transaminase 1	2.658	6.42e-06	Cytoplasm	enzyme
GLDC	glycine decarboxylase	2.372	1.7e-05	Cytoplasm	enzyme
GLS	glutaminase	2.639	0.00274	Cytoplasm	enzyme	telaglenastat
GSDME	gasdermin E	2.055	9.62e-05	Plasma Membrane	transporter
HACD3	3-hydroxyacyl-CoA dehydratase 3	1.224	7.42e-05	Cytoplasm	enzyme
HMGA1	high mobility group AT-hook 1	1.178	3.73e-05	Nucleus	transcription regulator
HNRNPAB	heterogeneous nuclear ribonucleoprotein A/B	1.171	0.00269	Nucleus	enzyme
HNRNPLL	heterogeneous nuclear ribonucleoprotein L like	1.046	0.000405	Plasma Membrane	other
HSDL1	hydroxysteroid dehydrogenase like 1	2.332	6.88e-06	Cytoplasm	enzyme
HSPH1	heat shock protein family H (Hsp110) member 1	1.164	2.75e-06	Cytoplasm	other
HTATSF1	HIV-1 Tat specific factor 1	1.702	0.000112	Nucleus	transcription regulator
IDH1	isocitrate dehydrogenase (NADP(+)) 1	2.274	6.11e-10	Cytoplasm	enzyme	BAY1436032,DS-1001,HMPL-306,IDH1 inhibitor,IDH305,ivosidenib,KY100001,LY3410738,olutasidenib
IFT27	intraflagellar transport 27	1.126	5.7e-05	Extracellular Space	enzyme
IGF2BP1	insulin like growth factor 2 mRNA binding protein 1	3.226	8.89e-07	Cytoplasm	translation regulator
IGF2BP2	insulin like growth factor 2 mRNA binding protein 2	4.202	1.6e-07	Cytoplasm	translation regulator
IGF2BP3	insulin like growth factor 2 mRNA binding protein 3	2.1	4.69e-07	Cytoplasm	translation regulator
IGFBP2	insulin like growth factor binding protein 2	2.66	0.000849	Extracellular Space	other
IPO9	importin 9	1.183	0.00173	Nucleus	other
IQGAP2	IQ motif containing GTPase activating protein 2	1.523	5.11e-05	Cytoplasm	other
ITSN1	intersectin 1	2.542	3.75e-10	Cytoplasm	other
JAGN1	jagunal homolog 1	1.238	0.00878	Cytoplasm	other
KIDINS220	kinase D interacting substrate 220	3.323	1.43e-10	Nucleus	transcription regulator
KIF21A	kinesin family member 21A	3.725	2.02e-10	Cytoplasm	other
KLC4	kinesin light chain 4	1.204	5.13e-05	Other	other
KPNA2	karyopherin subunit alpha 2	1.571	2.63e-06	Nucleus	other
LBR	lamin B receptor	1.856	0.000107	Nucleus	enzyme
LIN28A	lin-28 homolog A	2.244	0.00134	Cytoplasm	other
LLGL1	LLGL scribble cell polarity complex component 1	1.683	9.29e-09	Cytoplasm	other
LRIG1	leucine rich repeats and immunoglobulin like domains 1	1.478	0.00252	Extracellular Space	other
LRRC40	leucine rich repeat containing 40	1.4	0.000325	Nucleus	other
LZTFL1	leucine zipper transcription factor like 1	1.103	0.00022	Cytoplasm	other
MAP2K4	mitogen-activated protein kinase kinase 4	1.369	0.003	Cytoplasm	kinase	binimetinib/cetuximab/encorafenib,binimetinib/encorafenib,binimetinib/encorafenib/panitumumab,cetuximab/encorafenib,encorafenib,encorafenib/panitumumab,NUCC-201167,NUCC-202360,NUCC-226297
MAP2K6	mitogen-activated protein kinase kinase 6	1.133	0.00195	Cytoplasm	kinase
MAP7D1	MAP7 domain containing 1	3.105	1.16e-07	Cytoplasm	other
MARS1	methionyl-tRNA synthetase 1	1.415	3.21e-07	Cytoplasm	enzyme
MCM5	minichromosome maintenance complex component 5	1.284	0.00853	Nucleus	enzyme
MOGS	mannosyl-oligosaccharide glucosidase	1.54	0.000675	Cytoplasm	enzyme
MSH6	mutS homolog 6	1.648	0.000194	Nucleus	enzyme
NAP1L1	nucleosome assembly protein 1 like 1	1.233	0.000175	Nucleus	other
NAV1	neuron navigator 1	2.591	4.77e-05	Other	enzyme
NCKAP1	NCK associated protein 1	2.197	2.18e-06	Plasma Membrane	other
NCOA5	nuclear receptor coactivator 5	1.155	0.000686	Nucleus	other
NES	nestin	3.012	1.84e-12	Extracellular Space	other
NIPSNAP1	nipsnap homolog 1	1.209	0.00808	Cytoplasm	enzyme
NR2F1	nuclear receptor subfamily 2 group F member 1	1.221	0.00603	Nucleus	ligand-dependent nuclear receptor
NRGN	neurogranin	1.624	0.00299	Cytoplasm	other
OSBPL8	oxysterol binding protein like 8	1.141	0.0412	Plasma Membrane	transporter
PABPC4	poly(A) binding protein cytoplasmic 4	1.334	0.000104	Cytoplasm	translation regulator
PAICS	phosphoribosylaminoimidazole carboxylase and phosphoribosylaminoimidazolesuccinocarboxamide synthase	1.053	0.00013	Cytoplasm	enzyme
PGD	phosphogluconate dehydrogenase	1.144	8.93e-07	Cytoplasm	enzyme
PIN4	peptidylprolyl cis/trans isomerase, NIMA-interacting 4	1.463	0.00424	Nucleus	enzyme
PPID	peptidylprolyl isomerase D	1.505	2.5e-05	Cytoplasm	enzyme
PPIL1	peptidylprolyl isomerase like 1	1.496	2.69e-05	Plasma Membrane	enzyme
PPP1R12A	protein phosphatase 1 regulatory subunit 12A	1.992	3.54e-06	Cytoplasm	phosphatase
PPP2R5E	protein phosphatase 2 regulatory subunit B'epsilon	1.437	0.000123	Cytoplasm	phosphatase
PRRC2A	proline rich coiled-coil 2A	1.94	4.02e-05	Cytoplasm	other
PSMC3	proteasome 26S subunit, ATPase 3	1.291	0.000822	Nucleus	enzyme
PSMC4	proteasome 26S subunit, ATPase 4	1.037	2.87e-06	Nucleus	peptidase
PSMC5	proteasome 26S subunit, ATPase 5	1.32	5.21e-08	Nucleus	transcription regulator
PSMC6	proteasome 26S subunit, ATPase 6	1.07	0.000275	Nucleus	peptidase
PSMD1	proteasome 26S subunit, non-ATPase 1	1.216	0.000149	Cytoplasm	other	bortezomib,bortezomib/cladribine/rituximab,bortezomib/dexamethasone,bortezomib/dexamethasone/doxorubicin,bortezomib/dexamethasone/lenalidomide,bortezomib/dexamethasone/pomalidomide,bortezomib/dexamethasone/rituximab,bortezomib/dexamethasone/thalidomide,bortezomib/doxorubicin,bortezomib/fulvestrant,bortezomib/lenalidomide,bortezomib/paclitaxel,bortezomib/prednisone,bortezomib/rituximab,bortezomib/…
PSMD12	proteasome 26S subunit, non-ATPase 12	1.475	8.59e-06	Cytoplasm	other
PSMD14	proteasome 26S subunit, non-ATPase 14	1.158	0.000107	Cytoplasm	peptidase
PSMD2	proteasome 26S subunit ubiquitin receptor, non-ATPase 2	1.021	2.51e-08	Cytoplasm	other	bortezomib,bortezomib/cladribine/rituximab,bortezomib/dexamethasone,bortezomib/dexamethasone/doxorubicin,bortezomib/dexamethasone/lenalidomide,bortezomib/dexamethasone/pomalidomide,bortezomib/dexamethasone/rituximab,bortezomib/dexamethasone/thalidomide,bortezomib/doxorubicin,bortezomib/fulvestrant,bortezomib/lenalidomide,bortezomib/paclitaxel,bortezomib/prednisone,bortezomib/rituximab,bortezomib/…
PSMD3	proteasome 26S subunit, non-ATPase 3	1.53	9.64e-07	Cytoplasm	other
PSMD6	proteasome 26S subunit, non-ATPase 6	1.793	2.04e-08	Cytoplasm	enzyme
PTBP2	polypyrimidine tract binding protein 2	2.453	5.96e-06	Nucleus	other
PTPN1	protein tyrosine phosphatase non-receptor type 1	1.464	2.14e-06	Cytoplasm	phosphatase	protein tyrosine phosphatase 1B inhibitor,trodusquemine
PTX3	pentraxin 3	2.808	0.00133	Extracellular Space	other
QKI	QKI, KH domain containing RNA binding	1.241	0.00782	Nucleus	other
RAB3GAP2	RAB3 GTPase activating non-catalytic protein subunit 2	1.026	0.00455	Cytoplasm	enzyme
RABEP1	rabaptin, RAB GTPase binding effector protein 1	2.892	1.91e-08	Cytoplasm	transporter
RANBP1	RAN binding protein 1	1.152	1.87e-05	Nucleus	other
RBP1	retinol binding protein 1	2.094	0.00336	Extracellular Space	transporter
RFC5	replication factor C subunit 5	1.401	0.0113	Nucleus	enzyme
RNF214	ring finger protein 214	1.238	0.000189	Other	other
RPL13A	ribosomal protein L13a	1.045	0.00315	Cytoplasm	other
RPL35	ribosomal protein L35	1.046	0.00029	Cytoplasm	other
RPL9	ribosomal protein L9	1.077	0.0123	Nucleus	other
SCRIB	scribble planar cell polarity protein	1.107	6.98e-05	Cytoplasm	other
SH3PXD2B	SH3 and PX domains 2B	2.087	0.000187	Cytoplasm	other
SLC2A1	solute carrier family 2 member 1	1.756	0.0026	Plasma Membrane	transporter	alogliptin/INS/metformin,alogliptin/metformin,alogliptin/metformin/pioglitazone,BAY-876,canagliflozin/metformin,canakinumab/metformin,canakinumab/metformin/sulfonylurea,dapagliflozin/INS/metformin,dapagliflozin/metformin,dapagliflozin/metformin/saxagliptin,empagliflozin/linagliptin/metformin,empagliflozin/metformin,ertugliflozin/metformin,exenatide/INS/metformin,exenatide/INS/metformin/pioglitazo…
SMARCA4	SWI/SNF related, matrix associated, actin dependent regulator of chromatin, subfamily a, member 4	1.167	6.02e-05	Nucleus	transcription regulator	FHD-286
SMC3	structural maintenance of chromosomes 3	1.103	3.3e-05	Nucleus	other
SMS	spermine synthase	1.213	0.00418	Cytoplasm	enzyme	(±)-2-hydroxyoleic acid
SNW1	SNW domain containing 1	1.139	0.00703	Nucleus	transcription regulator
SPTBN2	spectrin beta, non-erythrocytic 2	2.754	4.07e-08	Cytoplasm	other
SRGAP3	SLIT-ROBO Rho GTPase activating protein 3	2.849	7.94e-06	Cytoplasm	other
SRP72	signal recognition particle 72	1.05	0.000305	Nucleus	kinase
STAU2	staufen double-stranded RNA binding protein 2	1.562	1.28e-06	Cytoplasm	other
STIP1	stress induced phosphoprotein 1	1.019	1.44e-07	Cytoplasm	other	lavendustin C
STRAP	serine/threonine kinase receptor associated protein	1.048	4.14e-08	Plasma Membrane	other
SUPT6H	SPT6 homolog, histone chaperone and transcription elongation factor	1.267	0.0106	Nucleus	transcription regulator
TBCD	tubulin folding cofactor D	1.177	0.000255	Cytoplasm	other
TMEM33	transmembrane protein 33	1.028	0.00655	Cytoplasm	other
TNKS1BP1	tankyrase 1 binding protein 1	1.567	5.68e-08	Nucleus	other
TRIM2	tripartite motif containing 2	3.607	9.97e-13	Cytoplasm	enzyme
TRIM4	tripartite motif containing 4	1.188	0.000146	Cytoplasm	enzyme
TUBA1C	tubulin alpha 1c	2.651	0.00037	Cytoplasm	other	6-mercaptopurine/vincristine,bevacizumab/docetaxel,bevacizumab/docetaxel/prednisone/thalidomide/zoledronic acid,bevacizumab/paclitaxel,bevacizumab/paclitaxel/pemetrexed,bevacizumab/paclitaxel/topotecan,capecitabine/docetaxel,capecitabine/docetaxel/gemcitabine,capecitabine/docetaxel/oxaliplatin/trastuzumab,cevipabulin,colchicine,colchicine/probenecid,cyclophosphamide/daunorubicin/imatinib/predniso…
UBE2L3	ubiquitin conjugating enzyme E2 L3	1.305	0.000109	Nucleus	enzyme
UGGT1	UDP-glucose glycoprotein glucosyltransferase 1	1.403	0.000129	Cytoplasm	enzyme
UPF3B	UPF3B regulator of nonsense mediated mRNA decay	1.672	0.000269	Nucleus	transporter
USP10	ubiquitin specific peptidase 10	1.301	3.17e-05	Cytoplasm	peptidase
USP11	ubiquitin specific peptidase 11	1.051	0.000417	Nucleus	peptidase
USP24	ubiquitin specific peptidase 24	1.925	0.000914	Nucleus	peptidase
XPO5	exportin 5	1.328	0.0205	Nucleus	other
ZC2HC1A	zinc finger C2HC-type containing 1A	4.507	1.53e-09	Other	other
ZC3HAV1L	zinc finger CCCH-type containing, antiviral 1 like	1.435	0.0171	Cytoplasm	other

## Sheet: B Up in EBLMEPL_specific
Symbol	Entrez Gene Name	log2fc EBL/MEPL vs. ATRT&MB	pvalue EBL/MEPL vs. ATRT&MB	Location	Type(s)	Drug(s)
AARS2	alanyl-tRNA synthetase 2, mitochondrial	1.704	0.00904	Cytoplasm	enzyme
AASS	aminoadipate-semialdehyde synthase	1.942	0.000443	Cytoplasm	enzyme
ABCF2	ATP binding cassette subfamily F member 2	1.134	0.0259	Cytoplasm	transporter
ACSL1	acyl-CoA synthetase long chain family member 1	1.71	0.00197	Cytoplasm	enzyme
AGFG1	ArfGAP with FG repeats 1	1.647	2.07e-07	Nucleus	other
AHCY	adenosylhomocysteinase	1.127	0.00372	Cytoplasm	enzyme	3-deazaaristeromycin,3-deazaneplanocin,6'-C-methylneplanocin A,9-(2',3'-dihydroxycyclopent-4'-enyl)adenine,cyanovirin-N,neplanocin A
AIMP2	aminoacyl tRNA synthetase complex interacting multifunctional protein 2	1.077	0.0169	Plasma Membrane	other
ALDH18A1	aldehyde dehydrogenase 18 family member A1	1.326	0.00957	Cytoplasm	kinase
ALPL	alkaline phosphatase, biomineralization associated	2.075	0.000131	Plasma Membrane	phosphatase	zinc sulfate
ANP32E	acidic nuclear phosphoprotein 32 family member E	1.044	0.0202	Nucleus	other
AQR	aquarius intron-binding spliceosomal factor	1.556	7.08e-05	Nucleus	enzyme
ARL2	ADP ribosylation factor like GTPase 2	2.217	8.64e-06	Cytoplasm	enzyme
AS3MT	arsenite methyltransferase	1.272	0.00725	Cytoplasm	enzyme
ASPSCR1	ASPSCR1 tether for SLC2A4, UBX domain containing	1.453	0.0087	Cytoplasm	other
ATRX	ATRX chromatin remodeler	1.257	0.000452	Nucleus	transcription regulator
ATXN2L	ataxin 2 like	1.088	0.0129	Nucleus	other
AURKB	aurora kinase B	2.531	0.000239	Nucleus	kinase	AL8326,AMG 900,AT-9283,barasertib,BI 811283,chiauranib,CYC 116,danusertib,GSK1070916,ilorasertib,JNJ-7706621,SKI-G-801,SNS 314,TAK-901,tozasertib,TT-00420,TTP607,XMD16-144,ZM-447439
BAIAP2	BAR/IMD domain containing adaptor protein 2	1.737	0.00311	Plasma Membrane	kinase
BANF1	BAF nuclear assembly factor 1	1.369	0.0127	Nucleus	other
BAZ1B	bromodomain adjacent to zinc finger domain 1B	2.523	3.78e-06	Nucleus	transcription regulator
BCLAF1	BCL2 associated transcription factor 1	1.176	0.00655	Nucleus	transcription regulator
BPTF	bromodomain PHD finger transcription factor	1.57	0.004	Nucleus	transcription regulator
BRAT1	BRCA1 associated ATM activator 1	1.164	0.0387	Nucleus	other
BRD1	bromodomain containing 1	1.575	0.0252	Nucleus	transcription regulator
BRD3	bromodomain containing 3	1.549	0.00138	Nucleus	kinase	BI 894999,JAB-8263
BRIX1	biogenesis of ribosomes BRX1	2.222	0.00198	Nucleus	other
C7orf50	chromosome 7 open reading frame 50	1.542	5.41e-06	Other	other
CA8	carbonic anhydrase 8	1.802	0.0309	Cytoplasm	enzyme
CARM1	coactivator associated arginine methyltransferase 1	1.447	0.00671	Nucleus	transcription regulator
CBX5	chromobox 5	1.791	0.000106	Nucleus	transcription regulator
CBX8	chromobox 8	1.123	0.00508	Nucleus	other
CCAR2	cell cycle and apoptosis regulator 2	1.116	0.00524	Cytoplasm	peptidase
CCDC22	coiled-coil domain containing 22	1.54	0.00201	Cytoplasm	other
CD2BP2	CD2 cytoplasmic tail binding protein 2	1.247	0.0073	Cytoplasm	other
CDC5L	cell division cycle 5 like	1.872	1.25e-07	Nucleus	transcription regulator
CDC73	cell division cycle 73	1.237	0.0026	Nucleus	other
CDK1	cyclin dependent kinase 1	1.861	0.000575	Nucleus	kinase	(2S)-2-{[9-(propan-2-yl)-6-({[4-(pyridin-2-yl)phenyl]methyl}amino)-9H-purin-2-yl]amino}butan-1-ol,AG 024322,aloisine A,alvocidib,aminopurvalanol A,avotaciclib,AZD5438,BAI,CGP 74514A,dinaciclib,JNJ-7706621,milciclib,NU-6027,NU6102,riviciclib,RO-4584820,roniciclib,staurosporine,terameprocol,zotiraciclib
CDK2	cyclin dependent kinase 2	2.588	9.65e-05	Nucleus	kinase	(2S)-2-{[9-(propan-2-yl)-6-({[4-(pyridin-2-yl)phenyl]methyl}amino)-9H-purin-2-yl]amino}butan-1-ol,AG 024322,aloisine A,alvocidib,AZD5438,BAI,BLU-222,BMS-387032,CaM kinase II inhibitor,CVT-2454,CVT-313,CYC065,dinaciclib,FN-1501,JNJ-7706621,milciclib,NCB-0846,NU-6027,NU6102,NU6140,NUV-422,olomoucine II,PF-07104091,RGT-419B,RO-4584820,roniciclib,roscovitine,SU 9516,zotiraciclib
CDK9	cyclin dependent kinase 9	1.022	0.0162	Nucleus	kinase	(2S)-2-{[9-(propan-2-yl)-6-({[4-(pyridin-2-yl)phenyl]methyl}amino)-9H-purin-2-yl]amino}butan-1-ol,alvocidib,AZ5576,AZD4573,AZD5438,BAY1251152,BMS-387032,BTX-A51,CDK9 inhibitor,CYC065,dinaciclib,GFH009,iCDK9,KB-0742,LDC067,NVP-2,olomoucine II,PHA-767491,PRT2527,riviciclib,roniciclib,roscovitine,SM1-71,zotiraciclib
CFAP20	cilia and flagella associated protein 20	1.28	0.00314	Cytoplasm	other
CFDP1	craniofacial development protein 1	1.619	5.72e-05	Extracellular Space	other
CHAF1B	chromatin assembly factor 1 subunit B	2.382	0.00309	Nucleus	other
CHAMP1	chromosome alignment maintaining phosphoprotein 1	1.276	0.00123	Nucleus	other
CHD4	chromodomain helicase DNA binding protein 4	2.123	1.73e-11	Nucleus	enzyme
CHERP	calcium homeostasis endoplasmic reticulum protein	1.304	8.42e-09	Cytoplasm	other
CHST14	carbohydrate sulfotransferase 14	1.527	0.00306	Cytoplasm	enzyme
CHTOP	chromatin target of PRMT1	1.453	0.00805	Nucleus	other
CLN6	CLN6 transmembrane ER protein	2.043	5.67e-05	Cytoplasm	other
CNBP	CCHC-type zinc finger nucleic acid binding protein	1.906	0.00463	Nucleus	transcription regulator
CNN2	calponin 2	1.03	0.0253	Cytoplasm	other
CNOT1	CCR4-NOT transcription complex subunit 1	1.434	5.3e-05	Cytoplasm	enzyme
CNOT11	CCR4-NOT transcription complex subunit 11	1.735	0.00298	Cytoplasm	other
COL18A1	collagen type XVIII alpha 1 chain	1.478	0.0023	Extracellular Space	other	collagenase
COL2A1	collagen type II alpha 1 chain	3.537	0.00071	Extracellular Space	other	collagenase
COPG2	COPI coat complex subunit gamma 2	1.247	0.00329	Cytoplasm	transporter
CPSF1	cleavage and polyadenylation specific factor 1	1.675	0.000608	Nucleus	other
CPSF3	cleavage and polyadenylation specific factor 3	2.039	0.0411	Nucleus	enzyme
CPSF7	cleavage and polyadenylation specific factor 7	1.182	0.00115	Nucleus	other
CRABP2	cellular retinoic acid binding protein 2	2.857	0.00704	Cytoplasm	transporter
CSE1L	chromosome segregation 1 like	1.136	0.0183	Nucleus	transporter
CSNK2A2	casein kinase 2 alpha 2	1.37	0.0331	Cytoplasm	kinase
CSRP2	cysteine and glycine rich protein 2	1.955	0.000156	Nucleus	other
CSTF1	cleavage stimulation factor subunit 1	1.308	3.4e-05	Nucleus	other
CSTF2T	cleavage stimulation factor subunit 2 tau variant	2.074	0.0289	Nucleus	other
CSTF3	cleavage stimulation factor subunit 3	1.362	0.0014	Nucleus	other
CTBP2	C-terminal binding protein 2	2.217	9.72e-13	Nucleus	transcription regulator
CTNNBL1	catenin beta like 1	1.722	0.000815	Nucleus	other
CTR9	CTR9 homolog, Paf1/RNA polymerase II complex component	1.292	9.31e-06	Nucleus	other
CUL1	cullin 1	1.163	0.00122	Nucleus	enzyme
CUL4A	cullin 4A	1.752	0.00966	Nucleus	enzyme
CWC22	CWC22 spliceosome associated protein homolog	1.57	4.21e-05	Nucleus	other
CXXC1	CXXC finger protein 1	1.027	0.0268	Nucleus	transcription regulator
DAD1	defender against cell death 1	1.054	0.0433	Cytoplasm	other
DCAKD	dephospho-CoA kinase domain containing	1.646	0.000672	Cytoplasm	other
DDX17	DEAD-box helicase 17	1.246	7.75e-07	Nucleus	enzyme
DDX18	DEAD-box helicase 18	3.332	0.000211	Nucleus	enzyme
DDX20	DEAD-box helicase 20	1.651	2.36e-07	Nucleus	transcription regulator
DDX21	DExD-box helicase 21	1.771	0.00525	Nucleus	enzyme
DDX23	DEAD-box helicase 23	1.485	2.88e-05	Nucleus	enzyme
DDX24	DEAD-box helicase 24	2.795	0.000251	Nucleus	enzyme
DDX27	DEAD-box helicase 27	1.381	0.00575	Nucleus	enzyme
DDX39B	DExD-box helicase 39B	1.054	4.78e-05	Nucleus	enzyme
DDX3X	DEAD-box helicase 3 X-linked	1.022	0.0071	Cytoplasm	enzyme
DDX46	DEAD-box helicase 46	1.971	7.22e-05	Nucleus	enzyme
DDX5	DEAD-box helicase 5	1.815	0.00163	Nucleus	enzyme
DDX6	DEAD-box helicase 6	1.325	0.00014	Nucleus	enzyme
DEK	DEK proto-oncogene	1.571	0.00233	Nucleus	transcription regulator
DHX15	DEAH-box helicase 15	1.123	1.63e-06	Nucleus	enzyme
DHX9	DExH-box helicase 9	1.38	6.17e-08	Nucleus	enzyme
DNAAF5	dynein axonemal assembly factor 5	1.982	0.0283	Cytoplasm	other
DNAJC10	DnaJ heat shock protein family (Hsp40) member C10	1.875	5.48e-06	Cytoplasm	enzyme
DNAJC9	DnaJ heat shock protein family (Hsp40) member C9	1.227	0.00171	Nucleus	other
DNMT1	DNA methyltransferase 1	2.961	0.00196	Nucleus	enzyme	4'-thio-2'-deoxycytidine,5-azacytidine,5-azacytidine/cytarabine/decitabine,5-azacytidine/decitabine,5-azacytidine/lenalidomide,5-azacytidine/sorafenib,cladribine/cytarabine/decitabine,decitabine,decitabine/imatinib,decitabine/sorafenib,fluorocyclopentenylcytosine,MG 98,NTX-301
DNTTIP2	deoxynucleotidyltransferase terminal interacting protein 2	2.438	0.000286	Nucleus	other
DPM1	dolichyl-phosphate mannosyltransferase subunit 1, catalytic	1.252	0.0382	Cytoplasm	enzyme
DPP7	dipeptidyl peptidase 7	1.144	0.0027	Cytoplasm	peptidase
DRG2	developmentally regulated GTP binding protein 2	1.459	0.000344	Cytoplasm	enzyme
DVL2	dishevelled segment polarity protein 2	1.345	0.000202	Cytoplasm	other
EBNA1BP2	EBNA1 binding protein 2	1.35	0.0487	Nucleus	other
EBP	EBP cholestenol delta-isomerase	1.32	0.00662	Cytoplasm	enzyme	DSP-0390,SR 31747
EEF2	eukaryotic translation elongation factor 2	1.067	0.0048	Cytoplasm	translation regulator	MDNA55,tagraxofusp
EFTUD2	elongation factor Tu GTP binding domain containing 2	1.7	1.42e-06	Nucleus	enzyme
EHMT1	euchromatic histone lysine methyltransferase 1	1.724	0.00032	Nucleus	transcription regulator
EIF3A	eukaryotic translation initiation factor 3 subunit A	1.33	0.000259	Cytoplasm	translation regulator
EIF3B	eukaryotic translation initiation factor 3 subunit B	1.391	0.0035	Cytoplasm	translation regulator
EIF3D	eukaryotic translation initiation factor 3 subunit D	1.462	0.00338	Cytoplasm	translation regulator
EIF3E	eukaryotic translation initiation factor 3 subunit E	1.362	4.57e-05	Cytoplasm	translation regulator
EIF3L	eukaryotic translation initiation factor 3 subunit L	1.049	0.00117	Cytoplasm	translation regulator
EIF3M	eukaryotic translation initiation factor 3 subunit M	1.613	0.0148	Cytoplasm	translation regulator
EIF4A1	eukaryotic translation initiation factor 4A1	1.08	0.00338	Cytoplasm	translation regulator
EIF4A3	eukaryotic translation initiation factor 4A3	1.539	1.85e-06	Nucleus	enzyme
EIF4G1	eukaryotic translation initiation factor 4 gamma 1	1.015	0.00235	Cytoplasm	translation regulator
EPRS1	glutamyl-prolyl-tRNA synthetase 1	1.064	0.00267	Cytoplasm	enzyme
ESYT1	extended synaptotagmin 1	1.568	0.000333	Cytoplasm	transporter
ETF1	eukaryotic translation termination factor 1	1.057	0.0115	Cytoplasm	translation regulator
EXOSC1	exosome component 1	1.185	0.000934	Nucleus	enzyme
EXOSC10	exosome component 10	2.074	0.00176	Nucleus	kinase
EXOSC4	exosome component 4	1.09	0.00959	Nucleus	enzyme
FADS2	fatty acid desaturase 2	1.224	0.0105	Plasma Membrane	enzyme
FAM98B	family with sequence similarity 98 member B	1.024	0.00052	Nucleus	enzyme
FAT4	FAT atypical cadherin 4	2.429	0.017	Cytoplasm	other
FBL	fibrillarin	1.523	0.0134	Nucleus	enzyme
FBN2	fibrillin 2	2.693	0.000207	Extracellular Space	other
FEN1	flap structure-specific endonuclease 1	1.819	3.13e-05	Nucleus	enzyme
FIP1L1	factor interacting with PAPOLA and CPSF1	1.166	0.000579	Nucleus	other
FKBP8	FKBP prolyl isomerase 8	1.734	3.56e-05	Cytoplasm	other
FUBP3	far upstream element binding protein 3	1.312	0.0414	Nucleus	transcription regulator
FXR1	FMR1 autosomal homolog 1	1.1	0.00109	Cytoplasm	other
G3BP1	G3BP stress granule assembly factor 1	1.233	0.0235	Nucleus	enzyme
GATAD2A	GATA zinc finger domain containing 2A	3.022	2.51e-06	Nucleus	transcription regulator
GCN1	GCN1 activator of EIF2AK4	1.13	0.000131	Cytoplasm	translation regulator
GEMIN5	gem nuclear organelle associated protein 5	1.68	0.000936	Nucleus	other
GINS4	GINS complex subunit 4	2.378	0.000778	Nucleus	other
GLRX5	glutaredoxin 5	1.083	0.0132	Cytoplasm	other
GLYR1	glyoxylate reductase 1 homolog	2.022	0.00614	Nucleus	other
GMPS	guanine monophosphate synthase	1.646	8.72e-07	Nucleus	enzyme	glutamine amidotransferase inhibitor
GNL3	G protein nucleolar 3	2.598	0.0278	Nucleus	other
GOT2	glutamic-oxaloacetic transaminase 2	1.059	0.00237	Cytoplasm	enzyme
GTF2F1	general transcription factor IIF subunit 1	1.345	6.69e-06	Nucleus	transcription regulator
GTF2F2	general transcription factor IIF subunit 2	1.463	0.000254	Nucleus	transcription regulator
GTF2I	general transcription factor IIi	1.605	8.81e-07	Nucleus	transcription regulator
GTF3C1	general transcription factor IIIC subunit 1	1.695	0.00573	Nucleus	transcription regulator
GTF3C4	general transcription factor IIIC subunit 4	1.921	1.15e-06	Nucleus	transcription regulator
GTF3C5	general transcription factor IIIC subunit 5	1.932	9e-06	Nucleus	transcription regulator
GTPBP4	GTP binding protein 4	1.04	0.00274	Nucleus	enzyme
H1-0	H1.0 linker histone	1.711	0.00826	Nucleus	other
H1-10	H1.10 linker histone	2.326	1.14e-06	Nucleus	other
H1-2	H1.2 linker histone, cluster member	1.279	1.46e-05	Nucleus	other
H1-3	H1.3 linker histone, cluster member	1.71	0.000241	Nucleus	other
H1-5	H1.5 linker histone, cluster member	1.553	0.00512	Nucleus	other
H2AC18/H2AC19	H2A clustered histone 18	1.201	0.00146	Nucleus	other
H2AC21	H2A clustered histone 21	1.62	0.00421	Nucleus	other
H2AZ2	H2A.Z variant histone 2	1.427	0.0026	Nucleus	other
H2BC1	H2B clustered histone 1	2.125	3.24e-05	Nucleus	other
H2BC18	H2B clustered histone 18	1.183	1.65e-06	Nucleus	other
H2BC26	H2B clustered histone 26	1.338	9.97e-05	Nucleus	other
H3-7	H3.7 histone (putative)	1.308	0.000201	Nucleus	other
H3C1	H3 clustered histone 1	1.514	0.000195	Nucleus	other
H4C1	H4 clustered histone 1	1.49	8.5e-05	Nucleus	other
HAT1	histone acetyltransferase 1	2.809	5.29e-05	Nucleus	enzyme
HDAC2	histone deacetylase 2	1.416	0.000626	Nucleus	transcription regulator	belinostat,bortezomib/vorinostat,chidamide,domatinostat,HG146,histone deacetylase class II inhibitors,pyroxamide,theophylline,trametinib/vorinostat,tributyrin,vorinostat
HDAC4	histone deacetylase 4	1.222	0.0115	Nucleus	transcription regulator	belinostat,OKI-179,pyroxamide,tributyrin
HDHD5	haloacid dehalogenase like hydrolase domain containing 5	2.051	6.78e-05	Cytoplasm	other
HDLBP	high density lipoprotein binding protein	1.399	0.00196	Nucleus	transporter
HELLS	helicase, lymphoid specific	3.999	4.55e-05	Nucleus	enzyme
HMGA2	high mobility group AT-hook 2	3.313	0.0213	Nucleus	enzyme
HMGB2	high mobility group box 2	1.208	0.000142	Nucleus	transcription regulator
HMGB3	high mobility group box 3	1.134	0.000214	Nucleus	other
HNRNPA0	heterogeneous nuclear ribonucleoprotein A0	1.384	0.000192	Nucleus	other
HNRNPA3	heterogeneous nuclear ribonucleoprotein A3	1.214	0.000586	Nucleus	other
HNRNPC	heterogeneous nuclear ribonucleoprotein C	1.219	0.00165	Nucleus	other
HNRNPCL1/HNRNPCL2	heterogeneous nuclear ribonucleoprotein C like 2	1.782	0.0154	Nucleus	other
HNRNPD	heterogeneous nuclear ribonucleoprotein D	1.256	3.13e-07	Nucleus	transcription regulator
HNRNPL	heterogeneous nuclear ribonucleoprotein L	1.2	0.000352	Nucleus	other
HNRNPM	heterogeneous nuclear ribonucleoprotein M	1.318	0.00213	Nucleus	other
HPF1	histone PARylation factor 1	1.77	0.00485	Nucleus	other
HSD17B4	hydroxysteroid 17-beta dehydrogenase 4	1.078	0.0048	Cytoplasm	enzyme
HSP90AB4P	heat shock protein 90 alpha family class B member 4, pseudogene	1.044	0.00749	Other	other
HSPD1	heat shock protein family D (Hsp60) member 1	1.287	0.00546	Cytoplasm	enzyme
IARS1	isoleucyl-tRNA synthetase 1	1.611	5.91e-05	Cytoplasm	enzyme
IGHV4-34	immunoglobulin heavy variable 4-34	1.051	0.0266	Other	other
ILKAP	ILK associated serine/threonine phosphatase	1.195	0.00115	Cytoplasm	phosphatase
IMPDH2	inosine monophosphate dehydrogenase 2	1.163	0.00526	Cytoplasm	enzyme	6-mercaptopurine/prednisone/thioguanine,cytarabine/daunorubicin/thioguanine,cytarabine/thioguanine,IFNA2B/ribavirin,imatinib/thioguanine,interferon alfacon-1/ribavirin,methylprednisolone/mycophenolate mofetil,mycophenolate mofetil,mycophenolate mofetil/prednisone,mycophenolic acid,pegintron/ribavirin,ribavirin,thioguanine,VX-944
INPP5F	inositol polyphosphate-5-phosphatase F	1.393	3.06e-06	Plasma Membrane	phosphatase
IPO4	importin 4	1.699	2.07e-05	Nucleus	transporter
IPO5	importin 5	1.811	2.94e-06	Nucleus	transporter
IPO7	importin 7	1.156	0.00066	Nucleus	transporter
ISYNA1	inositol-3-phosphate synthase 1	1.681	0.00792	Cytoplasm	enzyme
ITGA2	integrin subunit alpha 2	2.685	0.000696	Plasma Membrane	transmembrane receptor
JPT2	Jupiter microtubule associated homolog 2	1.431	0.0199	Cytoplasm	other
KARS1	lysyl-tRNA synthetase 1	1.044	0.00132	Cytoplasm	enzyme
KDM1A	lysine demethylase 1A	2.011	1.95e-07	Nucleus	enzyme	bomedemstat,CC-90011,GSK-2879552,INCB059872,JBI-802,RO7051790,seclidemstat,SYHA1807,TAS1440
KDM3B	lysine demethylase 3B	1.275	0.0104	Nucleus	enzyme
KHSRP	KH-type splicing regulatory protein	1.271	0.00689	Nucleus	enzyme
KIFBP	kinesin family binding protein	1.201	0.0434	Cytoplasm	enzyme
KNOP1	lysine rich nucleolar protein 1	1.729	0.00818	Other	other
KPNA7	karyopherin subunit alpha 7	1.975	0.0199	Nucleus	other
LACTB2	lactamase beta 2	1.774	0.0158	Cytoplasm	enzyme
LARP7	La ribonucleoprotein 7, transcriptional regulator	2.172	0.0007	Nucleus	other
LARS1	leucyl-tRNA synthetase 1	1.227	0.0039	Cytoplasm	enzyme
LAS1L	LAS1 like ribosome biogenesis factor	1.078	0.00949	Nucleus	other
LIG1	DNA ligase 1	1.837	0.000298	Nucleus	enzyme
LIG3	DNA ligase 3	1.413	0.000507	Nucleus	enzyme
LMF2	lipase maturation factor 2	1.048	0.00128	Other	other
LRPPRC	leucine rich pentatricopeptide repeat containing	1.497	9.45e-07	Cytoplasm	other
LRRC59	leucine rich repeat containing 59	1.61	4.43e-06	Cytoplasm	other
LUC7L	LUC7 like	1.819	0.000193	Nucleus	other
LUC7L3	LUC7 like 3 pre-mRNA splicing factor	1.657	0.000133	Nucleus	other
MACROH2A1	macroH2A.1 histone	1.182	0.00413	Nucleus	other
MACROH2A2	macroH2A.2 histone	1.185	0.0155	Nucleus	other
MAD2L1	mitotic arrest deficient 2 like 1	2.911	0.00194	Nucleus	other
MAGOHB	mago homolog B, exon junction complex subunit	1.14	0.0008	Nucleus	other
MAGT1	magnesium transporter 1	1.4	0.00389	Plasma Membrane	enzyme
MCM2	minichromosome maintenance complex component 2	2.559	2.44e-06	Nucleus	enzyme
MCM3	minichromosome maintenance complex component 3	2.868	1.15e-06	Nucleus	enzyme
MCM4	minichromosome maintenance complex component 4	1.814	7.61e-05	Nucleus	enzyme
MCM7	minichromosome maintenance complex component 7	2.477	1.57e-05	Nucleus	enzyme
MCMBP	minichromosome maintenance complex binding protein	2.185	0.00861	Nucleus	other
MDC1	mediator of DNA damage checkpoint 1	1.161	0.00943	Nucleus	other
MDK	midkine	1.824	0.00128	Extracellular Space	growth factor
METTL14	methyltransferase 14, N6-adenosine-methyltransferase subunit	1.042	0.0222	Nucleus	enzyme
METTL16	methyltransferase 16, N6-methyladenosine	1.099	6.87e-05	Nucleus	enzyme
MKI67	marker of proliferation Ki-67	1.955	0.00289	Nucleus	other
MMP9	matrix metallopeptidase 9	1.156	0.000641	Extracellular Space	peptidase	glucosamine,GS-5745,marimastat,MMP2 MMP9 inhibitor,prinomastat,rebimastat
MMS19	MMS19 homolog, cytosolic iron-sulfur assembly component	1.369	0.00625	Nucleus	transcription regulator
MOB1B	MOB kinase activator 1B	1.04	0.00365	Cytoplasm	other
MPDU1	mannose-P-dolichol utilization defect 1	1.043	0.0101	Cytoplasm	other
MPST	mercaptopyruvate sulfurtransferase	1.703	0.00753	Cytoplasm	enzyme
MRPL11	mitochondrial ribosomal protein L11	1.441	0.021	Cytoplasm	other
MRPL2	mitochondrial ribosomal protein L2	1.657	0.0034	Extracellular Space	other
MSH2	mutS homolog 2	2.047	0.0028	Nucleus	enzyme
MSI1	musashi RNA binding protein 1	2.255	1.85e-05	Cytoplasm	other
MSL1	MSL complex subunit 1	1.023	0.00188	Nucleus	other
MTA1	metastasis associated 1	2.041	7.46e-06	Nucleus	transcription regulator
MTA2	metastasis associated 1 family member 2	1.409	0.000574	Nucleus	transcription regulator
MYADM	myeloid associated differentiation marker	2.031	0.0244	Nucleus	other
NAA50	N-alpha-acetyltransferase 50, NatE catalytic subunit	1.353	0.0188	Cytoplasm	enzyme
NARS2	asparaginyl-tRNA synthetase 2, mitochondrial	1.468	0.0283	Cytoplasm	enzyme
NASP	nuclear autoantigenic sperm protein	1.529	0.0129	Nucleus	other
NAT10	N-acetyltransferase 10	1.861	0.000372	Nucleus	enzyme
NCL	nucleolin	1.215	3.91e-06	Nucleus	other	AGRO 100,IPP-204106N
NECTIN2	nectin cell adhesion molecule 2	1.61	1.86e-05	Plasma Membrane	transmembrane receptor
NELFA	negative elongation factor complex member A	1.381	0.000398	Nucleus	other
NELFB	negative elongation factor complex member B	1.327	0.0188	Nucleus	other
NELFE	negative elongation factor complex member E	1.292	0.0319	Nucleus	other
NOLC1	nucleolar and coiled-body phosphoprotein 1	1.076	0.000709	Nucleus	transcription regulator
NONO	non-POU domain containing octamer binding	1.116	0.00599	Nucleus	transcription regulator
NOP2	NOP2 nucleolar protein	1.86	0.00539	Nucleus	other
NOP56	NOP56 ribonucleoprotein	1.523	0.028	Nucleus	other
NOP58	NOP58 ribonucleoprotein	1.584	0.00799	Nucleus	enzyme
NOP9	NOP9 nucleolar protein	2.878	0.000495	Nucleus	other
NRM	nurim	1.577	0.000255	Nucleus	other
NSD2	nuclear receptor binding SET domain protein 2	2.708	0.000714	Nucleus	enzyme
NSUN2	NOP2/Sun RNA methyltransferase 2	1.273	0.0178	Nucleus	enzyme
NT5DC2	5'-nucleotidase domain containing 2	2.359	1.27e-05	Cytoplasm	other
NUDT21	nudix hydrolase 21	1.05	0.000189	Nucleus	other
NUP133	nucleoporin 133	1.687	4.92e-05	Nucleus	other
NUP153	nucleoporin 153	1.076	0.0146	Nucleus	other
NUP155	nucleoporin 155	2.191	0.000148	Nucleus	other
NUP160	nucleoporin 160	1.756	0.00337	Nucleus	other
NUP205	nucleoporin 205	1.706	2.47e-05	Nucleus	other
NUP210	nucleoporin 210	3.378	4.92e-06	Nucleus	transporter
NUP214	nucleoporin 214	1.603	6.61e-06	Nucleus	transporter
NUP35	nucleoporin 35	1.312	1.49e-05	Nucleus	transporter
NUP54	nucleoporin 54	1.03	0.00075	Nucleus	other
NUP88	nucleoporin 88	1.134	0.00812	Nucleus	other
NUP93	nucleoporin 93	1.298	7.17e-05	Nucleus	other
NUSAP1	nucleolar and spindle associated protein 1	1.614	0.0023	Nucleus	other
NXN	nucleoredoxin	1.246	0.00403	Nucleus	enzyme
OARD1	O-acyl-ADP-ribose deacylase 1	1.7	8.88e-08	Nucleus	enzyme
OCIAD1	OCIA domain containing 1	1.45	0.00017	Cytoplasm	other
ORC2	origin recognition complex subunit 2	1.742	0.00176	Nucleus	other
PABPC1	poly(A) binding protein cytoplasmic 1	1.201	0.00224	Cytoplasm	translation regulator
PAF1	PAF1 homolog, Paf1/RNA polymerase II complex component	1.147	0.00652	Nucleus	other
PALLD	palladin, cytoskeletal associated protein	1.583	0.00224	Plasma Membrane	other
PAPSS1	3'-phosphoadenosine 5'-phosphosulfate synthase 1	1.489	0.00776	Cytoplasm	enzyme
PARP1	poly(ADP-ribose) polymerase 1	1.165	0.00248	Nucleus	enzyme	2X-121,[18F]fluorthanatrace,ABT-767,amelparib,AMXI-5001,AZD9574,CEP-9722,fluzoparib,IDX-1197,iniparib,niraparib,olaparib,poly ADP ribose polymerase 1 inhibitor,RP12146,rucaparib,SC10914,senaparib,simmiparib,talazoparib,TQB3823,veliparib
PBK	PDZ binding kinase	2.464	0.00571	Cytoplasm	kinase
PCNA	proliferating cell nuclear antigen	1.46	0.0391	Nucleus	enzyme	AOH1996
PDCD4	programmed cell death 4	1.121	0.0167	Nucleus	other
PDIA6	protein disulfide isomerase family A member 6	1.052	0.000231	Cytoplasm	enzyme
PDLIM5	PDZ and LIM domain 5	2.207	0.00665	Cytoplasm	other
PDS5B	PDS5 cohesin associated factor B	1.943	3.7e-06	Nucleus	other
PES1	pescadillo ribosomal biogenesis factor 1	2.026	0.000229	Nucleus	other
PHF5A	PHD finger protein 5A	1.67	1.52e-05	Nucleus	other
PHF6	PHD finger protein 6	2.024	0.00173	Nucleus	transcription regulator
PLCB3	phospholipase C beta 3	1.268	0.0306	Cytoplasm	enzyme
PLCG1	phospholipase C gamma 1	1.137	0.0156	Cytoplasm	enzyme
PLRG1	pleiotropic regulator 1	1.743	0.00317	Nucleus	other
PMPCA	peptidase, mitochondrial processing subunit alpha	1.147	0.00664	Cytoplasm	peptidase
PNN	pinin, desmosome associated protein	1.146	0.000766	Plasma Membrane	other
PNO1	partner of NOB1 homolog	1.063	0.0355	Nucleus	other
POGLUT1	protein O-glucosyltransferase 1	1.323	0.0094	Extracellular Space	enzyme
POGZ	pogo transposable element derived with ZNF domain	1.614	0.00939	Nucleus	enzyme
POLA2	DNA polymerase alpha 2, accessory subunit	1.798	0.0129	Nucleus	enzyme
POLD2	DNA polymerase delta 2, accessory subunit	2.278	0.00132	Nucleus	enzyme
POLDIP3	DNA polymerase delta interacting protein 3	1.503	0.00409	Nucleus	other
POLR1C	RNA polymerase I and III subunit C	1.145	0.0305	Nucleus	enzyme
POLR2A	RNA polymerase II subunit A	1.843	3.5e-05	Nucleus	enzyme
POLR2B	RNA polymerase II subunit B	2.112	1.47e-08	Nucleus	enzyme
POLR2I	RNA polymerase II subunit I	1.079	0.00161	Nucleus	transcription regulator
POR	cytochrome p450 oxidoreductase	1.2	1.12e-05	Cytoplasm	enzyme	carboplatin/doxorubicin,cisplatin/doxorubicin,cisplatin/doxorubicin/ifosfamide,cisplatin/doxorubicin/ifosfamide/methotrexate,cisplatin/doxorubicin/methotrexate,dacarbazine/doxorubicin,dacarbazine/doxorubicin/ifosfamide,daunorubicin,daunorubicin/tretinoin,doxorubicin,doxorubicin/ifosfamide,doxorubicin/streptozocin,doxorubicin/tretinoin,nitazoxanide,nitazoxanide/peginterferon alfa-2a/ribavirin
PPAN	peter pan homolog	1.275	0.0415	Nucleus	other
PPAT	phosphoribosyl pyrophosphate amidotransferase	1.394	0.0483	Cytoplasm	enzyme	6-mercaptopurine,6-mercaptopurine/prednisone,6-mercaptopurine/prednisone/thioguanine,6-mercaptopurine/vincristine,amidophosphoribosyltransferase inhibitor,azathioprine,cyclophosphamide/cytarabine/6-mercaptopurine,cytarabine/daunorubicin/thioguanine,cytarabine/thioguanine,hydroxyurea/6-mercaptopurine,imatinib/thioguanine,L-asparaginase/cyclophosphamide/cytarabine/daunorubicin/6-mercaptopurine/pred…
PPIG	peptidylprolyl isomerase G	1.344	0.00278	Nucleus	enzyme
PPP1R10	protein phosphatase 1 regulatory subunit 10	1.328	2.09e-05	Nucleus	other
PPP1R8	protein phosphatase 1 regulatory subunit 8	1.073	0.00217	Nucleus	phosphatase
PRCP	prolylcarboxypeptidase	1.569	0.026	Cytoplasm	peptidase
PRKDC	protein kinase, DNA-activated, catalytic subunit	1.799	1.83e-06	Nucleus	kinase	BR101801,CC-115,nedisertib,panulisib,SM1-71
PRMT1	protein arginine methyltransferase 1	1.48	0.00851	Nucleus	enzyme	GSK3368715,PRMT1 inhibitor
PRPF19	pre-mRNA processing factor 19	1.807	1.59e-05	Nucleus	enzyme
PRPF3	pre-mRNA processing factor 3	2.227	4.97e-06	Nucleus	other
PRPF31	pre-mRNA processing factor 31	2.939	6.03e-09	Nucleus	other
PRPF4	pre-mRNA processing factor 4	1.694	0.000743	Nucleus	other
PRPF40A	pre-mRNA processing factor 40 homolog A	1.153	0.0382	Nucleus	other
PRPF4B	pre-mRNA processing factor 4B	1.177	2.06e-05	Nucleus	kinase
PRPF8	pre-mRNA processing factor 8	1.691	1.13e-08	Nucleus	other
PRPS1	phosphoribosyl pyrophosphate synthetase 1	1.092	6.76e-06	Cytoplasm	kinase
PRRC2C	proline rich coiled-coil 2C	1.044	0.0204	Cytoplasm	other
PSIP1	PC4 and SRSF1 interacting protein 1	1.035	0.000494	Nucleus	transcription regulator
PSME3	proteasome activator subunit 3	1.066	0.00477	Cytoplasm	peptidase
PTBP1	polypyrimidine tract binding protein 1	1.923	8.45e-06	Nucleus	enzyme
PTK2	protein tyrosine kinase 2	1.091	0.000783	Cytoplasm	kinase	APG-2449,BI 853520,conteltinib,CTX-0294945,lorlatinib,NVP-TAE 226,PF-431396,PF-573228,repotrectinib,SM1-71
PUF60	poly(U) binding splicing factor 60	1	0.00105	Nucleus	other
PYCR1	pyrroline-5-carboxylate reductase 1	2.919	6.75e-07	Cytoplasm	enzyme
PYCR2	pyrroline-5-carboxylate reductase 2	2.172	0.000327	Cytoplasm	enzyme
QARS1	glutaminyl-tRNA synthetase 1	1.419	5.56e-06	Cytoplasm	enzyme
QTRT2	queuine tRNA-ribosyltransferase accessory subunit 2	1.851	0.000195	Cytoplasm	enzyme
RAB31	RAB31, member RAS oncogene family	3.158	0.00103	Cytoplasm	enzyme
RAD21	RAD21 cohesin complex component	1.626	0.000135	Nucleus	transcription regulator
RAE1	ribonucleic acid export 1	1.339	0.000375	Nucleus	other
RAN	RAN, member RAS oncogene family	1.003	0.000244	Nucleus	enzyme
RANBP2	RAN binding protein 2	1.532	0.000527	Nucleus	enzyme
RAVER1	ribonucleoprotein, PTB binding 1	1.655	3.99e-05	Nucleus	other
RBBP7	RB binding protein 7, chromatin remodeling factor	1.661	0.00502	Nucleus	transcription regulator
RBM12	RNA binding motif protein 12	1.355	0.00397	Nucleus	other
RBM12B	RNA binding motif protein 12B	2.101	9.43e-06	Other	other
RBM25	RNA binding motif protein 25	1.604	5.27e-09	Nucleus	other
RBM26	RNA binding motif protein 26	1.969	4.35e-06	Other	other
RBM39	RNA binding motif protein 39	1.358	6.62e-08	Nucleus	transcription regulator
RCN1	reticulocalbin 1	1.288	0.000733	Cytoplasm	other
RCN2	reticulocalbin 2	1.118	0.0241	Cytoplasm	other
RECQL	RecQ like helicase	1.126	0.0346	Nucleus	enzyme
RFC2	replication factor C subunit 2	1.878	0.000213	Nucleus	enzyme
RFC3	replication factor C subunit 3	2.862	1.41e-07	Nucleus	enzyme
RFC4	replication factor C subunit 4	2	0.000862	Nucleus	enzyme
RFX2	regulatory factor X2	1.134	0.000236	Nucleus	transcription regulator
RHOT1	ras homolog family member T1	1.029	0.0316	Cytoplasm	enzyme
RIF1	replication timing regulatory factor 1	3.158	2.55e-07	Nucleus	other
RMI2	RecQ mediated genome instability 2	1.643	0.00258	Nucleus	other
RPA1	replication protein A1	1.048	0.00337	Nucleus	other
RPE	ribulose-5-phosphate-3-epimerase	1.027	0.00109	Cytoplasm	enzyme
RPL10	ribosomal protein L10	1.385	0.00206	Cytoplasm	translation regulator
RPL13	ribosomal protein L13	1.632	0.00781	Nucleus	other
RPL14	ribosomal protein L14	1.436	0.00536	Cytoplasm	other
RPL15	ribosomal protein L15	1.689	0.00622	Cytoplasm	other
RPL17	ribosomal protein L17	1.174	0.00117	Cytoplasm	other
RPL18A	ribosomal protein L18a	1.497	0.0124	Cytoplasm	other
RPL19	ribosomal protein L19	1.478	0.0048	Cytoplasm	other
RPL21	ribosomal protein L21	1.33	0.0011	Cytoplasm	other
RPL23	ribosomal protein L23	1.194	0.000234	Cytoplasm	other
RPL23A	ribosomal protein L23a	1.479	0.0151	Cytoplasm	other
RPL24	ribosomal protein L24	1.35	0.024	Cytoplasm	other
RPL26	ribosomal protein L26	1.35	0.0231	Cytoplasm	other
RPL27	ribosomal protein L27	1.496	0.00596	Cytoplasm	other
RPL27A	ribosomal protein L27a	1.556	0.000382	Cytoplasm	other
RPL28	ribosomal protein L28	1.395	0.000694	Cytoplasm	other
RPL29	ribosomal protein L29	1.111	0.00026	Cytoplasm	other
RPL3	ribosomal protein L3	1.551	1.55e-06	Nucleus	other	cytarabine/daunorubicin/omacetaxine mepesuccinate,cytarabine/doxorubicin/filgrastim/omacetaxine mepesuccinate,omacetaxine mepesuccinate
RPL30	ribosomal protein L30	1.348	0.00424	Cytoplasm	other
RPL32	ribosomal protein L32	1.641	0.00486	Cytoplasm	other
RPL34	ribosomal protein L34	1.644	0.00821	Cytoplasm	other
RPL36	ribosomal protein L36	1.344	0.00895	Cytoplasm	other
RPL36A	ribosomal protein L36a	1.931	0.0238	Cytoplasm	other
RPL4	ribosomal protein L4	1.751	0.000212	Cytoplasm	enzyme
RPL5	ribosomal protein L5	1.493	0.000326	Cytoplasm	other
RPL6	ribosomal protein L6	1.699	0.00207	Nucleus	other
RPL7A	ribosomal protein L7a	1.521	0.000191	Cytoplasm	other
RPL8	ribosomal protein L8	1.204	0.0171	Cytoplasm	other
RPRD1A	regulation of nuclear pre-mRNA domain containing 1A	1.181	0.0106	Extracellular Space	other
RPS13	ribosomal protein S13	1.202	0.00233	Cytoplasm	other
RPS15	ribosomal protein S15	1.152	0.0081	Cytoplasm	other
RPS15A	ribosomal protein S15a	1.598	0.000131	Cytoplasm	other
RPS17	ribosomal protein S17	1.017	0.00331	Cytoplasm	other
RPS2	ribosomal protein S2	1.091	0.0292	Cytoplasm	other
RPS23	ribosomal protein S23	1.471	0.00567	Cytoplasm	translation regulator
RPS24	ribosomal protein S24	3.109	0.0001	Cytoplasm	other
RPS3	ribosomal protein S3	1.139	0.0237	Cytoplasm	enzyme
RPS3A	ribosomal protein S3A	1.099	0.00319	Nucleus	other
RPS9	ribosomal protein S9	1.178	0.0179	Cytoplasm	translation regulator
RPUSD2	RNA pseudouridine synthase domain containing 2	1.171	0.000896	Other	enzyme
RRM1	ribonucleotide reductase catalytic subunit M1	1.885	2.76e-05	Nucleus	enzyme	5-fluorouracil/gemcitabine,alemtuzumab/cyclophosphamide/fludarabine phosphate,alemtuzumab/cyclophosphamide/fludarabine phosphate/mitoxantrone,alemtuzumab/cyclophosphamide/fludarabine phosphate/rituximab,alemtuzumab/fludarabine phosphate,bevacizumab/gemcitabine,bortezomib/cladribine/rituximab,bosutinib/hydroxyurea/ponatinib,capecitabine/docetaxel/gemcitabine,capecitabine/gemcitabine,cetuximab/gemc…
RRM2	ribonucleotide reductase regulatory subunit M2	2.185	0.00846	Nucleus	enzyme	5-fluorouracil/gemcitabine,alemtuzumab/cyclophosphamide/fludarabine phosphate,alemtuzumab/cyclophosphamide/fludarabine phosphate/mitoxantrone,alemtuzumab/cyclophosphamide/fludarabine phosphate/rituximab,alemtuzumab/fludarabine phosphate,bevacizumab/gemcitabine,bortezomib/cladribine/rituximab,capecitabine/docetaxel/gemcitabine,capecitabine/gemcitabine,chlorambucil/fludarabine phosphate,cladribine,…
RRP1	ribosomal RNA processing 1	1.96	1.11e-08	Nucleus	other
RSF1	remodeling and spacing factor 1	1.073	0.00393	Nucleus	transcription regulator
RSL1D1	ribosomal L1 domain containing 1	2.042	0.00143	Nucleus	other
RTCB	RNA 2',3'-cyclic phosphate and 5'-OH ligase	1.012	8.99e-08	Cytoplasm	enzyme
RTRAF	RNA transcription, translation and transport factor	1.148	0.000303	Nucleus	other
RUVBL1	RuvB like AAA ATPase 1	1.217	2.34e-05	Nucleus	transcription regulator
SACM1L	SAC1 like phosphatidylinositide phosphatase	1.563	0.00105	Cytoplasm	phosphatase
SAP18	Sin3A associated protein 18	1.058	0.0118	Nucleus	transcription regulator
SART1	spliceosome associated factor 1, recruiter of U4/U6.U5 tri-snRNP	1.841	0.00113	Nucleus	other
SCLY	selenocysteine lyase	1.379	0.0132	Cytoplasm	enzyme
SF1	splicing factor 1	1.15	0.00074	Nucleus	transcription regulator
SF3A1	splicing factor 3a subunit 1	1.504	1.63e-05	Nucleus	other
SF3A2	splicing factor 3a subunit 2	1.568	6.53e-07	Nucleus	other
SF3A3	splicing factor 3a subunit 3	1.71	1.22e-05	Nucleus	other
SF3B1	splicing factor 3b subunit 1	1.662	4.25e-07	Nucleus	other	H3B-8800
SF3B2	splicing factor 3b subunit 2	1.075	0.000544	Nucleus	other
SF3B3	splicing factor 3b subunit 3	1.279	0.000106	Nucleus	other
SF3B5	splicing factor 3b subunit 5	1.11	0.0192	Nucleus	other
SF3B6	splicing factor 3b subunit 6	1.227	0.00351	Nucleus	other
SFPQ	splicing factor proline and glutamine rich	1.046	0.0063	Nucleus	other
SFXN1	sideroflexin 1	1.279	0.00452	Cytoplasm	transporter
SHMT2	serine hydroxymethyltransferase 2	2.682	0.00015	Cytoplasm	enzyme
SIN3A	SIN3 transcription regulator family member A	2.115	0.000127	Nucleus	transcription regulator
SKIC2	SKI2 subunit of superkiller complex	1.352	0.00449	Nucleus	enzyme
SLC1A5	solute carrier family 1 member 5	1.956	0.0433	Plasma Membrane	transporter	MEDI7247
SLC25A13	solute carrier family 25 member 13	1.385	0.0351	Cytoplasm	transporter
SLC25A24	solute carrier family 25 member 24	1.125	0.0311	Cytoplasm	transporter
SMAD3	SMAD family member 3	1.505	2.66e-06	Nucleus	transcription regulator
SMAD5	SMAD family member 5	1.558	2.44e-05	Nucleus	transcription regulator
SMARCA5	SWI/SNF related, matrix associated, actin dependent regulator of chromatin, subfamily a, member 5	2.464	1.4e-11	Nucleus	transcription regulator
SMARCB1	SWI/SNF related, matrix associated, actin dependent regulator of chromatin, subfamily b, member 1	1.802	0.000323	Nucleus	transcription regulator
SMARCC1	SWI/SNF related, matrix associated, actin dependent regulator of chromatin subfamily c member 1	1.548	0.000897	Nucleus	transcription regulator
SMARCC2	SWI/SNF related, matrix associated, actin dependent regulator of chromatin subfamily c member 2	1.564	1.57e-07	Nucleus	transcription regulator
SMARCD1	SWI/SNF related, matrix associated, actin dependent regulator of chromatin, subfamily d, member 1	1.828	0.0052	Nucleus	transcription regulator
SMARCE1	SWI/SNF related, matrix associated, actin dependent regulator of chromatin, subfamily e, member 1	1.679	4.23e-06	Nucleus	transcription regulator
SMC2	structural maintenance of chromosomes 2	2.385	0.00142	Nucleus	transporter
SMC4	structural maintenance of chromosomes 4	1.228	0.00366	Nucleus	transporter
SMCHD1	structural maintenance of chromosomes flexible hinge domain containing 1	1.381	0.00727	Nucleus	enzyme
SMPD4	sphingomyelin phosphodiesterase 4	1.595	0.00378	Cytoplasm	enzyme
SMU1	SMU1 DNA replication regulator and spliceosomal factor	1.956	1.52e-05	Nucleus	other
SNRNP200	small nuclear ribonucleoprotein U5 subunit 200	1.74	8.19e-06	Nucleus	enzyme
SNRNP40	small nuclear ribonucleoprotein U5 subunit 40	1.549	0.00125	Nucleus	other
SNRNP70	small nuclear ribonucleoprotein U1 subunit 70	1.388	0.000491	Nucleus	other
SNRPA1	small nuclear ribonucleoprotein polypeptide A'	1.003	0.00673	Nucleus	other
SNRPB	small nuclear ribonucleoprotein polypeptides B and B1	1.544	0.000234	Nucleus	other
SNRPB2	small nuclear ribonucleoprotein polypeptide B2	1.037	0.016	Nucleus	other
SNRPD1	small nuclear ribonucleoprotein D1 polypeptide	1.542	0.00271	Nucleus	other
SNRPD2	small nuclear ribonucleoprotein D2 polypeptide	1.344	0.000266	Nucleus	other
SNX27	sorting nexin 27	1.19	0.0205	Cytoplasm	other
SON	SON DNA and RNA binding protein	1.026	0.0104	Nucleus	other
SOX2	SRY-box transcription factor 2	2.36	0.000246	Nucleus	transcription regulator
SPART	spartin	1.659	0.00118	Cytoplasm	other
SPATA5	spermatogenesis associated 5	2.632	0.00229	Cytoplasm	other
SRP54	signal recognition particle 54	1.756	0.000122	Cytoplasm	enzyme
SRP68	signal recognition particle 68	1.296	0.000743	Nucleus	other
SRRM1	serine and arginine repetitive matrix 1	1.589	0.00172	Nucleus	other
SRSF5	serine and arginine rich splicing factor 5	1.121	0.00222	Nucleus	other
SSB	small RNA binding exonuclease protection factor La	1.251	2.14e-05	Nucleus	enzyme
SSRP1	structure specific recognition protein 1	1.865	5.64e-06	Nucleus	transcription regulator
STAG2	stromal antigen 2	1.278	0.0119	Nucleus	other
STT3B	STT3 oligosaccharyltransferase complex catalytic subunit B	1.265	0.0052	Cytoplasm	enzyme
SUMO1	small ubiquitin like modifier 1	1.303	1.06e-07	Nucleus	enzyme
SUPT16H	SPT16 homolog, facilitates chromatin remodeling subunit	2.377	1.77e-07	Nucleus	transcription regulator
SUPT5H	SPT5 homolog, DSIF elongation factor subunit	1.132	0.00055	Nucleus	transcription regulator
SVIL	supervillin	1.053	0.0303	Plasma Membrane	other
SWAP70	switching B cell complex subunit SWAP70	1.191	0.0109	Cytoplasm	other
SYMPK	symplekin scaffold protein	2.353	0.000414	Cytoplasm	other
SYNE2	spectrin repeat containing nuclear envelope protein 2	1.059	0.0128	Nucleus	other
TAF15	TATA-box binding protein associated factor 15	1.614	0.00102	Nucleus	other
TAF6	TATA-box binding protein associated factor 6	1.472	0.00839	Nucleus	transcription regulator
TBL3	transducin beta like 3	1.588	0.000232	Cytoplasm	peptidase
TCEA1	transcription elongation factor A1	1.085	0.00698	Nucleus	transcription regulator
TCEA2	transcription elongation factor A2	1.146	0.000113	Nucleus	transcription regulator
TCERG1	transcription elongation regulator 1	1.917	7.71e-05	Nucleus	transcription regulator
TEX10	testis expressed 10	1.03	0.0334	Nucleus	other
THOC1	THO complex subunit 1	1.535	0.00292	Nucleus	transcription regulator
THOC6	THO complex subunit 6	1.142	0.0182	Nucleus	other
THRAP3	thyroid hormone receptor associated protein 3	1.26	0.000767	Nucleus	transcription regulator
TIA1	TIA1 cytotoxic granule associated RNA binding protein	1.608	0.00939	Nucleus	other
TIMELESS	timeless circadian regulator	2.262	0.00909	Nucleus	other
TIMM50	translocase of inner mitochondrial membrane 50	1.323	0.000418	Cytoplasm	phosphatase
TLE3	TLE family member 3, transcriptional corepressor	1.349	0.0128	Nucleus	other
TMA16	translation machinery associated 16 homolog	2.27	0.0137	Nucleus	other
TMCO1	transmembrane and coiled-coil domains 1	1.96	0.000296	Cytoplasm	ion channel
TMEM41B	transmembrane protein 41B	1.115	0.00901	Cytoplasm	transporter
TMX1	thioredoxin related transmembrane protein 1	1.07	0.00124	Cytoplasm	enzyme
TNPO1	transportin 1	1.607	0.000778	Nucleus	transporter
TOP1	DNA topoisomerase I	1.145	0.000213	Nucleus	enzyme	5-fluorouracil/irinotecan,5-fluorouracil/irinotecan/oxaliplatin,5-fluorouracil/irinotecan/trastuzumab,aflibercept/irinotecan,batracylin,BAY 56-3722,belotecan,beta-lapachone,bevacizumab/5-fluorouracil/irinotecan/oxaliplatin,bevacizumab/capecitabine/irinotecan,bevacizumab/capecitabine/irinotecan/oxaliplatin,bevacizumab/gimeracil/irinotecan/oxonic acid/tegafur,bevacizumab/irinotecan,bevacizumab/irin…
TOP2A	DNA topoisomerase II alpha	2.399	6.88e-06	Nucleus	enzyme	alemtuzumab/cyclophosphamide/fludarabine phosphate/mitoxantrone,AQ4N,arsenic trioxide/daunorubicin/tretinoin,arsenic trioxide/idarubicin/tretinoin,becatecarin,bevacizumab/etoposide,bortezomib/dexamethasone/doxorubicin,bortezomib/doxorubicin,capecitabine/epirubicin/oxaliplatin,carboplatin/doxorubicin,chlorambucil/epirubicin,chlorambucil/mitoxantrone/prednisone,chlorambucil/mitoxantrone/prednisone/…
TOP2B	DNA topoisomerase II beta	1.291	0.000912	Nucleus	enzyme	alemtuzumab/cyclophosphamide/fludarabine phosphate/mitoxantrone,AQ4N,arsenic trioxide/daunorubicin/tretinoin,becatecarin,bevacizumab/etoposide,capecitabine/epirubicin/oxaliplatin,carboplatin/doxorubicin,chlorambucil/epirubicin,chlorambucil/mitoxantrone/prednisone,chlorambucil/mitoxantrone/prednisone/rituximab,chloroquinoxaline sulfonamide,cisplatin/doxorubicin,cisplatin/doxorubicin/ifosfamide,cis…
TRAP1	TNF receptor associated protein 1	1.377	7.24e-07	Cytoplasm	enzyme	gamitrinib-TPP-OH
TRIM24	tripartite motif containing 24	2.641	0.0003	Nucleus	transcription regulator
TRIM28	tripartite motif containing 28	1.431	0.000203	Nucleus	transcription regulator
TRIP13	thyroid hormone receptor interactor 13	2.28	0.00231	Cytoplasm	transcription regulator
TRMT112	tRNA methyltransferase activator subunit 11-2	1.175	0.00228	Cytoplasm	enzyme
TSPAN6	tetraspanin 6	1.681	0.00124	Plasma Membrane	other
TSR1	TSR1 ribosome maturation factor	2.22	8.63e-05	Nucleus	other
TTYH1	tweety family member 1	1.694	0.026	Plasma Membrane	ion channel
TUBB1	tubulin beta 1 class VI	1.394	0.00771	Cytoplasm	other	6-mercaptopurine/vincristine,ABT-751,afatinib/paclitaxel,allopurinol/colchicine,anakinra/colchicine,bevacizumab/docetaxel,bevacizumab/docetaxel/prednisone/thalidomide/zoledronic acid,bevacizumab/paclitaxel,bevacizumab/paclitaxel/pemetrexed,bevacizumab/paclitaxel/topotecan,BMS-275183,bortezomib/paclitaxel,cabazitaxel,cabazitaxel/prednisolone,cabazitaxel/prednisone,canakinumab/colchicine,capecitabi…
TUBGCP3	tubulin gamma complex associated protein 3	1.388	0.00158	Cytoplasm	other
TXLNA	taxilin alpha	1.018	0.0238	Extracellular Space	cytokine
TYMS	thymidylate synthetase	2.343	0.0084	Nucleus	enzyme	1843U89,5-fluorouracil,5-fluorouracil/gemcitabine,5-fluorouracil/imiquimod,5-fluorouracil/irinotecan,5-fluorouracil/irinotecan/oxaliplatin,5-fluorouracil/irinotecan/trastuzumab,5-fluorouracil/oxaliplatin,5-fluorouracil/oxaliplatin/trastuzumab,5-fluorouracil/trastuzumab,bevacizumab/5-fluorouracil,bevacizumab/5-fluorouracil/irinotecan/oxaliplatin,bevacizumab/capecitabine,bevacizumab/capecitabine/ir…
U2AF2	U2 small nuclear RNA auxiliary factor 2	1.022	0.000246	Nucleus	other
U2SURP	U2 snRNP associated SURP domain containing	2.219	5.31e-07	Nucleus	other
UGDH	UDP-glucose 6-dehydrogenase	2.003	0.00618	Nucleus	enzyme
UHRF1	ubiquitin like with PHD and ring finger domains 1	4.189	9.91e-09	Nucleus	transcription regulator
UMPS	uridine monophosphate synthetase	1.615	1.46e-05	Cytoplasm	enzyme	bevacizumab/gimeracil/irinotecan/oxonic acid/tegafur,cetuximab/gimeracil/irinotecan/oxonic acid/tegafur,gimeracil/irinotecan/oxonic acid/tegafur,gimeracil/oxonic acid/tegafur,oxonic acid,pyrazofurin
UPF1	UPF1 RNA helicase and ATPase	1.456	0.000569	Nucleus	enzyme
USP39	ubiquitin specific peptidase 39	1.418	1.72e-07	Nucleus	peptidase
UTP18	UTP18 small subunit processome component	2.117	0.0118	Nucleus	other
VARS1	valyl-tRNA synthetase 1	1.022	0.0041	Cytoplasm	enzyme
WDR18	WD repeat domain 18	1.781	0.000118	Nucleus	other
WDR36	WD repeat domain 36	1.465	0.00673	Extracellular Space	other
WDR43	WD repeat domain 43	1.618	2.42e-05	Nucleus	transcription regulator
WDR54	WD repeat domain 54	2.765	0.000429	Other	other
WIZ	WIZ zinc finger	2.688	4.2e-08	Nucleus	transcription regulator
XAB2	XPA binding protein 2	1.806	3.28e-06	Nucleus	other
XPO1	exportin 1	1.563	0.00021	Nucleus	transporter	bortezomib/dexamethasone/selinexor,dexamethasone/selinexor,eltanexor,felezonexor,leptomycin B,selinexor,WJ01024
XPO4	exportin 4	1.905	0.000531	Nucleus	transporter
XPOT	exportin for tRNA	1.919	0.00797	Nucleus	other
XRCC1	X-ray repair cross complementing 1	1.961	0.000938	Nucleus	other
XRCC5	X-ray repair cross complementing 5	1.36	0.000249	Nucleus	enzyme
XRCC6	X-ray repair cross complementing 6	1.273	5.13e-05	Nucleus	enzyme
XRN2	5'-3' exoribonuclease 2	1.083	0.0107	Nucleus	enzyme
YAP1	Yes1 associated transcriptional regulator	1.642	0.000728	Nucleus	transcription regulator	verteporfin
YLPM1	YLP motif containing 1	1.376	0.00394	Nucleus	transcription regulator
ZC3H11A	zinc finger CCCH-type containing 11A	2.667	7.78e-07	Nucleus	other
ZC3H13	zinc finger CCCH-type containing 13	1.267	0.0183	Extracellular Space	other
ZC3H18	zinc finger CCCH-type containing 18	1.467	2.79e-05	Nucleus	other
ZC3H4	zinc finger CCCH-type containing 4	1.276	0.000313	Nucleus	transcription regulator
ZCCHC3	zinc finger CCHC-type containing 3	1.693	0.00142	Cytoplasm	other
ZNF219	zinc finger protein 219	2.493	3.05e-10	Nucleus	transcription regulator
ZNF22	zinc finger protein 22	1.777	2.44e-05	Nucleus	transcription regulator
ZNF638	zinc finger protein 638	1.433	0.000223	Nucleus	other

## Sheet: C Up in ETANTR_specific
Symbol	Entrez Gene Name	log2fc ETANTR vs. ATRT&MB	pvalue ETANTR vs. ATRT&MB	Location	Type(s)	Drug(s)
AARSD1	alanyl-tRNA synthetase domain containing 1	1.399	1.88e-05	Nucleus	enzyme
AASDHPPT	aminoadipate-semialdehyde dehydrogenase-phosphopantetheinyl transferase	1.393	1.21e-06	Cytoplasm	enzyme
ABAT	4-aminobutyrate aminotransferase	1.913	0.00032	Cytoplasm	enzyme	theophylline/tretinoin/valproic acid,valproic acid,vigabatrin
ABI2	abl interactor 2	2.231	4.43e-08	Cytoplasm	other
ABLIM1	actin binding LIM protein 1	2.138	3.14e-06	Cytoplasm	other
ACAT2	acetyl-CoA acetyltransferase 2	1.162	1.19e-05	Cytoplasm	enzyme
ACOT7	acyl-CoA thioesterase 7	2.008	4.54e-06	Cytoplasm	enzyme
ACTR10	actin related protein 10	1.686	1.41e-06	Cytoplasm	other
ACTR1A	actin related protein 1A	1.844	1.33e-07	Cytoplasm	other
ACTR3	actin related protein 3	1.152	8.82e-07	Plasma Membrane	other
ADD1	adducin 1	1.704	4.62e-07	Cytoplasm	other
ADD2	adducin 2	2.455	6.45e-09	Cytoplasm	other
AFDN	afadin, adherens junction formation factor	1.709	4.38e-05	Nucleus	other
AFG3L2	AFG3 like matrix AAA peptidase subunit 2	1.891	1.75e-07	Cytoplasm	peptidase
AGAP1	ArfGAP with GTPase domain, ankyrin repeat and PH domain 1	2.492	8.83e-10	Cytoplasm	enzyme
AGAP3	ArfGAP with GTPase domain, ankyrin repeat and PH domain 3	1.885	5.3e-07	Nucleus	transcription regulator
AK1	adenylate kinase 1	1.361	5.26e-05	Cytoplasm	kinase
AKAP12	A-kinase anchoring protein 12	1.328	1.65e-05	Cytoplasm	transporter
ALDH5A1	aldehyde dehydrogenase 5 family member A1	1.225	0.0229	Cytoplasm	enzyme	theophylline/tretinoin/valproic acid,valproic acid
ANK2	ankyrin 2	1.554	5.98e-06	Plasma Membrane	other
ANK3	ankyrin 3	3.568	0.000185	Plasma Membrane	other
AP1G1	adaptor related protein complex 1 subunit gamma 1	1.118	0.00448	Cytoplasm	other
AP2A2	adaptor related protein complex 2 subunit alpha 2	1.04	1.14e-05	Cytoplasm	transporter
AP2B1	adaptor related protein complex 2 subunit beta 1	1.257	1.18e-05	Plasma Membrane	transporter
AP2M1	adaptor related protein complex 2 subunit mu 1	1.287	2e-06	Cytoplasm	other
AP3D1	adaptor related protein complex 3 subunit delta 1	1.547	7.14e-05	Cytoplasm	other
ARGLU1	arginine and glutamate rich 1	2.503	1.29e-12	Other	other
ARHGAP35	Rho GTPase activating protein 35	1.352	0.00681	Nucleus	transcription regulator
ARL3	ADP ribosylation factor like GTPase 3	1.049	0.000123	Cytoplasm	enzyme
ARL6IP5	ADP ribosylation factor like GTPase 6 interacting protein 5	1.491	4.5e-05	Cytoplasm	other
ARVCF	ARVCF delta catenin family member	1.331	0.00205	Plasma Membrane	other
ATAT1	alpha tubulin acetyltransferase 1	2.977	2.7e-09	Cytoplasm	enzyme
ATG3	autophagy related 3	1.102	0.000672	Cytoplasm	enzyme
ATG4B	autophagy related 4B cysteine peptidase	1.023	0.0132	Cytoplasm	peptidase
ATL1	atlastin GTPase 1	3.121	2.16e-10	Cytoplasm	enzyme
ATL2	atlastin GTPase 2	1.594	0.00484	Cytoplasm	other
ATP1A2	ATPase Na+/K+ transporting subunit alpha 2	1.344	4.27e-05	Plasma Membrane	transporter	digoxin,ethacrynic acid,perphenazine
ATP1A3	ATPase Na+/K+ transporting subunit alpha 3	1.981	1.94e-08	Plasma Membrane	transporter	digoxin,ethacrynic acid,perphenazine
ATP1B1	ATPase Na+/K+ transporting subunit beta 1	3.003	4.02e-08	Plasma Membrane	transporter
ATP1B2	ATPase Na+/K+ transporting subunit beta 2	1.191	0.0234	Plasma Membrane	transporter
ATP2B2	ATPase plasma membrane Ca2+ transporting 2	1.178	0.0352	Plasma Membrane	transporter
ATP2B4	ATPase plasma membrane Ca2+ transporting 4	1.168	0.00015	Plasma Membrane	transporter
ATP6V0A1	ATPase H+ transporting V0 subunit a1	2.009	2.2e-05	Cytoplasm	transporter
ATP6V0D1	ATPase H+ transporting V0 subunit d1	1.724	0.000106	Cytoplasm	transporter
ATP6V1A	ATPase H+ transporting V1 subunit A	1.144	7.8e-07	Plasma Membrane	transporter	bafilomycin A1,bafilomycin b1
ATP6V1C1	ATPase H+ transporting V1 subunit C1	1.764	2.02e-07	Cytoplasm	transporter
ATP6V1D	ATPase H+ transporting V1 subunit D	1.559	3.67e-06	Cytoplasm	transporter
ATP6V1E1	ATPase H+ transporting V1 subunit E1	1.038	4.29e-07	Cytoplasm	transporter
ATP6V1H	ATPase H+ transporting V1 subunit H	1.725	8.29e-08	Cytoplasm	transporter
BASP1	brain abundant membrane attached signal protein 1	2.388	0.000379	Nucleus	transcription regulator
BIN1	bridging integrator 1	3.18	1.73e-09	Nucleus	other
BSN	bassoon presynaptic cytomatrix protein	1.769	0.00766	Plasma Membrane	other
CAB39	calcium binding protein 39	1.728	2.37e-05	Cytoplasm	enzyme
CACNB3	calcium voltage-gated channel auxiliary subunit beta 3	1.509	0.000169	Plasma Membrane	ion channel	dexamethasone/rituximab/verapamil,mibefradil,nimodipine,trandolapril/verapamil,verapamil
CADM3	cell adhesion molecule 3	1.156	0.0107	Plasma Membrane	other
CALB1	calbindin 1	2.301	1.84e-06	Cytoplasm	other
CAMK2A	calcium/calmodulin dependent protein kinase II alpha	1.523	0.00117	Cytoplasm	kinase
CAMK2B	calcium/calmodulin dependent protein kinase II beta	1.47	0.00104	Cytoplasm	kinase
CAMKV	CaM kinase like vesicle associated	2.892	1.9e-05	Plasma Membrane	kinase
CASK	calcium/calmodulin dependent serine protein kinase	1.543	6e-06	Plasma Membrane	kinase
CCDC88A	coiled-coil domain containing 88A	1.14	2.79e-05	Cytoplasm	other
CCT3	chaperonin containing TCP1 subunit 3	1.022	2.79e-07	Cytoplasm	other
CCT6A	chaperonin containing TCP1 subunit 6A	1.015	4.65e-08	Cytoplasm	other
CCT7	chaperonin containing TCP1 subunit 7	1.879	9e-12	Cytoplasm	other
CDC42BPB	CDC42 binding protein kinase beta	1.296	0.000808	Cytoplasm	kinase
CDC42EP4	CDC42 effector protein 4	1.095	0.00469	Cytoplasm	other
CDK5	cyclin dependent kinase 5	2.729	1.82e-07	Nucleus	kinase	(2S)-2-{[9-(propan-2-yl)-6-({[4-(pyridin-2-yl)phenyl]methyl}amino)-9H-purin-2-yl]amino}butan-1-ol,aloisine A,alvocidib,CYC065,dinaciclib,TFP5
CDS2	CDP-diacylglycerol synthase 2	1.279	4.4e-05	Cytoplasm	enzyme
CELSR2	cadherin EGF LAG seven-pass G-type receptor 2	1.2	0.0205	Plasma Membrane	G-protein coupled receptor
CEP170	centrosomal protein 170	2.259	1.57e-08	Nucleus	other
CEP41	centrosomal protein 41	1.003	0.000972	Cytoplasm	other
CHN1	chimerin 1	1.035	0.0126	Cytoplasm	other
CLASP2	cytoplasmic linker associated protein 2	1.761	2.99e-10	Cytoplasm	other
CLIP2	CAP-Gly domain containing linker protein 2	2.232	2.09e-09	Cytoplasm	transcription regulator
CLSTN1	calsyntenin 1	2.125	1.37e-05	Plasma Membrane	other
CLTC	clathrin heavy chain	1.143	1.7e-06	Plasma Membrane	other
CNTN1	contactin 1	2.538	0.00172	Plasma Membrane	enzyme
COPS7B	COP9 signalosome subunit 7B	1.049	0.0243	Cytoplasm	other
CORO1C	coronin 1C	1.205	4.38e-05	Cytoplasm	other
CRACD	capping protein inhibiting regulator of actin dynamics	2.021	3.23e-05	Other	other
CRIP2	cysteine rich protein 2	1.479	3.71e-06	Nucleus	other
CRMP1	collapsin response mediator protein 1	2.869	6.71e-10	Cytoplasm	enzyme
CSNK1E	casein kinase 1 epsilon	1.339	0.00074	Cytoplasm	kinase	IC261,PF-4800567,PF-670462,SM1-71,SR-3029,umbralisib,WZ3105
CTNNA2	catenin alpha 2	1.054	0.000242	Plasma Membrane	other
CTNND2	catenin delta 2	1.536	0.00442	Plasma Membrane	other
CTTN	cortactin	1.193	3e-06	Plasma Membrane	other
CUL2	cullin 2	1.241	0.000572	Nucleus	enzyme
CXADR	CXADR Ig-like cell adhesion molecule	2.456	4.22e-07	Plasma Membrane	transmembrane receptor
CXCR4	C-X-C motif chemokine receptor 4	1.714	0.00363	Plasma Membrane	G-protein coupled receptor	[68Ga]pentixafor,[68Ga]pentixather,balixafortide,BL-8040,burixafor,cladribine/cytarabine/filgrastim/idarubicin/plerixafor,filgrastim/plerixafor,GMI-1359,LY-2510924,mavorixafor,PF-06747143,plerixafor,ulocuplumab,USL311
CYRIB	CYFIP related Rac1 interactor B	1.079	0.00025	Extracellular Space	other
DCLK1	doublecortin like kinase 1	2.416	8.57e-07	Plasma Membrane	kinase
DCTN2	dynactin subunit 2	1.844	2.13e-09	Cytoplasm	other
DCTN4	dynactin subunit 4	1.887	1.87e-08	Nucleus	other
DCX	doublecortin	4.949	1.18e-06	Cytoplasm	other
DIP2B	disco interacting protein 2 homolog B	1.663	0.0131	Cytoplasm	other
DLG3	discs large MAGUK scaffold protein 3	1.307	0.0438	Plasma Membrane	kinase
DLG4	discs large MAGUK scaffold protein 4	1.597	1.15e-05	Plasma Membrane	kinase
DLGAP4	DLG associated protein 4	1.108	0.00116	Plasma Membrane	other
DMTN	dematin actin binding protein	2.353	3.17e-05	Plasma Membrane	other
DNAJC5	DnaJ heat shock protein family (Hsp40) member C5	1.741	0.000218	Plasma Membrane	other
DNM1	dynamin 1	2.445	1.17e-08	Cytoplasm	enzyme
DNM3	dynamin 3	4.045	1.52e-08	Cytoplasm	enzyme
DPYSL2	dihydropyrimidinase like 2	1.458	2.35e-07	Cytoplasm	enzyme
DPYSL3	dihydropyrimidinase like 3	1.546	5.37e-05	Cytoplasm	enzyme
DPYSL4	dihydropyrimidinase like 4	2.186	5.15e-08	Cytoplasm	enzyme
DST	dystonin	1.649	0.00034	Plasma Membrane	other
DTD1	D-aminoacyl-tRNA deacylase 1	1.137	0.00155	Cytoplasm	enzyme
DYNC1H1	dynein cytoplasmic 1 heavy chain 1	1.698	2.59e-14	Cytoplasm	peptidase
DYNC1I2	dynein cytoplasmic 1 intermediate chain 2	1.212	9.9e-10	Cytoplasm	other
DYNC1LI1	dynein cytoplasmic 1 light intermediate chain 1	1.803	2.88e-13	Cytoplasm	other
DYNC1LI2	dynein cytoplasmic 1 light intermediate chain 2	1.627	1.81e-10	Cytoplasm	other
DYNLL1	dynein light chain LC8-type 1	1.29	4.73e-06	Cytoplasm	other
DYNLL2	dynein light chain LC8-type 2	2.016	1.27e-06	Cytoplasm	other
DYNLT1	dynein light chain Tctex-type 1	1.594	1.8e-07	Cytoplasm	other
EEF1A2	eukaryotic translation elongation factor 1 alpha 2	2.826	8.94e-06	Cytoplasm	translation regulator
EFNB3	ephrin B3	1.771	0.000286	Plasma Membrane	kinase
EHD1	EH domain containing 1	1.3	1.19e-05	Cytoplasm	other
EIF2AK2	eukaryotic translation initiation factor 2 alpha kinase 2	1.164	0.0101	Cytoplasm	kinase	mitapivat
ELAVL2	ELAV like RNA binding protein 2	1.321	0.0214	Cytoplasm	other
ELAVL3	ELAV like RNA binding protein 3	2.3	2.66e-05	Nucleus	other
ELAVL4	ELAV like RNA binding protein 4	2.526	0.000186	Cytoplasm	translation regulator
EPB41L1	erythrocyte membrane protein band 4.1 like 1	3.276	3.26e-10	Plasma Membrane	other
ERC1	ELKS/RAB6-interacting/CAST family member 1	1.314	0.00241	Cytoplasm	other
EVI5L	ecotropic viral integration site 5 like	1.708	5.86e-05	Other	other
EVL	Enah/Vasp-like	1.513	0.000374	Plasma Membrane	other
EXOC1	exocyst complex component 1	1.122	6.21e-06	Cytoplasm	transporter
EXOC2	exocyst complex component 2	2.151	1.35e-06	Cytoplasm	transporter
EXOC3	exocyst complex component 3	1.397	0.000185	Plasma Membrane	transporter
EXOC4	exocyst complex component 4	1.445	4.33e-10	Cytoplasm	transporter
FAM171A2	family with sequence similarity 171 member A2	2.233	0.0011	Other	other
FHL1	four and a half LIM domains 1	1.412	0.00125	Cytoplasm	other
FIBP	FGF1 intracellular binding protein	1.206	0.00692	Nucleus	other
FMNL2	formin like 2	2.394	0.000108	Cytoplasm	other
FNBP1L	formin binding protein 1 like	1.602	0.000104	Cytoplasm	other
FSD1	fibronectin type III and SPRY domain containing 1	2.614	2.36e-09	Cytoplasm	other
FSD1L	fibronectin type III and SPRY domain containing 1 like	1.305	6.12e-05	Other	other
FYN	FYN proto-oncogene, Src family tyrosine kinase	1.626	8.36e-06	Plasma Membrane	kinase	blinatumomab/dasatinib,corticosteroid/dasatinib,cytarabine/dasatinib/dexamethasone/methotrexate,dasatinib,dasatinib/dexamethasone,dasatinib/dexamethasone/vincristine,dasatinib/erlotinib,dasatinib/inotuzumab ozogamicin,dasatinib/rituximab,JNJ-26483327,PD 173958,PD162531,PP1,PP2/AG1879 tyrosine kinase inhibitor,SM1-71
GABARAPL2	GABA type A receptor associated protein like 2	1.892	1.02e-06	Cytoplasm	other
GAP43	growth associated protein 43	3.747	2.59e-05	Plasma Membrane	other
GARS1	glycyl-tRNA synthetase 1	1.036	0.00018	Cytoplasm	enzyme
GBE1	1,4-alpha-glucan branching enzyme 1	1.091	0.0124	Cytoplasm	enzyme
GDAP1	ganglioside induced differentiation associated protein 1	2.216	1.29e-06	Cytoplasm	other
GDI1	GDP dissociation inhibitor 1	1.571	3.87e-07	Cytoplasm	other
GIGYF2	GRB10 interacting GYF protein 2	1.329	0.000243	Cytoplasm	other
GIT1	GIT ArfGAP 1	1.1	5.6e-05	Cytoplasm	other
GLRX3	glutaredoxin 3	1.279	0.000409	Cytoplasm	enzyme
GNAI1	G protein subunit alpha i1	2.074	0.000168	Plasma Membrane	enzyme
GNAI2	G protein subunit alpha i2	1.166	8.46e-07	Plasma Membrane	enzyme
GNAO1	G protein subunit alpha o1	3.367	2.33e-05	Plasma Membrane	enzyme
GNAQ	G protein subunit alpha q	1.653	7.16e-06	Plasma Membrane	enzyme
GNAS	GNAS complex locus	1.37	6.55e-06	Plasma Membrane	enzyme
GNB1	G protein subunit beta 1	1.39	4.97e-06	Plasma Membrane	other
GNB2	G protein subunit beta 2	1.272	7.38e-07	Plasma Membrane	other
GNG2	G protein subunit gamma 2	2.467	6.82e-05	Plasma Membrane	other
GPC1	glypican 1	1.43	0.000484	Plasma Membrane	transmembrane receptor
GPC2	glypican 2	2.725	1.76e-07	Plasma Membrane	other
GPHN	gephyrin	1.047	0.000591	Plasma Membrane	enzyme
GPM6A	glycoprotein M6A	1.045	0.0184	Plasma Membrane	ion channel
GPRIN1	G protein regulated inducer of neurite outgrowth 1	2.368	0.000339	Plasma Membrane	other
GPSM1	G protein signaling modulator 1	2.061	7.01e-07	Cytoplasm	other
GRIPAP1	GRIP1 associated protein 1	1.256	1.7e-06	Plasma Membrane	other
GSK3B	glycogen synthase kinase 3 beta	3.059	3.04e-09	Nucleus	kinase	aloisine A,AZD2858,enzastaurin,glycogen synthase kinase-3beta inhibitor,GSK-3beta inhibitor II,indirubin-3'-monoxime
HARS2	histidyl-tRNA synthetase 2, mitochondrial	1.497	4.18e-05	Cytoplasm	enzyme
HBS1L	HBS1 like translational GTPase	1.111	0.00375	Cytoplasm	translation regulator
HDGFL3	HDGF like 3	1.052	0.00886	Nucleus	other
HECTD4	HECT domain E3 ubiquitin protein ligase 4	2.773	0.000458	Nucleus	other
HIP1R	huntingtin interacting protein 1 related	1.779	2.93e-05	Cytoplasm	other
HPCAL1	hippocalcin like 1	2.14	9.47e-05	Cytoplasm	other
HRAS	HRas proto-oncogene, GTPase	1.003	0.000335	Plasma Membrane	enzyme	ISIS 2503
HSPA12A	heat shock protein family A (Hsp70) member 12A	2.518	5.8e-06	Cytoplasm	other
IGBP1	immunoglobulin binding protein 1	1.011	0.00181	Cytoplasm	phosphatase
INA	internexin neuronal intermediate filament protein alpha	4.821	4.6e-13	Cytoplasm	other
IQSEC1	IQ motif and Sec7 domain ArfGEF 1	3.177	2.72e-10	Cytoplasm	other
JPT1	Jupiter microtubule associated homolog 1	1.541	0.0011	Nucleus	other
KBTBD11	kelch repeat and BTB domain containing 11	1.939	8.28e-05	Other	other
KIF1A	kinesin family member 1A	2.242	2.09e-05	Cytoplasm	other
KIF2A	kinesin family member 2A	1.573	9.14e-12	Cytoplasm	other
KIF5C	kinesin family member 5C	2.522	4.32e-13	Cytoplasm	enzyme
KLC2	kinesin light chain 2	1.738	7.95e-05	Cytoplasm	other
KRAS	KRAS proto-oncogene, GTPase	1.41	4.96e-07	Cytoplasm	enzyme	adagrasib,ARS-1620,AZD4785,BI 1823911,BPI-421286,chelerythrine,D-1553,D3S-001,GDC-6036,GFH925,GH35,HBI-2438,HS-10370,JAB-21822,JDQ443,JNJ-74699157,KRAS inhibitor,LY3499446,LY3537982,MK-1084,sotorasib,YL-15293
KRT86	keratin 86	1.915	2.11e-06	Cytoplasm	other
L1CAM	L1 cell adhesion molecule	2.671	5.96e-07	Plasma Membrane	other
LAMA1	laminin subunit alpha 1	1.311	0.0229	Extracellular Space	other
LANCL2	LanC like glutathione S-transferase 2	1.64	4.78e-05	Plasma Membrane	other
LARP1	La ribonucleoprotein 1, translational regulator	1.182	8.99e-07	Cytoplasm	translation regulator
LASP1	LIM and SH3 protein 1	1.095	5.3e-05	Cytoplasm	transporter
LDAH	lipid droplet associated hydrolase	1.321	0.0252	Cytoplasm	enzyme
LIMCH1	LIM and calponin homology domains 1	1.874	5.32e-05	Cytoplasm	other
LIN7A	lin-7 homolog A, crumbs cell polarity complex component	1.018	4.61e-06	Plasma Membrane	other
LRP2	LDL receptor related protein 2	1.097	4.02e-06	Plasma Membrane	transporter
LRRC4B	leucine rich repeat containing 4B	2.522	0.000208	Plasma Membrane	other
LSAMP	limbic system associated membrane protein	2.675	0.00039	Plasma Membrane	other
LYPLA2	lysophospholipase 2	1.549	0.000218	Cytoplasm	enzyme
MAGI1	membrane associated guanylate kinase, WW and PDZ domain containing 1	1.342	3.56e-05	Plasma Membrane	enzyme
MAP1A	microtubule associated protein 1A	2.151	1.2e-05	Cytoplasm	other	estramustine
MAP1B	microtubule associated protein 1B	1.942	1.7e-07	Cytoplasm	other
MAP1S	microtubule associated protein 1S	1.055	1.75e-06	Cytoplasm	enzyme
MAP2	microtubule associated protein 2	2.664	8.32e-10	Plasma Membrane	other	estramustine
MAP4K4	mitogen-activated protein kinase kinase kinase kinase 4	2.11	2.42e-09	Cytoplasm	kinase	GNE-495,NCB-0846,PF-06260933
MAP6	microtubule associated protein 6	4.28	3.96e-12	Cytoplasm	other
MAPK8IP3	mitogen-activated protein kinase 8 interacting protein 3	2.348	6.87e-09	Cytoplasm	other
MAPRE2	microtubule associated protein RP/EB family member 2	4.205	6.48e-10	Cytoplasm	other
MAPT	microtubule associated protein tau	3.255	8.01e-07	Plasma Membrane	other	gosuranemab
MARCKS	myristoylated alanine rich protein kinase C substrate	1.281	0.00119	Plasma Membrane	other	BIO-11006
MARCKSL1	MARCKS like 1	1.218	0.00815	Cytoplasm	other
MARK1	microtubule affinity regulating kinase 1	2.061	0.00761	Cytoplasm	kinase
MBOAT7	membrane bound O-acyltransferase domain containing 7	1.386	0.00465	Plasma Membrane	enzyme
MCAM	melanoma cell adhesion molecule	1.097	0.00115	Plasma Membrane	other
MEAK7	MTOR associated protein, eak-7 homolog	2.207	0.000683	Cytoplasm	other
MEX3A	mex-3 RNA binding family member A	1.263	0.00833	Cytoplasm	other
MYO18A	myosin XVIIIA	1.971	0.00089	Cytoplasm	other
MYO1B	myosin IB	1.312	0.0026	Cytoplasm	other
MYO5A	myosin VA	2.918	4.85e-08	Cytoplasm	enzyme
NAPB	NSF attachment protein beta	2.229	5.79e-05	Cytoplasm	transporter
NAPG	NSF attachment protein gamma	1.293	0.00108	Cytoplasm	transporter
NBEA	neurobeachin	2.042	8.64e-06	Cytoplasm	other
NCAM1	neural cell adhesion molecule 1	2.82	6.15e-09	Plasma Membrane	other	BB-10901
NCAN	neurocan	3.526	7e-06	Extracellular Space	other
NCDN	neurochondrin	2.075	3.42e-07	Cytoplasm	other
NECTIN1	nectin cell adhesion molecule 1	2.407	6.67e-05	Plasma Membrane	other
NEDD4L	NEDD4 like E3 ubiquitin protein ligase	3.023	2.04e-07	Cytoplasm	enzyme
NEFL	neurofilament light chain	4.776	2.05e-14	Cytoplasm	other
NEFM	neurofilament medium chain	4.662	4.07e-07	Plasma Membrane	other
NEO1	neogenin 1	3.338	3.4e-07	Plasma Membrane	transmembrane receptor
NFASC	neurofascin	2.874	1.75e-09	Plasma Membrane	other
NLGN4X	neuroligin 4 X-linked	1.291	0.00332	Plasma Membrane	enzyme
NOVA1	NOVA alternative splicing regulator 1	1.768	1.53e-07	Nucleus	other
NOVA2	NOVA alternative splicing regulator 2	1.119	0.00323	Nucleus	other
NSF	N-ethylmaleimide sensitive factor, vesicle fusing ATPase	1.075	2.18e-05	Cytoplasm	transporter
NT5C2	5'-nucleotidase, cytosolic II	1.394	0.00173	Cytoplasm	phosphatase
OPTN	optineurin	2.195	3.83e-06	Cytoplasm	other
PACS1	phosphofurin acidic cluster sorting protein 1	1.595	0.000287	Cytoplasm	other
PACSIN1	protein kinase C and casein kinase substrate in neurons 1	1.422	0.0265	Cytoplasm	kinase
PAFAH1B1	platelet activating factor acetylhydrolase 1b regulatory subunit 1	1.832	5.08e-10	Cytoplasm	enzyme
PAFAH1B3	platelet activating factor acetylhydrolase 1b catalytic subunit 3	1.28	0.00027	Cytoplasm	enzyme
PAK1	p21 (RAC1) activated kinase 1	1.615	3.21e-05	Cytoplasm	kinase	FRAX-1036,FRAX-597,FRAX120,FRAX355,FRAX486,K-252
PALS2	protein associated with LIN7 2, MAGUK p55 family member	1.714	0.000128	Plasma Membrane	kinase
PANK4	pantothenate kinase 4 (inactive)	1.582	4.62e-06	Cytoplasm	kinase
PCP4	Purkinje cell protein 4	2.291	9.45e-05	Cytoplasm	other
PCSK1N	proprotein convertase subtilisin/kexin type 1 inhibitor	1.052	0.0468	Extracellular Space	other
PDS5A	PDS5 cohesin associated factor A	2.394	2.07e-08	Nucleus	other
PEG10	paternally expressed 10	1.631	0.00251	Nucleus	other
PFKL	phosphofructokinase, liver type	1.235	6.68e-06	Cytoplasm	kinase
PFKM	phosphofructokinase, muscle	1.325	2.91e-09	Cytoplasm	kinase
PGAP1	post-GPI attachment to proteins inositol deacylase 1	2.539	0.000482	Cytoplasm	enzyme
PGM2L1	phosphoglucomutase 2 like 1	3.883	4.52e-14	Cytoplasm	enzyme
PHYHIPL	phytanoyl-CoA 2-hydroxylase interacting protein like	2.158	6.34e-07	Cytoplasm	other
PIP4K2B	phosphatidylinositol-5-phosphate 4-kinase type 2 beta	1.453	0.0003	Cytoplasm	kinase
PITPNM1	phosphatidylinositol transfer protein membrane associated 1	2.446	0.00013	Cytoplasm	transporter
PLAA	phospholipase A2 activating protein	1.022	4.61e-05	Cytoplasm	other
PLCD1	phospholipase C delta 1	2.161	0.000274	Cytoplasm	enzyme
PLPPR3	phospholipid phosphatase related 3	4.25	3.65e-07	Other	phosphatase
PLXNA1	plexin A1	3.897	2.68e-14	Plasma Membrane	transmembrane receptor
PPFIA2	PTPRF interacting protein alpha 2	1.799	0.00035	Plasma Membrane	phosphatase
PPP1R21	protein phosphatase 1 regulatory subunit 21	2.155	1.97e-07	Other	other
PPP1R9B	protein phosphatase 1 regulatory subunit 9B	2.069	2.03e-05	Cytoplasm	enzyme
PPP3CB	protein phosphatase 3 catalytic subunit beta	1.626	0.00325	Plasma Membrane	phosphatase	cyclosporin A,cyclosporin A/methotrexate,methylprednisolone/tacrolimus,pimecrolimus,prednisone/tacrolimus,tacrolimus,voclosporin
PREPL	prolyl endopeptidase like	2.736	1.16e-05	Cytoplasm	peptidase
PRKACB	protein kinase cAMP-activated catalytic subunit beta	1.309	3.17e-06	Cytoplasm	kinase
PRKAR2B	protein kinase cAMP-dependent type II regulatory subunit beta	2.098	3.44e-05	Cytoplasm	kinase
PRKRA	protein activator of interferon induced protein kinase EIF2AK2	1.315	1.91e-08	Cytoplasm	other
PRR36	proline rich 36	1.663	2.61e-05	Other	other
PRXL2A	peroxiredoxin like 2A	1.673	0.000401	Extracellular Space	other
PSAT1	phosphoserine aminotransferase 1	1.056	0.00565	Cytoplasm	enzyme
PSMD7	proteasome 26S subunit, non-ATPase 7	1.072	0.000207	Cytoplasm	other
PTPRF	protein tyrosine phosphatase receptor type F	1.048	0.0064	Plasma Membrane	phosphatase
PTPRS	protein tyrosine phosphatase receptor type S	1.233	0.00484	Plasma Membrane	phosphatase
PTPRZ1	protein tyrosine phosphatase receptor type Z1	1.557	0.00454	Plasma Membrane	phosphatase
RAB10	RAB10, member RAS oncogene family	1.142	1.55e-07	Cytoplasm	enzyme
RAB2B	RAB2B, member RAS oncogene family	1.85	2.57e-07	Plasma Membrane	enzyme
RAB3A	RAB3A, member RAS oncogene family	1.423	5.57e-06	Cytoplasm	enzyme
RAB3GAP1	RAB3 GTPase activating protein catalytic subunit 1	1.267	0.000573	Cytoplasm	other
RAB8B	RAB8B, member RAS oncogene family	1.363	3.95e-05	Cytoplasm	enzyme
RAC3	Rac family small GTPase 3	2.054	0.000597	Cytoplasm	enzyme
RALA	RAS like proto-oncogene A	1.803	4.06e-09	Cytoplasm	enzyme
RALB	RAS like proto-oncogene B	1.443	7.21e-06	Cytoplasm	enzyme
RBSN	rabenosyn, RAB effector	1.247	0.00423	Cytoplasm	other
RDX	radixin	1.049	0.000462	Cytoplasm	other
RHOB	ras homolog family member B	2.381	1.28e-05	Cytoplasm	enzyme
RRAS2	RAS related 2	1.096	0.0023	Plasma Membrane	enzyme
RSPH4A	radial spoke head component 4A	2.413	4.51e-08	Nucleus	other
RTCA	RNA 3'-terminal phosphate cyclase	1.627	0.00484	Nucleus	enzyme
RTN1	reticulon 1	1.473	0.00123	Cytoplasm	other
RTN3	reticulon 3	1.855	4.21e-06	Cytoplasm	other
RTN4	reticulon 4	1.872	3.94e-10	Cytoplasm	other
RUFY3	RUN and FYVE domain containing 3	1.587	7.72e-09	Plasma Membrane	other
SARS1	seryl-tRNA synthetase 1	1.06	8.44e-08	Cytoplasm	enzyme
SBF1	SET binding factor 1	2.706	4.26e-08	Plasma Membrane	phosphatase
SCAMP1	secretory carrier membrane protein 1	2.457	5.11e-08	Cytoplasm	transporter
SCRN1	secernin 1	1.14	0.000528	Cytoplasm	other
SEPTIN3	septin 3	3.24	1.08e-06	Cytoplasm	enzyme
SEPTIN5	septin 5	1.026	8.28e-05	Cytoplasm	enzyme
SEPTIN6	septin 6	2.873	2.02e-08	Cytoplasm	other
SEPTIN7	septin 7	1.334	4.72e-06	Cytoplasm	other
SESTD1	SEC14 and spectrin domain containing 1	2.754	6.53e-13	Extracellular Space	other
SH3BGRL2	SH3 domain binding glutamate rich protein like 2	2.031	2.62e-07	Nucleus	other
SHTN1	shootin 1	2.307	2.68e-05	Plasma Membrane	other
SLC25A12	solute carrier family 25 member 12	2.386	0.000216	Cytoplasm	transporter
SLC3A2	solute carrier family 3 member 2	1.199	3.08e-06	Plasma Membrane	transporter
SLC7A5	solute carrier family 7 member 5	2.509	8.9e-07	Plasma Membrane	transporter	QBS10072S
SMAP1	small ArfGAP 1	2.29	1.91e-07	Cytoplasm	other
SMURF1	SMAD specific E3 ubiquitin protein ligase 1	1.446	8.59e-05	Cytoplasm	enzyme
SNAP25	synaptosome associated protein 25	1.529	0.000189	Plasma Membrane	transporter	botulinum toxin type A
SNAP91	synaptosome associated protein 91	2.49	5.68e-07	Plasma Membrane	other
SOGA3	SOGA family member 3	1.419	0.0212	Other	other
SORBS1	sorbin and SH3 domain containing 1	1.141	0.018	Plasma Membrane	other
SPTAN1	spectrin alpha, non-erythrocytic 1	1.613	8.86e-10	Plasma Membrane	other
SPTBN1	spectrin beta, non-erythrocytic 1	1.892	5.46e-08	Plasma Membrane	other
SRC	SRC proto-oncogene, non-receptor tyrosine kinase	1.648	1.88e-07	Cytoplasm	kinase	AZ12672857,AZD0424,AZM-475271,blinatumomab/dasatinib,bosutinib,bosutinib/corticosteroid,bosutinib/dexamethasone/vincristine,bosutinib/imatinib,bosutinib/rituximab,CCT239065,CGP77675,corticosteroid/dasatinib,cytarabine/dasatinib/dexamethasone/methotrexate,dasatinib,dasatinib/dexamethasone,dasatinib/dexamethasone/vincristine,dasatinib/erlotinib,dasatinib/inotuzumab ozogamicin,dasatinib/rituximab,do…
SRCIN1	SRC kinase signaling inhibitor 1	2.41	9.14e-07	Cytoplasm	other
SRGAP2	SLIT-ROBO Rho GTPase activating protein 2	2.328	7.59e-06	Cytoplasm	other
STAM	signal transducing adaptor molecule	1.303	0.000972	Cytoplasm	other
STK39	serine/threonine kinase 39	1.08	0.00717	Nucleus	kinase
STMN1	stathmin 1	1.1	0.00152	Cytoplasm	other
STRN3	striatin 3	1.045	0.00179	Nucleus	transcription regulator
STX16	syntaxin 16	1.394	0.00105	Cytoplasm	transporter
STX1A	syntaxin 1A	1.445	0.0117	Cytoplasm	transporter
STX1B	syntaxin 1B	1.632	0.0049	Plasma Membrane	other
STX7	syntaxin 7	1.796	1.57e-05	Plasma Membrane	transporter
STXBP1	syntaxin binding protein 1	1.341	0.000243	Cytoplasm	transporter
SV2A	synaptic vesicle glycoprotein 2A	3.096	2.86e-10	Cytoplasm	other	brivaracetam,levetiracetam
SYN1	synapsin I	2.944	1.7e-05	Plasma Membrane	other
TAGLN3	transgelin 3	2.726	1.94e-05	Extracellular Space	other
TBCB	tubulin folding cofactor B	1.002	9.39e-07	Cytoplasm	other
TBCE	tubulin folding cofactor E	1.757	0.000123	Cytoplasm	other
THSD7A	thrombospondin type 1 domain containing 7A	1.057	2.17e-06	Cytoplasm	other
TKTL1	transketolase like 1	3.839	0.000393	Cytoplasm	enzyme
TLN1	talin 1	2.017	2.23e-07	Plasma Membrane	other
TLN2	talin 2	2.212	5.96e-07	Nucleus	other
TMEM132A	transmembrane protein 132A	1.978	0.00592	Cytoplasm	other
TMEM163	transmembrane protein 163	4.55	0.00428	Cytoplasm	other
TNIK	TRAF2 and NCK interacting kinase	1.788	1.5e-05	Plasma Membrane	kinase	NCB-0846,SM1-71
TNR	tenascin R	1.861	0.0254	Plasma Membrane	other
TOMM40	translocase of outer mitochondrial membrane 40	1.447	0.00159	Cytoplasm	ion channel
TPPP	tubulin polymerization promoting protein	2.599	0.000875	Cytoplasm	enzyme
TPPP3	tubulin polymerization promoting protein family member 3	1.351	0.00858	Cytoplasm	other
TRAFD1	TRAF-type zinc finger domain containing 1	1.291	0.000169	Other	other
TRIM36	tripartite motif containing 36	1.304	0.00014	Cytoplasm	enzyme
TRIM56	tripartite motif containing 56	1.007	0.00888	Cytoplasm	enzyme
TRIO	trio Rho guanine nucleotide exchange factor	2.174	2.14e-06	Cytoplasm	kinase
TSC2	TSC complex subunit 2	1.689	0.00014	Cytoplasm	other
TUBA1A	tubulin alpha 1a	2.361	1.49e-13	Cytoplasm	other	6-mercaptopurine/vincristine,bevacizumab/docetaxel,bevacizumab/docetaxel/prednisone/thalidomide/zoledronic acid,bevacizumab/paclitaxel,bevacizumab/paclitaxel/pemetrexed,bevacizumab/paclitaxel/topotecan,capecitabine/docetaxel,capecitabine/docetaxel/gemcitabine,capecitabine/docetaxel/oxaliplatin/trastuzumab,cevipabulin,colchicine,colchicine/probenecid,cyclophosphamide/daunorubicin/imatinib/predniso…
TUBAL3	tubulin alpha like 3	2.51	0.00116	Other	enzyme
TUBB	tubulin beta class I	1.482	9.62e-09	Cytoplasm	other	allopurinol/colchicine,anakinra/colchicine,canakinumab/colchicine,colchicine,ixabepilone
TUBB2A	tubulin beta 2A class IIa	2.159	3.15e-09	Cytoplasm	other	6-mercaptopurine/vincristine,ABT-751,batabulin,bevacizumab/docetaxel,bevacizumab/docetaxel/prednisone/thalidomide/zoledronic acid,bevacizumab/paclitaxel,bevacizumab/paclitaxel/pemetrexed,bevacizumab/paclitaxel/topotecan,BMS-275183,capecitabine/docetaxel,capecitabine/docetaxel/gemcitabine,capecitabine/docetaxel/oxaliplatin/trastuzumab,cevipabulin,colchicine,colchicine/probenecid,crolibulin,cycloph…
TUBB2B	tubulin beta 2B class IIb	2.664	4.51e-08	Cytoplasm	other
TUBB3	tubulin beta 3 class III	3.84	2.33e-12	Cytoplasm	other	6-mercaptopurine/vincristine,ABT-751,bevacizumab/docetaxel,bevacizumab/docetaxel/prednisone/thalidomide/zoledronic acid,bevacizumab/paclitaxel,bevacizumab/paclitaxel/pemetrexed,bevacizumab/paclitaxel/topotecan,BMS-275183,capecitabine/docetaxel,capecitabine/docetaxel/gemcitabine,capecitabine/docetaxel/oxaliplatin/trastuzumab,capecitabine/ixabepilone,CCI-001,cevipabulin,colchicine,colchicine/proben…
TUBB4A	tubulin beta 4A class IVa	3.468	7.8e-08	Cytoplasm	other	6-mercaptopurine/vincristine,ABT-751,bevacizumab/docetaxel,bevacizumab/docetaxel/prednisone/thalidomide/zoledronic acid,bevacizumab/paclitaxel,bevacizumab/paclitaxel/pemetrexed,bevacizumab/paclitaxel/topotecan,BMS-275183,capecitabine/docetaxel,capecitabine/docetaxel/gemcitabine,capecitabine/docetaxel/oxaliplatin/trastuzumab,cevipabulin,colchicine,colchicine/probenecid,cyclophosphamide/daunorubici…
TUBB4B	tubulin beta 4B class IVb	1.975	8.59e-12	Cytoplasm	other	6-mercaptopurine/vincristine,ABT-751,bevacizumab/docetaxel,bevacizumab/docetaxel/prednisone/thalidomide/zoledronic acid,bevacizumab/paclitaxel,bevacizumab/paclitaxel/pemetrexed,bevacizumab/paclitaxel/topotecan,BMS-275183,capecitabine/docetaxel,capecitabine/docetaxel/gemcitabine,capecitabine/docetaxel/oxaliplatin/trastuzumab,cevipabulin,colchicine,colchicine/probenecid,cyclophosphamide/daunorubici…
TUBB6	tubulin beta 6 class V	2.436	6.92e-05	Cytoplasm	other
TYMP	thymidine phosphorylase	1.102	0.00588	Extracellular Space	growth factor	tipiracil
UBR4	ubiquitin protein ligase E3 component n-recognin 4	1.161	1.91e-05	Nucleus	enzyme
UCHL1	ubiquitin C-terminal hydrolase L1	3.368	1.17e-08	Cytoplasm	peptidase
USP9X	ubiquitin specific peptidase 9 X-linked	1.078	6.31e-06	Plasma Membrane	peptidase
VAPA	VAMP associated protein A	1.194	2.43e-05	Plasma Membrane	other
VAT1	vesicle amine transport 1	1.185	4.51e-05	Plasma Membrane	transporter
VAT1L	vesicle amine transport 1 like	1.415	0.037	Other	enzyme
VBP1	VHL binding protein 1	1.366	0.00714	Cytoplasm	other
VCAN	versican	2.931	4.22e-06	Extracellular Space	other
VPS18	VPS18 core subunit of CORVET and HOPS complexes	1.565	0.000954	Cytoplasm	transporter
VPS25	vacuolar protein sorting 25 homolog	1.39	0.00391	Cytoplasm	other
VPS45	vacuolar protein sorting 45 homolog	1.075	1.56e-06	Cytoplasm	transporter
VSNL1	visinin like 1	2.828	0.00161	Cytoplasm	other
WASF1	WASP family member 1	3.429	6.84e-08	Nucleus	other
WASF3	WASP family member 3	1.516	0.000783	Cytoplasm	other
WDR37	WD repeat domain 37	3.603	9.73e-10	Other	other
YARS1	tyrosyl-tRNA synthetase 1	1.458	4.28e-05	Cytoplasm	enzyme
