# Supplementary material for: Integrated proteomics spotlight the proteasome as a therapeutic vulnerability in embryonal tumors with multilayered rosettes
Source: Neuro Oncol. 2023 Dec 30;26(5):935–49. doi: 10.1093/neuonc/noad265 (PMC11066909; doi:10.1093/neuonc/noad265)
Supplement: noad265_suppl_Supplementary_Table_S6 [file noad265_suppl_supplementary_table_s6.xlsx]

## Sheet: Suppl Table 6 
GSM	GSE	Diagnosis	Molecular subtype	Histological subtype	Study	PMID
GSM1816333	GSE70678	ATRT	SHH	NA	Johann et al., 2016	PMID: 26923874
GSM1816334	GSE70678	ATRT	TYR	NA	Johann et al., 2016	PMID: 26923874
GSM1816345	GSE70678	ATRT	SHH	NA	Johann et al., 2016	PMID: 26923874
GSM1816347	GSE70678	ATRT	SHH	NA	Johann et al., 2016	PMID: 26923874
GSM1816348	GSE70678	ATRT	MYC	NA	Johann et al., 2016	PMID: 26923874
GSM1816349	GSE70678	ATRT	MYC	NA	Johann et al., 2016	PMID: 26923874
GSM1816351	GSE70678	ATRT	TYR	NA	Johann et al., 2016	PMID: 26923874
GSM1816355	GSE70678	ATRT	TYR	NA	Johann et al., 2016	PMID: 26923874
GSM1816365	GSE70678	ATRT	MYC	NA	Johann et al., 2016	PMID: 26923874
GSM1816372	GSE70678	ATRT	SHH	NA	Johann et al., 2016	PMID: 26923874
GSM1816377	GSE70678	ATRT	TYR	NA	Johann et al., 2016	PMID: 26923874
GSM1816378	GSE70678	ATRT	SHH	NA	Johann et al., 2016	PMID: 26923874
GSM1816380	GSE70678	ATRT	MYC	NA	Johann et al., 2016	PMID: 26923874
GSM1881103	GSE73038	MB	WNT	NA	Sturm et al., 2016	PMID: 26919435
GSM1881118	GSE73038	MB	nonWNT/nonSHH (Group 4)	NA	Sturm et al., 2016	PMID: 26919435
GSM1881123	GSE73038	MB	SHH	NA	Sturm et al., 2016	PMID: 26919435
GSM1881124	GSE73038	MB	SHH	NA	Sturm et al., 2016	PMID: 26919435
GSM1881125	GSE73038	MB	SHH	NA	Sturm et al., 2016	PMID: 26919435
GSM1881126	GSE73038	MB	SHH	NA	Sturm et al., 2016	PMID: 26919435
GSM1881168	GSE73038	ATRT	TYR	NA	Sturm et al., 2016	PMID: 26919435
GSM1881173	GSE73038	ETMR	C19MC-altered	NA	Sturm et al., 2016	PMID: 26919435
GSM1881195	GSE73038	ATRT	SHH	NA	Sturm et al., 2016	PMID: 26919435
GSM1881198	GSE73038	MB	nonWNT/nonSHH (Group 4)	NA	Sturm et al., 2016	PMID: 26919435
GSM1881199	GSE73038	MB	WNT	NA	Sturm et al., 2016	PMID: 26919435
GSM1881202	GSE73038	MB	nonWNT/nonSHH (Group 4)	NA	Sturm et al., 2016	PMID: 26919435
GSM1881204	GSE73038	MB	nonWNT/nonSHH (Group 4)	NA	Sturm et al., 2016	PMID: 26919435
GSM1881206	GSE73038	MB	WNT	NA	Sturm et al., 2016	PMID: 26919435
GSM1881207	GSE73038	MB	WNT	NA	Sturm et al., 2016	PMID: 26919435
GSM1881230	GSE73038	ETMR	C19MC-altered	CNS-PNET	Sturm et al., 2016	PMID: 26919435
GSM1881236	GSE73038	ETMR	C19MC-altered	NA	Sturm et al., 2016	PMID: 26919435
GSM1881237	GSE73038	ATRT	TYR	NA	Sturm et al., 2016	PMID: 26919435
GSM1881243	GSE73038	ATRT	SHH	NA	Sturm et al., 2016	PMID: 26919435
GSM1881250	GSE73038	ATRT	MYC	NA	Sturm et al., 2016	PMID: 26919435
GSM1881251	GSE73038	ATRT	MYC	NA	Sturm et al., 2016	PMID: 26919435
GSM260961	GSE10327	MB	SHH	desmoplastic	Kool et al., 2008	PMID: 18769486
GSM260963	GSE10327	MB	WNT	classic	Kool et al., 2008	PMID: 18769486
GSM260965	GSE10327	MB	nonWNT/nonSHH (Group 4)	classic	Kool et al., 2008	PMID: 18769486
GSM260966	GSE10327	MB	nonWNT/nonSHH (Group 4)	classic	Kool et al., 2008	PMID: 18769486
GSM260967	GSE10327	MB	SHH	desmoplastic	Kool et al., 2008	PMID: 18769486
GSM260974	GSE10327	MB	nonWNT/nonSHH (Group 4)	classic	Kool et al., 2008	PMID: 18769486
GSM260975	GSE10327	MB	nonWNT/nonSHH (Group 4)	classic	Kool et al., 2008	PMID: 18769486
GSM260983	GSE10327	MB	SHH	classic	Kool et al., 2008	PMID: 18769486
GSM260993	GSE10327	MB	WNT	classic	Kool et al., 2008	PMID: 18769486
GSM260995	GSE10327	MB	SHH	classic	Kool et al., 2008	PMID: 18769486
GSM261002	GSE10327	MB	WNT	classic	Kool et al., 2008	PMID: 18769486
GSM261010	GSE10327	MB	WNT	classic	Kool et al., 2008	PMID: 18769486
GSM3454445	GSE122077	ETMR	C19MC-altered	ETANTR	Lambo et al., 2019	PMID: 31802000
GSM3454448	GSE122077	ETMR	C19MC-altered	CNS-PNET	Lambo et al., 2019	PMID: 31802000
GSM3454449	GSE122077	ETMR	C19MC-altered	EBL	Lambo et al., 2019	PMID: 31802000
GSM3454451	GSE122077	ETMR	C19MC-altered	ETANTR	Lambo et al., 2019	PMID: 31802000
GSM3454452	GSE122077	ETMR	C19MC-altered	EBL	Lambo et al., 2019	PMID: 31802000
GSM3454453	GSE122077	ETMR	C19MC-altered	ETANTR	Lambo et al., 2019	PMID: 31802000
GSM3454454	GSE122077	ETMR	C19MC-altered	ETANTR	Lambo et al., 2019	PMID: 31802000
GSM3454455	GSE122077	ETMR	non-C19MC-altered	EBL	Lambo et al., 2019	PMID: 31802000
GSM3454456	GSE122077	ETMR	C19MC-altered	MEPL	Lambo et al., 2019	PMID: 31802000
GSM3454457	GSE122077	ETMR	C19MC-altered	ETANTR	Lambo et al., 2019	PMID: 31802000
GSM3454461	GSE122077	ETMR	non-C19MC-altered	EBL	Lambo et al., 2019	PMID: 31802000
GSM3454464	GSE122077	ETMR	C19MC-altered	ETMR	Lambo et al., 2019	PMID: 31802000
GSM3454469	GSE122077	ETMR	C19MC-altered	ETMR	Lambo et al., 2019	PMID: 31802000
GSM3454470	GSE122077	ETMR	C19MC-altered	NA	Lambo et al., 2019	PMID: 31802000
GSM3454471	GSE122077	ETMR	C19MC-altered	NA	Lambo et al., 2019	PMID: 31802000
GSM3454472	GSE122077	ETMR	non-C19MC-altered	NA	Lambo et al., 2019	PMID: 31802000
