# Supplementary material for: Integrated proteomics spotlight the proteasome as a therapeutic vulnerability in embryonal tumors with multilayered rosettes
Source: Neuro Oncol. 2023 Dec 30;26(5):935–49. doi: 10.1093/neuonc/noad265 (PMC11066909; doi:10.1093/neuonc/noad265)
Supplement: noad265_suppl_Supplementary_Table_S7 [file noad265_suppl_supplementary_table_s7.xlsx]

## Sheet: A) ETMR_GSEA_prot_only (Fig4B)
ONTOLOGY	ID	Description	setSize	enrichmentScore	NES	pvalue	p.adjust	qvalues	rank	leading_edge	core_enrichment
CC	GO:0005838	proteasome regulatory particle	19	0.757481	2.43659	9.73654e-09	7.16609e-06	6.36667e-06	213	tags=74%, list=6%, signal=69%	PSMD6/PSMD3/PSMC5/PSMD12/PSMD2/PSMC4/PSMC2/PSMD13/PSMC3/PSMD11/PSMD14/PSMC6/PSMD1/PSMD7
CC	GO:0022624	proteasome accessory complex	23	0.696493	2.33575	1.96742e-08	1.20669e-05	1.07207e-05	213	tags=61%, list=6%, signal=57%	PSMD6/PSMD3/PSMC5/PSMD12/PSMD2/PSMC4/PSMC2/PSMD13/PSMC3/PSMD11/PSMD14/PSMC6/PSMD1/PSMD7
BP	GO:0032986	protein-DNA complex disassembly	12	0.768803	2.22287	3.8402e-06	0.000471065	0.000418514	425	tags=83%, list=13%, signal=73%	SMARCA4/HMGA1/SMARCC2/SUPT16H/SMARCE1/SMARCC1/SMARCB1/SMARCD1/RPL23/H2BC1
BP	GO:0006337	nucleosome disassembly	11	0.758811	2.15092	1.76024e-05	0.00137823	0.00122448	425	tags=82%, list=13%, signal=72%	SMARCA4/HMGA1/SMARCC2/SUPT16H/SMARCE1/SMARCC1/SMARCB1/SMARCD1/H2BC1
BP	GO:0001732	formation of cytoplasmic translation initiation complex	15	0.688779	2.10339	3.01711e-05	0.00208458	0.00185203	728	tags=87%, list=22%, signal=68%	EIF5/EIF3H/EIF3CL/EIF3E/EIF3D/EIF3L/EIF3B/EIF3A/EIF2S2/EIF3K/EIF3M/EIF3F/EIF3J
CC	GO:0022625	cytosolic large ribosomal subunit	45	0.544288	2.04781	6.854e-07	0.000229298	0.000203718	933	tags=73%, list=28%, signal=54%	RPL4/RPL13A/RPL35/RPL9/RPL10/RPL3/RPL7A/RPL15/RPL6/RPL32/RPL27A/RPL13/RPL17/RPL19/RPL28/RPL23A/RPL5/RPL23/RPL34/RPL21/RPL29/RPL27/RPL14/RPL26/RPL18A/RPL8/RPL24/RPL30/RPL11/FXR2/RPL36A/RPL7/RPL39
MF	GO:0003777	microtubule motor activity	10	0.741205	2.0385	5.61821e-05	0.00318077	0.00282594	706	tags=80%, list=21%, signal=63%	KIF21A/KIF2A/DYNC1H1/SMC3/DYNC1I2/KIF5C/KIF5B/KIF1A
BP	GO:0002183	cytoplasmic translational initiation	28	0.574422	2.00981	1.83828e-05	0.00140935	0.00125213	728	tags=68%, list=22%, signal=54%	EIF5/RPL13A/EIF3H/EIF3CL/EIF3E/EIF3D/EIF3L/EIF4A1/EIF3B/MTOR/EIF3A/EIF2S2/EIF3K/EIF4G1/EIF3M/EIF3F/DHX29/RBM4/EIF3J
CC	GO:0005868	cytoplasmic dynein complex	10	0.730571	2.00925	8.08331e-05	0.00396621	0.00352376	549	tags=80%, list=16%, signal=67%	DYNC1H1/DYNC1LI1/DCTN4/DYNLL1/DYNC1I2/DYNLL2/DYNC1LI2/DYNLT1
BP	GO:0031498	chromatin disassembly	12	0.692029	2.00089	0.000204209	0.00778267	0.00691447	425	tags=75%, list=13%, signal=66%	SMARCA4/HMGA1/SMARCC2/SUPT16H/SMARCE1/SMARCC1/SMARCB1/SMARCD1/H2BC1
MF	GO:0051010	microtubule plus-end binding	11	0.704617	1.9973	0.000208875	0.00778267	0.00691447	896	tags=91%, list=27%, signal=67%	CLASP1/CKAP5/PAFAH1B1/MAPRE2/NUMA1/MAPRE1/DCTN1/DST/CLIP2/CLASP2
CC	GO:0030286	dynein complex	12	0.686117	1.9838	0.000253145	0.00913308	0.00811423	762	tags=83%, list=23%, signal=65%	DYNC1H1/DYNC1LI1/DCTN4/DYNLL1/DYNC1I2/DYNLL2/DCTN2/DYNC1LI2/DYNLT1/DCTN1
CC	GO:0042788	polysomal ribosome	28	0.55577	1.94455	4.93568e-05	0.00283801	0.00252142	1301	tags=89%, list=38%, signal=55%	EIF3H/RPL7A/RPL6/RPL32/LARP1/DHX9/RPL19/RPS23/RPL18A/RPL8/EEF2/RPL24/RPL30/RPL11/RPL36A/NUFIP2/RPL39/RPS29/RPS26/RPL38/RPL36/ELAVL4/RPL10A/RPL18/BTF3
BP	GO:0031116	positive regulation of microtubule polymerization	16	0.629153	1.93859	0.00020729	0.00778267	0.00691447	762	tags=75%, list=23%, signal=58%	CLASP1/CKAP5/DRG1/ARL2/RPS3/ARL3/NUMA1/MAPRE1/MAP1B/PAK1/GIT1/DCTN1
CC	GO:0005686	U2 snRNP	18	0.608993	1.93252	0.000317424	0.01102	0.00979065	917	tags=83%, list=27%, signal=61%	HTATSF1/SF3B1/SF3A3/PHF5A/SF3A2/SF3A1/SF3B3/SNRPD1/SF3B6/SNRPD2/SNRPGP15/SF3B2/SF3B5/SNRPB/SNRPA1
CC	GO:0017101	aminoacyl-tRNA synthetase multienzyme complex	11	0.678338	1.92281	0.000646402	0.0167518	0.0148831	1095	tags=100%, list=32%, signal=68%	MARS1/IARS1/QARS1/DARS1/EPRS1/KARS1/LARS1/AIMP2/RARS1/EEF1E1/AIMP1
BP	GO:0019081	viral translation	13	0.651263	1.92123	0.000526513	0.0144595	0.0128464	564	tags=69%, list=17%, signal=58%	SSB/EIF3D/EIF3L/EIF3B/DHX9/EIF3A/CSDE1/PTBP1/EIF3F
CC	GO:0016282	eukaryotic 43S preinitiation complex	15	0.627343	1.91577	0.000449489	0.0135655	0.0120522	728	tags=80%, list=22%, signal=63%	EIF3H/EIF3CL/EIF3E/EIF3D/EIF3L/EIF3B/EIF3A/EIF3K/EIF3M/EIF3F/DHX29/EIF3J
CC	GO:0033290	eukaryotic 48S preinitiation complex	14	0.634098	1.90922	0.000394468	0.0123676	0.0109879	728	tags=79%, list=22%, signal=62%	EIF3H/EIF3CL/EIF3E/EIF3D/EIF3L/EIF3B/EIF3A/EIF3K/EIF3M/EIF3F/EIF3J
BP	GO:0048255	mRNA stabilization	22	0.568347	1.88764	0.000209371	0.00778267	0.00691447	1201	tags=86%, list=36%, signal=56%	IGF2BP1/HNRNPD/EIF4ENIF1/HNRNPA0/LARP1/MTOR/DHX9/PABPC1/HNRNPC/THRAP3/TAF15/HNRNPU/YBX1/TARDBP/ELAVL1/FUS/ELAVL4/SYNCRIP/RBM10
BP	GO:1902373	negative regulation of mRNA catabolic process	23	0.562062	1.88492	0.000128008	0.00567555	0.00504241	1201	tags=83%, list=36%, signal=54%	IGF2BP1/HNRNPD/EIF4ENIF1/HNRNPA0/LARP1/MTOR/DHX9/PABPC1/HNRNPC/THRAP3/TAF15/HNRNPU/YBX1/TARDBP/ELAVL1/FUS/ELAVL4/SYNCRIP/RBM10
CC	GO:0071004	U2-type prespliceosome	12	0.649537	1.87803	0.00136016	0.0289775	0.0257449	1106	tags=92%, list=33%, signal=62%	SF3B1/LUC7L/SF3A2/SF3A1/LUC7L3/SNRNP70/SNRPGP15/SNRPB/U2AF2/PRPF40A/LUC7L2
CC	GO:0071010	prespliceosome	12	0.649537	1.87803	0.00136016	0.0289775	0.0257449	1106	tags=92%, list=33%, signal=62%	SF3B1/LUC7L/SF3A2/SF3A1/LUC7L3/SNRNP70/SNRPGP15/SNRPB/U2AF2/PRPF40A/LUC7L2
BP	GO:0075522	IRES-dependent viral translational initiation	10	0.680469	1.87146	0.000626234	0.016574	0.0147251	564	tags=70%, list=17%, signal=58%	SSB/EIF3D/EIF3B/EIF3A/CSDE1/PTBP1/EIF3F
BP	GO:0031112	positive regulation of microtubule polymerization or depolymerization	17	0.593411	1.85799	0.000374626	0.0123676	0.0109879	762	tags=71%, list=23%, signal=55%	CLASP1/CKAP5/DRG1/ARL2/RPS3/ARL3/NUMA1/MAPRE1/MAP1B/PAK1/GIT1/DCTN1
CC	GO:0005844	polysome	51	0.485908	1.85687	2.47137e-05	0.00178326	0.00158433	1165	tags=75%, list=34%, signal=50%	LIN28A/AGO2/DRG1/MSI1/EIF3H/AGO1/RPL7A/RPL6/RPL32/LARP1/HDLBP/DHX9/RPL19/RPS23/EIF4G1/GCN1/RPS3/RPL18A/RPL8/EEF2/RPL24/RPL30/RPL11/VBP1/MYH10/FXR2/RPS4X/RPL36A/NUFIP2/RPL39/FXR1/RPS29/RPS26/RPL38/FUS/RPL36/ELAVL4/RPL10A
CC	GO:0005852	eukaryotic translation initiation factor 3 complex	14	0.616594	1.85651	0.000735172	0.01828	0.0162407	728	tags=79%, list=22%, signal=62%	EIF3H/EIF3CL/EIF3E/EIF3D/EIF3L/EIF3B/EIF3A/EIF3K/EIF3M/EIF3F/EIF3J
BP	GO:0030509	BMP signaling pathway	18	0.581291	1.84462	0.0011113	0.0254012	0.0225675	1252	tags=78%, list=37%, signal=49%	CRB2/NEO1/DDX5/FKBP8/SMAD5/LEMD2/LRP2/NUMA1/USP9X/PDCD4/SMURF1/UBE2D3/SPART/SMAD3
CC	GO:0070993	translation preinitiation complex	16	0.596277	1.83729	0.000751242	0.0185542	0.0164843	728	tags=75%, list=22%, signal=59%	EIF3H/EIF3CL/EIF3E/EIF3D/EIF3L/EIF3B/EIF3A/EIF3K/EIF3M/EIF3F/DHX29/EIF3J
CC	GO:0022626	cytosolic ribosome	81	0.459955	1.83681	6.76886e-07	0.000229298	0.000203718	1048	tags=65%, list=31%, signal=46%	RPL4/RPL13A/RPL35/RPS24/RPL9/RPL10/RPS15A/RPL3/RPL7A/RPL15/RPL6/RPL32/RPL27A/RPL13/RPL17/RPL19/RPL28/RPL23A/RPS15/RPL5/RPS23/RPL23/RPL34/RPL21/RPS3A/RPS9/RPL29/RPS13/RPS3/RPL27/RPL14/RPL26/RPL18A/RPL8/RPS2/DHX29/RPL24/RPL30/RPL11/RPS27/FXR2/RPS16/RPS4X/RPL36A/RPL7/RPS17/RPL39/RPS5/RPS29/RPS7/RPS11/RPS26/RPL38
CC	GO:0005684	U2-type spliceosomal complex	65	0.465807	1.8247	1.38245e-05	0.00124083	0.00110241	1146	tags=66%, list=34%, signal=45%	PPIL1/HTATSF1/SNRNP200/SNW1/SF3B1/PRPF31/PRPF8/SF3A3/LUC7L/CDC5L/PRPF19/EFTUD2/PRPF3/PRPF4/PHF5A/SF3A2/SF3A1/EIF4A3/SMU1/CWC22/LUC7L3/SNRNP70/PLRG1/SF3B3/SNRPD1/XAB2/SF3B6/SNRNP40/SNRPD2/AQR/SNRPGP15/SART1/SF3B2/SF3B5/SNRPB/MAGOHB/SNRPA1/SF3B4/U2AF2/PRPF40A/SNRPB2/LUC7L2/RBM8A
CC	GO:0005689	U12-type spliceosomal complex	17	0.581252	1.81992	0.000591946	0.0160174	0.0142305	935	tags=76%, list=28%, signal=56%	SF3B1/PHF5A/SF3B3/SNRPD1/SF3B6/SNRPD2/SNRPGP15/SF3B2/SF3B5/SNRPB/YBX1/DHX15/SF3B4
BP	GO:0043489	RNA stabilization	25	0.533244	1.81652	0.000636928	0.0166234	0.0147689	1474	tags=92%, list=44%, signal=52%	IGF2BP1/HNRNPD/EIF4ENIF1/HNRNPA0/LARP1/MTOR/DHX9/PABPC1/HNRNPC/THRAP3/TAF15/HNRNPU/YBX1/TARDBP/ELAVL1/FUS/ELAVL4/SYNCRIP/RBM10/DKC1/PAIP1/DHX36/METTL16
MF	GO:0003724	RNA helicase activity	33	0.505137	1.81502	0.00039993	0.0123676	0.0109879	873	tags=67%, list=26%, signal=50%	SNRNP200/DDX42/DDX6/UPF1/DHX30/DDX5/DDX46/EIF4A3/EIF4A1/DDX1/DDX18/DHX9/DDX19B/DDX17/DDX39B/DDX3X/DDX23/DHX29/SKIV2L/AQR/DHX15/DDX20
MF	GO:0008186	ATP-dependent activity, acting on RNA	33	0.505137	1.81502	0.00039993	0.0123676	0.0109879	873	tags=67%, list=26%, signal=50%	SNRNP200/DDX42/DDX6/UPF1/DHX30/DDX5/DDX46/EIF4A3/EIF4A1/DDX1/DDX18/DHX9/DDX19B/DDX17/DDX39B/DDX3X/DDX23/DHX29/SKIV2L/AQR/DHX15/DDX20
BP	GO:0035914	skeletal muscle cell differentiation	10	0.651448	1.79165	0.00182252	0.0360584	0.0320359	1052	tags=80%, list=31%, signal=55%	DDX5/GTF3C5/LEMD2/DDX17/NLN/EEF2/COPS2/GPC1
MF	GO:0048027	mRNA 5'-UTR binding	19	0.555633	1.78731	0.0013499	0.0289775	0.0257449	1392	tags=95%, list=41%, signal=56%	IGF2BP2/IGF2BP1/IGF2BP3/LARP1/GNL3/RPL5/RPS3A/DDX3X/RPS13/SHMT2/RPL26/CCT5/NCL/MYH10/RPS7/SYNCRIP/RSL1D1/DHX36
BP	GO:1904816	positive regulation of protein localization to chromosome, telomeric region	10	0.649028	1.78499	0.00196349	0.0376892	0.0334847	911	tags=90%, list=27%, signal=66%	GNL3/CCT7/CCT3/CCT8/CCT6A/CCT5/CCT2/TCP1/CCT4
MF	GO:0003727	single-stranded RNA binding	41	0.475979	1.76719	0.000182515	0.00730061	0.00648618	1399	tags=78%, list=41%, signal=46%	AGO2/MSI1/AGO1/PABPC4/SSB/EIF4A3/DDX1/TIA1/DHX9/PABPC1/HNRNPC/LSM14A/DDX3X/PTBP1/ZFR/HNRNPDL/LACTB2/CBX8/AQR/CNBP/HNRNPU/JMJD6/FXR1/U2AF2/ELAVL4/HNRNPH1/STRBP/HNRNPA1/LONP1/ILF3/HNRNPF/MSI2
BP	GO:0033962	P-body assembly	10	0.642509	1.76706	0.00252974	0.043993	0.0390854	440	tags=60%, list=13%, signal=52%	DDX6/EIF4ENIF1/DYNC1H1/CNOT1/EDC3/LSM14A
BP	GO:0035195	gene silencing by miRNA	30	0.495838	1.75858	0.000822182	0.0196469	0.0174552	1034	tags=63%, list=31%, signal=44%	LIN28A/AGO2/DDX6/EIF4ENIF1/XPO5/AGO1/CNOT1/DDX5/ADAR/DHX9/EIF4G1/DDX3X/RBM4/RAN/SRRT/PUM1/PRKRA/FXR1/ELAVL1
BP	GO:0001824	blastocyst development	29	0.498444	1.75509	0.00132147	0.0287752	0.0255651	1006	tags=62%, list=30%, signal=44%	PSMC4/SUPT6H/CNOT3/CNOT1/SMARCB1/RPL13/RRM2/GINS4/RTN4/PHF6/XAB2/SF3B6/COPS2/CTR9/NASP/YAP1/CUL3/KPNA7
CC	GO:0000785	chromatin	184	0.409221	1.74944	7.8143e-09	7.16609e-06	6.36667e-06	1176	tags=59%, list=35%, signal=40%	TNKS1BP1/MSH6/NAP1L1/SMARCA4/HMGA1/SMARCC2/SMARCA5/SUPT6H/H1-10/SNW1/DDX6/MCM2/SUPT16H/BAZ1B/CBX5/HELLS/SMARCE1/RIF1/RUVBL1/SMC3/UPF1/SMARCC1/GATAD2A/CHD4/EIF3E/UHRF1/PDS5A/SMARCB1/SMARCD1/SMC2/MCM7/DHX9/HMGA2/ORC2/SMAD5/HNRNPC/H2BC1/KDM1A/LEMD2/NSD2/PDS5B/HAT1/TIMELESS/CBX3/MTA1/DDX23/SSRP1/TRIM24/MACROH2A2/POGZ/CSNK2A1/BPTF/SIN3A/GLYR1/CHAF1B/CBX8/DNMT1/CCAR2/H2AZ2/IST1/SOX2/CTR9/CSNK2A2/STAG2/…
CC	GO:0005881	cytoplasmic microtubule	17	0.557921	1.74687	0.00153238	0.0314248	0.0279192	896	tags=71%, list=27%, signal=52%	CLASP1/TUBA1C/DYNC1H1/PAFAH1B1/TUBA1A/MAPRE2/DYNLT1/ARL3/NUMA1/MAPRE1/TPT1/CLASP2
BP	GO:0060148	positive regulation of posttranscriptional gene silencing	14	0.578671	1.74233	0.00242632	0.043344	0.0385087	447	tags=57%, list=13%, signal=50%	LIN28A/AGO2/DDX6/EIF4ENIF1/XPO5/DDX5/DHX9/EIF4G1
BP	GO:0006513	protein monoubiquitination	23	0.519435	1.74197	0.00100186	0.0233345	0.0207314	1109	tags=65%, list=33%, signal=44%	CUL1/UHRF1/RBX1/CTR9/RNF2/CDC73/NEDD4L/CUL3/DDB1/HUWE1/ZNF598/PAF1/CUL4B/RNF40/UBE2D3
BP	GO:0001578	microtubule bundle formation	16	0.564742	1.74012	0.00272545	0.0460077	0.0408752	1208	tags=88%, list=36%, signal=57%	CLASP1/NAV1/DCX/NUMA1/MAPRE1/MAP1B/MAP1S/TPPP3/SPAG1/ZMYND10/MAP2/RSPH4A/DNAAF5/TPPP
CC	GO:0005875	microtubule associated complex	43	0.461697	1.72104	0.000683702	0.017233	0.0153106	888	tags=58%, list=26%, signal=43%	KIF21A/KIF2A/KLC4/DYNC1H1/DYNC1LI1/DCTN4/DYNLL1/DCX/EML1/DYNC1I2/KIF5C/DYNLL2/PAFAH1B1/DCTN2/DYNC1LI2/ACTR10/DYNLT1/KIF5B/ACTR1A/MAP1B/KIF1A/MAP1S/DCTN1/KLC2/CLIP2
BP	GO:0016441	posttranscriptional gene silencing	32	0.479916	1.71465	0.00143236	0.0296128	0.0263093	1034	tags=62%, list=31%, signal=44%	LIN28A/AGO2/DDX6/EIF4ENIF1/XPO5/AGO1/CNOT1/DDX5/ADAR/DHX9/GIGYF2/EIF4G1/DDX3X/RBM4/RAN/SRRT/PUM1/PRKRA/FXR1/ELAVL1
CC	GO:0015934	large ribosomal subunit	55	0.444133	1.70962	0.000180248	0.00728915	0.006476	977	tags=62%, list=29%, signal=45%	RPL4/RPL13A/RPL35/RPL9/RPL10/RPL3/RPL7A/RPL15/RPL6/RPL32/RPL27A/RPL13/RPL17/RPL19/RPL28/RPL23A/RPL5/RPL23/RPL34/RPL21/RPL29/RPL27/RPL14/RPL26/RPL18A/RPL8/RPL24/RPL30/RPL11/FXR2/RPL36A/RPL7/RPL39/MRPL2
MF	GO:0003735	structural constituent of ribosome	85	0.421464	1.69593	2.89052e-05	0.0020456	0.0018174	1048	tags=61%, list=31%, signal=43%	RPL4/RPL13A/RPL35/RPS24/RPL9/RPL10/RPS15A/RPL3/RPL7A/RPL15/RPL6/RPL32/RPL27A/RPL13/RPL17/RPL19/RPL28/RPL23A/RPS15/RPL5/RPS23/RPL23/RPL34/RPL21/RPS3A/RPS9/RPL29/RPS13/RPS3/RPL27/RPL14/RPL26/RPL18A/RPL8/RPS2/RPL24/RPL30/RPL11/RPS27/RPS16/RPS4X/RPL36A/RPL7/RPS17/RPL39/MRPL2/RPS5/RPS29/RPS7/RPS11/RPS26/RPL38
MF	GO:0090079	translation regulator activity, nucleic acid binding	62	0.430874	1.67767	0.000284809	0.00998189	0.00886835	739	tags=52%, list=22%, signal=41%	EIF5/AGO2/EIF4G2/EIF5B/ABCF1/EIF3H/EIF3CL/EEF1B2/EIF3E/EIF3D/EIF3L/EIF4A1/LARP1/EIF3B/EIF3A/PABPC1/EIF2S2/EEF1G/EIF3K/EIF4G1/GSPT1/GCN1/TYMS/SHMT2/ETF1/EIF3M/EIF3F/EEF2/DHX29/EEF1D/EIF3J/EEF1A1
BP	GO:0035194	post-transcriptional gene silencing by RNA	31	0.470821	1.67554	0.00232167	0.0417187	0.0370647	1034	tags=61%, list=31%, signal=43%	LIN28A/AGO2/DDX6/EIF4ENIF1/XPO5/AGO1/CNOT1/DDX5/ADAR/DHX9/EIF4G1/DDX3X/RBM4/RAN/SRRT/PUM1/PRKRA/FXR1/ELAVL1
MF	GO:0008135	translation factor activity, RNA binding	54	0.433777	1.66611	0.000517479	0.0143182	0.0127209	1273	tags=69%, list=38%, signal=43%	EIF5/AGO2/EIF4G2/EIF5B/ABCF1/EIF3H/EIF3CL/EEF1B2/EIF3E/EIF3D/EIF3L/EIF4A1/EIF3B/EIF3A/EIF2S2/EEF1G/EIF3K/EIF4G1/GSPT1/GCN1/ETF1/EIF3M/EIF3F/EEF2/DHX29/EEF1D/EIF3J/EEF1A1/HBS1L/EIF1/COPS5/EIF1AX/EIF1AD/EIF5A/EIF3G/EEF1A2/EIF2A
BP	GO:0006446	regulation of translational initiation	38	0.453492	1.66532	0.00224064	0.0417187	0.0370647	683	tags=50%, list=20%, signal=40%	EIF5/AGO2/EIF4G2/EIF5B/RPL13A/EIF3H/EIF3E/LARP1/EIF3B/MTOR/DDX1/EIF3K/EIF4G1/DDX3X/YTHDF3/CSDE1/EIF2AK2/DHX29/RBM4
CC	GO:0005840	ribosome	112	0.403869	1.66267	1.57778e-05	0.00132924	0.00118096	1116	tags=60%, list=33%, signal=41%	ABCF1/RPL4/RPL13A/RPL35/RPS24/EIF3H/RPL9/RPL10/RPS15A/RPL3/RPL7A/RPL15/RPL6/RPL32/SRP68/RPL27A/RPL13/LARP1/RPL17/DHX9/RPL19/RPL28/RPL23A/RPS15/RPL5/SF1/RPS23/RPL23/RPL34/RPL21/RPS3A/RPS9/GCN1/RPL29/RPS13/RPS3/RPL27/RPL14/RPL26/RPL18A/RPL8/RPS2/EEF2/EIF2AK2/DHX29/RPL24/RPL30/RPL11/RPS27/FXR2/RPS16/RPS4X/RPL36A/RPL7/RPS17/NUFIP2/RPL39/MRPL2/RPS5/RPS29/RPS7/RPS11/RPS26/RPL38/RACK1/RPL36/ELAVL4
BP	GO:0043491	protein kinase B signaling	34	0.456519	1.64511	0.00257911	0.044351	0.0394034	512	tags=35%, list=15%, signal=30%	LIN28A/INPP5F/MTOR/HSP90AB1/HSP90AA1/SRC/TSC2/LEMD2/LRP2/RTN4/OSBPL8/PTK2
BP	GO:0051896	regulation of protein kinase B signaling	34	0.456519	1.64511	0.00257911	0.044351	0.0394034	512	tags=35%, list=15%, signal=30%	LIN28A/INPP5F/MTOR/HSP90AB1/HSP90AA1/SRC/TSC2/LEMD2/LRP2/RTN4/OSBPL8/PTK2
BP	GO:0031047	gene silencing by RNA	40	0.443561	1.63856	0.00250238	0.043993	0.0390854	1252	tags=68%, list=37%, signal=43%	LIN28A/AGO2/DDX6/EIF4ENIF1/XPO5/AGO1/CNOT3/CNOT1/DDX5/ADAR/DHX9/CNOT11/PABPC1/EIF4G1/DDX17/DDX3X/RBM4/RAN/SRRT/PUM1/CNOT9/PRKRA/FXR1/ELAVL1/NCBP1/CELF1/SMAD3
CC	GO:0036464	cytoplasmic ribonucleoprotein granule	103	0.398783	1.63057	0.000114498	0.00533359	0.00473859	1590	tags=72%, list=47%, signal=39%	IGF2BP1/LIN28A/AGO2/PSMC2/PSMC3/DDX6/EIF4ENIF1/AGO1/CNOT3/INA/UPF1/CNOT1/PABPC4/EDC4/RPL6/EDC3/LARP1/DDX1/TIA1/DHX9/POLDIP3/CHTOP/RPL28/ATXN2L/PABPC1/GIGYF2/DDX19B/TUBA1A/LSM14A/EIF4G1/DDX3X/YTHDF3/CSDE1/MEX3A/TUBB/SNRPGP15/RBM4/PRRC2C/CDK9/NCL/HNRNPU/DCP1A/YBX1/FXR2/RPS4X/HNRNPK/PUM1/CNOT9/NUFIP2/TARDBP/FXR1/ELAVL1/G3BP2/SNRPB2/CKAP4/TOP1/YTHDF2/PSMA2/CELF1/G3BP1/UBAP2L/STAU1/KPNB1/RPS6/DHX36/CN…
BP	GO:0016458	gene silencing	55	0.416666	1.60389	0.00109529	0.0251917	0.0223814	1252	tags=65%, list=37%, signal=42%	LIN28A/AGO2/SMARCA5/DDX6/EIF4ENIF1/XPO5/AGO1/CNOT3/HELLS/CNOT1/DDX5/ADAR/DHX9/CNOT11/HMGA2/PABPC1/GIGYF2/EIF4G1/DDX17/DDX3X/DNMT1/RBM4/RAN/TRIM28/SRRT/PUM1/CNOT9/H1-0/PRKRA/CDK2/FXR1/ELAVL1/H3C1/NCBP1/CELF1/SMAD3
CC	GO:0044391	ribosomal subunit	94	0.394646	1.59963	0.00016211	0.00685707	0.00609212	1107	tags=60%, list=33%, signal=41%	RPL4/RPL13A/RPL35/RPS24/RPL9/RPL10/RPS15A/RPL3/RPL7A/RPL15/RPL6/RPL32/RPL27A/RPL13/RPL17/RPL19/RPL28/RPL23A/RPS15/RPL5/RPS23/RPL23/RPL34/RPL21/RPS3A/RPS9/RPL29/RPS13/RPS3/RPL27/RPL14/RPL26/RPL18A/RPL8/RPS2/DHX29/RPL24/RPL30/RPL11/RPS27/FXR2/RPS16/RPS4X/RPL36A/RPL7/RPS17/RPL39/MRPL2/RPS5/RPS29/RPS7/RPS11/RPS26/RPL38/RACK1/RPL36
BP	GO:0006413	translational initiation	64	0.407213	1.59217	0.00116892	0.0263612	0.0234204	1212	tags=62%, list=36%, signal=41%	EIF5/AGO2/EIF4G2/EIF5B/RPL13A/EIF3H/EIF3CL/EIF3E/EIF3D/EIF3L/EIF4A1/LARP1/EIF3B/MTOR/DDX1/EIF3A/EIF2S2/EIF3K/EIF4G1/RPS3A/DDX3X/YTHDF3/CSDE1/RPS3/EIF3M/EIF3F/EIF2AK2/DHX29/RBM4/EIF3J/PPP1CA/RPS17/RPS5/EIF1/COPS5/EIF1AX/EIF1AD/YTHDF2/NCBP1/EIF3G
BP	GO:0051276	chromosome organization	237	0.363675	1.58321	9.4976e-07	0.000249651	0.000221801	1522	tags=66%, list=45%, signal=39%	TNKS1BP1/NAP1L1/SMARCA4/HMGA1/SMARCC2/MCM5/SMARCA5/SUPT6H/H1-10/HNRNPD/MCM2/SUPT16H/RFC5/BAZ1B/HELLS/SMARCE1/RIF1/RUVBL1/SMC3/DYNC1LI1/UPF1/SMARCC1/CHD4/MSH2/CENPV/PDS5A/PRKDC/SMARCB1/SMARCD1/SMC2/DDX1/MCM7/DHX9/MCM3/HSP90AB1/HMGA2/YLPM1/GNL3/HSP90AA1/SRC/CHAMP1/MAD2L1/XRCC5/HNRNPC/H2BC1/CCT7/DCTN2/DDX3X/PDS5B/XRCC6/BRD3/CCT3/HAT1/CBX3/SSRP1/MACROH2A2/HMGB3/POGZ/RAE1/RFC3/BPTF/CCT8/CHAF1B/NUMA1/F…
BP	GO:0045727	positive regulation of translation	55	0.402408	1.54901	0.00290436	0.0483622	0.0429671	871	tags=51%, list=26%, signal=38%	LIN28A/AGO2/EIF4G2/HNRNPD/UPF3B/EIF3E/EIF3D/EIF4A3/PRKDC/LARP1/MTOR/DHX9/POLDIP3/PABPC1/RPL5/EIF4G1/DDX39B/RPS9/DDX3X/YTHDF3/RPL26/EEF2/DHX29/NAT10/CNBP/FXR2/ITGA2/RPS4X
BP	GO:0007018	microtubule-based movement	80	0.381936	1.52275	0.00190542	0.0369051	0.0327881	1162	tags=55%, list=34%, signal=37%	KIF21A/KIF2A/DNAJA1/NEFL/DYNC1H1/IFT27/DYNC1LI1/DYNC1I2/KIF5C/PAFAH1B1/LRPPRC/DYNC1LI2/CELSR2/MAPK8IP3/ACTR10/DYNLT1/FLOT2/UCHL1/KIF5B/ARL3/MAP1B/COPG2/WASF1/KIF1A/MAP1S/AP3D1/ATP2B4/KTN1/SFPQ/HNRNPU/DST/OPA1/PLTP/CFAP20/ACTR3/IGBP1/ZMYND10/MAP2/RAB21/IFT140/HSPB11/ACTR2/RSPH4A/DNAAF5
BP	GO:0006259	DNA metabolic process	237	0.348077	1.51531	1.06289e-05	0.00104226	0.00092599	1408	tags=60%, list=42%, signal=38%	TNKS1BP1/MSH6/KPNA2/USP10/MCM5/SUPT6H/H1-10/HNRNPD/PSMD14/SUMO1/MCM2/SUPT16H/CDC5L/RFC5/PRPF19/HELLS/RIF1/RUVBL1/SMC3/UPF1/GATAD2A/MSH2/UHRF1/PDS5A/PRKDC/RBX1/SMARCB1/DDX1/MCM7/DHX9/MCM3/HSP90AB1/GINS4/HMGA2/YLPM1/GNL3/HSP90AA1/SRC/GTF2I/ORC2/XRCC5/HNRNPC/KDM1A/CCT7/NSD2/DDX39B/CUL4A/WDR18/PDS5B/XRCC6/TYMS/RPS3/THOC1/CCT3/TIMELESS/LIG1/MTA1/HSPD1/DDX23/SSRP1/HMGB3/RFC3/KPNA1/CCT8/XAB2/CHAF1B/FEN1…
BP	GO:0048858	cell projection morphogenesis	191	0.344952	1.47919	0.000119033	0.00534195	0.00474603	1599	tags=64%, list=47%, signal=36%	NES/DPYSL5/IGF2BP1/LLGL1/CNTN2/ENPP2/CYFIP2/EIF4G2/NEFL/PLXNA1/KIDINS220/NEO1/NCKAP1/ABI2/CRABP2/TUBB3/BAIAP2/MAP4K4/NECTIN1/KIF5C/PLAA/HSP90AB1/NOVA2/DLG4/HSP90AA1/PAFAH1B1/SRC/DVL2/LYPLA2/DPYSL4/DNM2/AFG3L2/MDK/CDK5/LRP2/RTN4/LAMA1/GSK3B/CELSR2/PTK2/DYNLT1/UCHL1/PDLIM5/RAB10/SIN3A/KIF5B/EFNB3/PALLD/RAB3A/CTTN/ARHGAP35/ANK3/TUBB2B/USP9X/MAP1B/RPL24/CXCR4/PAK1/WASF1/KIF1A/MAP1S/NDN/IST1/CRMP1/PAC…
BP	GO:0006974	cellular response to DNA damage stimulus	197	0.343888	1.47599	0.000146239	0.00640668	0.00569197	1109	tags=51%, list=33%, signal=36%	TNKS1BP1/MSH6/USP10/DNAJA1/MCM5/SNW1/MAP2K6/PSMD14/SUMO1/MCM2/SUPT16H/CDC5L/RFC5/BAZ1B/PRPF19/CBX5/RIF1/RUVBL1/SMC3/UPF1/OARD1/DDX5/MSH2/UHRF1/PDS5A/PRKDC/RBX1/DDX1/MCM7/DHX9/MCM3/GINS4/HMGA2/GIGYF2/GTF2I/XRCC5/KDM1A/NSD2/DDX39B/CUL4A/PDS5B/XRCC6/RPS3/THOC1/TIMELESS/CBX3/LIG1/MTA1/SSRP1/RPL26/RFC3/XAB2/CHAF1B/FEN1/CBX8/OTUB1/GNL1/CCAR2/MMS19/PAK1/CSNK1E/TPT1/MCM4/CDK9/POLD2/SFPQ/CETN2/TAOK1/BCLAF…
BP	GO:0120039	plasma membrane bounded cell projection morphogenesis	188	0.339931	1.45651	0.000175713	0.00726546	0.00645495	1599	tags=64%, list=47%, signal=36%	DPYSL5/IGF2BP1/LLGL1/CNTN2/ENPP2/CYFIP2/EIF4G2/NEFL/PLXNA1/KIDINS220/NEO1/NCKAP1/ABI2/CRABP2/TUBB3/BAIAP2/MAP4K4/NECTIN1/KIF5C/PLAA/HSP90AB1/NOVA2/DLG4/HSP90AA1/PAFAH1B1/SRC/DVL2/LYPLA2/DPYSL4/DNM2/AFG3L2/CDK5/LRP2/RTN4/LAMA1/GSK3B/CELSR2/PTK2/DYNLT1/UCHL1/PDLIM5/RAB10/SIN3A/KIF5B/EFNB3/PALLD/RAB3A/CTTN/ARHGAP35/ANK3/TUBB2B/USP9X/MAP1B/RPL24/CXCR4/PAK1/WASF1/KIF1A/MAP1S/NDN/IST1/CRMP1/CORO1C/TAOK…
CC	GO:0036477	somatodendritic compartment	242	0.330095	1.43974	0.000207455	0.00778267	0.00691447	1614	tags=63%, list=48%, signal=35%	KIF21A/DPYSL5/IGF2BP1/SPTBN2/CKB/CNTN2/ATXN10/AGO2/ITSN1/MAP2K4/INPP5F/ABI2/GOT2/NRGN/EIF4A3/TUBB3/BAIAP2/NECTIN1/MTOR/KIF5C/RAC3/HSP90AB1/RPL28/DLG4/HSP90AA1/PAFAH1B1/GIGYF2/GLRX3/BRD1/SLC3A2/CLSTN1/CDK5/LRP2/TUBB4A/GSK3B/PTK2/PTPRF/SV2A/MAPK8IP3/STRN/DYNLT1/FLOT2/UCHL1/CALB1/BPTF/KPNA1/HNRNPR/KIF5B/NUMA1/CTTN/RRM1/ANK3/MAP1B/FKBP4/STRN3/PAK1/WASF1/KIF1A/MAP1S/NDN/BIN1/GRIPAP1/CRMP1/DCTN1/SFPQ/H…
BP	GO:0032990	cell part morphogenesis	201	0.33093	1.4225	0.000508321	0.0141714	0.0125905	1624	tags=63%, list=48%, signal=35%	NES/DPYSL5/IGF2BP1/LLGL1/CNTN2/ENPP2/CYFIP2/EIF4G2/NEFL/PLXNA1/KIDINS220/NEO1/NCKAP1/ABI2/CRABP2/TUBB3/BAIAP2/MAP4K4/NECTIN1/KIF5C/PLAA/HSP90AB1/NOVA2/DLG4/HSP90AA1/PAFAH1B1/SRC/DVL2/LYPLA2/DPYSL4/DNM2/AFG3L2/MDK/CDK5/LRP2/RTN4/NECTIN2/LAMA1/GSK3B/CELSR2/PTK2/DYNLT1/UCHL1/PDLIM5/RAB10/SIN3A/KIF5B/EFNB3/PALLD/RAB3A/CTTN/ARHGAP35/ANK3/TUBB2B/USP9X/MAP1B/RPL24/CXCR4/PAK1/WASF1/KIF1A/MAP1S/NDN/IST1/C…
CC	GO:0030425	dendrite	186	0.329974	1.41289	0.000453414	0.0135655	0.0120522	1629	tags=64%, list=48%, signal=35%	KIF21A/DPYSL5/IGF2BP1/CKB/ATXN10/AGO2/ITSN1/MAP2K4/INPP5F/ABI2/NRGN/EIF4A3/TUBB3/BAIAP2/NECTIN1/MTOR/KIF5C/HSP90AB1/RPL28/DLG4/HSP90AA1/GIGYF2/GLRX3/BRD1/CLSTN1/CDK5/LRP2/GSK3B/PTK2/SV2A/MAPK8IP3/STRN/FLOT2/CALB1/BPTF/KPNA1/HNRNPR/KIF5B/NUMA1/CTTN/ANK3/MAP1B/STRN3/PAK1/WASF1/KIF1A/MAP1S/BIN1/GRIPAP1/SFPQ/HNRNPU/DLG3/MAP6/FXR2/GNAI2/BCR/NLGN4X/PPP1CA/OPA1/BSN/FXR1/PRKACA/RUFY3/CYFIP1/DBNL/SEPTIN11…
CC	GO:0097447	dendritic tree	186	0.329974	1.41289	0.000453414	0.0135655	0.0120522	1629	tags=64%, list=48%, signal=35%	KIF21A/DPYSL5/IGF2BP1/CKB/ATXN10/AGO2/ITSN1/MAP2K4/INPP5F/ABI2/NRGN/EIF4A3/TUBB3/BAIAP2/NECTIN1/MTOR/KIF5C/HSP90AB1/RPL28/DLG4/HSP90AA1/GIGYF2/GLRX3/BRD1/CLSTN1/CDK5/LRP2/GSK3B/PTK2/SV2A/MAPK8IP3/STRN/FLOT2/CALB1/BPTF/KPNA1/HNRNPR/KIF5B/NUMA1/CTTN/ANK3/MAP1B/STRN3/PAK1/WASF1/KIF1A/MAP1S/BIN1/GRIPAP1/SFPQ/HNRNPU/DLG3/MAP6/FXR2/GNAI2/BCR/NLGN4X/PPP1CA/OPA1/BSN/FXR1/PRKACA/RUFY3/CYFIP1/DBNL/SEPTIN11…
BP	GO:0045944	positive regulation of transcription by RNA polymerase II	167	0.32612	1.38238	0.0018132	0.0360584	0.0320359	1331	tags=52%, list=39%, signal=33%	PPP1R12A/AGO2/SMARCA4/HMGA1/SMARCA5/SUPT6H/CTBP2/PSMC3/SNW1/PSMC6/AGO1/PFKM/TCERG1/SUPT16H/CDC5L/SMARCC1/UHRF1/NR2F1/PRKDC/SMARCB1/DHX9/HMGA2/GNL3/DVL2/GTF2I/SMAD5/KDM1A/DDX17/DDX3X/GCN1/XRCC6/RTRAF/POGZ/NELFA/BPTF/SIN3A/GLYR1/THRAP3/FUBP3/NDN/AP3D1/SOX2/CNBP/CDK9/SFPQ/NCL/BCLAF1/HNRNPU/YBX1/YAP1/HMGB2/JMJD6/OGT/CDC73/RBMX/TCEA2/HNRNPK/ZNF219/MTA2/HDAC2/CASK/ACTR3/PHIP/KPNA6/WASL/COPS5/CDK5RAP3/L…
CC	GO:0098794	postsynapse	205	0.32081	1.38193	0.00118733	0.0264811	0.023527	1724	tags=68%, list=51%, signal=35%	IGF2BP1/SPTBN2/CNTN2/KPNA2/SCRIB/ITSN1/NEFL/INA/ABI2/NRGN/HNRNPA3/RPL6/EIF4A3/BAIAP2/MTOR/DYNLL2/EIF3A/DLG4/AP2M1/ADD3/SRC/RPL23/DNM2/TSC2/CLSTN1/CDK5/IQSEC1/RTN4/RPS13/GSK3B/WASF3/RPS3/PTK2/ADD2/RPL14/STRN/PDLIM5/PLCB3/CALB1/RPL18A/AP2B1/KPNA1/SH3GL1/EFNB3/RPL8/ADD1/CTTN/PLEKHA5/ANK3/MAP1B/LRRC4B/DMTN/WASF1/KIF1A/AP3D1/GRIPAP1/GIT1/RPL30/RPS27/DLG3/RAB3GAP1/FXR2/BCR/NLGN4X/PPP1CA/RPL7/TNIK/BSN/F…
BP	GO:0032989	cellular component morphogenesis	223	0.316155	1.36995	0.00065486	0.0168523	0.0149724	1624	tags=61%, list=48%, signal=34%	NES/DPYSL5/IGF2BP1/LLGL1/CLASP1/CNTN2/ENPP2/CYFIP2/EIF4G2/NEFL/PLXNA1/KIDINS220/NEO1/NCKAP1/ABI2/CRABP2/FLII/TUBB3/CSRP2/BAIAP2/MAP4K4/NECTIN1/KIF5C/PLAA/HSP90AB1/NOVA2/DLG4/HSP90AA1/PAFAH1B1/SRC/DVL2/LYPLA2/DPYSL4/DNM2/AFG3L2/MDK/CDK5/LRP2/RTN4/NECTIN2/LAMA1/GSK3B/CELSR2/PTK2/DYNLT1/UCHL1/PDLIM5/RAB10/SIN3A/KIF5B/EFNB3/PALLD/RAB3A/CTTN/ARHGAP35/ANK3/TUBB2B/USP9X/MAP1B/RPL24/CXCR4/PAK1/WASF1/KIF1…
BP	GO:0002455	humoral immune response mediated by circulating immunoglobulin	24	-0.364313	-1.90157	0.00196639	0.0376892	0.0334847	2159	tags=100%, list=64%, signal=36%	IGHV4-34/IGHV3-30/C1QBP/IGHV1-69/C1QC/C1QB/C3/C4B/IGHV3-48/IGHG4/IGHG3/IGHM/SERPING1/CLU/C1QA/IGLC2/IGKC/C9/APCS/C4BPA/HPX/IGHG2/IGHA1
BP	GO:1901616	organic hydroxy compound catabolic process	18	-0.414213	-1.9391	0.00231132	0.0417187	0.0370647	1989	tags=94%, list=59%, signal=39%	ALDH1B1/SNX17/SULT1A1/MAOA/NUDT3/MAOB/PDXP/SORD/GPD2/COMT/IMPA1/FAH/AKR1C3/BPNT1/TKFC/TPI1/APOE
CC	GO:0019814	immunoglobulin complex	19	-0.398572	-1.94328	0.00139376	0.0289775	0.0257449	2042	tags=89%, list=60%, signal=36%	IGHV1-69/IGKV3D-20/IGLV3-21/PIGR/IGKV3-15/IGLV1-47/IGHV3-48/IGHG4/IGHG3/IGHM/IGKV3-20/IGLC2/IGKV2-40/IGKC/JCHAIN/IGHG2/IGHA1
BP	GO:0031640	killing of cells of other organism	18	-0.425218	-1.99061	0.00165913	0.0335472	0.0298048	980	tags=89%, list=29%, signal=63%	SERPINB9/DCD/RPS19/F2/CTSG/HMGN2/ARG1/KRT6A/BCL2L1/PF4/AZU1/HRG/LYZ/ELANE/DEFA1/LTF
BP	GO:0006958	complement activation, classical pathway	22	-0.398928	-2.10808	0.000466907	0.0136189	0.0120996	2042	tags=100%, list=60%, signal=40%	IGHV3-30/C1QBP/IGHV1-69/C1QC/C1QB/C3/C4B/IGHV3-48/IGHG4/IGHG3/IGHM/SERPING1/CLU/C1QA/IGLC2/IGKC/C9/APCS/C4BPA/IGHG2/IGHA1
MF	GO:0004869	cysteine-type endopeptidase inhibitor activity	14	-0.495574	-2.18533	0.00170555	0.0342975	0.0304714	1171	tags=93%, list=35%, signal=61%	CST3/PRDX5/SERPINB3/SERPINB9/KNG1/SNCA/AHSG/CAST/PRDX3/HRG/LTF/UBE2O/CSTB
BP	GO:0035150	regulation of tube size	21	-0.4375	-2.30241	0.000394058	0.0123676	0.0109879	1912	tags=100%, list=57%, signal=44%	HMGCR/RHOA/AGT/RAP1GDS1/ROCK2/CD38/GCLC/GJA1/ATP2B1/PLOD3/SOD1/KNG1/FGA/FGB/FGG/SOD2/CPS1/SERPINF2/APOE/GPX1
BP	GO:0035296	regulation of tube diameter	21	-0.4375	-2.30241	0.000394058	0.0123676	0.0109879	1912	tags=100%, list=57%, signal=44%	HMGCR/RHOA/AGT/RAP1GDS1/ROCK2/CD38/GCLC/GJA1/ATP2B1/PLOD3/SOD1/KNG1/FGA/FGB/FGG/SOD2/CPS1/SERPINF2/APOE/GPX1
BP	GO:0097746	blood vessel diameter maintenance	21	-0.4375	-2.30241	0.000394058	0.0123676	0.0109879	1912	tags=100%, list=57%, signal=44%	HMGCR/RHOA/AGT/RAP1GDS1/ROCK2/CD38/GCLC/GJA1/ATP2B1/PLOD3/SOD1/KNG1/FGA/FGB/FGG/SOD2/CPS1/SERPINF2/APOE/GPX1
BP	GO:0006120	mitochondrial electron transport, NADH to ubiquinone	19	-0.47442	-2.31308	8.67342e-05	0.00417823	0.00371213	1787	tags=95%, list=53%, signal=45%	NDUFB9/NDUFA9/NDUFA10/NDUFA6/NDUFS2/NDUFS1/SNCA/NDUFV2/NDUFB4/NDUFS8/NDUFB10/NDUFS3/NDUFA5/NDUFV1/NDUFS6/NDUFB7/PARK7/NDUFA2
CC	GO:0005747	mitochondrial respiratory chain complex I	19	-0.480666	-2.34353	7.34927e-05	0.00365477	0.00324706	1766	tags=95%, list=52%, signal=46%	NDUFB9/NDUFA9/NDUFA10/NDUFA6/NDUFS2/NDUFS1/NDUFV2/NDUFA13/NDUFB4/NDUFA12/NDUFS8/NDUFB10/NDUFS3/NDUFA5/NDUFV1/NDUFS6/NDUFB7/NDUFA2
CC	GO:0030964	NADH dehydrogenase complex	19	-0.480666	-2.34353	7.34927e-05	0.00365477	0.00324706	1766	tags=95%, list=52%, signal=46%	NDUFB9/NDUFA9/NDUFA10/NDUFA6/NDUFS2/NDUFS1/NDUFV2/NDUFA13/NDUFB4/NDUFA12/NDUFS8/NDUFB10/NDUFS3/NDUFA5/NDUFV1/NDUFS6/NDUFB7/NDUFA2
CC	GO:0045271	respiratory chain complex I	19	-0.480666	-2.34353	7.34927e-05	0.00365477	0.00324706	1766	tags=95%, list=52%, signal=46%	NDUFB9/NDUFA9/NDUFA10/NDUFA6/NDUFS2/NDUFS1/NDUFV2/NDUFA13/NDUFB4/NDUFA12/NDUFS8/NDUFB10/NDUFS3/NDUFA5/NDUFV1/NDUFS6/NDUFB7/NDUFA2
MF	GO:0019825	oxygen binding	11	-0.58546	-2.35255	0.000858501	0.0203825	0.0181087	1409	tags=100%, list=42%, signal=59%	HBG1/NDUFS2/HBA1/HBG2/HBB/HBD/HBQ1/SOD2/CYGB/PARK7
BP	GO:0032757	positive regulation of interleukin-8 production	12	-0.559513	-2.36377	0.000892677	0.0209239	0.0185897	1497	tags=100%, list=44%, signal=56%	RAB1A/MAVS/APOA2/CHI3L1/STAT3/LAMTOR5/ELANE/CD14/PARK7/HSPA1B/RELA
BP	GO:0000303	response to superoxide	10	-0.656778	-2.51126	0.000481101	0.0136189	0.0120996	1168	tags=100%, list=35%, signal=66%	SOD1/APOA4/SOD2/MPO/FBLN5/CCS/NQO1/ADPRS/PRDX1
BP	GO:0071450	cellular response to oxygen radical	10	-0.656778	-2.51126	0.000481101	0.0136189	0.0120996	1168	tags=100%, list=35%, signal=66%	SOD1/APOA4/SOD2/MPO/FBLN5/CCS/NQO1/ADPRS/PRDX1
BP	GO:0071451	cellular response to superoxide	10	-0.656778	-2.51126	0.000481101	0.0136189	0.0120996	1168	tags=100%, list=35%, signal=66%	SOD1/APOA4/SOD2/MPO/FBLN5/CCS/NQO1/ADPRS/PRDX1
BP	GO:0002526	acute inflammatory response	24	-0.486906	-2.54146	1.18853e-05	0.00109344	0.000971465	754	tags=88%, list=22%, signal=68%	SERPINA1/S100A8/APOA2/F2/SERPINC1/AHSG/STAT3/FN1/ITIH4/ALOX5AP/CD163/APCS/SERPINA3/GSTP1/ELANE/SERPINF2/ORM1/HP/ORM2/PARK7/ASS1
BP	GO:0032637	interleukin-8 production	16	-0.560178	-2.60887	6.37714e-05	0.00350267	0.00311192	1497	tags=100%, list=44%, signal=56%	RAB1A/CACTIN/MAVS/APOA2/CHI3L1/STAT3/TMSB4X/LAMTOR5/ELANE/CD14/PARK7/HSPA1B/RELA/ANXA4/ANXA1
BP	GO:0032677	regulation of interleukin-8 production	16	-0.560178	-2.60887	6.37714e-05	0.00350267	0.00311192	1497	tags=100%, list=44%, signal=56%	RAB1A/CACTIN/MAVS/APOA2/CHI3L1/STAT3/TMSB4X/LAMTOR5/ELANE/CD14/PARK7/HSPA1B/RELA/ANXA4/ANXA1
BP	GO:0046456	icosanoid biosynthetic process	12	-0.631048	-2.66598	0.000113707	0.00533359	0.00473859	1256	tags=100%, list=37%, signal=63%	PTGS1/PTGES3/LTA4H/PTGES2/MGST3/AKR1C3/ALOX5AP/GGT5/FABP5/CBR1/ANXA1
MF	GO:0008137	NADH dehydrogenase (ubiquinone) activity	18	-0.573	-2.68244	7.08958e-06	0.000745419	0.000662263	1455	tags=100%, list=43%, signal=57%	NDUFA9/NDUFA10/NDUFA6/NDUFS2/NDUFS1/NDUFV2/NDUFA13/NDUFB4/NDUFA12/NDUFS8/NDUFB10/NDUFS3/NDUFA5/NDUFV1/NDUFS6/NDUFB7/NDUFA2
BP	GO:0042744	hydrogen peroxide catabolic process	20	-0.550134	-2.73471	2.99609e-06	0.000418136	0.000371491	1533	tags=95%, list=45%, signal=52%	HBG1/PRDX2/PRDX5/HBA1/HBG2/HBB/PRDX4/SNCA/APOA4/HBD/HBQ1/MPO/PRDX3/CAT/PXDN/HP/PRDX1/GPX1/PRDX6
BP	GO:0006953	acute-phase response	15	-0.619359	-2.75392	3.28653e-05	0.00219899	0.00195368	754	tags=93%, list=22%, signal=73%	SERPINA1/F2/AHSG/STAT3/FN1/ITIH4/CD163/APCS/SERPINA3/SERPINF2/ORM1/HP/ORM2/ASS1
CC	GO:0001533	cornified envelope	19	-0.565677	-2.75801	3.08861e-06	0.000418136	0.000371491	977	tags=95%, list=29%, signal=68%	PKP2/TGM1/PKP4/FLG/JUP/FLG2/HRNR/KRT1/DSC1/KRT2/KRT10/DSG1/DSP/PKP1/PPL/DSC3/IVL/ANXA1
MF	GO:0050136	NADH dehydrogenase (quinone) activity	19	-0.573171	-2.79455	2.16002e-06	0.000331204	0.000294256	1455	tags=100%, list=43%, signal=57%	NDUFA9/NDUFA10/NDUFA6/NDUFS2/NDUFS1/NDUFV2/NDUFA13/NDUFB4/NDUFA12/NDUFS8/NDUFB10/NDUFS3/NDUFA5/NDUFV1/NDUFS6/NDUFB7/NQO1/NDUFA2
MF	GO:0003954	NADH dehydrogenase activity	20	-0.573341	-2.85008	1.57773e-06	0.000292382	0.000259765	1455	tags=100%, list=43%, signal=57%	NDUFA9/NDUFA10/NDUFA6/AIFM1/NDUFS2/NDUFS1/NDUFV2/NDUFA13/NDUFB4/NDUFA12/NDUFS8/NDUFB10/NDUFS3/NDUFA5/NDUFV1/NDUFS6/NDUFB7/NQO1/NDUFA2
MF	GO:0003955	NAD(P)H dehydrogenase (quinone) activity	20	-0.573341	-2.85008	1.57773e-06	0.000292382	0.000259765	1455	tags=100%, list=43%, signal=57%	NDUFA9/NDUFA10/NDUFA6/NDUFS2/NDUFS1/NDUFV2/NDUFA13/NDUFB4/NDUFA12/NDUFS8/NDUFB10/NQO2/NDUFS3/NDUFA5/NDUFV1/NDUFS6/NDUFB7/NQO1/NDUFA2
BP	GO:0018149	peptide cross-linking	16	-0.656761	-3.05867	1.49109e-06	0.000292382	0.000259765	1172	tags=100%, list=35%, signal=66%	THBS1/TGM1/TGM3/EPB42/FLG/FN1/KRT1/BGN/KRT2/KRT10/DSP/TGM2/IVL/COL3A1/ANXA1
												83.3333
												83.3333
												71.4286
												71.4286
												60
												60
												57.1429
												50
												42.8571
												42.8571
												42.8571
												41.6667
												40
												40
												40
												40
												40
												40
												40
												40
												40
												40
												40
												40
												40
												40
												40
												40
												40
												40
												40
												40
												40
												40
												40
												40
												40
												40
												40
												40
												40
												38.4615
												37.5
												37.5
												37.5
												37.5
												37.5
												36.3636
												36.3636
												36.3636
												35.7143
												33.3333
												33.3333
												33.3333
												33.3333
												33.3333
												33.3333
												33.3333
												33.3333
												33.3333
												33.3333
												33.3333
												33.3333
												33.3333
												33.3333
												33.3333
												33.3333
												33.3333
												33.3333
												33.3333
												33.3333
												33.3333
												33.3333
												33.3333
												33.3333
												33.3333
												33.3333
												31.25
												30.7692
												30.7692
												30.7692
												30.7692
												30
												30
												30
												30
												30
												30
												29.4118
												28.5714
												28.5714
												28.5714
												28.5714
												28.5714
												28.5714
												28.5714
												28.5714
												28.5714
												28.5714
												28.5714
												28.5714
												28.5714
												28.5714
												28.5714
												28.5714
												27.2727
												27.2727
												27.2727
												27.2727
												27.2727
												26.6667
												26.6667
												26.3158
												26.3158
												26.087
												26.087
												25.9259
												25.8065
												25
												25
												25
												25
												25
												25
												25
												25
												25
												25
												25
												25
												25
												25
												25
												25
												25
												25
												25
												25
												25
												23.6842
												23.5294
												23.5294
												23.5294
												23.5294
												23.0769
												23.0769
												23.0769
												23.0769
												23.0769
												23.0769
												23.0769
												22.7273
												22.2222
												22.2222
												22.2222
												22.2222
												22.2222
												22.2222
												22.2222
												22.2222
												22.2222
												22.2222
												22.2222
												22.2222
												22.2222
												22.2222
												22.2222
												22.2222
												22.2222
												21.875
												21.6216
												21.4286
												21.4286
												21.4286
												21.4286
												21.4286
												21.4286
												21.2121
												21.0526
												21.0526
												21.0526
												20.8333
												20.8333
												20.8333
												20.6897
												20.339
												20.2899
												20
												20
												20
												20
												20
												20
												20
												20
												20
												20
												20
												20
												20
												20
												20
												19.4444
												19.1176
												19.0476
												19.0476
												18.75
												18.75
												18.75
												18.75
												18.75
												18.75
												18.5185
												18.5185
												18.1818
												18.1818
												18.1818
												18.1818
												18.1818
												18.1818
												18.1818
												18.1818
												18.1818
												18.1818
												18.1818
												18.1818
												17.8571
												17.7778
												17.6471
												17.6471
												17.6471
												17.6471
												17.5
												17.3913
												17.3913
												17.3913
												17.2414
												17.2414
												17.1429
												16.6667
												16.6667
												16.6667
												16.6667
												16.6667
												16.6667
												16.6667
												16.6667
												16.6667
												16.6667
												16.6667
												16.6667
												16.6667
												16.6667
												16.6667
												16.6667
												16.6667
												16.6667
												16.4557
												16.4557
												16.4557
												16.4557
												16.3265
												16.3043
												16.2791
												16.2162
												16.1616
												16.129
												16
												16
												16
												15.7895
												15.7895
												15.7895
												15.7895
												15.7895
												15.7895
												15.6863
												15.625
												15.625
												15.5556
												15.3846
												15.3846
												15.3846
												15.3846
												15.3846
												15.3846
												15.3846
												15.3846
												15.3846
												15.3846
												15.3846
												15.3846
												15.3846
												15.2941
												15.2941
												15.1515
												15.0943
												15
												14.9254
												14.9123
												14.8649
												14.8148
												14.8148
												14.8148
												14.8148
												14.8148
												14.8148
												14.7059
												14.7059
												14.7059
												14.7059
												14.6067
												14.3939
												14.2857
												14.2857
												14.2857
												14.2857
												14.2857
												14.2857
												14.2857
												14.2857
												14.2857
												14.2857
												14.2857
												14.2857
												14.2857
												14.2857
												14.2857
												14.0845
												14
												13.9241
												13.9241
												13.9241
												13.8889
												13.6986
												13.6691
												13.6364
												13.6364
												13.5593
												13.5417
												13.5135
												13.5135
												13.5135
												13.4021
												13.3333
												13.3333
												13.3333
												13.3333
												13.3333
												13.3333
												13.3333
												13.3333
												13.3333
												13.3333
												13.3333
												13.3333
												13.3333
												13.2075
												13.2075
												13.1868
												13.1579
												13.1579
												13.1579
												13.0435
												13.0435
												12.9032
												12.7907
												12.766
												12.6984
												12.6761
												12.5
												12.5
												12.5
												12.5
												12.5
												12.5
												12.5
												12.5
												12.5
												12.5
												12.5
												12.5
												12.3596
												12.3596
												12.3596
												12.3457
												12.3288
												12.2807
												12.2807
												12.2449
												12.1951
												12.1951
												12.1495
												12.0482
												12.0301
												12
												12
												12
												12
												12
												11.9565
												11.8644
												11.8644
												11.7647
												11.7647
												11.7647
												11.7647
												11.7647
												11.7647
												11.7647
												11.7647
												11.7647
												11.7188
												11.6279
												11.6279
												11.6071
												11.5942
												11.5385
												11.5385
												11.5385
												11.4286
												11.4286
												11.4286
												11.4286
												11.4286
												11.3636
												11.3402
												11.2903
												11.2676
												11.1111
												11.1111
												11.1111
												11.1111
												11.1111
												11.1111
												11.1111
												11.1111
												11.1111
												11.1111
												10.9589
												10.8696
												10.8108
												10.7143
												10.7143
												10.7143
												10.7143
												10.7143
												10.5263
												10.5263
												10.5263
												10.5263
												10.5263
												10.5263
												10.5263
												10.5263
												10.4478
												10.4167
												10.4167
												10.3896
												10.3448
												10.3448
												10.2564
												10.1266

## Sheet: B) ETMR_GSEA_prot&RNA (Fig4C)
ONTOLOGY	ID	Description	setSize	enrichmentScore	NES	pvalue	p.adjust	qvalues	rank	leading_edge	core_enrichment
BP	GO:0019080	viral gene expression	26	0.603388	2.08184	4.70851e-06	0.000558946	0.000496592	564	tags=62%, list=17%, signal=52%	MOGS/SMARCA4/PSMC3/SNW1/SSB/EIF3D/EIF3L/SMARCB1/EIF3B/DHX9/HMGA2/EIF3A/GSK3B/CSDE1/PTBP1/EIF3F
BP	GO:0042752	regulation of circadian rhythm	31	0.539865	1.92125	7.07872e-05	0.00365477	0.00324706	1185	tags=74%, list=35%, signal=49%	HNRNPD/PRKDC/MTOR/PSPC1/PPP1CB/GSK3B/TIMELESS/MTA1/SIN3A/THRAP3/USP9X/CCAR2/RBM4/CSNK1E/SFPQ/PPP1CA/NONO/DDB1/CDK1/TARDBP/USP7/TOP2A/PPP1CC
CC	GO:0097525	spliceosomal snRNP complex	47	0.504529	1.91116	8.40588e-06	0.000859268	0.000763411	793	tags=60%, list=23%, signal=46%	HTATSF1/SNRNP200/SF3B1/PRPF31/PRPF8/SF3A3/LUC7L/EFTUD2/PRPF3/PRPF4/PHF5A/SF3A2/SF3A1/USP39/LUC7L3/SNRNP70/DDX39B/DDX23/SF3B3/SNRPD1/SF3B6/SNRNP40/SNRPD2/SNRPGP15/SART1/SF3B2/SF3B5/SNRPB
CC	GO:0005874	microtubule	128	0.453339	1.89056	6.26566e-09	7.16609e-06	6.36667e-06	1063	tags=62%, list=31%, signal=45%	KIF21A/CLASP1/TUBA1C/NAV1/KIF2A/KLC4/HSPH1/TBCD/CKAP5/STAU2/DYNC1H1/DYNC1LI1/DYNLL1/DCX/TUBB3/EML1/BAIAP2/TUBB6/DYNC1I2/KIF5C/FSD1/DYNLL2/EIF3A/PAFAH1B1/TBCE/DNM2/TUBA1A/CDK5/CCT7/TUBB4A/LRPPRC/DCTN2/DYNC1LI2/CCT3/MTA1/MAPRE2/CLTC/DYNLT1/TUBB/TBCB/CCT8/KIF5B/TUBA4A/ARL3/NUMA1/TUBB4B/MAPRE1/ATAT1/TUBB2B/MAP1B/FKBP4/CCT6A/KIF1A/MAP1S/CCT5/TPT1/CCT2/SVIL/DCTN1/HNRNPU/TUBAL3/TUBB2A/DST/MAP6/TCP1/KLC2…
BP	GO:0071772	response to BMP	19	0.584967	1.88167	0.000380903	0.0123676	0.0109879	1252	tags=79%, list=37%, signal=50%	CRB2/NEO1/DDX5/COL2A1/FKBP8/SMAD5/LEMD2/LRP2/NUMA1/USP9X/PDCD4/SMURF1/UBE2D3/SPART/SMAD3
BP	GO:0071773	cellular response to BMP stimulus	19	0.584967	1.88167	0.000380903	0.0123676	0.0109879	1252	tags=79%, list=37%, signal=50%	CRB2/NEO1/DDX5/COL2A1/FKBP8/SMAD5/LEMD2/LRP2/NUMA1/USP9X/PDCD4/SMURF1/UBE2D3/SPART/SMAD3
MF	GO:0031369	translation initiation factor binding	18	0.588955	1.86894	0.00081756	0.0196469	0.0174552	564	tags=61%, list=17%, signal=51%	EIF5/LIN28A/RPS24/EIF3CL/LARP1/EIF3B/EIF2S2/EIF4G1/DDX3X/EIF3M/EIF3F
MF	GO:0004386	helicase activity	62	0.479029	1.86517	5.42658e-06	0.000624057	0.000554439	1408	tags=79%, list=42%, signal=47%	SMARCA4/MCM5/SMARCA5/SNRNP200/DDX42/DDX6/MCM2/RFC5/HELLS/RUVBL1/UPF1/DHX30/DDX5/CHD4/DDX46/EIF4A3/EIF4A1/DDX1/MCM7/DDX18/DHX9/MCM3/DDX19B/XRCC5/DDX17/DDX39B/DDX3X/XRCC6/DDX23/RFC3/GTF2F2/DHX29/SKIV2L/AQR/MCM4/DHX15/RFC4/DDX20/DDX54/CHD7/RFC2/RUVBL2/DDX21/G3BP1/RECQL/MTREX/DHX36/DDX24/ATRX
CC	GO:0030532	small nuclear ribonucleoprotein complex	50	0.483919	1.84446	3.05889e-05	0.00208458	0.00185203	1106	tags=66%, list=33%, signal=45%	HTATSF1/SNRNP200/SF3B1/PRPF31/PRPF8/SF3A3/LUC7L/EFTUD2/PRPF3/PRPF4/PHF5A/SF3A2/SF3A1/USP39/LUC7L3/SNRNP70/DDX39B/DDX23/SF3B3/SNRPD1/SF3B6/SNRNP40/SNRPD2/SNRPGP15/SART1/SF3B2/SF3B5/SNRPB/SNRPA1/PRPF40A/LARP7/SNRPB2/LUC7L2
CC	GO:0120114	Sm-like protein family complex	55	0.475941	1.83206	1.57778e-05	0.00132924	0.00118096	1106	tags=65%, list=33%, signal=45%	HTATSF1/SNRNP200/SF3B1/PRPF31/PRPF8/SF3A3/LUC7L/STRAP/EFTUD2/PRPF3/PRPF4/PHF5A/SF3A2/SF3A1/GEMIN5/USP39/LUC7L3/SNRNP70/DDX39B/DDX23/SF3B3/SNRPD1/SF3B6/SNRNP40/SNRPD2/SNRPGP15/SART1/SF3B2/SF3B5/SNRPB/DDX20/SNRPA1/PRPF40A/LARP7/SNRPB2/LUC7L2
CC	GO:0071011	precatalytic spliceosome	42	0.490712	1.82398	0.000153041	0.00662578	0.00588663	935	tags=60%, list=28%, signal=44%	SNRNP200/SF3B1/PRPF31/PRPF8/SF3A3/EFTUD2/PRPF3/PRPF4/PHF5A/SF3A2/SF3A1/SMU1/CWC22/SF3B3/SNRPD1/SF3B6/SNRPD2/SNRPGP15/SART1/SF3B2/SF3B5/SNRPB/MAGOHB/SNRPA1/SF3B4
BP	GO:0007623	circadian rhythm	50	0.478477	1.82372	4.23752e-05	0.00259901	0.00230908	1185	tags=66%, list=35%, signal=44%	GFPT1/HNRNPD/PRKDC/MTOR/IMPDH2/PSPC1/PPP1CB/GSK3B/TYMS/TIMELESS/MTA1/SIN3A/HNRNPR/THRAP3/USP9X/CCAR2/RBM4/CSNK1E/SFPQ/HNRNPU/AHCY/OGT/PPP1CA/NONO/DDB1/CDK1/HUWE1/HDAC2/TARDBP/USP7/TOP2A/TOP1/PPP1CC
BP	GO:0030510	regulation of BMP signaling pathway	12	0.628915	1.81841	0.00261402	0.0447423	0.039751	1145	tags=75%, list=34%, signal=50%	CRB2/NEO1/FKBP8/LEMD2/LRP2/NUMA1/SMURF1/UBE2D3/SPART
BP	GO:0032508	DNA duplex unwinding	34	0.498452	1.79622	0.000386218	0.0123676	0.0109879	1408	tags=76%, list=42%, signal=45%	HMGA1/MCM5/MCM2/RFC5/RUVBL1/CHD4/DDX1/MCM7/DHX9/MCM3/XRCC5/DDX3X/XRCC6/RFC3/GTF2F2/MCM4/RFC4/CHD7/TOP2A/RFC2/RUVBL2/RPA1/G3BP1/RECQL/DHX36/ATRX
CC	GO:0071013	catalytic step 2 spliceosome	68	0.453623	1.78357	1.07678e-05	0.00104226	0.00092599	1363	tags=75%, list=40%, signal=46%	PPIL1/SNRNP200/SNW1/SF3B1/PRPF8/SF3A3/CDC5L/PRPF19/EFTUD2/DDX5/PRPF4B/HNRNPA3/SF3A2/SF3A1/EIF4A3/PABPC1/SRRM1/CWC22/HNRNPC/DDX23/PLRG1/SF3B3/HNRNPR/SNRPD1/XAB2/SF3B6/SNRNP40/SNRPD2/AQR/SNRPGP15/SART1/HNRNPM/SF3B2/HNRNPU/SNRPB/MAGOHB/PNN/RBMX/HNRNPK/SNRPA1/SNRPB2/RALY/PPIL3/HNRNPH1/RBM8A/SYNCRIP/HNRNPA1/ISY1/U2AF1/HNRNPF/MTREX
BP	GO:0048511	rhythmic process	69	0.451109	1.77627	1.66155e-05	0.00132924	0.00118096	1125	tags=62%, list=33%, signal=42%	GFPT1/PTX3/MAP2K6/HNRNPD/DDX5/PRKDC/MTOR/DHX9/IMPDH2/SRC/PSPC1/PPP1CB/MDK/CDK5/CUL4A/GSK3B/TYMS/TIMELESS/CBX3/MTA1/CSNK2A1/SIN3A/HNRNPR/THRAP3/USP9X/CCAR2/RBM4/CSNK1E/SFPQ/HNRNPU/AHCY/OGT/PPP1CA/NONO/DDB1/CDK1/HUWE1/HDAC2/TARDBP/USP7/TOP2A/RACK1/TOP1
BP	GO:1902369	negative regulation of RNA catabolic process	28	0.50676	1.77307	0.000630533	0.016574	0.0147251	1474	tags=86%, list=44%, signal=49%	IGF2BP1/HNRNPD/EIF4ENIF1/HNRNPA0/LARP1/MTOR/DHX9/PABPC1/HNRNPC/LRPPRC/THRAP3/TAF15/HNRNPU/YBX1/TARDBP/ELAVL1/FUS/ELAVL4/SYNCRIP/RBM10/DKC1/PAIP1/DHX36/METTL16
MF	GO:0008094	ATP-dependent activity, acting on DNA	41	0.477282	1.77203	0.000159843	0.00683978	0.00607677	1253	tags=73%, list=37%, signal=47%	MSH6/SMARCA4/MCM5/SMARCA5/MCM2/RFC5/HELLS/RUVBL1/SMC3/CHD4/MSH2/DDX1/MCM7/DHX9/MCM3/XRCC5/DDX3X/XRCC6/RFC3/BPTF/GTF2F2/MCM4/TOP2B/RFC4/CHD7/TOP2A/RFC2/RUVBL2/G3BP1/RECQL
CC	GO:0071005	U2-type precatalytic spliceosome	40	0.475989	1.75835	0.000426925	0.0130924	0.0116318	935	tags=57%, list=28%, signal=42%	SNRNP200/SF3B1/PRPF31/PRPF8/SF3A3/EFTUD2/PRPF3/PRPF4/PHF5A/SF3A2/SF3A1/SMU1/CWC22/SF3B3/SNRPD1/SNRPD2/SART1/SF3B2/SF3B5/SNRPB/MAGOHB/SNRPA1/SF3B4
BP	GO:0017148	negative regulation of translation	73	0.443361	1.75596	1.6057e-05	0.00132924	0.00118096	1474	tags=73%, list=44%, signal=42%	IGF2BP2/IGF2BP1/IGF2BP3/LIN28A/AGO2/DDX6/HNRNPD/EIF4ENIF1/RPL13A/AGO1/CNOT3/UPF1/CNOT1/EIF3E/EIF4A3/EPRS1/LARP1/TIA1/CNOT11/PABPC1/GIGYF2/LSM14A/EIF4G1/DDX3X/YTHDF3/TYMS/RPS3/SHMT2/KHSRP/HNRNPR/EIF2AK2/RBM4/NCL/DCP1A/YBX1/FXR2/PUM1/CNOT9/DIS3/TARDBP/FXR1/RACK1/GAPDH/YTHDF2/SYNCRIP/CELF1/ILF3/METTL14/DHX36/CNOT2/EXOSC5/EXOSC7/METTL16
CC	GO:0000775	chromosome, centromeric region	67	0.445412	1.75079	4.23752e-05	0.00259901	0.00230908	1438	tags=78%, list=43%, signal=46%	CLASP1/PPP1R12A/CKAP5/XPO1/BAZ1B/CBX5/HELLS/SMC3/DYNC1LI1/DCTN4/DYNLL1/CENPV/PDS5A/CFDP1/PAFAH1B1/ORC2/CHAMP1/MAD2L1/SEPTIN7/PHF6/DCTN2/SUGT1/PDS5B/DYNC1LI2/CBX3/SIN3A/DNMT1/STAG2/DCTN1/HNRNPU/RAD21/CLASP2/SEPTIN6/MACROH2A1/AURKB/TOP2A/STAG1/SEPTIN2/AHCTF1/NUP160/PPP1CC/RANGAP1/SMC4/NUP133/PPP2CA/TP53BP1/BUB3/SMC1A/ATRX/PPP2CB/ZW10/PPP2R1A
BP	GO:0022618	ribonucleoprotein complex assembly	116	0.419826	1.73468	2.01208e-06	0.000321933	0.000286019	873	tags=54%, list=26%, signal=42%	EIF5/AGO2/SNRNP200/SF3B1/PRPF31/PRPF8/RPL13A/EIF3H/SF3A3/AGO1/EIF3CL/LUC7L/STRAP/PRPF19/PRPF3/RUVBL1/RPL10/DHX30/RPL3/EIF3E/ADAR/EIF3D/SF3A2/RPL6/SF3A1/EIF3L/PRKDC/GEMIN5/EIF3B/DDX1/DHX9/USP39/HSP90AB1/RPL23A/EIF3A/RPS15/EIF2S2/HSP90AA1/RPL5/SF1/LUC7L3/XRCC5/EIF3K/DDX39B/DDX23/NUDT21/EIF3M/EIF3F/SNRPD1/XAB2/PUF60/SNRPD2/DHX29/RPL24/SNRPGP15/SART1/EIF3J/RPL11/RPS27/SNRPB/CDC73/PSIP1/DDX20
CC	GO:0016363	nuclear matrix	48	0.4566	1.73465	0.000325821	0.0112058	0.00995573	1291	tags=69%, list=38%, signal=43%	DCAF7/SNW1/RUVBL1/SMC3/UHRF1/PHF5A/SRRM1/PSPC1/DDX39B/THOC1/HAT1/MATR3/NUMA1/XPOT/HNRNPM/STAG2/SFPQ/HNRNPU/CAD/CSNK2B/NONO/RAD21/LMNB1/CASK/SORBS1/PRPF40A/BASP1/PPIG/STAG1/RUVBL2/AHCTF1/CXXC1/ZNF326
CC	GO:0005681	spliceosomal complex	117	0.419184	1.73435	1.34335e-06	0.000292382	0.000259765	1163	tags=62%, list=34%, signal=42%	API5/PPIL1/HTATSF1/SNRNP200/SNW1/SF3B1/PRPF31/PRPF8/SF3A3/LUC7L/CDC5L/PRPF19/EFTUD2/PRPF3/UPF1/DDX5/PRPF4/PRPF4B/ADAR/PHF5A/HNRNPA3/SF3A2/SF3A1/EIF4A3/SMU1/USP39/PABPC1/SRRM1/CWC22/SF1/LUC7L3/HNRNPC/SNRNP70/DDX39B/DDX23/PLRG1/SF3B3/HNRNPR/SNRPD1/XAB2/SF3B6/SNRNP40/CTNNBL1/PPP1R8/SNRPD2/AQR/SNRPGP15/SART1/HNRNPM/SF3B2/SF3B5/NCL/HNRNPU/SNRPB/YBX1/MAGOHB/DHX15/PNN/RBMX/HNRNPK/SNRPA1/SF3B4/WBP11/U2AF…
MF	GO:0003678	DNA helicase activity	28	0.494476	1.73009	0.00117479	0.0263612	0.0234204	1408	tags=79%, list=42%, signal=46%	MCM5/MCM2/RFC5/RUVBL1/CHD4/MCM7/DHX9/MCM3/XRCC5/DDX3X/XRCC6/RFC3/GTF2F2/MCM4/RFC4/CHD7/RFC2/RUVBL2/G3BP1/RECQL/DHX36/ATRX
BP	GO:0071826	ribonucleoprotein complex subunit organization	119	0.416158	1.72441	1.66848e-06	0.000292382	0.000259765	873	tags=54%, list=26%, signal=41%	EIF5/AGO2/SNRNP200/SF3B1/PRPF31/PRPF8/RPL13A/EIF3H/SF3A3/AGO1/EIF3CL/LUC7L/STRAP/PRPF19/PRPF3/RUVBL1/RPL10/DHX30/RPL3/EIF3E/ADAR/EIF3D/SF3A2/RPL6/SF3A1/EIF3L/PRKDC/GEMIN5/EIF3B/DDX1/DHX9/USP39/HSP90AB1/RPL23A/EIF3A/RPS15/EIF2S2/HSP90AA1/RPL5/SF1/LUC7L3/XRCC5/EIF3K/DDX39B/DDX23/NUDT21/EIF3M/EIF3F/SNRPD1/XAB2/KIF5B/PUF60/SNRPD2/DHX29/RPL24/SNRPGP15/SART1/EIF3J/RPL11/RPS27/SNRPB/CDC73/PSIP1/DDX20
CC	GO:0000779	condensed chromosome, centromeric region	46	0.455908	1.72156	0.000673178	0.0172034	0.0152843	1423	tags=78%, list=42%, signal=46%	CLASP1/PPP1R12A/CKAP5/XPO1/DYNC1LI1/DCTN4/DYNLL1/CENPV/CFDP1/PAFAH1B1/ORC2/CHAMP1/MAD2L1/SEPTIN7/PHF6/DCTN2/SUGT1/DYNC1LI2/CBX3/SIN3A/DCTN1/HNRNPU/CLASP2/SEPTIN6/AURKB/SEPTIN2/AHCTF1/NUP160/PPP1CC/RANGAP1/NUP133/TP53BP1/BUB3/SMC1A/ATRX/ZW10
BP	GO:0032392	DNA geometric change	38	0.465661	1.71001	0.00120695	0.0267564	0.0237716	1408	tags=74%, list=42%, signal=43%	HMGA1/MCM5/MCM2/RFC5/RUVBL1/CHD4/DDX1/MCM7/DHX9/MCM3/XRCC5/DDX3X/XRCC6/HMGB3/RFC3/GTF2F2/MCM4/HMGB2/RFC4/CHD7/TOP2A/RFC2/RUVBL2/RPA1/G3BP1/RECQL/DHX36/ATRX
BP	GO:0071103	DNA conformation change	85	0.424354	1.70756	2.08042e-05	0.00156244	0.00138814	1253	tags=66%, list=37%, signal=43%	NAP1L1/HMGA1/MCM5/SMARCA5/H1-10/MCM2/RFC5/HELLS/RUVBL1/CHD4/CENPV/SMC2/DDX1/MCM7/DHX9/MCM3/HMGA2/XRCC5/H2BC1/DDX3X/XRCC6/HAT1/MACROH2A2/HMGB3/RFC3/CHAF1B/GTF2F2/NAA10/MCM4/NASP/TOP2B/NAP1L4/HMGB2/H4C1/RFC4/H1-3/H1-0/CDK1/BANF1/MACROH2A1/DNAJC9/H2BU1/PAF1/CHD7/TOP2A/H1-2/TOP1/IPO4/H3C1/RFC2/RUVBL2/SMC4/RPA1/NUSAP1/G3BP1/RECQL
BP	GO:0034728	nucleosome organization	48	0.444828	1.68993	0.000627384	0.016574	0.0147251	1447	tags=77%, list=43%, signal=45%	NAP1L1/SMARCA4/HMGA1/SMARCC2/SMARCA5/SUPT6H/H1-10/MCM2/SUPT16H/SMARCE1/SMARCC1/SMARCB1/SMARCD1/H2BC1/HAT1/MACROH2A2/BPTF/CHAF1B/NASP/NAP1L4/HMGB2/H4C1/H1-3/H1-0/MACROH2A1/DNAJC9/H2BU1/PAF1/H1-2/IPO4/H3C1/ARID1A/RSF1/ANP32E/ATRX/SART3/H2BC18
MF	GO:0003730	mRNA 3'-UTR binding	47	0.445584	1.68788	0.000375947	0.0123676	0.0109879	1116	tags=66%, list=33%, signal=45%	IGF2BP2/IGF2BP1/IGF2BP3/HNRNPD/PABPC4/DDX5/HNRNPA0/GEMIN5/LARP1/TIA1/PABPC1/RPL5/HNRNPC/NUDT21/KHSRP/HNRNPR/ELAVL3/RBM4/CCT5/SERBP1/HNRNPU/FXR2/PUM1/CPSF1/TARDBP/FXR1/RPS7/ELAVL1/FUS/RNF40/ELAVL4
BP	GO:0071824	protein-DNA complex subunit organization	61	0.433928	1.6861	0.000257468	0.00919887	0.00817268	1447	tags=72%, list=43%, signal=42%	NAP1L1/SMARCA4/HMGA1/SMARCC2/SMARCA5/SUPT6H/H1-10/PSMC6/MCM2/SUPT16H/HELLS/SMARCE1/SMARCC1/CENPV/SMARCB1/SMARCD1/RPL23/H2BC1/HAT1/MACROH2A2/POGZ/BPTF/TAF6/CHAF1B/NASP/NAP1L4/HMGB2/UBTF/H4C1/H1-3/H1-0/MACROH2A1/DNAJC9/H2BU1/PAF1/H1-2/IPO4/H3C1/ARID1A/RSF1/ANP32E/ATRX/SART3/H2BC18
BP	GO:0022613	ribonucleoprotein complex biogenesis	198	0.392622	1.6857	4.46105e-08	2.34524e-05	2.08361e-05	1740	tags=80%, list=51%, signal=41%	EIF5/AGO2/SNRNP200/SF3B1/PRPF31/PRPF8/RPL13A/RPL35/RPS24/EIF3H/SF3A3/AGO1/EIF3CL/LUC7L/XPO1/PIN4/STRAP/PRPF19/PRPF3/RUVBL1/RPL10/DHX30/RPL3/EIF3E/RPL7A/ADAR/EIF3D/SF3A2/RPL6/SF3A1/EIF3L/EIF4A3/PRKDC/GEMIN5/EIF3B/DDX1/DDX18/DHX9/USP39/HSP90AB1/RPL23A/EIF3A/RPS15/EIF2S2/HSP90AA1/RPL5/SF1/LUC7L3/XRCC5/EIF3K/DDX17/DDX39B/CUL4A/WDR18/DDX3X/RPL27/RPL14/DDX23/NUDT21/RPL26/EIF3M/EIF3F/SNRPD1/XAB2/NOP9/TS…
BP	GO:0006333	chromatin assembly or disassembly	51	0.440066	1.68169	0.000718971	0.0179987	0.0159909	1447	tags=76%, list=43%, signal=44%	NAP1L1/SMARCA4/HMGA1/SMARCC2/SMARCA5/H1-10/MCM2/SUPT16H/BAZ1B/HELLS/SMARCE1/SMARCC1/CENPV/SMARCB1/SMARCD1/H2BC1/HAT1/MACROH2A2/CHAF1B/MAP1S/NASP/NAP1L4/HMGB2/H4C1/H1-3/MTA2/H1-0/MACROH2A1/DNAJC9/H2BU1/PAF1/H1-2/IPO4/H3C1/ARID1A/RSF1/ATRX/SART3/H2BC18
CC	GO:0000776	kinetochore	44	0.449661	1.68004	0.00139121	0.0289775	0.0257449	1423	tags=77%, list=42%, signal=45%	CLASP1/PPP1R12A/CKAP5/XPO1/DYNC1LI1/DCTN4/DYNLL1/CENPV/CFDP1/PAFAH1B1/ORC2/CHAMP1/MAD2L1/SEPTIN7/PHF6/DCTN2/SUGT1/DYNC1LI2/SIN3A/DCTN1/HNRNPU/CLASP2/SEPTIN6/AURKB/SEPTIN2/AHCTF1/NUP160/PPP1CC/RANGAP1/NUP133/TP53BP1/BUB3/SMC1A/ZW10
CC	GO:0035770	ribonucleoprotein granule	108	0.408325	1.67514	6.60175e-06	0.000714542	0.000634831	1590	tags=73%, list=47%, signal=40%	IGF2BP1/LIN28A/AGO2/PSMC2/PSMC3/DDX6/EIF4ENIF1/AGO1/SUMO1/CNOT3/INA/UPF1/CNOT1/PABPC4/DHX30/EDC4/SYMPK/HNRNPA3/RPL6/EDC3/LARP1/DDX1/TIA1/DHX9/POLDIP3/CHTOP/RPL28/ATXN2L/PABPC1/GIGYF2/HNRNPL/DDX19B/TUBA1A/LSM14A/EIF4G1/DDX3X/YTHDF3/CSDE1/MEX3A/TUBB/SNRPGP15/RBM4/PRRC2C/CDK9/NCL/HNRNPU/DCP1A/YBX1/FXR2/RPS4X/HNRNPK/PUM1/CNOT9/NUFIP2/TARDBP/FXR1/ELAVL1/G3BP2/SNRPB2/CKAP4/TOP1/YTHDF2/PSMA2/CELF1/G3BP1…
BP	GO:0008380	RNA splicing	213	0.386651	1.67014	5.29586e-08	2.43609e-05	2.16433e-05	1524	tags=69%, list=45%, signal=41%	PTBP2/PPIL1/HTATSF1/SUPT6H/SNRNP200/HNRNPLL/SNW1/SF3B1/POLR2A/PRPF31/PRPF8/SF3A3/RBM12B/TCERG1/LUC7L/CDC5L/STRAP/PRPF19/EFTUD2/PRPF3/NOVA1/DDX5/PRPF4/PRPF4B/QKI/RTCB/DDX46/PHF5A/HNRNPA3/SF3A2/SF3A1/EIF4A3/GEMIN5/SMU1/DDX1/TIA1/RBM25/DHX9/USP39/NOVA2/PABPC1/SRRM1/HNRNPL/CWC22/SF1/LUC7L3/HNRNPC/KDM1A/DDX17/SNRNP70/DDX39B/RPS13/PTBP1/THOC1/RBM39/DDX23/PLRG1/RTRAF/KHSRP/SF3B3/HNRNPR/SNRPD1/XAB2/THRAP…
MF	GO:0004812	aminoacyl-tRNA ligase activity	28	0.47613	1.6659	0.002324	0.0417187	0.0370647	971	tags=68%, list=29%, signal=49%	MARS1/IARS1/QARS1/DARS1/YARS1/EPRS1/KARS1/LARS1/SARS1/VARS1/AARS2/AARS1/AARSD1/HARS1/RARS1/NARS1/FARSA/HARS2/FARSB
BP	GO:0006418	tRNA aminoacylation for protein translation	28	0.47613	1.6659	0.002324	0.0417187	0.0370647	971	tags=68%, list=29%, signal=49%	MARS1/IARS1/QARS1/DARS1/YARS1/EPRS1/KARS1/LARS1/SARS1/VARS1/AARS2/AARS1/AARSD1/HARS1/RARS1/NARS1/FARSA/HARS2/FARSB
MF	GO:0016875	ligase activity, forming carbon-oxygen bonds	28	0.47613	1.6659	0.002324	0.0417187	0.0370647	971	tags=68%, list=29%, signal=49%	MARS1/IARS1/QARS1/DARS1/YARS1/EPRS1/KARS1/LARS1/SARS1/VARS1/AARS2/AARS1/AARSD1/HARS1/RARS1/NARS1/FARSA/HARS2/FARSB
BP	GO:0043038	amino acid activation	28	0.47613	1.6659	0.002324	0.0417187	0.0370647	971	tags=68%, list=29%, signal=49%	MARS1/IARS1/QARS1/DARS1/YARS1/EPRS1/KARS1/LARS1/SARS1/VARS1/AARS2/AARS1/AARSD1/HARS1/RARS1/NARS1/FARSA/HARS2/FARSB
BP	GO:0043039	tRNA aminoacylation	28	0.47613	1.6659	0.002324	0.0417187	0.0370647	971	tags=68%, list=29%, signal=49%	MARS1/IARS1/QARS1/DARS1/YARS1/EPRS1/KARS1/LARS1/SARS1/VARS1/AARS2/AARS1/AARSD1/HARS1/RARS1/NARS1/FARSA/HARS2/FARSB
BP	GO:0034249	negative regulation of cellular amide metabolic process	82	0.415753	1.66411	6.48641e-05	0.00351029	0.0031187	1474	tags=68%, list=44%, signal=39%	IGF2BP2/IGF2BP1/IGF2BP3/LIN28A/AGO2/DDX6/HNRNPD/EIF4ENIF1/RPL13A/AGO1/CNOT3/UPF1/CNOT1/EIF3E/EIF4A3/EPRS1/LARP1/TIA1/CNOT11/PABPC1/GIGYF2/LSM14A/EIF4G1/RTN4/DDX3X/YTHDF3/TYMS/RPS3/SHMT2/KHSRP/HNRNPR/EIF2AK2/RBM4/BIN1/NCL/DCP1A/YBX1/RTN3/FXR2/PUM1/CNOT9/DIS3/TARDBP/FXR1/RACK1/GAPDH/YTHDF2/SYNCRIP/CELF1/ILF3/METTL14/DHX36/CNOT2/EXOSC5/EXOSC7/METTL16
CC	GO:0010494	cytoplasmic stress granule	44	0.444417	1.66044	0.00183344	0.0360806	0.0320556	1392	tags=73%, list=41%, signal=43%	IGF2BP1/LIN28A/DDX6/PABPC4/LARP1/DDX1/TIA1/ATXN2L/PABPC1/GIGYF2/DDX19B/LSM14A/EIF4G1/DDX3X/YTHDF3/CSDE1/RBM4/PRRC2C/YBX1/HNRNPK/PUM1/NUFIP2/TARDBP/ELAVL1/G3BP2/YTHDF2/CELF1/G3BP1/UBAP2L/STAU1/KPNB1/DHX36
CC	GO:0098687	chromosomal region	123	0.398668	1.655	1.10457e-05	0.00104226	0.00092599	1438	tags=69%, list=43%, signal=41%	CLASP1/PPP1R12A/MCM5/CKAP5/MCM2/XPO1/BAZ1B/POLR2B/CBX5/HELLS/RIF1/SMC3/DYNC1LI1/UPF1/SSB/MSH2/DCTN4/DYNLL1/CENPV/PDS5A/PRKDC/CFDP1/MCM7/MCM3/PAFAH1B1/ORC2/CHAMP1/MAD2L1/XRCC5/H2BC1/KDM1A/PPP1CB/SEPTIN7/PHF6/DCTN2/SUGT1/PDS5B/XRCC6/DYNC1LI2/THOC1/HAT1/CBX3/MACROH2A2/SIN3A/FEN1/DNMT1/NAT10/MCM4/STAG2/DCTN1/HNRNPU/XRCC1/WDR82/CDC73/H4C1/PPP1CA/RAD21/CLASP2/PPP1R10/DDB1/SEPTIN6/CDK1/MACROH2A1/AURKB/T…
MF	GO:0140640	catalytic activity, acting on a nucleic acid	172	0.388682	1.65287	4.98089e-07	0.000203663	0.000180943	1728	tags=76%, list=51%, signal=39%	MARS1/MSH6/AGO2/SMARCA4/MCM5/SMARCA5/SNRNP200/DDX42/DDX6/POLR2A/IARS1/MCM2/RFC5/POLR2B/HELLS/RUVBL1/SMC3/UPF1/CNOT1/DHX30/DDX5/QARS1/CHD4/MSH2/DARS1/RTCB/DDX46/YARS1/EIF4A3/EIF4A1/EDC3/EPRS1/DDX1/MCM7/DDX18/DHX9/MCM3/KARS1/HMGA2/DDX19B/XRCC5/LARS1/SARS1/CPSF3/DDX17/DDX39B/DDX3X/XRCC6/VARS1/RPS3/LIG1/DDX23/RFC3/BPTF/QTRT2/LACTB2/AARS2/FEN1/GTF2F2/PPP1R8/AARS1/DHX29/DNMT1/AARSD1/SKIV2L/AQR/THUMPD3/…
BP	GO:0043488	regulation of mRNA stability	62	0.422044	1.64329	0.000490003	0.013765	0.0122294	1474	tags=71%, list=44%, signal=41%	IGF2BP1/AGO2/HNRNPD/EIF4ENIF1/CNOT3/UPF1/CNOT1/PABPC4/HNRNPA0/LARP1/MTOR/DHX9/PABPC1/GIGYF2/HNRNPC/YTHDF3/KHSRP/HNRNPR/THRAP3/TAF15/SERBP1/HNRNPM/HNRNPU/DCP1A/YBX1/FXR2/PUM1/DIS3/TARDBP/FXR1/ELAVL1/FUS/ELAVL4/YTHDF2/SYNCRIP/RBM10/CELF1/METTL14/PAIP1/DHX36/CNOT2/EXOSC5/EXOSC7/METTL16
BP	GO:0033044	regulation of chromosome organization	63	0.421063	1.64313	0.000609066	0.0163603	0.0145352	1744	tags=86%, list=52%, signal=42%	HNRNPD/MCM2/DYNC1LI1/UPF1/CENPV/YLPM1/GNL3/SRC/MAD2L1/XRCC5/HNRNPC/CCT7/CCT3/CCT8/NUMA1/FEN1/DNMT1/CCT6A/NAT10/CCT5/NAA10/CCT2/SFPQ/HNRNPU/XRCC1/TCP1/TRIM28/TRIP13/RAD21/PPP1R10/CCT4/CUL3/MACROH2A1/AURKB/USP7/TOP2A/PARP1/HNRNPA1/DKC1/RMI2/BUB3/DHX36/ATRX/ZW10/IK/EXOSC10/MAPK1/MAPT/ZNF207/HNRNPA2B1/SETMAR/PPHLN1/PNKP/TPR
MF	GO:0140098	catalytic activity, acting on RNA	116	0.395765	1.63526	3.56402e-05	0.00230098	0.00204429	1710	tags=77%, list=51%, signal=39%	MARS1/AGO2/SNRNP200/DDX42/DDX6/POLR2A/IARS1/POLR2B/UPF1/CNOT1/DHX30/DDX5/QARS1/DARS1/RTCB/DDX46/YARS1/EIF4A3/EIF4A1/EDC3/EPRS1/DDX1/DDX18/DHX9/KARS1/DDX19B/LARS1/SARS1/CPSF3/DDX17/DDX39B/DDX3X/VARS1/DDX23/QTRT2/LACTB2/AARS2/FEN1/PPP1R8/AARS1/DHX29/AARSD1/SKIV2L/AQR/THUMPD3/HARS1/RARS1/JMJD6/DHX15/NARS1/DDX20/POLR2I/FARSA/HARS2/TSNAX/RTCA/FARSB/DIS3/DDX54/DTD1/TARS1/DDX21/G3BP1/POLR1C/IARS2/GARS1/…
BP	GO:0043487	regulation of RNA stability	65	0.416578	1.63185	0.0008014	0.0195815	0.017397	1474	tags=71%, list=44%, signal=41%	IGF2BP1/AGO2/HNRNPD/EIF4ENIF1/CNOT3/UPF1/CNOT1/PABPC4/HNRNPA0/LARP1/MTOR/DHX9/PABPC1/GIGYF2/HNRNPC/YTHDF3/KHSRP/HNRNPR/THRAP3/TAF15/SERBP1/HNRNPM/ZC3H18/HNRNPU/DCP1A/YBX1/FXR2/PUM1/DIS3/TARDBP/FXR1/ELAVL1/FUS/ELAVL4/YTHDF2/SYNCRIP/RBM10/CELF1/DKC1/METTL14/PAIP1/DHX36/CNOT2/EXOSC5/EXOSC7/METTL16
BP	GO:0000377	RNA splicing, via transesterification reactions with bulged adenosine as nucleophile	168	0.383065	1.62573	1.60003e-06	0.000292382	0.000259765	1602	tags=73%, list=47%, signal=40%	PPIL1/HTATSF1/SNRNP200/SNW1/SF3B1/PRPF31/PRPF8/SF3A3/LUC7L/CDC5L/STRAP/PRPF19/EFTUD2/PRPF3/NOVA1/DDX5/PRPF4/PRPF4B/QKI/DDX46/PHF5A/HNRNPA3/SF3A2/SF3A1/EIF4A3/GEMIN5/SMU1/DDX1/TIA1/RBM25/DHX9/USP39/NOVA2/PABPC1/SRRM1/HNRNPL/CWC22/SF1/LUC7L3/HNRNPC/KDM1A/DDX17/SNRNP70/DDX39B/PTBP1/RBM39/DDX23/PLRG1/SF3B3/HNRNPR/SNRPD1/XAB2/THRAP3/SF3B6/SNRNP40/PUF60/SNRPD2/AQR/SNRPGP15/RBM4/SART1/HNRNPM/SF3B2/SF3B5…
BP	GO:0000398	mRNA splicing, via spliceosome	168	0.383065	1.62573	1.60003e-06	0.000292382	0.000259765	1602	tags=73%, list=47%, signal=40%	PPIL1/HTATSF1/SNRNP200/SNW1/SF3B1/PRPF31/PRPF8/SF3A3/LUC7L/CDC5L/STRAP/PRPF19/EFTUD2/PRPF3/NOVA1/DDX5/PRPF4/PRPF4B/QKI/DDX46/PHF5A/HNRNPA3/SF3A2/SF3A1/EIF4A3/GEMIN5/SMU1/DDX1/TIA1/RBM25/DHX9/USP39/NOVA2/PABPC1/SRRM1/HNRNPL/CWC22/SF1/LUC7L3/HNRNPC/KDM1A/DDX17/SNRNP70/DDX39B/PTBP1/RBM39/DDX23/PLRG1/SF3B3/HNRNPR/SNRPD1/XAB2/THRAP3/SF3B6/SNRNP40/PUF60/SNRPD2/AQR/SNRPGP15/RBM4/SART1/HNRNPM/SF3B2/SF3B5…
BP	GO:0006338	chromatin remodeling	71	0.410911	1.62544	0.000480845	0.0136189	0.0120996	1164	tags=62%, list=34%, signal=42%	NAP1L1/SMARCA4/HMGA1/SMARCC2/SMARCA5/SUPT6H/H1-10/MCM2/SUPT16H/BAZ1B/HELLS/SMARCE1/RUVBL1/SMARCC1/CHD4/CENPV/SMARCB1/SMARCD1/HNRNPC/H2BC1/HAT1/CBX3/MACROH2A2/BPTF/CHAF1B/PAK1/NASP/NAP1L4/HMGB2/H4C1/H1-3/MTA2/H1-0/HDAC2/MACROH2A1/DNAJC9/H2BU1/PAF1/CHD7/H1-2/TOP1/IPO4/H3C1/RUVBL2
BP	GO:0000375	RNA splicing, via transesterification reactions	170	0.381324	1.61939	1.9089e-06	0.000319307	0.000283686	1602	tags=72%, list=47%, signal=40%	PPIL1/HTATSF1/SNRNP200/SNW1/SF3B1/PRPF31/PRPF8/SF3A3/LUC7L/CDC5L/STRAP/PRPF19/EFTUD2/PRPF3/NOVA1/DDX5/PRPF4/PRPF4B/QKI/DDX46/PHF5A/HNRNPA3/SF3A2/SF3A1/EIF4A3/GEMIN5/SMU1/DDX1/TIA1/RBM25/DHX9/USP39/NOVA2/PABPC1/SRRM1/HNRNPL/CWC22/SF1/LUC7L3/HNRNPC/KDM1A/DDX17/SNRNP70/DDX39B/PTBP1/RBM39/DDX23/PLRG1/KHSRP/SF3B3/HNRNPR/SNRPD1/XAB2/THRAP3/SF3B6/SNRNP40/PUF60/SNRPD2/AQR/SNRPGP15/RBM4/SART1/HNRNPM/SF3B2…
BP	GO:0006402	mRNA catabolic process	101	0.395445	1.61386	7.05043e-05	0.00365477	0.00324706	1542	tags=68%, list=46%, signal=38%	IGF2BP1/AGO2/HNRNPD/EIF4ENIF1/UPF3B/AGO1/CNOT3/UPF1/CNOT1/PABPC4/DDX5/SSB/EDC4/EIF3E/EIF4A3/HNRNPA0/EDC3/LARP1/MTOR/DHX9/CNOT11/PABPC1/GIGYF2/HNRNPC/GSPT1/YTHDF3/CSDE1/ETF1/KHSRP/HNRNPR/THRAP3/TAF15/SKIV2L/SERBP1/HNRNPM/HNRNPU/DCP1A/YBX1/MAGOHB/FXR2/PUM1/CNOT9/DIS3/TARDBP/FXR1/ELAVL1/FUS/ELAVL4/YTHDF2/RBM8A/SYNCRIP/NCBP1/RBM10/CELF1/METTL14/XRN2/PAIP1/DHX36/CNOT2/EXOSC5/EXOSC7/SND1/METTL16/EXOSC1…
BP	GO:0006397	mRNA processing	238	0.365965	1.59395	8.13113e-07	0.000242224	0.000215203	1524	tags=67%, list=45%, signal=40%	PTBP2/PPIL1/HTATSF1/SUPT6H/SNRNP200/HNRNPLL/SNW1/SF3B1/PRPF31/PRPF8/RBM26/SF3A3/TCERG1/LUC7L/CDC5L/STRAP/PRPF19/EFTUD2/PRPF3/NOVA1/DDX5/PRPF4/PRPF4B/QKI/SYMPK/ADAR/DDX46/PHF5A/HNRNPA3/SF3A2/SF3A1/EIF4A3/HNRNPA0/GEMIN5/SMU1/DDX1/TIA1/RBM25/DHX9/USP39/NOVA2/PABPC1/SRRM1/HNRNPL/CWC22/SF1/LUC7L3/HNRNPC/KDM1A/CPSF3/DDX17/SNRNP70/DDX39B/PTBP1/THOC1/RBM39/DDX23/PLRG1/NUDT21/KHSRP/SF3B3/HNRNPR/SNRPD1/XAB…
BP	GO:0061013	regulation of mRNA catabolic process	64	0.407179	1.59203	0.00116892	0.0263612	0.0234204	1474	tags=69%, list=44%, signal=40%	IGF2BP1/AGO2/HNRNPD/EIF4ENIF1/CNOT3/UPF1/CNOT1/PABPC4/HNRNPA0/LARP1/MTOR/DHX9/PABPC1/GIGYF2/HNRNPC/YTHDF3/KHSRP/HNRNPR/THRAP3/TAF15/SERBP1/HNRNPM/HNRNPU/DCP1A/YBX1/FXR2/PUM1/DIS3/TARDBP/FXR1/ELAVL1/FUS/ELAVL4/YTHDF2/SYNCRIP/RBM10/CELF1/METTL14/PAIP1/DHX36/CNOT2/EXOSC5/EXOSC7/METTL16
BP	GO:0000819	sister chromatid segregation	53	0.413995	1.5876	0.00153708	0.0314248	0.0279192	1755	tags=87%, list=52%, signal=42%	SMC3/DYNC1LI1/PDS5A/SMC2/CHAMP1/MAD2L1/DCTN2/PDS5B/POGZ/NUMA1/FEN1/MCMBP/NAA50/NAA10/STAG2/SFPQ/RAN/HNRNPU/TOP2B/TRIP13/RAD21/CUL3/MACROH2A1/AURKB/EML4/TOP2A/STAG1/CHMP4B/SMC4/NUSAP1/KPNB1/RMI2/VPS4A/BUB3/SMC1A/ATRX/ZW10/IK/VPS4B/NUDC/PHB2/ZNF207/TUBG1/TPR/CHMP2B/SEH1L
MF	GO:0042393	histone binding	62	0.407023	1.5848	0.00127937	0.0280243	0.0248981	1451	tags=69%, list=43%, signal=40%	MSH6/NAP1L1/SMARCA4/SMARCC2/SMARCA5/SUPT6H/IPO9/MCM2/BAZ1B/CBX5/SMARCC1/UHRF1/CARM1/BRD1/H2BC1/PHF6/IPO7/AASS/BRD3/HAT1/SSRP1/TRIM24/BPTF/GLYR1/CHAF1B/CBX8/TTLL12/NASP/NAP1L4/PHC1/PHIP/DNAJC9/HPF1/RBBP7/CXXC1/DEK/TP53BP1/RSF1/ANP32E/ATRX/SART3/PHF14/STAT1
MF	GO:0003682	chromatin binding	152	0.374778	1.57839	1.66155e-05	0.00132924	0.00118096	1282	tags=59%, list=38%, signal=38%	MSH6/NAP1L1/SMARCA4/HMGA1/SMARCC2/SMARCA5/SUPT6H/CTBP2/H1-10/POLR2A/HNRNPD/SUPT16H/POLR2B/HELLS/SMARCE1/SMC3/UPF1/DHX30/SMARCC1/DDX5/CHD4/MSH2/UHRF1/NCOA5/SMARCB1/SMARCD1/SMC2/DDX1/DHX9/HMGA2/HNRNPC/KDM1A/LEMD2/NSD2/BRD3/MTA1/SSRP1/SHMT2/TRIM24/MACROH2A2/NUDT21/NELFA/SIN3A/GLYR1/CHAF1B/MCMBP/DNMT1/NDN/CDK9/STAG2/SFPQ/RAN/HNRNPU/TOP2B/YBX1/YAP1/NAP1L4/UBTF/WDR82/RNF2/TRIM28/TFAM/RBMX/CSNK2B/NONO/R…
BP	GO:0034660	ncRNA metabolic process	154	0.371488	1.56529	2.24797e-05	0.00165451	0.00146994	1827	tags=79%, list=54%, signal=38%	MARS1/LIN28A/AGO2/RPL35/RPS24/XPO5/AGO1/IARS1/PIN4/QARS1/SSB/RPL7A/ADAR/DARS1/RTCB/YARS1/EIF4A3/PRKDC/EPRS1/DDX1/DDX18/KARS1/RPS15/RPL5/LARS1/SARS1/DDX17/WDR18/DDX3X/VARS1/RPL27/RPL14/RTRAF/RPL26/KHSRP/QTRT2/NOP9/AARS2/TSR1/AARS1/RPUSD2/AARSD1/SART1/NAT10/THUMPD3/RPL11/HARS1/RARS1/RPS27/RPS16/NARS1/RPL7/SRRT/WDR36/FARSA/RPS17/LAS1L/PRKRA/HARS2/FARSB/DIS3/PES1/DDX54/RPS7/WBP11/RRP1/DTD1/LARP7/CHD7…
BP	GO:0042254	ribosome biogenesis	111	0.37717	1.55085	0.000271139	0.00959414	0.00852386	1866	tags=84%, list=55%, signal=39%	RPL35/RPS24/XPO1/PIN4/RPL10/DHX30/RPL3/RPL7A/RPL6/EIF4A3/PRKDC/DDX18/RPL23A/RPS15/RPL5/XRCC5/DDX17/CUL4A/WDR18/DDX3X/RPL27/RPL14/RPL26/NOP9/TSR1/DHX29/RPUSD2/RPL24/SART1/NAT10/RPL11/RAN/RPS27/RPS16/RPL7/WDR36/RPS17/LAS1L/DIS3/PES1/RPS5/DDX54/RPS7/WBP11/RRP1/RPL38/CHD7/CUL4B/WDR43/YTHDF2/RPL10A/PA2G4/DDX21/DKC1/EIF2A/RPSA/NUP88/RSL1D1/MTREX/XRN2/NOP58/EXOSC1/RPS6/EXOSC5/TBL3/EXOSC7/RPS25/METTL16/E…
BP	GO:0007409	axonogenesis	118	0.373523	1.54581	0.00018705	0.00740153	0.00657585	1624	tags=69%, list=48%, signal=37%	DPYSL5/LLGL1/CNTN2/EIF4G2/NEFL/PLXNA1/NEO1/CRABP2/TUBB3/BAIAP2/NECTIN1/KIF5C/HSP90AB1/NOVA2/HSP90AA1/PAFAH1B1/LYPLA2/DNM2/AFG3L2/CDK5/RTN4/LAMA1/GSK3B/PTK2/UCHL1/RAB10/SIN3A/KIF5B/EFNB3/PALLD/RAB3A/CTTN/ARHGAP35/ANK3/TUBB2B/USP9X/MAP1B/RPL24/PAK1/MAP1S/NDN/IST1/CRMP1/TOP2B/ATL1/MAP6/NCAM1/DPYSL2/TRIO/RUFY3/CYFIP1/DBNL/MAP2/RAB21/PAK2/FLOT1/SPART/CDH2/CHN1/DCLK1/GDI1/L1CAM/PTPRZ1/MAP1A/DOCK7/NFASC…
BP	GO:0006401	RNA catabolic process	115	0.373851	1.54401	0.000216524	0.00796808	0.00707919	1542	tags=66%, list=46%, signal=37%	IGF2BP1/LIN28A/AGO2/HNRNPD/EIF4ENIF1/UPF3B/AGO1/CNOT3/UPF1/CNOT1/PABPC4/DDX5/SSB/EDC4/EIF3E/EIF4A3/HNRNPA0/EDC3/LARP1/MTOR/DHX9/CNOT11/PABPC1/GIGYF2/HNRNPC/GSPT1/LRPPRC/YTHDF3/CSDE1/ETF1/KHSRP/HNRNPR/THRAP3/FEN1/PPP1R8/TAF15/SKIV2L/SERBP1/HNRNPM/ZC3H18/HNRNPU/DCP1A/YBX1/MAGOHB/FXR2/PUM1/CNOT9/DIS3/TARDBP/FXR1/ELAVL1/FUS/ELAVL4/YTHDF2/RBM8A/SYNCRIP/NCBP1/RBM10/CELF1/DKC1/METTL14/MTREX/XRN2/PAIP1/D…
BP	GO:0006310	DNA recombination	73	0.388157	1.53732	0.00126096	0.0277865	0.0246868	1348	tags=66%, list=40%, signal=40%	MSH6/KPNA2/MCM5/SUPT6H/H1-10/PSMD14/MCM2/RIF1/RUVBL1/MSH2/PRKDC/MCM7/MCM3/GINS4/XRCC5/KDM1A/NSD2/XRCC6/THOC1/TIMELESS/HSPD1/HMGB3/KPNA1/FEN1/MMS19/MCM4/SFPQ/TOP2B/XRCC1/HMGB2/NONO/TRIP13/RAD21/H1-3/H1-0/LIG3/TOP2A/FUS/PARP1/H1-2/ACTR2/RUVBL2/RPA1/RECQL/TP53BP1/SWAP70/SMCHD1/RMI2
CC	GO:0000793	condensed chromosome	72	0.384659	1.52377	0.0022754	0.0417187	0.0370647	1786	tags=83%, list=53%, signal=40%	CLASP1/PPP1R12A/SMARCA5/CKAP5/XPO1/BAZ1B/RIF1/SMC3/DYNC1LI1/DCTN4/DYNLL1/CENPV/SMC2/CFDP1/ADD3/PAFAH1B1/ORC2/CHAMP1/MAD2L1/SEPTIN7/PHF6/LRPPRC/DCTN2/SUGT1/DYNC1LI2/CBX3/SIN3A/STAG2/DCTN1/HNRNPU/HMGB2/RAD21/CLASP2/SEPTIN6/MACROH2A1/AURKB/TOP2A/STAG1/SEPTIN2/AHCTF1/NUP160/PPP1CC/RANGAP1/NUP133/TP53BP1/BUB3/SMC1A/ATRX/MKI67/ZW10/KIFAP3/SYN1/ZNF207/BRD4/SETMAR/TUBG1/TPR/MEAF6/SEH1L/UBE2I
BP	GO:1903311	regulation of mRNA metabolic process	138	0.362759	1.52339	0.000221058	0.0080544	0.00715588	1547	tags=67%, list=46%, signal=38%	IGF2BP1/AGO2/SUPT6H/SNW1/HNRNPD/EIF4ENIF1/CNOT3/PRPF19/NOVA1/UPF1/CNOT1/PABPC4/DDX5/QKI/HNRNPA0/SMU1/LARP1/MTOR/TIA1/RBM25/DHX9/NOVA2/PABPC1/GIGYF2/HNRNPL/CWC22/SF1/HNRNPC/DDX17/SNRNP70/YTHDF3/PTBP1/RBM39/NUDT21/KHSRP/HNRNPR/THRAP3/PUF60/TAF15/RBM4/SERBP1/HNRNPM/CDK9/CTR9/NCL/HNRNPU/DCP1A/YBX1/JMJD6/FXR2/CDC73/RBMX/HNRNPK/PUM1/SF3B4/DIS3/TARDBP/FXR1/U2AF2/ELAVL1/PAF1/LARP7/CPSF7/FUS/RNF40/ELAVL4/…
BP	GO:0051301	cell division	150	0.360397	1.51604	0.000171179	0.00715839	0.00635983	1235	tags=59%, list=37%, signal=39%	CLASP1/TUBA1C/KIF2A/CKAP5/DYNC1H1/HELLS/RUVBL1/SMC3/DYNC1LI1/CENPV/PDS5A/SMC2/FSD1/USP39/HMGA2/GNL3/PAFAH1B1/MAD2L1/TUBA1A/PPP1CB/MDK/CDK5/SEPTIN5/SEPTIN7/PDS5B/RPS3/TIMELESS/LIG1/MAPRE2/POGZ/CLTC/DYNLT1/TUBB/RAE1/RAB10/ARL3/NUMA1/RALA/MAPRE1/ARF6/ANK3/MCMBP/USP9X/SEPTIN3/RALB/IST1/GIT1/SVIL/STAG2/DCTN1/CETN2/RAN/HNRNPU/YBX1/MYH10/GNAI2/PPP1CA/RAD21/CLASP2/CUL3/SEPTIN6/CDK1/LIG3/ACTR3/CDK2/WASL/A…
BP	GO:0006281	DNA repair	141	0.360806	1.51513	0.000196119	0.00767784	0.00682133	1348	tags=60%, list=40%, signal=38%	TNKS1BP1/MSH6/USP10/MCM5/PSMD14/SUMO1/MCM2/SUPT16H/CDC5L/RFC5/PRPF19/RIF1/RUVBL1/SMC3/UPF1/MSH2/UHRF1/PDS5A/PRKDC/RBX1/DDX1/MCM7/DHX9/MCM3/GINS4/HMGA2/GTF2I/XRCC5/KDM1A/NSD2/CUL4A/PDS5B/XRCC6/RPS3/TIMELESS/LIG1/MTA1/SSRP1/RFC3/XAB2/CHAF1B/FEN1/CBX8/OTUB1/MMS19/CSNK1E/MCM4/CDK9/POLD2/SFPQ/CETN2/TAOK1/XRCC1/HMGB2/NUDT16L1/TRIM28/RFC4/NONO/TRIP13/RAD21/POLR2I/DDB1/CDK1/TRRAP/HUWE1/LIG3/CDK2/HPF1/USP…
BP	GO:0034470	ncRNA processing	121	0.36437	1.51271	0.00058159	0.0158537	0.0140851	1921	tags=81%, list=57%, signal=36%	LIN28A/AGO2/RPL35/RPS24/AGO1/PIN4/SSB/RPL7A/ADAR/RTCB/EIF4A3/PRKDC/DDX1/DDX18/KARS1/RPS15/RPL5/SARS1/DDX17/WDR18/DDX3X/RPL27/RPL14/RTRAF/RPL26/QTRT2/NOP9/AARS2/TSR1/AARS1/RPUSD2/SART1/NAT10/THUMPD3/RPL11/RPS27/RPS16/RPL7/SRRT/WDR36/RPS17/LAS1L/PRKRA/DIS3/PES1/DDX54/RPS7/WBP11/RRP1/LARP7/CHD7/WDR43/YTHDF2/RPL10A/PA2G4/DDX21/SMAD3/DKC1/RSL1D1/MTREX/XRN2/NOP58/EXOSC1/RPS6/EXOSC5/TBL3/EXOSC7/RPS25/ME…
CC	GO:0030496	midbody	70	0.382397	1.51012	0.00297835	0.0493709	0.0438633	1693	tags=74%, list=50%, signal=38%	SLC2A1/CENPV/EXOC4/WIZ/GNL3/PITPNM1/CHAMP1/DNM2/SEPTIN7/MICAL1/ARL3/RALA/ARF6/RALB/TTLL12/NAT10/IST1/RDX/SVIL/CRMP1/RAN/HNRNPU/MYH10/GNAI2/SEPTIN6/EXOC3/CDK1/EXOC2/AURKB/EXOC1/ERH/EML4/RACK1/SPART/PDCD6IP/CHMP4B/SEPTIN2/PPP1CC/GDI1/HSPA5/VPS4A/CTNND1/HSP90B1/RAB8A/VPS4B/CDC42/CIAO2B/SCCPDH/NUDC/GNAI3/PIN1/GNAI1
BP	GO:0048667	cell morphogenesis involved in neuron differentiation	157	0.357076	1.507	0.000119033	0.00534195	0.00474603	1599	tags=67%, list=47%, signal=37%	DPYSL5/IGF2BP1/LLGL1/CNTN2/EIF4G2/SCRIB/TBCD/NEFL/PLXNA1/KIDINS220/NEO1/ABI2/CRABP2/TUBB3/BAIAP2/NECTIN1/KIF5C/HSP90AB1/NOVA2/DLG4/HSP90AA1/PAFAH1B1/LYPLA2/DNM2/AFG3L2/CDK5/RTN4/LAMA1/GSK3B/CELSR2/PTK2/UCHL1/PDLIM5/RAB10/SIN3A/KIF5B/EFNB3/PALLD/RAB3A/CTTN/ARHGAP35/ANK3/TUBB2B/USP9X/MAP1B/RPL24/PAK1/KIF1A/MAP1S/NDN/IST1/CRMP1/TOP2B/ATL1/MAP6/NCAM1/NEDD4L/DPYSL2/OPA1/TNIK/TRIO/WASL/RUFY3/CYFIP1/DBN…
BP	GO:0006364	rRNA processing	86	0.3737	1.50593	0.00185002	0.0362131	0.0321733	1915	tags=85%, list=57%, signal=38%	RPL35/RPS24/PIN4/RPL7A/EIF4A3/PRKDC/DDX18/RPS15/RPL5/DDX17/WDR18/RPL27/RPL14/RPL26/NOP9/TSR1/RPUSD2/SART1/NAT10/RPL11/RPS27/RPS16/RPL7/WDR36/RPS17/LAS1L/DIS3/PES1/DDX54/RPS7/WBP11/RRP1/CHD7/WDR43/YTHDF2/RPL10A/PA2G4/DDX21/DKC1/RSL1D1/MTREX/XRN2/NOP58/EXOSC1/RPS6/EXOSC5/TBL3/EXOSC7/RPS25/METTL16/EXOSC10/EXOSC4/PPAN/FBL/NOP2/RPL35A/PDCD11/BOP1/RRP9/EXOSC2/RPS14/DDX27/NOP56/NOLC1/UTP18/TRMT112/BRIX1…
MF	GO:0043021	ribonucleoprotein complex binding	78	0.378294	1.505	0.00268237	0.0456997	0.0406016	1602	tags=74%, list=47%, signal=40%	LIN28A/CKAP5/PRPF31/XPO5/STRAP/CBX5/DDX5/SRP72/EIF4A3/SRP68/GEMIN5/TMCO1/LARP1/MTOR/SRP54/DHX9/EIF3K/DERL1/PHF6/DDX3X/GCN1/YTHDF3/ETF1/SNRPD1/SNRPD2/EEF2/DHX29/OLA1/NAA10/SERBP1/HNRNPU/SNRPB/PPP1CA/CSNK2B/NAA15/PES1/EIF1/ZNF598/RACK1/SNRPB2/LETM1/EIF5A/SRP19/CD2BP2/HSPA5/EIF2A/RPSA/RPN2/TIMM50/BAG6/NCLN/SND1/PRMT5/C1QBP/PYM1/PRPF6/SEC61A1/PPIH
BP	GO:0061564	axon development	132	0.359458	1.50341	0.000394174	0.0123676	0.0109879	1599	tags=65%, list=47%, signal=36%	DPYSL5/LLGL1/CNTN2/EIF4G2/INPP5F/NEFL/PLXNA1/NEO1/CRABP2/TUBB3/BAIAP2/NECTIN1/KIF5C/HSP90AB1/NOVA2/HSP90AA1/PAFAH1B1/LYPLA2/DNM2/AFG3L2/CDK5/RTN4/LAMA1/GSK3B/PTK2/PTPRF/MAPK8IP3/DYNLT1/UCHL1/RAB10/SIN3A/KIF5B/EFNB3/PALLD/RAB3A/CTTN/ARHGAP35/ANK3/TUBB2B/USP9X/MAP1B/RPL24/PAK1/MAP1S/NDN/IST1/CRMP1/TOP2B/ATL1/JAM3/MAP6/NCAM1/DPYSL2/TRIO/RUFY3/CYFIP1/DBNL/MAP2/RAB21/PAK2/FLOT1/SPART/CDH2/CHN1/DCLK1/G…
CC	GO:0099572	postsynaptic specialization	116	0.361779	1.49483	0.000810559	0.0196241	0.0174349	1715	tags=75%, list=51%, signal=38%	KPNA2/SCRIB/NRGN/HNRNPA3/RPL6/BAIAP2/DYNLL2/EIF3A/DLG4/ADD3/SRC/RPL23/DNM2/TSC2/CLSTN1/CDK5/IQSEC1/RTN4/RPS13/RPS3/ADD2/RPL14/STRN/PDLIM5/RPL18A/KPNA1/SH3GL1/EFNB3/RPL8/ADD1/PLEKHA5/MAP1B/LRRC4B/DMTN/GIT1/RPL30/RPS27/DLG3/FXR2/BCR/NLGN4X/RPL7/TNIK/BSN/FXR1/DBNL/RPL38/SEPTIN11/HNRNPH2/PAK2/LIN7A/CAMK2A/HOMER3/ACTR2/RPL10A/YES1/SRCIN1/CDH2/DCLK1/HIP1R/SPTBN1/SRGAP2/CTNND1/NSF/PTPRS/RAB8A/GPHN/RPS25…
BP	GO:0006260	DNA replication	83	0.370266	1.48446	0.00290436	0.0483622	0.0429671	1521	tags=66%, list=45%, signal=37%	NAP1L1/HMGA1/MCM5/MAP2K4/MCM2/SUPT16H/RFC5/SMC3/UPF1/PDS5A/MCM7/DHX9/MCM3/RRM2/CACYBP/GINS4/WIZ/ORC2/WDR18/THOC1/TIMELESS/LIG1/DDX23/SSRP1/RFC3/SIN3A/CHAF1B/FEN1/RRM1/MCMBP/MCM4/CDK9/POLD2/NASP/RFC4/POLA2/CDK1/LIG3/CDK2/DTD1/TOP1/RBBP7/RFC2/RPA1/PPP2CA/GINS3/DDX21/RECQL/RMI2/ATRX/PPP2R1A/RAC1/CDC42/HRAS/CCDC88A
BP	GO:0016072	rRNA metabolic process	88	0.367909	1.48381	0.00271937	0.0460077	0.0408752	1915	tags=84%, list=57%, signal=37%	RPL35/RPS24/PIN4/RPL7A/EIF4A3/PRKDC/DDX18/RPS15/RPL5/DDX17/WDR18/RPL27/RPL14/RPL26/NOP9/TSR1/RPUSD2/SART1/NAT10/RPL11/RPS27/RPS16/RPL7/WDR36/RPS17/LAS1L/DIS3/PES1/DDX54/RPS7/WBP11/RRP1/CHD7/WDR43/YTHDF2/RPL10A/PA2G4/DDX21/DKC1/RSL1D1/MTREX/XRN2/NOP58/EXOSC1/RPS6/EXOSC5/TBL3/EXOSC7/RPS25/METTL16/EXOSC10/EXOSC4/PPAN/FBL/MAPT/NOP2/RPL35A/PDCD11/BOP1/RRP9/EXOSC2/RPS14/DDX27/NOP56/NOLC1/UTP18/TRMT112/…
BP	GO:0048812	neuron projection morphogenesis	179	0.346815	1.47927	0.000119033	0.00534195	0.00474603	1599	tags=65%, list=47%, signal=36%	DPYSL5/IGF2BP1/LLGL1/CNTN2/CYFIP2/EIF4G2/NEFL/PLXNA1/KIDINS220/NEO1/NCKAP1/ABI2/CRABP2/TUBB3/BAIAP2/MAP4K4/NECTIN1/KIF5C/PLAA/HSP90AB1/NOVA2/DLG4/HSP90AA1/PAFAH1B1/DVL2/LYPLA2/DPYSL4/DNM2/AFG3L2/CDK5/LRP2/RTN4/LAMA1/GSK3B/CELSR2/PTK2/DYNLT1/UCHL1/PDLIM5/RAB10/SIN3A/KIF5B/EFNB3/PALLD/RAB3A/CTTN/ARHGAP35/ANK3/TUBB2B/USP9X/MAP1B/RPL24/CXCR4/PAK1/WASF1/KIF1A/MAP1S/NDN/IST1/CRMP1/TAOK1/TOP2B/ATL1/GAS7…
BP	GO:0050657	nucleic acid transport	82	0.369462	1.47883	0.00253438	0.043993	0.0390854	1262	tags=61%, list=37%, signal=39%	IGF2BP2/IGF2BP1/IGF2BP3/AGFG1/SUPT6H/CKAP5/NUP210/UPF3B/XPO5/XPO1/UPF1/SSB/QKI/HNRNPA3/EIF4A3/ZC3H11A/KIF5C/DHX9/POLDIP3/CHTOP/DDX19B/DDX39B/LRPPRC/THOC1/RTRAF/RAE1/KHSRP/NUP155/XPOT/CETN2/RAN/NUP35/YBX1/MAGOHB/NUP205/NUP54/NUP93/G3BP2/NUP214/RANBP2/FLOT1/RBM8A/EIF5A/AHCTF1/NUP160/NCBP1/NUP133/HNRNPA1/NUP188/ENY2
BP	GO:0050658	RNA transport	82	0.369462	1.47883	0.00253438	0.043993	0.0390854	1262	tags=61%, list=37%, signal=39%	IGF2BP2/IGF2BP1/IGF2BP3/AGFG1/SUPT6H/CKAP5/NUP210/UPF3B/XPO5/XPO1/UPF1/SSB/QKI/HNRNPA3/EIF4A3/ZC3H11A/KIF5C/DHX9/POLDIP3/CHTOP/DDX19B/DDX39B/LRPPRC/THOC1/RTRAF/RAE1/KHSRP/NUP155/XPOT/CETN2/RAN/NUP35/YBX1/MAGOHB/NUP205/NUP54/NUP93/G3BP2/NUP214/RANBP2/FLOT1/RBM8A/EIF5A/AHCTF1/NUP160/NCBP1/NUP133/HNRNPA1/NUP188/ENY2
BP	GO:0006403	RNA localization	102	0.361535	1.47741	0.0022384	0.0417187	0.0370647	1961	tags=86%, list=58%, signal=37%	IGF2BP2/IGF2BP1/IGF2BP3/AGFG1/SUPT6H/CKAP5/NUP210/UPF3B/XPO5/XPO1/RUVBL1/UPF1/SSB/QKI/HNRNPA3/EIF4A3/ZC3H11A/KIF5C/DHX9/POLDIP3/CHTOP/DDX19B/CCT7/DDX39B/LRPPRC/THOC1/CCT3/RTRAF/RAE1/KHSRP/CCT8/NUP155/CCT6A/XPOT/CCT5/CCT2/CETN2/RAN/NUP35/HNRNPU/YBX1/MAGOHB/NUP205/TCP1/CCT4/NUP54/NUP93/G3BP2/NUP214/RANBP2/FLOT1/RBM8A/RUVBL2/EIF5A/AHCTF1/NUP160/NCBP1/NUP133/HNRNPA1/NUP188/DKC1/ENY2/YTHDC1/NUP88/NOP5…
CC	GO:0044297	cell body	178	0.345784	1.47443	0.000180248	0.00728915	0.006476	1629	tags=64%, list=48%, signal=35%	DPYSL5/IGF2BP1/SPTBN2/CKB/CNTN2/ATXN10/ITSN1/MAP2K4/INPP5F/GOT2/NRGN/EIF4A3/TUBB3/BAIAP2/MTOR/KIF5C/RAC3/CACYBP/HSP90AB1/RPL28/HSP90AA1/PAFAH1B1/GIGYF2/PITPNM1/BRD1/SLC3A2/CDK5/CCT7/TUBB4A/CCT3/PTPRF/SV2A/MAPK8IP3/STRN/CXADR/DYNLT1/TUBB/UCHL1/CALB1/BPTF/CCT8/NUMA1/RRM1/MAP1B/FKBP4/STRN3/GNB2/KIF1A/MAP1S/CCT5/NDN/CCT2/CRMP1/DCTN1/CAD/DLG3/MAGOHB/FXR2/GNAI2/TCP1/PPP1CA/CCT4/ATP1A3/FXR1/RUFY3/CYFIP1…
CC	GO:0014069	postsynaptic density	111	0.35826	1.4731	0.00138982	0.0289775	0.0257449	1621	tags=71%, list=48%, signal=38%	SCRIB/NRGN/HNRNPA3/RPL6/BAIAP2/DYNLL2/EIF3A/DLG4/ADD3/SRC/RPL23/DNM2/TSC2/CLSTN1/CDK5/IQSEC1/RTN4/RPS13/RPS3/ADD2/RPL14/STRN/PDLIM5/RPL18A/KPNA1/SH3GL1/EFNB3/RPL8/ADD1/PLEKHA5/MAP1B/LRRC4B/DMTN/GIT1/RPL30/RPS27/DLG3/FXR2/BCR/NLGN4X/RPL7/TNIK/BSN/FXR1/DBNL/RPL38/HNRNPH2/PAK2/LIN7A/CAMK2A/HOMER3/ACTR2/RPL10A/SRCIN1/CDH2/DCLK1/HIP1R/SPTBN1/SRGAP2/CTNND1/NSF/PTPRS/RAB8A/GPHN/RPS25/GAP43/DNM3/CTNND2/R…
CC	GO:0032279	asymmetric synapse	111	0.35826	1.4731	0.00138982	0.0289775	0.0257449	1621	tags=71%, list=48%, signal=38%	SCRIB/NRGN/HNRNPA3/RPL6/BAIAP2/DYNLL2/EIF3A/DLG4/ADD3/SRC/RPL23/DNM2/TSC2/CLSTN1/CDK5/IQSEC1/RTN4/RPS13/RPS3/ADD2/RPL14/STRN/PDLIM5/RPL18A/KPNA1/SH3GL1/EFNB3/RPL8/ADD1/PLEKHA5/MAP1B/LRRC4B/DMTN/GIT1/RPL30/RPS27/DLG3/FXR2/BCR/NLGN4X/RPL7/TNIK/BSN/FXR1/DBNL/RPL38/HNRNPH2/PAK2/LIN7A/CAMK2A/HOMER3/ACTR2/RPL10A/SRCIN1/CDH2/DCLK1/HIP1R/SPTBN1/SRGAP2/CTNND1/NSF/PTPRS/RAB8A/GPHN/RPS25/GAP43/DNM3/CTNND2/R…
BP	GO:0006325	chromatin organization	106	0.357531	1.46454	0.00209041	0.0396532	0.0352296	1447	tags=62%, list=43%, signal=37%	NAP1L1/SMARCA4/HMGA1/SMARCC2/SMARCA5/SUPT6H/H1-10/MCM2/SUPT16H/BAZ1B/HELLS/SMARCE1/RUVBL1/SMARCC1/CHD4/CENPV/SMARCB1/SMARCD1/HMGA2/HNRNPC/H2BC1/BRD3/HAT1/CBX3/SSRP1/MACROH2A2/BPTF/CHAF1B/DNMT1/PAK1/MAP1S/SOX2/EHMT1/NASP/HNRNPU/NAP1L4/HMGB2/H4C1/TRIM28/H1-3/MTA2/H1-0/HDAC2/MACROH2A1/DNAJC9/H2BU1/PAF1/FAM50A/CHD7/H1-2/TOP1/IPO4/RBBP7/H3C1/RUVBL2/ARID1A/DEK/RSF1/SMCHD1/ANP32E/GPX4/BAG6/ATRX/SART3/MK…
CC	GO:0098984	neuron to neuron synapse	119	0.352772	1.46176	0.00137141	0.0289775	0.0257449	1621	tags=71%, list=48%, signal=38%	SCRIB/NRGN/HNRNPA3/RPL6/BAIAP2/NECTIN1/DYNLL2/EIF3A/DLG4/ADD3/SRC/RPL23/DNM2/TSC2/CLSTN1/CDK5/IQSEC1/RTN4/RPS13/RPS3/ADD2/RPL14/STRN/PDLIM5/CALB1/RPL18A/KPNA1/SH3GL1/EFNB3/RPL8/ADD1/PLEKHA5/MAP1B/LRRC4B/DMTN/GIT1/RPL30/RPS27/DLG3/FXR2/BCR/NLGN4X/RPL7/ATP1A3/TNIK/BSN/FXR1/DBNL/RPL38/SEPTIN11/HNRNPH2/PAK2/LIN7A/CAMK2A/HOMER3/ACTR2/RPL10A/SRCIN1/CDH2/DCLK1/HIP1R/SPTBN1/SRGAP2/CTNND1/NSF/PTPRS/RAB8A/…
CC	GO:0016607	nuclear speck	147	0.335566	1.4105	0.000682336	0.017233	0.0153106	1602	tags=68%, list=47%, signal=37%	API5/SNW1/DDX42/SF3B1/PRPF31/PRPF8/EIF4ENIF1/SF3A3/SUMO1/TCERG1/CDC5L/PRPF19/EFTUD2/PRPF3/PRPF4/PRPF4B/GATAD2A/DDX46/PHF5A/SF3A2/SF3A1/EIF4A3/SMU1/SRP54/RBM25/POLDIP3/CHTOP/ATXN2L/YLPM1/SRRM1/CWC22/LUC7L3/BRD1/PSPC1/DDX17/SNRNP70/DDX39B/THOC1/RBM39/PLRG1/AFDN/COPS4/THRAP3/ZNF638/SNRNP40/PPP1R8/RBM4/SART1/ZC3H18/SF3B2/CTR9/PACSIN2/SFPQ/BCLAF1/HNRNPU/FIBP/DHX15/PNN/NONO/SNRPA1/TARDBP/PRKACA/U2AF2/S…
CC	GO:0043025	neuronal cell body	149	0.331272	1.39327	0.00172116	0.0344233	0.0305831	1629	tags=62%, list=48%, signal=34%	DPYSL5/IGF2BP1/SPTBN2/CKB/CNTN2/ATXN10/ITSN1/MAP2K4/INPP5F/GOT2/NRGN/EIF4A3/TUBB3/BAIAP2/MTOR/KIF5C/RAC3/HSP90AB1/HSP90AA1/PAFAH1B1/GIGYF2/BRD1/SLC3A2/CDK5/TUBB4A/PTPRF/SV2A/STRN/DYNLT1/UCHL1/CALB1/NUMA1/RRM1/MAP1B/FKBP4/STRN3/KIF1A/MAP1S/NDN/CRMP1/DCTN1/CAD/DLG3/MAGOHB/FXR2/PPP1CA/ATP1A3/FXR1/RUFY3/CYFIP1/DBNL/SMURF1/FUS/MAP2/RACK1/YKT6/ELAVL4/TOP1/RBM8A/SRCIN1/AKAP12/GDI1/L1CAM/EEF1A2/G3BP1/GLR…
CC	GO:0005635	nuclear envelope	155	0.328896	1.38626	0.0023124	0.0417187	0.0370647	1435	tags=56%, list=42%, signal=34%	LBR/AGFG1/IPO5/ABCF1/ITSN1/RANBP1/IPO9/HACD3/TMEM33/NUP210/SUMO1/XPO1/CBX5/RIF1/CENPV/MTOR/LYPLA1/CACYBP/PAFAH1B1/DDX19B/XPO4/MAD2L1/LEMD2/RTN4/LRRC59/IPO7/OSBPL8/LRPPRC/EBP/VAPA/CBX3/MTA1/PLRG1/TUBB/RAE1/MATR3/JPT1/KPNA1/IPO8/RRM1/NUP155/PAK1/XPOT/BIN1/IST1/DCTN1/CETN2/RAN/NUP35/YBX1/NUP205/DST/SH3BGRL2/SMPD4/LMNB1/NUP54/NUP93/NRM/XPO7/BANF1/NUP214/RANBP2/GTF3C3/PARP1/ELAVL4/IGF2R/GAPDH/DHCR7/CH…
											FIGN/FGF13/NEFL/LLGL1/TRAF3IP1/EML1/DCX/LIMK2/TRIM36/EFNA5/GNAI1/MARK1/CLASP1/CNTN2/TTLL4/CCDC88A/BRCA2/TUBB2B/GEN1/EPHA3/TPPP/PAK1/MAP6/BRCA1/DNAAF4/NIN/KIF15/PSRC1/PARD6G/FIGNL1/TACC2/RSPH9/HNRNPU/CHORDC1/CDC20/ODAD4/ROCK2/TEKT2/KIF4A/SGO1/CHEK1/PARD3/RANBP1/CCNF/SPAST/CENPE/NAV3/LRRC49/CEP97/MAP2/FSD1/UBXN2B/GCC2/DIXDC1/SPC25/NUF2/KATNB1/TRIM46/CEP295/PAX6/PARD6B/CEP57/AURKB/CEP135/PHLDB1/TXND…
											SGO2/CENPV/CLASP1/PHF6/SEPTIN6/CFDP1/HJURP/BUB1/TRAPPC12/NCAPD2/NUP160/HNRNPU/CENPO/DNMT3A/SGO1/SUV39H2/SMC6/PSEN2/CDT1/MIS18A/CENPE/NSL1/ESCO2/CENPS/GPATCH11/TOP2A/SPC25/NUF2/AURKB/BIRC5/SPC24/TTK/MAD2L1/SUGT1/CENPQ/BUB1B/CBX5/CENPN/HELLS/MTBP/SMC3/KAT7/XPO1/MIS12/CENPU/NEK2/CENPH/CENPA/NUP133/CDCA5/BAZ1B/ZWINT/KDM4D/WAPL/SKA2/KIF18A/ZNF618/SMC1A/NDC80/OIP5/KIF2C/MEAF6/DYNC1LI1/SEPTIN2/TP53BP1/S…
											HMGA2/TOX/TLE4/HES5/DNMT3B/PBX2/TOX2/ASCL1/CBX2/NCOA2/SMAD3/JARID2/HMGA1/TOX3/GRHL1/NOTCH1/MEIS1/PCGF2/HDAC1/CTBP2/SMARCA5/SET/GLI2/MTA3/YAP1/TRIM24/UHRF1/SMARCA4/RNF8/CCNT2/NUDT21/ARID3A/PATZ1/NUCKS1/SCML1/NCOA5/EP300/SMARCC1/GLI3/RBL1/NCAPD2/SCML2/POLQ/RARA/ONECUT1/SCML4/VAX2/NCAPH/CHD7/MSH6/HNRNPU/CHD4/ATAD2B/HNRNPD/PRMT6/ATF2/SUPT16H/AJUBA/ING5/TFAM/RNF2/DNMT3A/ORC1/RIT2/CDT1/FUS/MNT/H1-10/TO…
											BLM/HMGA1/RRM2/CDC7/DNA2/NASP/SET/GLI2/CCDC88A/MCM6/BRCA2/NUCKS1/GEN1/SMARCAL1/TOP1MT/CCNA2/E2F7/POLQ/USP37/MGME1/POLD3/MCM4/CDAN1/ZRANB3/DBF4/CCNE1/RMI2/RMI1/DTD1/SUPT16H/ING5/ZGRF1/E2F8/MCM5/ORC6/GINS4/CHEK1/ORC1/CDT1/FAM111B/BRPF3/TOP1/ESCO2/TTF1/REV1/BAZ1A/RAD51/MCM10/CENPS/DTL/ANKRD17/RFWD3/ATAD5/OBI1/ORC4/RBBP4/ALYREF/GINS1/SSRP1/EME1/CHAF1A/TIPIN/THOC1/CDC6/SMC3/ETAA1/GMNN/KAT7/WRN/RPAIN/T…
											HMGA2/BLM/SUMO1/FANCI/CDC7/MDC1/DNA2/UHRF1/MCM6/RNF8/BRCA2/EYA1/INIP/UBE2V1/NUCKS1/GEN1/SMARCAL1/BRCA1/FANCE/POLQ/FANCD2/MGME1/POLD3/FIGNL1/MCM4/ZRANB3/MSH6/NHEJ1/RMI2/RMI1/PRMT6/SUPT16H/RIF1/PIAS4/MCM5/GINS4/CHEK1/BARD1/SMC6/FUS/WDR33/RAD51AP1/ERCC8/ACTR2/ESCO2/REV1/BACH1/TDG/RAD51/CENPS/DTL/RAD54L/NSD2/RFWD3/TRIP13/UNG/SSRP1/TDP1/NSMCE3/EME1/CDC5L/CHAF1A/MCM8/SFPQ/EMSY/MAGEF1/PRKDC/USP28/CLSPN/…
											CCAR2/PHF5A/NCL/CWC27/ZFP36L1/LSM11/CPSF3/HNRNPA3/AFF2/TRA2A/PTBP2/HNRNPL/ELAVL4/NUDT21/SNRNP200/CPEB3/IWS1/RAMAC/CIR1/SCAF4/ZC3H13/QKI/CWC22/SRPK1/KHSRP/PPIL3/TRUB2/RNASEL/HNRNPU/USP39/SNRPA1/PPIL1/PRPF39/RRP1B/USP49/PRPF40A/BARD1/TSEN15/HNRNPK/WDR33/PDCD11/POLR2D/PAPOLG/SNRNP25/SCAF8/CWF19L2/ZRSR2/REST/HMX2/SRSF3/BUD13/ALYREF/NOVA2/HTATSF1/CCNT1/CDC5L/HNRNPR/TGS1/THOC1/SFPQ/SRRM2/TIA1/RBM41/GEM…
											FGF13/PTPRZ1/EFNA2/EFNB2/EPHB1/SLITRK5/LAMA1/NEFL/DPYSL5/ANK3/LLGL1/ANOS1/RAPH1/ROBO1/POU3F2/SLIT1/FZD3/CDH2/LGI1/HOXA2/NOTCH1/PTCH1/WNT5A/FEZ1/SEMA3A/TMEFF1/EFNA5/PLXNA1/UCHL1/FGFR2/GATA3/CNTN2/METRN/GBX2/RGMA/BMPR1B/GLI2/RND2/WNT7A/PAX2/NRXN3/SHTN1/EPHA4/EPHA5/TUBB2B/EPHA3/PAK1/LRRC4C/MAP6/ERBB2/DPYSL2/GLI3/NIN/EPHB3/VAX2/EXT1/VSTM2L/FEZ2/SLITRK1/PAK3/SEMA5B/PARD3/GFRA3/PLXNA2/CHN1/SPAST/NTNG1/…
											FGF13/PTPRZ1/EFNA2/EFNB2/EPHB1/SLITRK5/LAMA1/NEFL/CELSR2/DPYSL5/ANK3/LLGL1/ANOS1/IGF2BP1/RAPH1/TANC2/ROBO1/POU3F2/SLIT1/FZD3/CDH2/LGI1/HOXA2/NOTCH1/PTCH1/WNT5A/FEZ1/SEMA3A/TMEFF1/EFNA5/HES1/PLXNA1/UCHL1/FGFR2/GATA3/CNTN2/METRN/GBX2/RGMA/BMPR1B/GLI2/RND2/PREX2/ELAVL4/WNT7A/PAX2/NRXN3/SHTN1/EPHA4/EPHA5/TUBB2B/EPHA3/PAK1/LRRC4C/MAP6/ERBB2/DPYSL2/GLI3/NIN/DTNBP1/ABI2/EPHB3/VAX2/EXT1/DOCK10/YWHAH/DNM3…
											FGF13/PTPRZ1/EFNA2/EFNB2/EPHB1/SLITRK5/LAMA1/NEFL/CELSR2/LRP2/DPYSL5/ANK3/LLGL1/ANOS1/IGF2BP1/RAPH1/TANC2/ROBO1/POU3F2/SLIT1/FZD3/CDH2/LGI1/HOXA2/NOTCH1/PTCH1/WNT5A/FEZ1/SEMA3A/RNF157/TMEFF1/EFNA5/PLXNA1/UCHL1/FGFR2/DPYSL4/GRIP1/GATA3/CNTN2/METRN/GBX2/RGMA/BMPR1B/WASF1/GLI2/RND2/CXCR4/PREX2/ELAVL4/WNT7A/PAX2/NRXN3/SHTN1/EPHA4/EPHA5/TUBB2B/EPHA3/PAK1/LRRC4C/MAP6/ERBB2/DPYSL2/GLI3/NIN/DTNBP1/ABI2/D…
											FIGN/HMGA2/SFRP2/FGF13/POU3F3/CCND1/SOX5/ZBTB16/CDC25A/ANK3/BLM/DLL1/CECR2/POU3F2/KLHL13/SGO2/NOTCH1/PTCH1/TRIM36/CENPV/EPB41/CDC7/GNAI1/FGFR2/SEPTIN10/CLASP1/NCOA3/RALB/MYH10/SEPTIN6/RNF8/USP44/CCNT2/WNT7A/BRCA2/PIMREG/TPPP/BUB1/CABLES2/CCNA2/RBL1/E2F7/CSPP1/NCAPD2/PRKCE/PSRC1/CDC27/PARD6G/NCAPH/EXT1/NEDD9/USP37/CCNE1/HNRNPU/ACTR3/MASTL/USP39/CDC20/SEPTIN8/E2F8/ROCK2/ORC6/KIF4A/SGO1/MITD1/PARD3/…
											FGF13/PTPRZ1/EFNA2/EFNB2/EPHB1/SLITRK5/PLP1/LAMA1/NEFL/FKBP1B/DPYSL5/ANK3/LLGL1/ANOS1/RAPH1/ROBO1/POU3F2/SLIT1/FZD3/CDH2/LGI1/HOXA2/NOTCH1/PTCH1/WNT5A/FEZ1/SEMA3A/TMEFF1/EFNA5/PLXNA1/UCHL1/FGFR2/GATA3/CNTN2/METRN/GBX2/RGMA/BMPR1B/GLI2/RND2/WNT7A/PAX2/NRXN3/SHTN1/EPHA4/PTPRF/EPHA5/TUBB2B/JAM3/EPHA3/PAK1/LRRC4C/MAP6/ERBB2/DPYSL2/GLI3/NIN/EPHB3/VAX2/EXT1/MTR/VSTM2L/FEZ2/SLITRK1/SVBP/PAK3/SEMA5B/PARD…
											BLM/SGO2/CENPV/SSB/DNA2/CLASP1/PHF6/SEPTIN6/MCM6/RNF8/BRCA2/CFDP1/HJURP/BUB1/TRAPPC12/NCAPD2/MCM4/NUP160/HNRNPU/CENPO/RIF1/MCM5/DNMT3A/SGO1/SUV39H2/CHEK1/ORC1/SMC6/PSEN2/CDT1/MIS18A/DYDC2/CENPE/RAD51AP1/NSL1/ESCO2/PPP1CB/RAD51/CENPS/GPATCH11/TOP2A/SPC25/NUF2/AURKB/ORC4/ALYREF/BIRC5/SPC24/TTK/H4C3/MAD2L1/SUGT1/CENPQ/NSMCE3/MACROH2A2/BUB1B/CBX5/CENPN/EZH2/THOC1/HELLS/PRKDC/XRCC6/MTBP/SMC3/RAD51D/H2…
											HMGA2/DNMT3B/BLM/CPSF3/DNA2/TRDMT1/SMARCA5/SMARCA4/MCM6/SNRNP200/DDX18/GEN1/SMARCAL1/TOP1MT/ZC3H12C/DDX19A/POLQ/POLR1F/DICER1/TRMT10A/CHD7/EXOSC7/MGME1/POLD3/MCM4/ZRANB3/KARS1/RNASEL/DUS4L/MSH6/CHD4/CHD1/DTD1/ZGRF1/MCM5/DNMT3A/DHX57/TOE1/DHX32/TOP1/GARS1/POLR2D/REV1/THAP9/TDG/RAD51/RPP40/POLE4/USB1/RAD54L/TOP2A/PSTK/ATAD5/RBBP4/G3BP1/BPTF/CDKAL1/UNG/TDP1/CRCP/TGS1/TOP3A/MCM8/MARS1/ALKBH8/ERI2/EIF…
											BLM/SGO2/CENPV/CLASP1/PHF6/SMARCA5/SEPTIN6/BRCA2/CFDP1/HJURP/BUB1/BRCA1/TRAPPC12/NCAPD2/FANCD2/NUP160/HNRNPU/CENPO/RIF1/LRPPRC/SGO1/CHEK1/SMC6/PSEN2/CDT1/CENPE/CCNB1IP1/NSL1/RAD51/CENPS/GPATCH11/TOP2A/SPC25/NUF2/AURKB/PSMC3IP/BIRC5/SPC24/TTK/MAD2L1/SUGT1/NIFK/CENPQ/NSMCE3/BUB1B/CENPN/MTBP/SMC3/H2AX/XPO1/MIS12/CENPU/NEK2/SETMAR/CENPH/CENPA/NUP133/BAZ1B/ZWINT/HMGB2/WAPL/SKA2/KIF18A/SMC1A/NDC80/KIF2…
											SGO2/CENPV/CLASP1/PHF6/SEPTIN6/CFDP1/HJURP/BUB1/TRAPPC12/NCAPD2/NUP160/HNRNPU/CENPO/SGO1/PSEN2/CDT1/CENPE/NSL1/CENPS/GPATCH11/SPC25/NUF2/AURKB/BIRC5/SPC24/TTK/MAD2L1/SUGT1/CENPQ/BUB1B/CENPN/MTBP/XPO1/MIS12/CENPU/NEK2/CENPH/CENPA/NUP133/ZWINT/SKA2/KIF18A/SMC1A/NDC80/KIF2C/MEAF6/DYNC1LI1/SEPTIN2/TP53BP1/SPAG5/NCAPG/KNL1/ZWILCH/CHAMP1/SKA3/CENPK/CKAP5/ORC2/SKA1/ATRX/KNTC1/INCENP/CCNB1/PPP1R12A/KNSTR…
											LIN28B/TRIM71/LIN28A/SMAD3/SSB/AGO1/TRDMT1/DDX18/OSGEPL1/ESF1/INTS7/ELP3/NOP58/DICER1/MPHOSPH10/TRMT10A/CHD7/EXOSC7/WDR43/XPO5/KHSRP/KARS1/RNASEL/DUS4L/THADA/NOL10/DTD1/RRP1B/TSEN15/HEATR1/UTP20/TOE1/ZBTB8OS/INTS2/PDCD11/GARS1/RPP40/USB1/PSTK/NOP56/TARBP2/CDKAL1/NIFK/ADAT1/WDR75/MARS1/ALKBH8/ERI2/TRUB1/DDX3X/PRKDC/ABT1/EXOSC9/ZNHIT6/TRMT61B/KCNQ1OT1/PIN4/LYAR/RPUSD2/POP7/DDX1/HARS1/METTL2B/MRPL44…
											SGO2/CENPV/CLASP1/PHF6/SEPTIN6/CFDP1/HJURP/BUB1/TRAPPC12/NUP160/HNRNPU/CENPO/SGO1/PSEN2/CDT1/CENPE/NSL1/CENPS/GPATCH11/SPC25/NUF2/AURKB/BIRC5/SPC24/TTK/MAD2L1/SUGT1/CENPQ/BUB1B/CENPN/MTBP/XPO1/MIS12/CENPU/NEK2/CENPH/CENPA/NUP133/ZWINT/SKA2/KIF18A/SMC1A/NDC80/KIF2C/MEAF6/DYNC1LI1/SEPTIN2/TP53BP1/SPAG5/KNL1/ZWILCH/CHAMP1/SKA3/CENPK/CKAP5/ORC2/SKA1/KNTC1/INCENP/CCNB1/PPP1R12A/KNSTRN/DCTN1/APC/CENPF/…
											CENPV/USP44/GEN1/CCT6A/BUB1/TRAPPC12/CDC27/HNRNPU/HNRNPD/RMI2/CDT1/CENPE/TOP2A/ANAPC1/TRIP13/AURKB/CDC23/TTK/YLPM1/MAD2L1/BUB1B/CDC6/CUL3/SFPQ/DLGAP5/MORC2/RESF1/USP7/LCMT1/NEK2/SETMAR/TACC3/CDCA5/PIF1/XRCC5/MCM2/ZWINT/WAPL/MRE11/NDC80/DYNC1LI1/CDK5RAP2/NAF1/MPHOSPH8/ZWILCH/CTCF/DHX36/TNKS/MAP3K4/MAD2L1BP/CTNNB1/CCT3/LIG4/MAPK1/ATR/GTF2H2/ATRX/NBN/KNTC1/CCNB1/HNRNPA1/FEN1/SLX1B/ESPL1/CCT7/NEK7/RA…
											CCAR2/PHF5A/NCL/CWC27/PPIG/HNRNPH2/HNRNPA3/AFF2/TRA2A/PTBP2/HNRNPL/ELAVL4/SNRNP200/IWS1/CIR1/MPHOSPH10/ZC3H13/QKI/CWC22/SRPK1/KHSRP/PPIL3/HNRNPU/USP39/SNRPA1/PPIL1/PRPF39/RRP1B/USP49/PRPF40A/TSEN15/HNRNPK/FUS/ZBTB8OS/SNRNP25/USB1/CWF19L2/ZRSR2/REST/HMX2/SRSF3/BUD13/ALYREF/NOVA2/HTATSF1/CDC5L/HNRNPR/TGS1/ZNF638/THOC1/SFPQ/SRRM2/TIA1/RBM41/GEMIN6/ESS2/NOVA1/PUF60/RBM12/NCBP2/YBX1/RBM15B/GPATCH1/MAG…
											LIN28B/LIN28A/SMAD3/SSB/AGO1/TRDMT1/DDX18/OSGEPL1/ESF1/INTS7/ELP3/NOP58/DICER1/MPHOSPH10/TRMT10A/CHD7/EXOSC7/WDR43/KARS1/RNASEL/DUS4L/THADA/NOL10/RRP1B/TSEN15/HEATR1/UTP20/TOE1/ZBTB8OS/INTS2/PDCD11/RPP40/USB1/NOP56/TARBP2/CDKAL1/NIFK/ADAT1/WDR75/ALKBH8/ERI2/TRUB1/DDX3X/PRKDC/ABT1/EXOSC9/ZNHIT6/TRMT61B/PIN4/LYAR/RPUSD2/POP7/DDX1/METTL2B/METTL6/NSUN6/WDR4/PUS7/RPUSD3/TPRKB/FRG1/WDR12/PUSL1/DPH3/EXO…
											IGF2BP2/IGF2BP3/IGF2BP1/UPF3B/ZFP36L1/NUP210/SSB/HNRNPA3/NUP62CL/AGFG1/NUTF2/IWS1/CCT6A/NOP58/RANBP17/DDX19A/MEX3D/XPO5/QKI/KHSRP/NUP160/NUP35/HNRNPU/RANBP2/LRPPRC/SMG7/NUP93/UPF2/POLR2D/KIF5C/SRSF3/ALYREF/CHTOP/THOC1/RAE1/ENY2/NCBP3/NCBP2/YBX1/ZNHIT6/RBM15B/MAGOHB/XPO1/SIDT2/NUP133/EXOSC3/DHX9/NUP88/NUP50/NUP153/SRSF1/NAF1/SARNP/DHX36/TNKS/SRSF7/PNPT1/RUVBL1/CKAP5/PHAX/SETD2/CCT3/ALKBH5/ATR/RTRA…
											BLM/HMGB3/CDC7/HSPD1/KPNA2/MCM6/RNF8/BRCA2/MND1/NUCKS1/GEN1/BRCA1/POLQ/FANCD2/FIGNL1/MCM4/ZRANB3/MSH6/NHEJ1/RMI2/RMI1/RIF1/MCM5/GINS4/CHEK1/SMC6/FUS/CCNB1IP1/RAD51AP1/H1-10/ACTR2/THAP9/RAD51/CENPS/RAD54L/TOP2A/NSD2/RFWD3/TRIP13/ALYREF/PSMC3IP/H1-4/UNG/NSMCE3/EME1/THOC1/MCM8/SFPQ/MAGEF1/PRKDC/XRCC6/RAD51D/PSMD14/AUNIP/KPNA1/H2AX/WRN/RPAIN/ANKLE1/TPRKB/EXOSC3/ZFYVE26/PIF1/XRCC5/MCM2/KDM4D/TIMELESS/…
											HMGA2/SOX2/SOX1/TOX/ZNF462/TLK1/CBX2/TCF7L1/CECR2/JARID2/MECOM/HMGA1/CENPV/TET1/HDAC1/GATA3/NASP/SMARCA5/SET/SMARCA4/EHMT1/RNF8/NUCKS1/HJURP/PAK1/SMARCC1/RBL1/CHD7/SRPK1/CDAN1/HNRNPU/CHD4/DR1/SUPT16H/DNMT3A/SUV39H2/MIS18A/H1-10/TOP1/MPND/MTF2/BAZ1A/TDG/ZNF518A/CBX4/NAP1L2/BAZ2B/BRD2/RBBP4/DPF2/LIN54/BPTF/H1-4/H4C3/DNAJC9/SSRP1/BEND3/MACROH2A2/CHAF1A/MYB/EZH2/MBTD1/EMSY/HELLS/MORC2/HDAC4/RESF1/NAP…
											HMGA2/BLM/HMGB3/HMGA1/CENPV/DNA2/NASP/SMARCA5/SET/MCM6/RNF8/HJURP/TOP1MT/NCAPD2/POLQ/NCAPH/CHD7/MCM4/SRPK1/CDAN1/ZRANB3/CHD4/CHD1/MCM5/MIS18A/H1-10/TOP1/RAD51/NAP1L2/RAD54L/TOP2A/BRD2/RBBP4/G3BP1/LIN54/H1-4/H4C3/DNAJC9/BEND3/MACROH2A2/CHAF1A/TOP3A/MCM8/HELLS/DDX3X/XRCC6/ASCC3/NAP1L5/H2AX/DDX1/WRN/DHX9/CDCA5/PIF1/XRCC5/MCM2/H4C14/NAV2/HMGB2/WAPL/MRE11/RFC2/SUPV3L1/GTF2F2/OIP5/H3-3A/BRIP1/NCAPG/CTC…
											IGF2BP2/IGF2BP3/IGF2BP1/UPF3B/ZFP36L1/NUP210/SSB/HNRNPA3/NUP62CL/AGFG1/NUTF2/IWS1/RANBP17/DDX19A/XPO5/QKI/KHSRP/NUP160/NUP35/RANBP2/LRPPRC/SMG7/NUP93/UPF2/POLR2D/KIF5C/SRSF3/ALYREF/CHTOP/THOC1/RAE1/ENY2/NCBP3/NCBP2/YBX1/RBM15B/MAGOHB/XPO1/SIDT2/NUP133/DHX9/NUP88/NUP50/NUP153/SRSF1/SARNP/TNKS/SRSF7/PNPT1/CKAP5/PHAX/SETD2/ALKBH5/RTRAF/HNRNPA1/NUP205/RFTN1/SENP2/NDC1/PABPN1/G3BP2/SMG1/DDX19B/HNRNPA2…
											IGF2BP2/IGF2BP3/IGF2BP1/UPF3B/ZFP36L1/NUP210/SSB/HNRNPA3/NUP62CL/AGFG1/NUTF2/IWS1/RANBP17/DDX19A/XPO5/QKI/KHSRP/NUP160/NUP35/RANBP2/LRPPRC/SMG7/NUP93/UPF2/POLR2D/KIF5C/SRSF3/ALYREF/CHTOP/THOC1/RAE1/ENY2/NCBP3/NCBP2/YBX1/RBM15B/MAGOHB/XPO1/SIDT2/NUP133/DHX9/NUP88/NUP50/NUP153/SRSF1/SARNP/TNKS/SRSF7/PNPT1/CKAP5/PHAX/SETD2/ALKBH5/RTRAF/HNRNPA1/NUP205/RFTN1/SENP2/NDC1/PABPN1/G3BP2/SMG1/DDX19B/HNRNPA2…
											BLM/DNA2/SMARCA5/SMARCA4/MCM6/SMARCAL1/POLQ/CHD7/MCM4/ZRANB3/MSH6/CHD4/CHD1/MCM5/RAD51/RAD54L/TOP2A/ATAD5/RBBP4/G3BP1/BPTF/MCM8/HELLS/DDX3X/XRCC6/SMC3/RAD51D/ASCC3/DDX1/WRN/DHX9/PIF1/XRCC5/MCM2/NAV2/MRE11/MSH5/RFC2/SUPV3L1/GTF2F2/BRIP1/MSH2/DHX36/XRCC2/CHD2/DSCC1/RUVBL1/TOP2B/RFC4/ATRX/SMARCAD1/MCM3/TTF2
											FGF13/NCALD/NEFM/DPYSL5/TRAF3IP1/KIF21A/EML1/DCX/STRBP/SYBU/TRIM36/FEZ1/ARL4C/KIF26B/FAM161A/CLASP1/PHF6/TTLL4/CCDC88A/BRCA2/TPPP/PAK1/MAP6/DPYSL2/BRCA1/NIN/AGTPBP1/KIF15/PSRC1/MTUS2/DNM3/REEP1/AGBL5/JAKMIP2/SVBP/LRPPRC/KIF4A/SPAST/CENPE/NAV3/VASH2/LZTS1/KIF1C/MAP2/FSD1/DIXDC1/KATNB1/KIF5C/CEP295/CEP57/BLOC1S2/KIF17/KIF20A/MAP9/BIRC5/SPC24/CHP1/CENPJ/KIF21B/HSPH1/CRIPT/DLGAP5/RAE1/DDX3X/HAUS8/SMC…
											AGO1/NUDT21/SNRNP200/DDX18/ESF1/NOP58/RAMAC/DICER1/MPHOSPH10/CHD7/EXOSC7/WDR43/SRPK1/RNASEL/PAK1IP1/NOL10/USP39/PRPF39/RRP1B/HEATR1/UTP20/PDCD11/POLR2D/RPP40/ZRSR2/NOP56/TARBP2/NIFK/HEATR3/TGS1/WDR75/ERI2/URB2/GEMIN6/DDX3X/PRKDC/ABT1/PUF60/EXOSC9/ZNHIT6/TRMT61B/SDAD1/PIN4/LYAR/RPUSD2/POP7/DDX1/XPO1/GNL2/RPUSD3/CELF3/FRG1/WDR12/EXOSC3/DHX9/LUC7L/SNRPF/XRCC5/WBP11/EXOSC1/NUP88/MRM2/MTERF4/RRP36/BYS…
											SGO2/USP44/GEN1/BUB1/NCAPD2/PSRC1/CDC27/NCAPH/HNRNPU/RMI2/CDC20/KIF4A/SGO1/CDT1/CENPE/NSL1/ESCO2/TOP2A/ANAPC1/NUF2/KATNB1/TRIP13/AURKB/CDC23/TTK/MAD2L1/BUB1B/CDC6/CUL3/SFPQ/DLGAP5/SMC3/KIF18B/MIS12/LCMT1/KIFC1/NEK2/TACC3/CDCA5/FBXW7/ZWINT/WAPL/MRE11/KPNB1/KIF18A/SMC1A/NDC80/KIF2C/DYNC1LI1/HASPIN/KIF23/CDK5RAP2/SPAG5/NCAPG/ZWILCH/CTCF/CHAMP1/EML4/CENPK/TNKS/DSCC1/MAD2L1BP/TOP2B/CDCA8/CTNNB1/ATRX/K…
											NECTIN3/LIN7A/LRRTM4/SLC1A1/LRRC4/HOMER3/RAPGEF4/CDH2/PTCH1/EPB41/PSD3/GRIP1/ERBB4/HNRNPH2/ARHGAP32/HNRNPA3/NLGN4X/EPHA4/CPEB3/BCR/DGKI/RUSC1/LRRC4C/P2RY1/GRIA1/ABHD17C/DTNBP1/DNM3/GRM5/GRM3/MTMR2/KCND2/ADGRA1/STRN/SLITRK1/PAK3/DYNLL2/CAP2/LZTS1/GRID1/ACTR2/PCLO/SLC8A1/PLCB4/ADAM10/SYT1/ZDHHC2/SH2D5/SEMA4C/ADD2/BAALC/NECTIN1/DMTN/DLG4/ABHD17B/CRIPT/PRKCZ/CAMK2A/ZDHHC15/SCRIB/NCS1/NTRK2/FBXO45/KPN…
											BLM/HMGB3/HMGA1/DNA2/MCM6/POLQ/CHD7/MCM4/ZRANB3/CHD4/CHD1/MCM5/RAD51/RAD54L/TOP2A/G3BP1/MCM8/DDX3X/XRCC6/ASCC3/DDX1/WRN/DHX9/PIF1/XRCC5/MCM2/NAV2/HMGB2/MRE11/RFC2/SUPV3L1/GTF2F2/BRIP1/DHX36/CHD2/DSCC1/RUVBL1/RFC4/GTF2H2/ATRX/NBN/SMARCAD1/MCM3/HMGB1/ERCC6L/HNRNPA2B1/RAD54L2/RECQL4/RAD54B
											PHF5A/NCL/CWC27/HNRNPA3/TRA2A/HNRNPL/SNRNP200/MPHOSPH10/QKI/CWC22/SRPK1/KHSRP/PPIL3/HNRNPU/USP39/SNRPA1/PPIL1/PRPF39/USP49/PRPF40A/HNRNPK/SNRNP25/CWF19L2/ZRSR2/REST/HMX2/SRSF3/BUD13/ALYREF/NOVA2/HTATSF1/CDC5L/HNRNPR/TGS1/SFPQ/SRRM2/TIA1/RBM41/GEMIN6/ESS2/NOVA1/PUF60/NCBP2/RBM15B/GPATCH1/MAGOHB/RBM24/DDX1/CWC15/CELF3/FRG1/DHX35/THRAP3/HNRNPM/HNRNPH1/DHX9/LUC7L/SNRPF/WBP11/U2AF1/SF3B1/SRSF1/SART1/P…
											PLAG1/ZBTB16/MECOM/PHF5A/SUMO1/PPIG/GLI2/AFF2/API5/CIR1/GLI3/E2F7/GRK5/GATAD2A/ZC3H13/CWC22/SRPK1/HNRNPU/RMI2/SURF2/PSPC1/NRIP1/SNRPA1/TCF12/COP1/TCIM/PRPF40A/BARD1/SMC6/TOE1/CDC25C/NSL1/POLR2D/CBLL1/GPATCH2/CBX4/SRSF3/BRD2/ATF4/ALYREF/LIMK1/YLPM1/CHTOP/CDC5L/ZNF638/THOC1/ABITRAM/SFPQ/SRRM2/DDX42/INPPL1/TOPORS/PRKAA2/HDAC4/NCBP3/ASCC3/SAP130/H2AX/RBM15B/TBXA2R/WRN/MBD4/CWC15/THRAP3/PPP4R3A/RING1/…
											NECTIN3/LIN7A/LRRTM4/SLC1A1/LRRC4/HOMER3/CDH2/PTCH1/EPB41/PSD3/GRIP1/ERBB4/HNRNPH2/ARHGAP32/HNRNPA3/NLGN4X/EPHA4/CPEB3/BCR/DGKI/RUSC1/LRRC4C/P2RY1/GRIA1/ABHD17C/DTNBP1/DNM3/GRM5/GRM3/MTMR2/KCND2/ADGRA1/STRN/SLITRK1/PAK3/DYNLL2/CAP2/LZTS1/GRID1/ACTR2/PCLO/SLC8A1/PLCB4/ADAM10/ZDHHC2/SH2D5/SEMA4C/ADD2/BAALC/DMTN/DLG4/ABHD17B/CRIPT/PRKCZ/CAMK2A/ZDHHC15/SCRIB/NCS1/NTRK2/FBXO45/KPNA1/SPTBN1/NETO2/NLGN1…
											IGF2BP2/IGF2BP3/LIN28A/RBPMS2/IGF2BP1/RBPMS/UPF3B/NCL/ZFP36L1/SSB/MIR17HG/HNRNPA3/MYH10/PTBP2/ELAVL1/HNRNPL/ELAVL4/NUDT21/CPEB3/ZC3H12C/SECISBP2/RARA/MEX3D/XPO5/QKI/KHSRP/HNRNPU/SRBD1/HNRNPD/SLC4A1AP/DCP1B/HNRNPK/FUS/HNRNPAB/YTHDF3/ILF3/SCAF8/SRSF3/G3BP1/ALYREF/NOVA2/AUH/CHTOP/HNRNPR/ELAVL2/EIF4G3/EIF4A1/SRRM2/DHFR/TIA1/PABPC4/DDX3X/NOVA1/EXOSC9/NCBP3/NCBP2/YBX1/RBM15B/RBM24/CSTF2/CELF3/CPSF1/HNR…
											PHF5A/NCL/CWC27/HNRNPA3/TRA2A/HNRNPL/SNRNP200/QKI/CWC22/SRPK1/PPIL3/HNRNPU/USP39/SNRPA1/PPIL1/PRPF39/USP49/PRPF40A/HNRNPK/SNRNP25/CWF19L2/ZRSR2/REST/HMX2/SRSF3/BUD13/ALYREF/NOVA2/HTATSF1/CDC5L/HNRNPR/TGS1/SFPQ/SRRM2/TIA1/RBM41/GEMIN6/ESS2/NOVA1/PUF60/NCBP2/RBM15B/GPATCH1/MAGOHB/RBM24/DDX1/CWC15/CELF3/FRG1/DHX35/THRAP3/HNRNPM/HNRNPH1/DHX9/LUC7L/SNRPF/WBP11/U2AF1/SF3B1/SRSF1/SART1/PPIH/CELF4/RBM4B/…
											PHF5A/NCL/CWC27/HNRNPA3/TRA2A/HNRNPL/SNRNP200/QKI/CWC22/SRPK1/PPIL3/HNRNPU/USP39/SNRPA1/PPIL1/PRPF39/USP49/PRPF40A/HNRNPK/SNRNP25/CWF19L2/ZRSR2/REST/HMX2/SRSF3/BUD13/ALYREF/NOVA2/HTATSF1/CDC5L/HNRNPR/TGS1/SFPQ/SRRM2/TIA1/RBM41/GEMIN6/ESS2/NOVA1/PUF60/NCBP2/RBM15B/GPATCH1/MAGOHB/RBM24/DDX1/CWC15/CELF3/FRG1/DHX35/THRAP3/HNRNPM/HNRNPH1/DHX9/LUC7L/SNRPF/WBP11/U2AF1/SF3B1/SRSF1/SART1/PPIH/CELF4/RBM4B/…
											FIGN/BLM/PHF5A/PPIG/UHRF1/PHACTR3/VIM/SRPK1/RNASEL/HNRNPU/PSPC1/PIAS4/DNMT3A/KIF4A/PRPF40A/ERCC8/ARFGEF1/SCAF8/ZNF703/MYB/THOC1/SFPQ/ENC1/PRKCZ/MATR3/SMC3/MORC2/HNRNPM/LRIF1/GMCL1/SMC1A/NUFIP1/KIN/SORBS1/RUVBL1/YY1/NONO/PRKCD/STAG1/SRRM1/RAD21/LMNB1/BCL11A/POLA1/CENPF/HNRNPA2B1/RUNX1T1/SATB2/HAT1/ATXN1/CAD/KAT8/DCAF7/AHCTF1/TP53/DGKQ/ZNF326/SNW1/XPOT
											CECR2/JARID2/HMGA1/CENPV/HDAC1/GATA3/NASP/SMARCA5/SET/SMARCA4/RNF8/HJURP/PAK1/SMARCC1/CHD7/CHD4/DR1/SUPT16H/SUV39H2/MIS18A/H1-10/TOP1/MPND/BAZ1A/NAP1L2/BAZ2B/BRD2/RBBP4/LIN54/BPTF/H1-4/H4C3/DNAJC9/MACROH2A2/CHAF1A/MYB/HELLS/MORC2/HDAC4/NAP1L5/H2AX/PBRM1/NPM2/HDAC2/MTA2/BAZ1B/MCM2/TTI1/H4C14/KDM4D/HMGB2/SMARCD1/ANP32E/SMARCD3/OIP5/H3-3A/NPM3/CTCF/ACTL6A/RUVBL1/SETD2/PSME4/H3C7/ARID2/ATRX/VPS72/UBN…
											BLM/HMGA1/DNA2/MCM6/POLQ/CHD7/MCM4/CHD4/CHD1/MCM5/RAD51/RAD54L/TOP2A/G3BP1/MCM8/DDX3X/XRCC6/ASCC3/DDX1/WRN/DHX9/PIF1/XRCC5/MCM2/NAV2/MRE11/RFC2/SUPV3L1/GTF2F2/BRIP1/DHX36/CHD2/DSCC1/RUVBL1/RFC4/GTF2H2/ATRX/NBN/SMARCAD1/MCM3
											ENTPD4/GCH1/BLM/KIF21A/RGS8/RAB27B/ARL4C/GNAI1/SEPTIN10/DNA2/RAB3B/SMARCA5/ARL5A/RALB/HSPD1/RND2/SEPTIN6/RRAS2/MCM6/ENTPD7/RND1/EIF5B/MTIF2/SNRNP200/ARL4A/DDX18/RAP2C/TUBB2B/RAB38/TPPP/ATP8B2/DDX19A/KIF15/OLA1/RAB15/CHD7/RABL2B/FIGNL1/MCM4/DNM3/CHD4/ATAD2B/CHD1/SEPTIN8/RAB3C/MCM5/RAP2B/RRAGD/RIT2/DHX57/ATP11C/GNAL/DHX32/ATL2/KIF1C/DIRAS2/RAB40C/RHOBTB2/RAD54L/RAB23/KIF5C/GPN1/KIF17/G3BP1/GNG10/KI…
											NECTIN3/LIN7A/LRRTM4/LRRC4/HOMER3/CDH2/PTCH1/EPB41/PSD3/GRIP1/ERBB4/HNRNPH2/ARHGAP32/HNRNPA3/NLGN4X/EPHA4/CPEB3/BCR/DGKI/RUSC1/LRRC4C/P2RY1/GRIA1/ABHD17C/DTNBP1/DNM3/GRM5/GRM3/MTMR2/KCND2/ADGRA1/STRN/SLITRK1/PAK3/DYNLL2/CAP2/LZTS1/GRID1/ACTR2/PCLO/SLC8A1/PLCB4/ADAM10/ZDHHC2/SH2D5/SEMA4C/ADD2/BAALC/DMTN/DLG4/ABHD17B/CRIPT/PRKCZ/CAMK2A/ZDHHC15/SCRIB/NCS1/NTRK2/FBXO45/KPNA1/SPTBN1/NETO2/NLGN1/LRRC7/…
											PHF5A/NCL/CWC27/HNRNPA3/TRA2A/SNRNP200/API5/CWC22/PPIL3/HNRNPU/USP39/SNRPA1/PPIL1/PRPF39/PRPF40A/HNRNPK/DHX32/SNRNP25/CWF19L2/ZRSR2/BUD13/ALYREF/HTATSF1/CDC5L/HNRNPR/SRRM2/RBM41/ESS2/YBX1/GPATCH1/MAGOHB/CTNNBL1/CWC15/FRG1/DHX35/HNRNPM/HNRNPH1/LUC7L/SNRPF/WBP11/U2AF1/SF3B1/SRSF1/SART1/PPIH/SF1/SNRPC/SNRNP40/LSM6/PRPF31/SUGP1/LUC7L3/TRA2B/SF3A1/LSM5/LSM2/WDR83/HNRNPA1/LSM4/SRRM1/SF3A3/SNU13/SF3A2/T…
											NECTIN3/LIN7A/LRRTM4/LRRC4/HOMER3/CDH2/PTCH1/EPB41/PSD3/GRIP1/ERBB4/HNRNPH2/ARHGAP32/HNRNPA3/KPNA2/NLGN4X/EPHA4/CPEB3/BCR/DGKI/RUSC1/LRRC4C/P2RY1/GRIA1/ABHD17C/DTNBP1/DNM3/GRM5/GRM3/MTMR2/KCND2/ADGRA1/STRN/SLITRK1/PAK3/DYNLL2/CAP2/LZTS1/GRID1/ACTR2/PCLO/DLGAP4/SLC8A1/PLCB4/ADAM10/ZDHHC2/SH2D5/SEMA4C/ADD2/BAALC/DMTN/DLG4/ABHD17B/CRIPT/PRKCZ/CAMK2A/ZDHHC15/SCRIB/NCS1/NTRK2/FBXO45/KPNA1/SPTBN1/NETO2…
											CBX2/AASS/PHF6/NASP/SMARCA5/SET/TRIM24/UHRF1/SMARCA4/RNF8/SCML1/HJURP/SMARCC1/NCAPD2/SCML2/SCML4/MSH6/ATAD2B/CHD1/PRMT6/ING5/ZMYND8/USP49/BRPF3/DPF1/MPND/MTF2/CBX4/NAP1L2/BRD2/RBBP4/DPF2/BPTF/DNAJC9/SSRP1/VRK1/CBX5/TBL1X/MBTD1/GLYR1/RBBP5/USP3/SNCA/RESF1/NAP1L5/H2AX/KAT7/PHF14/NPM2/BAZ1B/MCM2/ANP32E/KMT2E/YEATS2/IPO7/NPM3/CDYL/BRD4/TP53BP1/IPO9/BRD1/CTCFL/MPHOSPH8/USP15/TNKS/CKS2/CHD2/L3MBTL3/SAM…
											CPSF3/TRDMT1/SNRNP200/DDX18/ZC3H12C/DDX19A/POLR1F/DICER1/TRMT10A/EXOSC7/KARS1/RNASEL/DUS4L/DTD1/DHX57/TOE1/DHX32/GARS1/POLR2D/RPP40/USB1/PSTK/G3BP1/CDKAL1/CRCP/TGS1/MARS1/ALKBH8/ERI2/EIF4A1/POLR3B/DDX42/LACTB2/MED20/DDX3X/EXOSC9/TRMT61B/NT5C3A/POP7/DDX1/HARS1/METTL2B/METTL6/VARS1/NSUN6/WDR4/POLR1C/POLR3C/DHX35/EXOSC3/DHX9/WARS1/YARS1/PIF1/TRMT12/GATB/METTL8/RTCA/MRM2/EXOG/TDP2/QTRT2/QARS1/FARSB/S…
											TRIM71/IGF2BP1/NCL/ZFP36L1/FASTKD1/TRA2A/ELAVL1/HNRNPL/ELAVL4/NUDT21/CPEB3/IWS1/VIM/SECISBP2/MEX3D/EXOSC7/QKI/CWC22/SRPK1/KHSRP/RNASEL/HNRNPU/HNRNPD/ROCK2/DCP1B/TNRC6B/BARD1/HNRNPK/FUS/YTHDF3/PRR5L/POLR2D/REST/TNRC6C/HMX2/SRSF3/PAIP1/NOVA2/NBAS/CCNT1/HNRNPR/GTPBP1/TIA1/PABPC4/NOVA1/PUF60/EXOSC9/LEO1/NCBP2/YBX1/RBM15B/RBM24/CELF3/GIGYF2/THRAP3/HNRNPM/EXOSC3/DHX9/EXOSC8/EIF4ENIF1/CELF4/RBM4/DIS3/SF…
											IGF2BP2/IGF2BP3/IGF2BP1/ZFP36L1/ELAVL1/ELAVL4/NUDT21/CPEB3/SECISBP2/MEX3D/KHSRP/HNRNPU/HNRNPD/FUS/ILF3/AUH/HNRNPR/ELAVL2/TIA1/PABPC4/EXOSC9/RBM24/CPSF1/EXOSC8/RPL5/RPS7/RBM4/SERBP1/FXR1/PABPC3/YBX3/DHX36/TARDBP/LARP1/RNF20/ANGEL2/CARHSP1/CELF1/PABPC1/HNRNPC/DDX5/HNRNPA2B1/GEMIN5/ELAVL3/ZFP36L2/CPEB2/HNRNPA0/TUT1/RBMS2/TP53/RBMS1/PUM2/EXOSC4/CCT5/CELF2
											KLHL13/PTCH1/CENPV/GNAI1/RALB/MYH10/SLC2A1/SEPTIN6/RNF8/CPEB3/DTNBP1/PSRC1/AGBL5/HNRNPU/ERH/PITPNM1/KIF4A/MITD1/CNTRL/RAB11FIP4/SPAST/CENPE/TTC28/KATNB1/SVIL/AURKB/TXNDC9/KIF20A/BIRC5/URB2/TOPORS/USP3/ANLN/SPART/AURKA/NEK2/EXOC2/ZFYVE26/CAPG/TRIOBP/LZTS2/IST1/HEPACAM2/CEP126/BIRC6/SEPTIN2/KIF23/SPAG5/ABRAXAS2/UVRAG/CHAMP1/EXOC4/EML4/ASPM/C9orf72/KLHDC8B/CDCA8/SAFB/WIZ/INCENP/CEP55/AGAP2/CENPF/CHM…
											HMGA1/CENPV/NASP/SMARCA5/SET/SMARCA4/RNF8/HJURP/SMARCC1/TRAPPC12/DR1/CENPO/SUPT16H/TAF11/CDT1/MIS18A/CENPE/H1-10/RAD51/CENPS/NAP1L2/BRD2/RBBP4/LIN54/BPTF/H1-4/H4C3/DNAJC9/MACROH2A2/CHAF1A/CENPN/HELLS/DLGAP5/NAP1L5/H2AX/GMNN/GTF2E1/MIS12/CENPH/CENPA/MCM2/H4C14/HMGB2/SMARCD1/ANP32E/TAF1B/CREB1/SMARCD3/OIP5/H3-3A/CTCF/CENPK/SETD2/BRF2/PSME4/CAND1/H3C7/ARID2/PSMC6/ATRX/KNTC1/VPS72/PIAS1/UBN1/BAZ2A/PO…
											FGF13/TRAF3IP1/TRIM36/EFNA5/GNAI1/CLASP1/EPHA3/TPPP/PAK1/MAP6/NIN/KIF15/PSRC1/HNRNPU/SPAST/NAV3/CEP97/MAP2/FSD1/DIXDC1/KATNB1/PHLDB1/MAP9/BORA/GSK3B/RAE1/PRKAA2/SNCA/ARL2/STMN4/TTBK2/ATAT1/TACC3/STMN3/MAPRE1/CAMSAP2/STMN2/SKA2/STMN1/KIF18A/CDK5RAP2/SPAG5/SKA3/HDGFL3/CKAP5/SKA1/DYNC1H1/DCTN1/PHLDB2/APC/TBCD/CHMP4B/TPX2/CAMSAP1/MID1/MAPK15/CHMP4C/DYRK1A/SLAIN1/TUBB4A/MAP1B/BICD2/MAPT/CDK5R1/SENP6/I…
											CWC27/HNRNPA3/SNRNP200/CWC22/PPIL3/HNRNPU/SNRPA1/PPIL1/HNRNPK/ALYREF/CDC5L/HNRNPR/SRRM2/ESS2/GPATCH1/MAGOHB/CWC15/FRG1/DHX35/HNRNPM/HNRNPH1/SNRPF/U2AF1/SF3B1/SRSF1/SART1/SNRNP40/SF3A1/LSM2/WDR83/HNRNPA1/SRRM1/SF3A3/SF3A2/PLRG1/PABPC1/SNRPG/SNRPE/HNRNPC/DDX5/HNRNPA2B1/PRPF19/SF3B2/SNRPD3/PRPF6/MTREX/SNRPB2/SNW1/ZCCHC8/EFTUD2/TFIP11/PRPF4B
											LGR4/ID2/MTTP/ZFHX3/NCOA2/NR2F6/ID4/CCAR2/HDAC1/RAI1/MAPK10/EP300/GFPT1/ARNTL2/KCND2/PROX1/HNRNPU/HNRNPD/PSPC1/NRIP1/ROCK2/SUV39H2/STAR/TOP1/PPP1CB/PHLPP1/SRD5A1/TOP2A/ATF4/GNAQ/SPSB4/HNRNPR/EZH2/SFPQ/GSK3B/PRKDC/BTRC/PRKAA2/NTRK2/NLGN1/SOX14/USP7/THRAP3/HDAC2/MYCBP2/PPARGC1A/FBXW7/TIMELESS/CREB1/MAPK8/CARTPT/RBM4B/RBM4/NCOR1/TARDBP/DDB1/ADA/NONO/MAGED1/FBXL12/MTOR/NFIL3/HDAC3/TYMS/BTBD9/C3orf70/…
											LGR4/ID2/MTTP/PTX3/ZFHX3/NCOA2/NR2F6/ID4/CCAR2/TYRO3/HDAC1/PAM/BMPR1B/RAI1/MAPK10/EP300/GFPT1/ARNTL2/KCND2/PROX1/HNRNPU/HNRNPD/PSPC1/NRIP1/ENOX2/ROCK2/SUV39H2/STAR/NHLH2/TOP1/PPP1CB/PHLPP1/SRD5A1/SLIT3/DTL/TOP2A/ATF4/GNAQ/SPSB4/HNRNPR/EZH2/SFPQ/GSK3B/PRKDC/BTRC/PRKAA2/NTRK2/NLGN1/SOX14/USP7/ROBO2/THRAP3/HDAC2/MYCBP2/DHX9/PPARGC1A/FBXW7/TIMELESS/CREB1/OPRK1/GPR149/MAPK8/CARTPT/RBM4B/RBM4/PLEKHA1/C…
											LIN28B/TRIM71/LIN28A/CNOT11/IGF2BP1/UPF3B/ZFP36L1/SSB/AGO1/DNA2/TRDMT1/FASTKD1/ELAVL1/ELAVL4/CPEB3/VIM/SECISBP2/MEX3D/DICER1/EXOSC7/KHSRP/RNASEL/HNRNPU/HNRNPD/PYM1/ROCK2/DCP1B/TNRC6B/LRPPRC/SMG7/FUS/UPF2/YTHDF3/PRR5L/POLR2D/TNRC6C/PAIP1/NBAS/HNRNPR/GTPBP1/PABPC4/EXOSC9/NCBP2/YBX1/KCNQ1OT1/MAGOHB/RBM24/RNASEH2B/MRPL44/CSDE1/GIGYF2/SIDT2/THRAP3/HNRNPM/EXOSC3/DHX9/GSPT2/EXOSC8/EIF4ENIF1/SUPV3L1/DIS3…
											BLM/DNA2/MCM6/POLQ/CHD7/MCM4/CHD4/CHD1/MCM5/RAD51/RAD54L/G3BP1/MCM8/DDX3X/XRCC6/ASCC3/WRN/DHX9/PIF1/XRCC5/MCM2/NAV2/MRE11/RFC2/SUPV3L1/GTF2F2/BRIP1/DHX36/CHD2/DSCC1/RUVBL1/RFC4/ATRX/SMARCAD1/MCM3/ERCC6L/RAD54L2/RECQL4/RAD54B/ERCC3/CHD6/WRNIP1/RFC3/FANCM/MCM9/TWNK/MCM7/CHTF8
											DDX18/ESF1/NOP58/MPHOSPH10/CHD7/EXOSC7/WDR43/RNASEL/NOL10/RRP1B/HEATR1/UTP20/PDCD11/RPP40/NOP56/NIFK/WDR75/ERI2/PRKDC/ABT1/EXOSC9/ZNHIT6/TRMT61B/PIN4/LYAR/RPUSD2/POP7/RPUSD3/FRG1/WDR12/EXOSC3/WBP11/EXOSC1/MRM2/MTERF4/RRP36/BYSL/MPHOSPH6/EXOSC8/UTP25/RPL5/FCF1/UTP4/DDX52/SART1/RRP15/RPS7/TFB1M/DIS3/NPM3/LSM6/NAF1/NOLC1/NOL8/METTL18/PIH1D2/BMS1/DDX51/NVL/MDN1/RPUSD4/RRS1/WDR46/SNU13/RIOK3/YTHDF2/UT…
											CCND1/OSBPL6/GCH1/LBR/SMAD3/SUMO1/CENPV/TYRO3/NUP210/TAF3/EDNRB/NUP62CL/ELAVL4/AGFG1/NUTF2/PLA2G4A/TMEM170A/NELL1/EPHA3/PAK1/RANBP17/GRK5/NUP160/NUP35/JPT1/CSE1L/BIN1/CCAR1/RANBP2/RIF1/IGF2R/TMEM97/LRPPRC/ARL6IP6/RANBP1/PSEN2/SCRN1/NUP93/SPAST/GCHFR/NRM/NAV3/INTS2/TMEM120A/DTL/CMTM3/AKIRIN1/ANKRD17/AEN/ITSN1/GNAQ/MAD2L1/KPNA4/CBX5/DHCR7/GTF3C3/OSBPL8/PRKCZ/CLIC1/RAE1/SEPHS1/TOR2A/MATR3/ENY2/EBP/S…
											TLK1/HMGA1/CENPV/NASP/SMARCA5/SET/SMARCA4/HJURP/SMARCC1/CDAN1/SUPT16H/SUV39H2/MIS18A/H1-10/NAP1L2/BRD2/RBBP4/LIN54/H1-4/H4C3/DNAJC9/BEND3/MACROH2A2/CHAF1A/HELLS/NAP1L5/H2AX/MTA2/BAZ1B/MCM2/H4C14/HMGB2/SMARCD1/SMARCD3/OIP5/H3-3A/CTCF/H3C7/ARID2/ATRX/UBN1/LMNTD2/BAZ2A/TSPYL4/H2BC21/H1-2/TAL1/UBN2/PADI4/HMGB1/HDAC8/H3C12/H2BW2/TSPY1/H3C4/H2BC8/HAT1/H4C2/RSF1/H4C13/NAP1L1/H2BC1/H4C1/H2BC15/SUV39H1/IT…
											LIN28A/IGF2BP1/RBPMS/ELAVL1/DDX19A/HNRNPK/YTHDF3/STAU1/G3BP1/PRRC2C/TIA1/PABPC4/DDX3X/PRKAA2/YBX1/DDX1/CSDE1/GIGYF2/KPNB1/RBM4/PABPC3/DHX36/ZFAND1/C9orf72/TARDBP/OGFOD1/DDX6/LARP1/HABP4/YTHDF2/CELF1/G3BP2/PABPC1/EIF4E/DDX19B
											FIGN/FGF13/KIF21A/EML1/DCX/SYBU/FEZ1/KIF26B/FAM161A/CLASP1/TTLL4/SHTN1/TUBB2B/TPPP/CCT6A/RUSC1/MAP6/DPYSL2/NIN/CLMP/CSPP1/KIF15/PSRC1/TTC30B/CRHBP/MTUS2/DNM3/NICN1/REEP1/HNRNPU/KLC2/TEKT2/LRPPRC/KIF4A/DYNLL2/SPAST/CENPE/NAV3/LRRC49/DYNC2LI1/KIF1C/MAP2/SLC8A1/FSD1/SPAG6/KATNB1/SVIL/KIF5C/CEP295/CEP57/AURKB/KIF17/KIF20A/MAP9/TTC30A/BIRC5/CENPJ/KIF21B/CUL3/SHROOM2/HSPH1/HAUS8/KIF3C/KIF18B/CCDC181/ST…
											LIN28B/IGF2BP2/IGF2BP3/TRIM71/LIN28A/KBTBD8/CNOT11/SMAD3/IGF2BP1/PASK/UPF3B/NCL/ZFP36L1/AGO1/MIR17HG/TRDMT1/FASTKD1/ELAVL1/ELAVL4/NUDT21/EIF5B/MTIF2/CPEB3/MEG3/PAIP2B/VIM/ERBB2/SECISBP2/RARA/MEX3D/DICER1/MTRF1/EXOSC7/XPO5/QKI/GRM5/KHSRP/TRUB2/RNASEL/HNRNPU/HNRNPD/GCNT2/PYM1/AJUBA/ROCK2/IMPACT/DCP1B/TNRC6B/LRPPRC/PTCD3/EPB41L5/FUS/TCOF1/YTHDF3/POLR2D/ILF3/TNRC6C/ATF4/TARBP2/PAIP1/MYCN/HNRNPR/DAPK1…
											DDX18/ESF1/NOP58/MPHOSPH10/CHD7/EXOSC7/WDR43/RNASEL/PAK1IP1/NOL10/RRP1B/HEATR1/UTP20/PDCD11/RPP40/NOP56/NIFK/HEATR3/WDR75/ERI2/URB2/DDX3X/PRKDC/ABT1/EXOSC9/ZNHIT6/TRMT61B/SDAD1/PIN4/LYAR/RPUSD2/POP7/XPO1/GNL2/RPUSD3/FRG1/WDR12/EXOSC3/XRCC5/WBP11/EXOSC1/NUP88/MRM2/MTERF4/RRP36/BYSL/MPHOSPH6/EXOSC8/UTP25/RPL5/FCF1/UTP4/DDX52/SART1/RRP15/RPS7/RPSA/TFB1M/DIS3/NPM3/RPS27L/LSM6/NAF1/NOLC1/DROSHA/NOL8/M…
											DDX18/ESF1/NOP58/MPHOSPH10/CHD7/EXOSC7/WDR43/RNASEL/NOL10/RRP1B/HEATR1/UTP20/PDCD11/RPP40/NOP56/NIFK/WDR75/ERI2/PRKDC/ABT1/EXOSC9/ZNHIT6/TRMT61B/PIN4/LYAR/RPUSD2/POP7/MRPL44/RPUSD3/FRG1/WDR12/EXOSC3/WBP11/EXOSC1/MRM2/MTERF4/RRP36/BYSL/MPHOSPH6/EXOSC8/UTP25/RPL5/FCF1/UTP4/DDX52/SART1/RRP15/RPS7/TFB1M/DIS3/NPM3/LSM6/NAF1/NOLC1/DROSHA/NOL8/METTL18/PIH1D2/BMS1/DDX51/NVL/MDN1/RPUSD4/RRS1/WDR46/SNU13/R…
											EFNA2/CKB/KCNC1/DPYSL5/SLC38A1/ASCL1/SLC1A1/IGF2BP1/FZD3/RGS8/FEZ1/RNF157/ASTN1/UCHL1/GRIP1/HDAC1/CNTN2/PAM/BMPR1B/CD200/FZD5/KLHL1/PTPN13/ELAVL4/SPTBN2/SHTN1/EPHA4/PTPRF/EPHA5/GOT2/MAPK10/P2RY1/GRIA1/KCNK2/CRHBP/KCND2/GRIK3/STRN/KCNN2/SLC2A13/PITPNM1/PARD3/RIT2/STAR/PSEN2/FUS/SLC12A5/SLC5A7/LZTS1/STAU1/TOP1/SRD5A1/MAP2/KLHL14/SLC8A1/ADAM10/KATNB1/KIF5C/G3BP1/PNOC/ITSN1/BPTF/AKAP12/THY1/PDYN/SST/…
											TRIM71/CNOT11/IGF2BP1/UPF3B/ZFP36L1/SSB/AGO1/FASTKD1/ELAVL1/ELAVL4/CPEB3/VIM/SECISBP2/MEX3D/EXOSC7/KHSRP/RNASEL/HNRNPU/HNRNPD/PYM1/ROCK2/DCP1B/TNRC6B/SMG7/FUS/UPF2/YTHDF3/PRR5L/POLR2D/TNRC6C/PAIP1/NBAS/HNRNPR/GTPBP1/PABPC4/EXOSC9/NCBP2/YBX1/MAGOHB/RBM24/CSDE1/GIGYF2/THRAP3/HNRNPM/EXOSC3/DHX9/GSPT2/EXOSC8/EIF4ENIF1/SUPV3L1/DIS3/AGO4/SERBP1/FXR1/LSM6/NT5C3B/YBX3/MAPKAPK2/DHX36/TARDBP/PNPT1/ALKBH5/L…
											IGF2BP2/IGF2BP3/TRIM71/LIN28A/CNOT11/IGF2BP1/NCL/ZFP36L1/AGO1/CPEB3/PAIP2B/RARA/MEX3D/EXOSC7/KHSRP/HNRNPD/BIN1/ROCK2/DCP1B/TNRC6B/YTHDF3/POLR2D/ILF3/SPON1/TNRC6C/ATF4/HNRNPR/DAPK1/DHFR/TIA1/ENC1/DDX3X/GGA3/EXOSC9/NTRK2/YBX1/RBM24/EIF4EBP1/PUS7/EIF4EBP2/GIGYF2/EXOSC3/EXOSC8/EIF4ENIF1/CELF4/RBM4/DIS3/AGO4/FXR1/NT5C3B/DHX36/RGS2/TARDBP/PNPT1/EIF2AK4/DDX6/ORMDL1/LARP1/ZNF540/CNOT9/YTHDF2/CELF1/CNOT10…
											BLM/DNA2/SMARCA5/SMARCA4/MCM6/SNRNP200/DDX18/SMARCAL1/DDX19A/POLQ/DICER1/CHD7/MCM4/CHD4/CHD1/ZGRF1/MCM5/DHX57/DHX32/RAD51/RAD54L/G3BP1/MCM8/EIF4A1/DDX42/HELLS/DDX3X/XRCC6/ASCC3/DDX1/WRN/DHX35/DHX9/PIF1/XRCC5/MCM2/NAV2/MRE11/RFC2/SUPV3L1/GTF2F2/DDX52/DDX24/BRIP1/DHX36/CHD2/DSCC1/RUVBL1/DDX51/DDX6/RFC4/ATRX/SMARCAD1/MCM3/TTF2/ERCC6L/DDX19B/DDX5/DDX28/DHX33/RAD54L2/TDRD12/RECQL4/RAD54B/DDX55/MTREX/E…
											IGF2BP2/IGF2BP3/TRIM71/LIN28A/KBTBD8/CNOT11/IGF2BP1/PASK/UPF3B/NCL/ZFP36L1/AGO1/ELAVL1/ELAVL4/EIF5B/MTIF2/CPEB3/PAIP2B/VIM/ERBB2/SECISBP2/RARA/MEX3D/MTRF1/EXOSC7/QKI/GRM5/KHSRP/TRUB2/HNRNPD/PYM1/ROCK2/IMPACT/DCP1B/TNRC6B/LRPPRC/PTCD3/TCOF1/YTHDF3/POLR2D/ILF3/TNRC6C/ATF4/TARBP2/PAIP1/HNRNPR/DAPK1/EIF4G3/DHFR/TIA1/NGRN/ENC1/DDX3X/PRKDC/EXOSC9/NCBP2/YBX1/ASCC3/RBM24/DDX1/EIF4EBP1/CSDE1/PUS7/RPUSD3/E…
											PHF5A/LSM11/SNRNP200/USP39/SNRPA1/PRPF39/PRPF40A/ARFGEF1/HTATSF1/TGS1/GEMIN6/LUC7L/SNRPF/SF3B1/SART1/PPIH/SNRPC/SNRNP40/LSM6/PRPF31/LUC7L3/SF3A1/LSM5/LSM2/STRAP/LSM4/SF3A3/SNU13/SF3A2/SNRPG/SNRPE/GEMIN7/SMN1/SF3B2/SNRPD3/GEMIN5/PRPF6/TXNL4B/LSM1/SNRPB2/CLNS1A/DDX20/EFTUD2/GEMIN2/ZMAT2/PRPF4/SNRPD1/LSM8/SF3B6/SF3B3/PRPF8
											IGF2BP2/IGF2BP3/TRIM71/LIN28A/CNOT11/IGF2BP1/NCL/ZFP36L1/AGO1/CPEB3/PAIP2B/RARA/MEX3D/EXOSC7/KHSRP/HNRNPD/ROCK2/DCP1B/TNRC6B/YTHDF3/POLR2D/ILF3/TNRC6C/ATF4/HNRNPR/DAPK1/DHFR/TIA1/ENC1/DDX3X/EXOSC9/YBX1/RBM24/EIF4EBP1/PUS7/EIF4EBP2/GIGYF2/EXOSC3/EXOSC8/EIF4ENIF1/CELF4/RBM4/DIS3/AGO4/FXR1/NT5C3B/DHX36/RGS2/TARDBP/PNPT1/EIF2AK4/DDX6/LARP1/ZNF540/CNOT9/YTHDF2/CELF1/CNOT10/PABPC1/EIF4E/RIDA/MIR221/TYM…
											IGF2BP2/IGF2BP3/TRIM71/LIN28A/KBTBD8/CNOT11/IGF2BP1/PASK/UPF3B/NCL/ZFP36L1/AGO1/ELAVL1/ELAVL4/EIF5B/MTIF2/EPHA4/CPEB3/PAIP2B/VIM/ERBB2/SECISBP2/RARA/MEX3D/MTRF1/EXOSC7/QKI/GRM5/KHSRP/TRUB2/HNRNPD/BIN1/PYM1/ROCK2/IMPACT/DCP1B/SLC2A13/TNRC6B/LRPPRC/PTCD3/TCOF1/YTHDF3/POLR2D/ILF3/PDK1/SPON1/TNRC6C/ATF4/TARBP2/PAIP1/HNRNPR/DAPK1/EIF4G3/DHFR/TIA1/NGRN/ENC1/DDX3X/PRKDC/GGA3/SNCA/EXOSC9/NTRK2/NCBP2/YBX1…
											TRIM71/IGF2BP1/ZFP36L1/FASTKD1/ELAVL1/ELAVL4/CPEB3/VIM/SECISBP2/MEX3D/EXOSC7/KHSRP/RNASEL/HNRNPU/HNRNPD/ROCK2/DCP1B/TNRC6B/FUS/YTHDF3/PRR5L/POLR2D/TNRC6C/PAIP1/NBAS/HNRNPR/GTPBP1/PABPC4/EXOSC9/YBX1/RBM24/GIGYF2/THRAP3/HNRNPM/EXOSC3/DHX9/EXOSC8/EIF4ENIF1/DIS3/SERBP1/FXR1/NT5C3B/YBX3/MAPKAPK2/DHX36/TARDBP/PNPT1/ALKBH5/LARP1/FASTKD5/FASTKD2/ANGEL2/CARHSP1/PRKCD/YTHDF2/CELF1/PABPC1/RIDA/MTOR/HNRNPC/P…
											EFNA2/CKB/KCNC1/DPYSL5/SLC38A1/ASCL1/SLC1A1/IGF2BP1/FZD3/RGS8/FEZ1/ASTN1/UCHL1/GRIP1/HDAC1/CNTN2/PAM/BMPR1B/CD200/FZD5/KLHL1/ELAVL4/SPTBN2/SHTN1/EPHA4/PTPRF/EPHA5/GOT2/MAPK10/GRIA1/KCNK2/CRHBP/KCND2/GRIK3/STRN/KCNN2/PARD3/STAR/PSEN2/FUS/SLC12A5/SLC5A7/STAU1/TOP1/SRD5A1/MAP2/KLHL14/SLC8A1/ADAM10/KATNB1/KIF5C/G3BP1/PNOC/ITSN1/AKAP12/THY1/PDYN/SST/KNDC1/SNCG/L1CAM/RAC3/ENC1/CRIPT/PRKCZ/ALCAM/PRKAA2/…
											PHF5A/CWC27/SNRNP200/CWC22/SNRPA1/BUD13/SRRM2/MAGOHB/SNRPF/SF3B1/SART1/LSM6/PRPF31/SF3A1/LSM5/LSM2/LSM4/SF3A3/SNU13/SF3A2/SNRPG/SNRPE/SMU1/SF3B2/SNRPD3/PRPF6/PRPF38B/SNRPB2/WBP4/EFTUD2/ZMAT2/PRPF4/SNRPD1/SF3B4/LSM8/SF3B6/SF3B3/PRPF8/DHX16/RBMX2
											RAPGEF4/MICALL1/CYRIA/DAAM1/SH3BP4/WASF1/IQGAP2/NUTF2/DOCK11/FGD3/PAK1/SYTL2/CYRIB/RANBP17/ABI2/UNC13B/XPO5/YIPF1/CSE1L/RANBP2/ROCK2/PAK3/RANBP1/RIMS3/RAB11FIP4/MYO5A/CHML/GCC2/RIMS1/BIRC5/NCKAP1/PDE6D/USP6NL/CYFIP2/FGD4/TBC1D7/GGA3/ADCYAP1R1/XPO1/RNF152/RAB3GAP1/KIF3A/STRIP1/EXOC2/MYCBP2/PAK2/TMEM127/TRIOBP/SIKE1/DENND1B/KPNB1/SGSM2/BRK1/TBC1D13/IPO5/IPO7/USP33/SGSM1/RIMS4/IPO9/PICALM/YBX3/EXOC4…
											AGO1/NUDT21/SNRNP200/RAMAC/DICER1/SRPK1/USP39/PRPF39/POLR2D/ZRSR2/TARBP2/TGS1/GEMIN6/PRKDC/ABT1/PUF60/ZNHIT6/DDX1/CELF3/DHX9/LUC7L/SNRPF/XRCC5/RPL5/SF3B1/SRSF1/SART1/RPSA/CELF4/SF1/SNRPC/EIF5/SRSF12/AGO4/RPS27L/NUFIP1/NAF1/PRPF31/EIF3L/LUC7L3/EIF3J/HSP90AA1/RUVBL1/PIH1D2/SF3A1/SFSWAP/ATR/FASTKD2/LSM2/MDN1/STRAP/RRS1/LSM4/CLP1/SF3A3/SNU13/SF3A2/EIF2S3/EIF3M/CELF1/RRP7A/SNRPG/SNRPE/SRPK3/GEMIN7/CPS…
											PHF5A/LSM11/SNRNP200/USP39/SNRPA1/PRPF39/PRPF40A/ARFGEF1/HTATSF1/TGS1/LUC7L/SNRPF/SF3B1/SART1/PPIH/SNRPC/SNRNP40/LSM6/PRPF31/LUC7L3/SF3A1/LSM5/LSM2/LSM4/SF3A3/SNU13/SF3A2/SNRPG/SNRPE/SF3B2/SNRPD3/PRPF6/TXNL4B
											TRIM71/LIN28A/IGF2BP1/RBPMS/SUMO1/UBAP2/NCL/ZFP36L1/AGO1/HNRNPA3/FASTKD1/ELAVL1/HNRNPL/ZC3H12C/DDX19A/GABPB1/TRUB2/HNRNPU/AJUBA/ROCK2/DCP1B/TNRC6B/BARD1/HNRNPK/UPF2/YTHDF3/STAU1/TOP1/POLR2D/TNRC6C/G3BP1/PRRC2C/CHTOP/TIA1/PABPC4/DDX3X/USP3/PRKAA2/YBX1/DDX1/CSDE1/RPUSD3/INA/GIGYF2/DHX9/EIF4ENIF1/KPNB1/CKAP4/RBM4/AGO4/FXR1/LSM6/PABPC3/SARNP/DHX36/ZFAND1/C9orf72/TARDBP/OGFOD1/POLI/DDX6/PSMA4/TUBB/LAR…
											LIN28A/PHF6/MTIF2/CPEB3/SECISBP2/OLA1/XPO5/RNASEL/HNRNPU/PYM1/IMPACT/PTCD3/YTHDF3/MAIP1/UNG/CBX5/EZH2/NAA15/DDX3X/DERL3/WDR12/DHX9/MTIF3/PIM1/PPIH/RPSA/SNRPC/SERBP1/DERL2/EIF1B/NEMF/PRPF31/NOLC1/YBX3/LTN1/EFL1/C1QBP/CKAP5/BAG6/LARP1/NVL/NAA16/STRAP/DNAJC2/GUF1/SNRPG/MTOR/SRP19/DDX5/CPSF6/DHX33/GEMIN5/PRMT3/SMG6/PRPF6/TACO1/CPEB2/SRP9/ITCH/NOPCHAP1/SNRPB2/SRP72/MDM2/RBM3/SEC61A2/YTHDF1/NPM1
											LIN28B/TRIM71/IGF2BP1/ZFP36L1/TRDMT1/FASTKD1/ELAVL1/ELAVL4/CPEB3/VIM/MEX3D/EXOSC7/KHSRP/RNASEL/HNRNPU/HNRNPD/ROCK2/DCP1B/TNRC6B/FUS/YTHDF3/POLR2D/TNRC6C/PAIP1/HNRNPR/PABPC4/EXOSC9/YBX1/RBM24/GIGYF2/THRAP3/HNRNPM/EXOSC3/DHX9/EXOSC8/EIF4ENIF1/DIS3/SERBP1/FXR1/NAF1/NT5C3B/YBX3/MAPKAPK2/DHX36/TARDBP/PNPT1/PHAX/ALKBH5/LARP1/FASTKD5/FASTKD2/ANGEL2/CARHSP1/PRKCD/YTHDF2/CELF1/PABPC1/RIDA/MTOR/HNRNPC/CACN…
											TRIM71/IGF2BP1/ZFP36L1/FASTKD1/ELAVL1/ELAVL4/CPEB3/VIM/MEX3D/EXOSC7/KHSRP/RNASEL/HNRNPU/HNRNPD/ROCK2/DCP1B/TNRC6B/FUS/YTHDF3/POLR2D/TNRC6C/PAIP1/HNRNPR/PABPC4/EXOSC9/YBX1/RBM24/GIGYF2/THRAP3/HNRNPM/EXOSC3/DHX9/EXOSC8/EIF4ENIF1/DIS3/SERBP1/FXR1/NT5C3B/YBX3/MAPKAPK2/DHX36/TARDBP/PNPT1/ALKBH5/LARP1/FASTKD5/FASTKD2/ANGEL2/CARHSP1/PRKCD/YTHDF2/CELF1/PABPC1/RIDA/MTOR/HNRNPC/CACNG7/EXOSC2/MLH1/LSM1/TENT…
											PHF5A/CWC27/SNRNP200/CWC22/SNRPA1/BUD13/SRRM2/MAGOHB/SNRPF/SF3B1/SART1/LSM6/PRPF31/SF3A1/LSM5/LSM2/LSM4/SF3A3/SNU13/SF3A2/SNRPG/SNRPE/SMU1/SF3B2/SNRPD3/PRPF6/SNRPB2/WBP4/EFTUD2/ZMAT2/PRPF4/SNRPD1/SF3B4/LSM8/SF3B3/PRPF8/DHX16/RBMX2
											SFRP2/RBPMS2/HES5/LRP2/SOX11/SFRP1/FST/HIPK2/CRB2/NOTCH1/WNT5A/CRIM1/HES1/RGMA/CHRDL1/SULF1/GPC3/NEO1/SOSTDC1/RNF165/SMURF1/TFAP2B/SPART/SKIL/GREM2/UBE2D1/MSX1
											RAPGEF4/MICALL1/CYRIA/DAAM1/SH3BP4/WASF1/IQGAP2/NUTF2/DOCK11/FGD3/PAK1/SYTL2/CYRIB/RANBP17/ABI2/UNC13B/XPO5/YIPF1/CSE1L/RANBP2/ROCK2/PAK3/RANBP1/RRAGD/RIMS3/RAB11FIP4/MYO5A/CHML/GCC2/RIMS1/BIRC5/NCKAP1/POU4F1/PDE6D/USP6NL/CYFIP2/FGD4/TBC1D7/GGA3/YBX1/SPTBN1/ADCYAP1R1/XPO1/RNF152/RAB3GAP1/KIF3A/STRIP1/EXOC2/MYCBP2/PAK2/TMEM127/TRIOBP/SIKE1/DENND1B/KPNB1/SGSM2/BRK1/TBC1D13/IARS1/IPO5/IPO7/USP33/SGS…
											KARS1/GARS1/MARS1/HARS1/VARS1/WARS1/YARS1/GATB/QARS1/FARSB/LARS2/YARS2/IARS1/AARS2/CARS1/TARS2/AARSD1/TARS1/DARS1/MARS2/LARS1/AASDH/HARS2/NARS2/DARS2/QRSL1/EARS2/CARS2/SARS1/FARS2/WARS2
											HMGA2/ST6GALNAC3/SSB/HDAC1/SMARCA4/CCNT2/NUCKS1/EP300/MGAT4A/USF1/CHD1/TAF11/RRP1B/MGAT4C/TRIM14/REST/TARBP2/CCNT1/GSK3B/CSDE1/DHX9/ST6GAL1/MGAT5/TRIM8/PARP16/MOGS/TRIM11/EIF3L/TRIM32/TARDBP/EIF2AK4
											KARS1/GARS1/MARS1/HARS1/VARS1/WARS1/YARS1/GATB/QARS1/FARSB/LARS2/YARS2/IARS1/AARS2/CARS1/TARS2/AARSD1/TARS1/DARS1/MARS2/LARS1/HARS2/NARS2/DARS2/QRSL1/EARS2/CARS2/SARS1/FARS2/WARS2
											FIGN/MYO1B/BLM/SLC1A1/KIF21A/KIF26B/DNA2/SMARCA5/HSPD1/MYH10/SMARCA4/MCM6/SNRNP200/DDX18/SMARCAL1/ATP8B2/DDX19A/POLQ/KIF15/OLA1/DICER1/CHD7/FIGNL1/MCM4/ZRANB3/MSH6/CHD4/ATAD2B/CHD1/ZGRF1/MCM5/KIF4A/DHX57/SPAST/SLC12A5/CENPE/ATP11C/DHX32/MYO5A/ABCC4/KIF1C/RAD51/RAD54L/ABCC10/TOP2A/KIF5C/KIF17/ATAD5/RBBP4/G3BP1/KIF20A/BPTF/ATP1B1/KIF21B/KCNJ8/MFSD2A/MCM8/EIF4A1/DDX42/HELLS/DDX3X/XRCC6/SMC3/RAD51D/M…
											AGO1/NUDT21/SNRNP200/RAMAC/DICER1/SRPK1/USP39/PRPF39/POLR2D/ZRSR2/TARBP2/TGS1/GEMIN6/PRKDC/ABT1/PUF60/ZNHIT6/DDX1/CELF3/DHX9/LUC7L/SNRPF/XRCC5/RPL5/SF3B1/SRSF1/SART1/RPSA/CELF4/SF1/SNRPC/EIF5/SRSF12/AGO4/RPS27L/NUFIP1/NAF1/PRPF31/EIF3L/LUC7L3/EIF3J/ZFAND1/HSP90AA1/RUVBL1/PIH1D2/SF3A1/SFSWAP/ATR/FASTKD2/LSM2/MDN1/STRAP/RRS1/LSM4/CLP1/SF3A3/SNU13/SF3A2/EIF2S3/EIF3M/CELF1/RRP7A/SNRPG/SNRPE/SRPK3/GEM…
											BLM/KIF21A/DNA2/SMARCA5/HSPD1/MCM6/SNRNP200/DDX18/ATP8B2/DDX19A/KIF15/OLA1/CHD7/FIGNL1/MCM4/CHD4/ATAD2B/CHD1/MCM5/DHX57/ATP11C/DHX32/KIF1C/RAD54L/KIF5C/KIF17/G3BP1/KIF20A/KIF21B/MCM8/EIF4A1/DDX42/DDX3X/MORC2/KIF3C/ASCC3/KIF18B/DDX1/WRN/NLRP1/SPATA5/KIF27/KIFC1/KIF3A/ATP11A/DHX35/KIF5A/DHX9/PIF1/MCM2/NAV2/KIF18A/ATP13A3/SUPV3L1/GTF2F2/ATAD1/DDX52/ATP2C1/DDX24/KIF2C/HSPA14/BRIP1/KIF23/PMS1/DHX36/HS…
											IGF2BP1/TRDMT1/ELAVL1/ELAVL4/SECISBP2/HNRNPU/HNRNPD/LRPPRC/FUS/PAIP1/NBAS/YBX1/RBM24/THRAP3/DHX9/EIF4ENIF1/NAF1/YBX3/MAPKAPK2/DHX36/TARDBP/PHAX/LARP1/ANGEL2/PABPC1/MTOR/HNRNPC/PKP3/SLIRP
											PHF5A/SNRNP200/USP39/SNRPA1/PRPF39/PRPF40A/HTATSF1/LUC7L/SNRPF/SF3B1/SART1/PPIH/SNRPC/SNRNP40/LSM6/PRPF31/LUC7L3/SF3A1/LSM5/LSM2/LSM4/SF3A3/SNU13/SF3A2/SNRPG/SNRPE/SF3B2/SNRPD3/PRPF6/TXNL4B/SNRPB2/EFTUD2/ZMAT2/PRPF4/SNRPD1/LSM8/SF3B6/SF3B3/PRPF8
											SFRP2/ACVR2B/RBPMS2/HES5/LRP2/SOX11/SFRP1/FST/HIPK2/SMAD3/COL2A1/CRB2/NOTCH1/WNT5A/CRIM1/HES1/GATA3/RGMA/BMPR1B/CHRDL1/ACVR2A/EXT1/HIVEP1/SULF1/GPC3/NEO1/BMP8B/BMP7/SOSTDC1/RNF165/SMURF1/TFAP2B/SPART/SKIL/RGMB/GREM2/UBE2D1/MSX1/USP15/PHOX2B/ZNF423/FOXD1/HJV/SMPD3/SPINT2/BMP10/UBE2O/DDX5/FBXL15/LEFTY1
											SFRP2/ACVR2B/RBPMS2/HES5/LRP2/SOX11/SFRP1/FST/HIPK2/SMAD3/COL2A1/CRB2/NOTCH1/WNT5A/CRIM1/HES1/GATA3/RGMA/BMPR1B/CHRDL1/ACVR2A/EXT1/HIVEP1/SULF1/GPC3/NEO1/BMP8B/BMP7/SOSTDC1/RNF165/SMURF1/TFAP2B/SPART/SKIL/RGMB/GREM2/UBE2D1/MSX1/USP15/PHOX2B/ZNF423/FOXD1/HJV/SMPD3/SPINT2/BMP10/UBE2O/DDX5/FBXL15/LEFTY1
											KARS1/GARS1/MARS1/HARS1/VARS1/WARS1/YARS1/QARS1/FARSB/LARS2/YARS2/IARS1/AARS2/CARS1/TARS2/AARSD1/TARS1/DARS1/MARS2/LARS1/HARS2/NARS2/DARS2/EARS2/CARS2/SARS1/FARS2/WARS2
											KARS1/GARS1/MARS1/HARS1/VARS1/WARS1/YARS1/QARS1/FARSB/LARS2/YARS2/IARS1/AARS2/CARS1/TARS2/AARSD1/TARS1/DARS1/MARS2/LARS1/HARS2/NARS2/DARS2/EARS2/CARS2/SARS1/FARS2/WARS2
											KARS1/GARS1/MARS1/HARS1/VARS1/WARS1/YARS1/QARS1/FARSB/LARS2/YARS2/IARS1/AARS2/CARS1/TARS2/AARSD1/TARS1/DARS1/MARS2/LARS1/HARS2/NARS2/DARS2/EARS2/CARS2/SARS1/FARS2/WARS2
											HMGA1/NASP/SMARCA5/SET/SMARCA4/RNF8/HJURP/SMARCC1/SUPT16H/MIS18A/H1-10/NAP1L2/BRD2/RBBP4/LIN54/BPTF/H1-4/H4C3/DNAJC9/MACROH2A2/CHAF1A/NAP1L5/H2AX/MCM2/H4C14/HMGB2/SMARCD1/ANP32E/SMARCD3/OIP5/H3-3A/CTCF/SETD2/PSME4/H3C7/ARID2/ATRX/VPS72/UBN1/POLE3/TSPYL4/H2BC21/H1-2/UBN2/PADI4/H3C12/H2BW2/TSPY1/H3C4/H2BC8/HAT1/H4C2/RSF1/H4C13/NAP1L1/H2BC1/H4C1/H2BC15/ITGB3BP/H3C6/GRWD1/H2BC19P/H3-4/H2AB3/H4C5/HIRA…
											LIN28A/GCH1/POLR2D/DDX3X/EIF4EBP1/EIF4EBP2/EIF5/TRIM32/EIF2B5/LARP1/ZPR1/EIF3M/CELF1/EIF4E/EIF2B4
											ID2/ZFHX3/NR2F6/CCAR2/MAPK10/ARNTL2/PROX1/HNRNPD/PSPC1/ROCK2/SUV39H2/PPP1CB/PHLPP1/TOP2A/GNAQ/SPSB4/EZH2/SFPQ/GSK3B/PRKDC/BTRC/PRKAA2/NLGN1/SOX14/USP7/THRAP3/PPARGC1A/FBXW7/TIMELESS/CREB1/MAPK8/RBM4B/RBM4/TARDBP/DDB1/ADA/NONO/MAGED1/FBXL12/MTOR/HDAC3/MAGEL2/NKX2-1/PER2/SUV39H1/OPN3/HNF4A/TP53/GHRH/DRD4/CDK1/PDE6B/MAPK9/OPN4/SIN3A/PPP1CA/PASD1/CRY2/HCRTR2/PPP1CC/NR1H3/PPARG/ADORA1

## Sheet: C)ETMR_GSEA_prot&RNA&CpG(Fig4D)
ONTOLOGY	ID	Description	setSize	enrichmentScore	NES	pvalue	p.adjust	qvalues	rank	leading_edge	core_enrichment
MF	GO:0003729	mRNA binding	169	0.440668	1.87077	2.22504e-10	4.09407e-07	3.63735e-07	1273	tags=67%, list=38%, signal=44%	IGF2BP2/IGF2BP1/IGF2BP3/PTBP2/LIN28A/AGO2/EIF4G2/HNRNPAB/HNRNPLL/SF3B1/DDX6/HNRNPD/EIF4ENIF1/RPL13A/RPL35/UPF3B/XPO5/LUC7L/STRAP/NOVA1/PABPC4/DDX5/SSB/QKI/EIF3D/HNRNPA3/EIF4A3/EIF4A1/HNRNPA0/GEMIN5/EDC3/LARP1/ZC3H11A/HDLBP/TIA1/RBM25/DHX9/POLDIP3/CHTOP/NOVA2/EIF3A/PABPC1/GNL3/EIF2S2/RPL5/HNRNPL/SF1/LUC7L3/HNRNPC/LSM14A/EIF4G1/RPS3A/SNRNP70/DDX3X/YTHDF3/RPS13/TYMS/RPS3/PTBP1/SHMT2/ETF1/NUDT21/RPL2…
MF	GO:0016887	ATP hydrolysis activity	86	0.412054	1.66048	8.7425e-05	0.00417823	0.00371213	1507	tags=73%, list=45%, signal=42%	KIF21A/KIF2A/MCM5/SMARCA5/SNRNP200/DDX42/DDX6/MCM2/RUVBL1/DHX30/DDX5/CHD4/DDX46/EIF4A3/EIF4A1/SPATA5/KIF5C/DDX1/MCM7/DDX18/DHX9/MCM3/HSP90AA1/DDX19B/ATP2A2/DDX17/DDX39B/DDX3X/HSPD1/DDX23/KIF5B/GTF2F2/DHX29/AQR/OLA1/KIF1A/ATP5F1C/ATP2B4/MCM4/ATP13A1/DHX15/DDX20/ATP1A3/DDX54/CHD7/RUVBL2/LONP1/DDX21/G3BP1/GET3/RECQL/HSPA5/ATP6V1H/SMCHD1/VPS4A/MTREX/DHX36/NSF/DDX24/ATRX/ATP1A2/VPS4B/ABCD3
BP	GO:0070507	regulation of microtubule cytoskeleton organization	52	0.420322	1.60986	0.00201642	0.0384477	0.0341587	1751	tags=87%, list=52%, signal=42%	CLASP1/TBCD/CKAP5/DRG1/DYNC1H1/ARL2/FSD1/PAFAH1B1/TUBB4A/GSK3B/RPS3/MAPRE2/CLTC/RAE1/ARL3/NUMA1/MAPRE1/ATAT1/MAP1B/FKBP4/PAK1/MAP1S/GIT1/DCTN1/TAOK1/HNRNPU/MAP6/CLASP2/MAP2/PHLDB1/CHMP4B/TRIM36/TPPP/MAP1A/HDAC6/VPS4B/RAC1/HDGFL3/STMN1/MAPT/PARP3/MECP2/GNAI1/TPR/CHMP2B
BP	GO:0006417	regulation of translation	160	0.37896	1.60123	6.04873e-06	0.000674525	0.000599278	1542	tags=68%, list=46%, signal=39%	IGF2BP2/IGF2BP1/IGF2BP3/EIF5/LIN28A/AGO2/EIF4G2/EIF5B/DDX6/HNRNPD/EIF4ENIF1/RPL13A/EIF3H/UPF3B/AGO1/CNOT3/UPF1/CNOT1/RPL10/QKI/EIF3E/EIF3D/EIF4A3/PRKDC/GEMIN5/EPRS1/LARP1/EIF3B/MTOR/DDX1/TIA1/DHX9/POLDIP3/CNOT11/PABPC1/RPL5/GIGYF2/LSM14A/EIF3K/EIF4G1/GSPT1/TRAP1/DDX39B/RPS9/LRPPRC/DDX3X/GCN1/YTHDF3/CSDE1/TYMS/RPS3/SHMT2/ETF1/RPL26/KHSRP/HNRNPR/AARS1/EEF2/EIF2AK2/DHX29/RBM4/NAT10/CNBP/NCL/DCP1A/YB…
BP	GO:0010608	posttranscriptional regulation of gene expression	197	0.369468	1.58578	3.07829e-06	0.000418136	0.000371491	1562	tags=68%, list=46%, signal=39%	IGF2BP2/IGF2BP1/IGF2BP3/EIF5/LIN28A/AGO2/EIF4G2/EIF5B/DDX6/HNRNPD/EIF4ENIF1/RPL13A/EIF3H/UPF3B/XPO5/AGO1/CNOT3/UPF1/CNOT1/PABPC4/RPL10/DDX5/QKI/EIF3E/ADAR/EIF3D/EIF4A3/PRKDC/HNRNPA0/GEMIN5/EPRS1/LARP1/EIF3B/MTOR/DDX1/TIA1/DHX9/POLDIP3/CNOT11/PABPC1/RPL5/GIGYF2/HNRNPC/LSM14A/EIF3K/EIF4G1/GSPT1/TRAP1/DDX39B/RPS9/LRPPRC/DDX3X/GCN1/YTHDF3/CSDE1/TYMS/RPS3/SHMT2/ETF1/NUDT21/RPL26/KHSRP/MATR3/HNRNPR/THR…
MF	GO:0017111	nucleoside-triphosphatase activity	211	0.3613	1.55972	3.31905e-06	0.000421176	0.000374191	1515	tags=66%, list=45%, signal=39%	KIF21A/TUBA1C/KIF2A/MCM5/SMARCA5/EIF5B/SNRNP200/DDX42/DDX6/DRG1/MCM2/EFTUD2/ARL2/RUVBL1/IFT27/DHX30/DDX5/DRG2/RAB31/CHD4/DDX46/EIF4A3/TUBB3/EIF4A1/AGAP3/TUBB6/SPATA5/SRP54/KIF5C/DDX1/MCM7/DDX18/DHX9/MCM3/RAC3/HSP90AA1/DDX19B/ATP2A2/DNM2/TUBA1A/GSPT1/DDX17/TUBB4A/SEPTIN5/SEPTIN7/DDX39B/DDX3X/RAB8B/HSPD1/DDX23/TUBB/RAB10/KIF5B/TUBA4A/ARL3/TSR1/RAB3A/RALA/TUBB4B/GTF2F2/SAR1A/ARHGAP35/EEF2/ARF6/RRAS2…
MF	GO:0140657	ATP-dependent activity	146	0.3703	1.55622	3.84464e-05	0.00243936	0.00216723	1788	tags=78%, list=53%, signal=38%	KIF21A/MSH6/PSMC5/KIF2A/SMARCA4/PSMC4/MCM5/SMARCA5/PSMC2/SNRNP200/PSMC3/DDX42/DDX6/PSMC6/MCM2/RFC5/DYNC1H1/HELLS/RUVBL1/SMC3/UPF1/DHX30/DDX5/CHD4/MSH2/DDX46/EIF4A3/EIF4A1/DYNC1I2/SPATA5/KIF5C/DDX1/MCM7/DDX18/DHX9/MCM3/HSP90AA1/DDX19B/ATP2A2/XRCC5/AFG3L2/DDX17/DDX39B/DDX3X/XRCC6/MYO1B/HSPD1/DDX23/RFC3/ATP6V1C1/BPTF/PSMC1/KIF5B/GTF2F2/DHX29/SKIV2L/AQR/OLA1/KIF1A/ATP5F1C/ATP2B4/MCM4/MYO5A/TOP2B/MYH1…
BP	GO:0034248	regulation of cellular amide metabolic process	178	0.354428	1.51129	6.82482e-05	0.0036399	0.00323385	1524	tags=63%, list=45%, signal=37%	IGF2BP2/IGF2BP1/IGF2BP3/EIF5/LIN28A/AGO2/EIF4G2/EIF5B/DDX6/HNRNPD/EIF4ENIF1/RPL13A/EIF3H/UPF3B/AGO1/CNOT3/UPF1/CNOT1/RPL10/QKI/EIF3E/EIF3D/EIF4A3/PRKDC/GEMIN5/EPRS1/LARP1/EIF3B/MTOR/DDX1/TIA1/DHX9/POLDIP3/CNOT11/PABPC1/RPL5/GIGYF2/LSM14A/EIF3K/EIF4G1/GSPT1/RTN4/TRAP1/DDX39B/RPS9/LRPPRC/DDX3X/GCN1/YTHDF3/CSDE1/TYMS/RPS3/SHMT2/ETF1/RPL26/KHSRP/HNRNPR/AARS1/EEF2/EIF2AK2/DHX29/RBM4/NAT10/BIN1/CNBP/NC…
MF	GO:0051020	GTPase binding	98	0.364297	1.48288	0.00186843	0.0363799	0.0323215	1462	tags=63%, list=43%, signal=37%	IQGAP2/CYFIP2/IPO5/RANBP1/IPO9/XPO5/IARS1/XPO1/NCKAP1/ABI2/TNPO1/RAB3GAP2/EPRS1/EXOC4/HSP90AA1/DVL2/TSC2/CDC42BPB/IPO7/AFDN/MICAL1/SH3GL1/FMNL2/IPO8/FNBP1L/STRN3/GNB2/PAK1/WASF1/XPOT/CORO1C/GDI2/MYO5A/YBX1/RAB3GAP1/AP1G1/CYRIB/XPO7/ARFIP2/EXOC2/TNPO2/CYFIP1/RANBP2/AIMP1/PAK2/IPO4/EVI5L/RANGAP1/GDI1/EHD1/CDC42EP4/DOCK7/ANKFY1/PICALM/KPNB1/SPTBN1/SRGAP2/OPTN/INF2/RAB8A/DNM1L/GNB1
MF	GO:0031267	small GTPase binding	82	0.36942	1.47866	0.00253438	0.043993	0.0390854	1442	tags=63%, list=43%, signal=37%	IQGAP2/CYFIP2/IPO5/RANBP1/IPO9/XPO5/XPO1/NCKAP1/ABI2/TNPO1/RAB3GAP2/EXOC4/DVL2/TSC2/CDC42BPB/IPO7/AFDN/MICAL1/FMNL2/IPO8/STRN3/PAK1/WASF1/XPOT/CORO1C/GDI2/MYO5A/RAB3GAP1/AP1G1/CYRIB/XPO7/ARFIP2/EXOC2/TNPO2/CYFIP1/RANBP2/PAK2/IPO4/EVI5L/RANGAP1/GDI1/EHD1/CDC42EP4/DOCK7/ANKFY1/PICALM/KPNB1/SRGAP2/OPTN/INF2/RAB8A/DNM1L
BP	GO:0000226	microtubule cytoskeleton organization	152	0.347881	1.46512	0.00045797	0.0135914	0.0120752	1700	tags=72%, list=50%, signal=38%	LLGL1/CLASP1/CNTN2/PPP1R12A/TUBA1C/MAP7D1/NAV1/KIF2A/TBCD/CKAP5/RANBP1/NEFL/DRG1/XPO1/DYNC1H1/ARL2/SMC3/DYNC1LI1/DCX/TUBB3/EML1/TUBB6/FSD1/PAFAH1B1/TBCE/MAD2L1/TUBA1A/LSM14A/CDK5/TUBB4A/DCTN2/GSK3B/DYNC1LI2/RPS3/MAPRE2/CLTC/DYNLT1/TUBB/RAE1/TUBA4A/ARL3/NUMA1/TUBB4B/MAPRE1/ATAT1/TUBB2B/MAP1B/FKBP4/PAK1/NAT10/MAP1S/GIT1/CRMP1/STAG2/DCTN1/CETN2/RAN/TAOK1/HNRNPU/TUBAL3/TUBB2A/DST/MAP6/CLIP2/CLASP2/CD…
MF	GO:0015631	tubulin binding	111	0.356118	1.46429	0.00155549	0.0316255	0.0280974	973	tags=47%, list=29%, signal=34%	KIF21A/DPYSL5/CLASP1/KIF2A/HSPH1/TBCD/CKAP5/NEFM/DRG1/SMC3/DCX/EML1/MAP4K4/KIF5C/FSD1/CACYBP/PAFAH1B1/TBCE/DNM2/PHF6/LRPPRC/DDX3X/VAPB/VAPA/RPS3/MAPRE2/RAE1/KIF5B/ARL3/NUMA1/MAPRE1/MAP1B/TTLL12/PAK1/KIF1A/MAP1S/CCT5/NDN/GIT1/DCTN1/CETN2/TAOK1/VBP1/DST/MAP6/CLIP2/CLASP2/DNM1/GABARAPL2/DPYSL2/OPA1/TPPP3

## Sheet: D) embryonal_TU_prot_CpG_corr
Protein	CpG	Spearman r	p-value	adjusted p-value
GSN	cg04711454	-0.902025	5.57021e-11	1.41042e-05
LGALS3BP	cg11105610	-0.84948	1.08565e-08	0.00091632
SCARB2	cg19878838	-0.851122	9.50628e-09	0.00091632
GSN	cg08701482	-0.831965	4.08915e-08	0.00116339
HSPA1B	cg12433886	-0.835249	3.22674e-08	0.00116339
HSPA1B	cg26170066	-0.833607	3.63475e-08	0.00116339
LDHA	cg01316516	-0.834702	3.35786e-08	0.00116339
LGALS3BP	cg17836612	-0.831418	4.25172e-08	0.00116339
LGALS3BP	cg22713958	-0.830323	4.59461e-08	0.00116339
SCARB2	cg21656748	-0.838533	2.53301e-08	0.00116339
CCDC50	cg25342125	-0.824849	6.71708e-08	0.00152682
RPS11	cg09911399	-0.823755	7.23585e-08	0.00152682
HSPA1B	cg12694021	-0.819376	9.69527e-08	0.00175352
PFKM	cg25242503	-0.819923	9.35109e-08	0.00175352
CLIC1	cg14138132	-0.810071	1.76068e-07	0.00260052
GSN	cg17071957	-0.806787	2.15676e-07	0.00260052
HSPA1B	cg02954111	-0.809524	1.82173e-07	0.00260052
LDHA	cg03628148	-0.807334	2.0856e-07	0.00260052
LDHA	cg09436562	-0.806787	2.15676e-07	0.00260052
LGALS3BP	cg25178683	-0.807882	2.01657e-07	0.00260052
SNX3	cg20710635	-0.806787	2.15676e-07	0.00260052
CAPN1	cg25363789	-0.802956	2.71979e-07	0.00299423
LDHA	cg02232751	-0.803503	2.63195e-07	0.00299423
EXOC4	cg02269440	-0.800766	3.09831e-07	0.00326883
ANXA4	cg05720666	-0.796388	4.00182e-07	0.00402222
HSPA1B	cg03979206	-0.79584	4.1301e-07	0.00402222
ANXA4	cg11942603	-0.792009	5.13752e-07	0.00481801
HNRNPK	cg08002381	0.788177	6.36225e-07	0.00575349
NCKAP1	cg11711114	0.787083	6.75766e-07	0.00590033
BASP1	cg16380885	-0.778325	1.08137e-06	0.00883268
LDHA	cg07187103	-0.778325	1.08137e-06	0.00883268
MAP2	cg24507384	-0.776683	1.17827e-06	0.0093234
DYNC1H1	cg27299616	0.771757	1.51783e-06	0.0109762
HNRNPM	cg16906204	0.771757	1.51783e-06	0.0109762
LDHA	cg13190306	-0.771757	1.51783e-06	0.0109762
LZTFL1	cg00728099	-0.77121	1.56054e-06	0.0109762
SCARB2	cg20666271	-0.767926	1.84041e-06	0.0125948
TRIM2	cg12080659	-0.767378	1.89122e-06	0.0126019
NCKAP1	cg10868658	0.765736	2.05133e-06	0.0133183
ALDH9A1	cg11373746	-0.762999	2.3455e-06	0.0141405
ANXA2	cg09533293	-0.762999	2.3455e-06	0.0141405
LDHA	cg03177631	-0.763547	2.2838e-06	0.0141405
LGALS1	cg21737444	-0.760263	2.67716e-06	0.0157646
SERPINB6	cg14248680	-0.759168	2.82124e-06	0.0162355
GLIPR2	cg00685135	-0.757526	3.05047e-06	0.0171645
NCKAP1	cg05773628	0.755337	3.38217e-06	0.0186172
TRIM2	cg17943647	-0.754242	3.55989e-06	0.0191786
DYNC1H1	cg26354439	0.7526	3.84226e-06	0.0199567
HSPA1B	cg07192857	-0.752053	3.94077e-06	0.0199567
LDHA	cg20429911	-0.752053	3.94077e-06	0.0199567
GNG2	cg11514736	-0.750958	4.14462e-06	0.0205775
SUMF2	cg15383517	-0.750411	4.25006e-06	0.0206952
ALDH9A1	cg08343943	-0.749316	4.46821e-06	0.0209517
LDHA	cg08861826	-0.749316	4.46821e-06	0.0209517
ANXA4	cg19269713	-0.747126	4.93497e-06	0.0223139
CTPS1	cg00854933	-0.747126	4.93497e-06	0.0223139
ALDH9A1	cg02459951	-0.746579	5.0583e-06	0.0224703
GSN	cg14365457	-0.744937	5.44509e-06	0.0237714
LGALS3BP	cg04927537	-0.74439	5.57981e-06	0.0239467
TMED7	cg25660838	-0.743295	5.85826e-06	0.0247227
PAK1	cg14076258	-0.7422	6.14913e-06	0.0251131
SNX3	cg21624003	-0.7422	6.14913e-06	0.0251131
ACBD3	cg02583796	-0.741653	6.29938e-06	0.0253183
GSN	cg18655410	-0.739464	6.93388e-06	0.027011
LZTFL1	cg12988275	-0.739464	6.93388e-06	0.027011
LDHA	cg11166108	-0.738916	7.10121e-06	0.0272437
SERPINB6	cg15861059	-0.738369	7.27215e-06	0.0274831
ANXA4	cg21960922	-0.736727	7.80739e-06	0.029072
PFKM	cg19904512	-0.735085	8.3777e-06	0.0307436
HSPA1B	cg15247269	-0.733443	8.98512e-06	0.0320438
NCKAP1	cg25199878	0.733443	8.98512e-06	0.0320438
DDX46	cg17873919	-0.732348	9.41172e-06	0.033099
ANXA4	cg03636174	-0.730159	1.03198e-05	0.0338426
ANXA4	cg11056435	-0.729611	1.05588e-05	0.0338426
ANXA4	cg13355704	-0.730706	1.00857e-05	0.0338426
BASP1	cg08087894	0.729611	1.05588e-05	0.0338426
IGF2BP2	cg10586255	-0.749744	1.03872e-05	0.0338426
NAP1L4	cg06538881	-0.730706	1.00857e-05	0.0338426
TAGLN2	cg13562386	-0.730706	1.00857e-05	0.0338426
DRG1	cg10151645	-0.738706	1.08282e-05	0.0338493
GSN	cg08706361	-0.729064	1.08026e-05	0.0338493
HSPA1B	cg16372051	-0.728517	1.10516e-05	0.0341263
CNDP2	cg14963724	-0.727422	1.15649e-05	0.0352812
SV2A	cg26196882	0.736264	1.19865e-05	0.0361319
KIF21A	cg07754933	-0.735653	1.22928e-05	0.0364357
RALA	cg20842915	-0.72578	1.23751e-05	0.0364357
STOM	cg04209637	0.725233	1.26562e-05	0.0368352
APRT	cg27262702	-0.723591	1.35343e-05	0.038943
EPPK1	cg00584370	0.73199	1.42822e-05	0.040182
HSPA1B	cg23965019	-0.722496	1.41495e-05	0.040182
HNRNPAB	cg09567732	-0.721401	1.47897e-05	0.0411525
CUL1	cg14947116	0.720854	1.51194e-05	0.0411652
PPIB	cg07469594	0.720854	1.51194e-05	0.0411652
IGSF21	cg03259703	0.719212	1.61484e-05	0.0434991
HSPA1B	cg04835051	-0.71757	1.72397e-05	0.0454711
IGF2BP2	cg21650241	-0.737436	1.72274e-05	0.0454711
ANXA4	cg19353425	-0.717022	1.76178e-05	0.0459894
IGSF21	cg09390181	0.716475	1.80033e-05	0.0465163
EXOC4	cg11863248	-0.714833	1.92056e-05	0.0491214
ANXA2	cg02072495	-0.713738	2.00465e-05	0.049281
EIF5	cg05921913	-0.713738	2.00465e-05	0.049281
GSN	cg14186336	-0.713738	2.00465e-05	0.049281
TUBB	cg17950410	-0.714286	1.9622e-05	0.049281
CUL1	cg21828951	0.713191	2.04792e-05	0.0498606
ANXA4	cg17372745	-0.712096	2.13697e-05	0.0515331
RPL6	cg25689940	-0.711002	2.22946e-05	0.0532564
HSPA1B	cg09257975	-0.709907	2.32551e-05	0.0540219
HSPB1	cg07571951	-0.709907	2.32551e-05	0.0540219
RALY	cg01040280	0.709907	2.32551e-05	0.0540219
HPCAL1	cg03253538	-0.708265	2.47653e-05	0.0570071
IGF2BP2	cg15539508	-0.727863	2.50618e-05	0.0571699
HNRNPA0	cg21934012	0.70717	2.58201e-05	0.0583739
IGF2BP2	cg27506390	-0.725812	2.71036e-05	0.0602006
RPL30	cg07047046	-0.706076	2.69149e-05	0.0602006
CKB	cg06894011	0.705528	2.74777e-05	0.0605007
STAT3	cg08965162	-0.704981	2.8051e-05	0.0612305
ANXA4	cg03737220	-0.704433	2.86349e-05	0.0619709
ECH1	cg11998687	-0.702791	3.04523e-05	0.0653456
IGSF21	cg07091548	0.701697	3.17204e-05	0.0674947
CTBP2	cg17523415	0.701149	3.23719e-05	0.068307
NCKAP1	cg00357532	0.700055	3.37109e-05	0.0705445
ATXN2L	cg09754948	-0.699507	3.43988e-05	0.0708135
RPL8	cg19069367	-0.699507	3.43988e-05	0.0708135
GSN	cg08840298	-0.698413	3.58121e-05	0.0731285
EPB41L3	cg22335490	-0.697865	3.6538e-05	0.0740139
MAP2	cg01490140	-0.697318	3.7277e-05	0.0749116
TAGLN	cg02293759	-0.696223	3.87951e-05	0.0773484
DNAJC10	cg09885063	0.695676	3.95746e-05	0.0776793
NDRG2	cg24112713	-0.695676	3.95746e-05	0.0776793
TAGLN2	cg21571466	-0.694581	4.11756e-05	0.0802001
SERPINB6	cg06945625	-0.694034	4.19976e-05	0.0811766
EPB41L3	cg25655905	0.692939	4.36854e-05	0.0831693
RPSA	cg03591561	0.692939	4.36854e-05	0.0831693
LMNA	cg18844158	-0.691845	4.54335e-05	0.0858517
RPSA	cg23633526	0.691297	4.63306e-05	0.0868985
CLIP2	cg08695830	0.688013	5.20526e-05	0.0952944
COPS4	cg18588607	0.687466	5.30651e-05	0.0952944
GSN	cg17397281	-0.687466	5.30651e-05	0.0952944
LMNA	cg11833349	-0.687466	5.30651e-05	0.0952944
OTUB1	cg10465028	0.688013	5.20526e-05	0.0952944
RPSA	cg14644209	0.687466	5.30651e-05	0.0952944
ANXA4	cg05136786	-0.685276	5.72925e-05	0.102162
USP10	cg08691338	-0.684182	5.95165e-05	0.105385
COPS4	cg08313853	0.683087	6.18169e-05	0.108698
MAD2L1	cg16225753	0.68254	6.29965e-05	0.109255
NRCAM	cg14104842	-0.68254	6.29965e-05	0.109255
CCDC50	cg27075222	-0.681992	6.4196e-05	0.110578
SNX3	cg19344103	-0.68035	6.79174e-05	0.115418
TAGLN	cg24619694	-0.68035	6.79174e-05	0.115418
TRIM2	cg17371020	-0.679803	6.91998e-05	0.116813
EPB41L3	cg02495851	0.679256	7.05036e-05	0.117448
TUBB	cg08680415	-0.679256	7.05036e-05	0.117448
HSPA1B	cg19754746	-0.677066	7.594e-05	0.125677
NDRG2	cg02839951	-0.676519	7.7356e-05	0.127189
GNB1	cg04994975	0.675972	7.87953e-05	0.127895
PFKM	cg27178948	-0.675972	7.87953e-05	0.127895
COL6A3	cg14288066	0.674877	8.17455e-05	0.131839
FLNC	cg02661879	-0.67433	8.32571e-05	0.133426
CORO1C	cg10155304	-0.673782	8.47933e-05	0.13419
SF1	cg11445760	-0.673782	8.47933e-05	0.13419
TRIM2	cg24609969	-0.672687	8.79416e-05	0.138308
APRT	cg02024433	-0.670498	9.45509e-05	0.146878
SNRPD1	cg22253168	-0.670498	9.45509e-05	0.146878
CTBP2	cg19580293	-0.669951	9.62706e-05	0.148637
PLRG1	cg16373290	0.688889	9.96338e-05	0.152898
LLGL1	cg12651761	-0.668309	0.000101597	0.153126
RPL8	cg14719465	-0.668309	0.000101597	0.153126
TUBB	cg27505349	-0.668309	0.000101597	0.153126
CSPG4	cg03238581	-0.667761	0.00010343	0.154055
PDLIM5	cg23528787	-0.667761	0.00010343	0.154055
ANXA4	cg21780570	0.667214	0.000105292	0.155911
LDHA	cg09887837	-0.666667	0.000107183	0.155975
PPIB	cg10376024	0.666667	0.000107183	0.155975
PURA	cg14263565	0.666667	0.000107183	0.155975
CTNNA1	cg05334650	-0.663383	0.000119178	0.17244
HMGA1	cg23238986	-0.662835	0.000121289	0.174497
CD59	cg23254918	-0.661741	0.00012561	0.178683
TUBB3	cg14078385	-0.661741	0.00012561	0.178683
MATR3	cg07626339	0.660099	0.000132348	0.185515
PEA15	cg26835683	-0.660099	0.000132348	0.185515
TRIM4	cg16687213	0.68	0.000132611	0.185515
FXR1	cg17402072	0.657909	0.000141827	0.197318
CALD1	cg26915370	-0.657362	0.000144289	0.198561
S100A9	cg16139316	0.657362	0.000144289	0.198561
DRG1	cg10827767	-0.666667	0.000146389	0.200362
RPS15A	cg07623022	-0.655172	0.000154518	0.209226
SFPQ	cg00956639	-0.655172	0.000154518	0.209226
HSPA1B	cg24239961	-0.654625	0.000157174	0.21169
EPB41L3	cg15870595	0.654078	0.000159869	0.213054
MAP2	cg15310568	-0.654078	0.000159869	0.213054
PLRG1	cg16642045	0.673846	0.000160738	0.21309
FXR1	cg06382244	0.65353	0.000162606	0.213333
RPL27	cg24115818	0.65353	0.000162606	0.213333
ANXA6	cg02840890	-0.652983	0.000165384	0.214751
GNAI2	cg19327252	0.652983	0.000165384	0.214751
DPYSL5	cg08802533	-0.652436	0.000168203	0.216195
TRIM2	cg12793610	-0.652436	0.000168203	0.216195
RPSA	cg10124773	0.651888	0.000171065	0.218764
GSN	cg26312252	-0.651341	0.00017397	0.22136
ACOT13	cg24966682	-0.670427	0.000178526	0.223784
IGF2BP2	cg08501881	-0.670427	0.000178526	0.223784
LUC7L3	cg05431548	0.650794	0.000176919	0.223784
AHNAK	cg06219806	-0.649699	0.000182948	0.225971
LMNA	cg23274561	-0.649699	0.000182948	0.225971
XRCC1	cg22150656	-0.649699	0.000182948	0.225971
RBM4	cg19126603	0.649152	0.000186031	0.228663
SF3A1	cg00453773	-0.648604	0.000189159	0.231384
NEFM	cg14139227	-0.648057	0.000192333	0.234136
ANXA2	cg22502206	-0.64751	0.000195554	0.236919
LSM14A	cg03339609	0.646962	0.000198823	0.239732
ACACA	cg22537634	-0.655067	0.000208853	0.24836
CCAR1	cg15213007	0.64532	0.000208921	0.24836
RPL36	cg17154069	-0.64532	0.000208921	0.24836
ANXA2	cg20118643	-0.644773	0.000212386	0.248972
CRABP1	cg02558162	-0.644773	0.000212386	0.248972
SERPINH1	cg27596068	-0.644773	0.000212386	0.248972
EDC4	cg03076246	0.643678	0.000219469	0.250321
HSPA1B	cg11094492	-0.644226	0.000215902	0.250321
MRI1	cg16188681	-0.653846	0.000216627	0.250321
PSMC2	cg23792679	0.644226	0.000215902	0.250321
RPL27A	cg19071237	-0.643678	0.000219469	0.250321
SNRPD1	cg26212229	-0.643678	0.000219469	0.250321
COL6A3	cg02157766	0.642583	0.000226759	0.257477
PEA15	cg16694239	-0.641489	0.000234262	0.264808
CD47	cg17216759	0.640394	0.000241982	0.2664
CHD4	cg04344119	0.640394	0.000241982	0.2664
DDX46	cg21962918	-0.640941	0.000238094	0.2664
KDM1A	cg01718365	0.640394	0.000241982	0.2664
MATR3	cg07083489	0.640941	0.000238094	0.2664
SNRPA	cg11451403	0.640394	0.000241982	0.2664
ANXA2	cg13798970	-0.639299	0.000249926	0.273954
XRN2	cg19302555	0.638752	0.000253984	0.277202
PARK7	cg14082192	-0.638205	0.000258099	0.279286
RPL36	cg14854065	-0.638205	0.000258099	0.279286
DPP7	cg18031852	-0.637657	0.000262273	0.282595
DHX30	cg01326206	0.636015	0.000275155	0.287899
GSN	cg14399183	-0.636015	0.000275155	0.287899
RBM14	cg14975064	-0.636015	0.000275155	0.287899
SNRPB2	cg22209105	0.636563	0.0002708	0.287899
SV2A	cg17141735	0.64652	0.00026884	0.287899
TAGLN2	cg26761888	-0.636015	0.000275155	0.287899
YWHAQ	cg07793203	0.636015	0.000275155	0.287899
ANXA4	cg08311172	-0.634373	0.000288589	0.289997
ANXA4	cg08353937	-0.633826	0.000293194	0.289997
CNDP2	cg26271170	-0.633826	0.000293194	0.289997
CSPG4	cg02400942	-0.633826	0.000293194	0.289997
KRT5	cg05189405	0.635468	0.00027957	0.289997
LMNA	cg21138658	-0.633826	0.000293194	0.289997
MAPRE2	cg13627122	-0.654017	0.000290198	0.289997
MRI1	cg18631292	-0.644689	0.000283505	0.289997
MSH2	cg20039560	-0.635468	0.00027957	0.289997
PABPC1	cg24812103	0.634921	0.000284048	0.289997
PCBP1	cg26542130	0.634921	0.000284048	0.289997
PLXNB2	cg09357255	-0.634373	0.000288589	0.289997
RPS15A	cg11590775	-0.634921	0.000284048	0.289997
S100A9	cg23092820	0.634373	0.000288589	0.289997
CTBP2	cg06738031	0.633279	0.000297864	0.292332
PXDN	cg17801352	-0.633279	0.000297864	0.292332
BASP1	cg21872335	0.632731	0.000302598	0.295832
CYFIP2	cg00986320	-0.642247	0.000304147	0.296202
CAPN2	cg00339319	-0.632184	0.000307399	0.297084
PDIA6	cg02690256	0.632184	0.000307399	0.297084
CALD1	cg22001632	0.631637	0.000312267	0.29725
GOT1	cg27070385	0.631637	0.000312267	0.29725
S100A4	cg26894575	-0.631637	0.000312267	0.29725
SNCA	cg04957214	-0.631637	0.000312267	0.29725
ELAVL4	cg23161250	-0.651282	0.000313803	0.297594
UPF1	cg01395080	-0.631089	0.000317202	0.299695
ELAVL4	cg27609967	-0.650598	0.00031996	0.301177
COL6A3	cg08170141	0.629995	0.000327279	0.305792
RBM39	cg14433847	0.629995	0.000327279	0.305792
EPB41L3	cg02967910	0.629447	0.000332422	0.309456
RPL6	cg14445273	0.6289	0.000337636	0.312015
SELENBP1	cg19612216	-0.6289	0.000337636	0.312015
USP10	cg18305231	-0.628352	0.000342922	0.315748
CACNA2D1	cg07164211	-0.62671	0.000359218	0.320271
CALD1	cg11436027	0.627258	0.000353712	0.320271
CLPTM1	cg23460084	-0.62671	0.000359218	0.320271
DDX19B	cg14244577	0.62671	0.000359218	0.320271
LYPLAL1	cg10283268	-0.62671	0.000359218	0.320271
PTBP2	cg13939901	0.636752	0.000355479	0.320271
RPL13	cg09554007	0.627258	0.000353712	0.320271
TAGLN2	cg14633426	-0.62671	0.000359218	0.320271
TUBB3	cg18701351	-0.62671	0.000359218	0.320271
CTPS1	cg07208541	-0.625616	0.000370456	0.327981
RPS11	cg00544901	-0.625616	0.000370456	0.327981
DNMT1	cg06128182	0.625068	0.000376191	0.329601
GSN	cg07896735	-0.625068	0.000376191	0.329601
SSBP2	cg11614389	0.634921	0.000374199	0.329601
CRABP1	cg07488506	-0.624521	0.000382003	0.331254
PGM1	cg15590153	-0.624521	0.000382003	0.331254
USP39	cg01375285	0.624521	0.000382003	0.331254
GLIPR2	cg19271225	0.623974	0.000387893	0.335214
CRYAB	cg11694519	-0.623426	0.000393864	0.338066
PGM1	cg03186331	-0.623426	0.000393864	0.338066
ETF1	cg21189063	0.622879	0.000399914	0.338668
LMNA	cg04317543	-0.622879	0.000399914	0.338668
NDUFB7	cg08883670	0.622879	0.000399914	0.338668
TUBB3	cg26892562	-0.622879	0.000399914	0.338668
CTBP2	cg07914282	-0.622332	0.000406047	0.340445
SMARCA4	cg12884669	0.622332	0.000406047	0.340445
TRIM2	cg16708623	-0.622332	0.000406047	0.340445
GNB1	cg01205154	0.621784	0.000412261	0.342256
PACSIN2	cg10132627	-0.621784	0.000412261	0.342256
PAK1	cg13137458	-0.621784	0.000412261	0.342256
AAMDC	cg21215416	0.621237	0.000418559	0.34522
CMPK1	cg05596383	-0.621237	0.000418559	0.34522
CALD1	cg13549461	-0.62069	0.000424941	0.347093
ERH	cg00720488	0.62069	0.000424941	0.347093
TUBB3	cg14706519	0.62069	0.000424941	0.347093
ANXA4	cg09547034	-0.619595	0.000437962	0.356578
AMPH	cg09966445	0.619048	0.000444603	0.359374
CAPS	cg06713671	-0.6185	0.000451332	0.359374
CD81	cg05840650	-0.6185	0.000451332	0.359374
HNRNPM	cg12916174	0.6185	0.000451332	0.359374
LGALS1	cg10587741	-0.6185	0.000451332	0.359374
MBOAT7	cg19542892	-0.628816	0.000442986	0.359374
MBP	cg00366917	0.6185	0.000451332	0.359374
DYNLL1	cg25573740	-0.617953	0.00045815	0.361394
SNRPB2	cg08369436	-0.617953	0.00045815	0.361394
SYMPK	cg04974173	-0.627595	0.000457999	0.361394
DDX17	cg03373091	-0.616311	0.000479149	0.372161
EZR	cg22812275	-0.616311	0.000479149	0.372161
PRKAR2B	cg00722445	0.616311	0.000479149	0.372161
S100A4	cg23048494	-0.616311	0.000479149	0.372161
YWHAG	cg12246416	-0.616311	0.000479149	0.372161
EPB41L3	cg00639176	0.615764	0.000486333	0.374297
SPTAN1	cg13508904	-0.615764	0.000486333	0.374297
XRCC1	cg20999766	-0.615764	0.000486333	0.374297
DDAH2	cg08973717	-0.614669	0.000500986	0.375307
DDX42	cg22686022	0.615216	0.000493612	0.375307
EIF4G1	cg09760143	0.614669	0.000500986	0.375307
FNBP1L	cg01808739	0.624542	0.000497491	0.375307
NES	cg21834497	0.614669	0.000500986	0.375307
PARK7	cg09312731	-0.615216	0.000493612	0.375307
RPL8	cg26911140	-0.615216	0.000493612	0.375307
STT3A	cg26360057	-0.624542	0.000497491	0.375307
USP39	cg15656310	0.614669	0.000500986	0.375307
USP10	cg12801758	-0.614122	0.000508456	0.37978
RBM14	cg15034244	0.613574	0.000516024	0.384299
SON	cg11282895	0.613027	0.000523691	0.387728
STEAP3	cg25101327	-0.613027	0.000523691	0.387728
ABAT	cg09410453	-0.612479	0.000531456	0.39119
GNAI3	cg19572362	0.612479	0.000531456	0.39119
CLIC1	cg00579105	-0.611932	0.000539323	0.393548
MATR3	cg01077278	0.611932	0.000539323	0.393548
STAT3	cg01619417	-0.611932	0.000539323	0.393548
ANXA6	cg00407659	-0.611385	0.000547291	0.394811
EIF4A3	cg23750729	0.611385	0.000547291	0.394811
GPI	cg18999649	0.611385	0.000547291	0.394811
PSMC3	cg10139015	0.611385	0.000547291	0.394811
UFSP2	cg05787792	-0.630769	0.000551042	0.396387
SPTBN1	cg01613249	0.610837	0.000555362	0.397238
TAGLN2	cg20406235	-0.610837	0.000555362	0.397238
SND1	cg05306024	0.61029	0.000563537	0.399698
SSRP1	cg04608184	0.61029	0.000563537	0.399698
TUBA1A	cg00450531	-0.61029	0.000563537	0.399698
PAK2	cg21030598	-0.609743	0.000571817	0.403312
PEA15	cg07566050	-0.609743	0.000571817	0.403312
TLE3	cg14905144	-0.619048	0.000576117	0.405215
CLCC1	cg05108866	-0.609195	0.000580203	0.405835
SF1	cg12553968	0.609195	0.000580203	0.405835
ACP1	cg21825027	0.608648	0.000588697	0.406166
ATP6V1C1	cg14341424	0.618437	0.000585488	0.406166
CTBP2	cg15707705	-0.608648	0.000588697	0.406166
MYH9	cg03777022	-0.608648	0.000588697	0.406166
PGM1	cg19668500	-0.608648	0.000588697	0.406166
CALD1	cg23190719	-0.608101	0.000597299	0.40876
LIG3	cg11028586	0.608101	0.000597299	0.40876
PPIH	cg02150709	0.608101	0.000597299	0.40876
MAP1S	cg22850451	0.607553	0.000606011	0.413604
ATP6V1C1	cg14877637	0.616606	0.000614406	0.417376
RBP1	cg22129809	-0.607006	0.000614834	0.417376
DDX17	cg22816911	-0.606459	0.000623769	0.420063
G3BP2	cg01896579	0.606459	0.000623769	0.420063
HP	cg08522501	-0.606459	0.000623769	0.420063
MBP	cg12555907	0.605911	0.000632818	0.425026
SH3BGRL2	cg23209243	-0.614774	0.000644561	0.431768
KRT1	cg03348792	0.603722	0.000670169	0.446559
TAGLN2	cg01949073	-0.603722	0.000670169	0.446559
CPSF6	cg20627817	0.603175	0.000679802	0.451789
RPL26	cg23586394	-0.602627	0.000689556	0.455878
TAGLN	cg16858957	-0.602627	0.000689556	0.455878
GNAS	cg09049861	-0.60208	0.000699432	0.458814
MICAL1	cg12799945	-0.60208	0.000699432	0.458814
VCAN	cg17771652	-0.60208	0.000699432	0.458814
ANXA6	cg17061215	-0.601533	0.000709431	0.461784
PACSIN2	cg01445487	0.601533	0.000709431	0.461784
SVIL	cg00597949	0.601533	0.000709431	0.461784
ECH1	cg13659813	-0.600985	0.000719555	0.467173
AAMDC	cg19851979	0.600438	0.000729805	0.469017
ARHGDIB	cg23216398	-0.600438	0.000729805	0.469017
MCM2	cg20608338	0.600438	0.000729805	0.469017
NDRG2	cg09112888	-0.600438	0.000729805	0.469017
RBP1	cg21476463	-0.599891	0.000740182	0.472091
SRC	cg23700430	0.599891	0.000740182	0.472091
USP10	cg04887405	-0.599891	0.000740182	0.472091
POGZ	cg23576325	-0.599343	0.000750687	0.476392
RBM12	cg13136677	0.599343	0.000750687	0.476392
AQR	cg22385669	-0.608669	0.000754594	0.477674
CDC73	cg19600670	0.598796	0.000761323	0.478346
EIF4A3	cg10503854	-0.598796	0.000761323	0.478346
PSMC2	cg13463367	0.598796	0.000761323	0.478346
GSN	cg20150812	-0.598248	0.000772089	0.48391
CALD1	cg15905329	-0.597701	0.000782988	0.487123
MBP	cg21116087	0.597701	0.000782988	0.487123
S100A9	cg11787791	0.597701	0.000782988	0.487123
KBTBD11	cg23426958	0.597154	0.000794021	0.48918
KRT18	cg17165266	-0.597154	0.000794021	0.48918
MRI1	cg24025995	-0.606838	0.00079064	0.48918
SFPQ	cg15582311	0.597154	0.000794021	0.48918
AKR1B1	cg01161530	0.596606	0.00080519	0.493658
LUC7L3	cg10348074	0.596606	0.00080519	0.493658
GSN	cg12724751	-0.596059	0.000816495	0.496979
RPL30	cg09758671	0.596059	0.000816495	0.496979
RPS15A	cg10992852	-0.596059	0.000816495	0.496979
AHSA1	cg06697516	0.595512	0.000827939	0.49796
CD47	cg25881170	0.595512	0.000827939	0.49796
PACSIN2	cg21123446	-0.595512	0.000827939	0.49796
PPP2R1A	cg11357813	0.595512	0.000827939	0.49796
RBX1	cg23776282	0.615043	0.000826594	0.49796
AGAP3	cg06575656	0.594964	0.000839521	0.499
CPNE3	cg21466717	-0.594964	0.000839521	0.499
LDHA	cg01951279	-0.594964	0.000839521	0.499
NDUFV1	cg03603279	-0.594964	0.000839521	0.499
NRCAM	cg15342346	-0.594964	0.000839521	0.499
ANXA4	cg00900124	-0.594417	0.000851245	0.501262
GSN	cg08641084	-0.594417	0.000851245	0.501262
PPID	cg18656765	0.594417	0.000851245	0.501262
XRN2	cg24167567	0.594417	0.000851245	0.501262
GRHPR	cg08702857	-0.593322	0.000875122	0.509398
NAP1L4	cg20013151	-0.593322	0.000875122	0.509398
PPP2R2A	cg08317834	0.593322	0.000875122	0.509398
PSMB3	cg11349328	0.593322	0.000875122	0.509398
VTA1	cg19004134	-0.612991	0.000870127	0.509398
COL6A2	cg00375581	-0.592775	0.000887277	0.512936
PABPC1	cg04072987	0.592775	0.000887277	0.512936
SCRIB	cg16797714	-0.592775	0.000887277	0.512936
EPB41L3	cg10749109	0.592228	0.00089958	0.518864
CBR1	cg19763388	0.59168	0.00091203	0.521295
EFTUD2	cg17128017	-0.59168	0.00091203	0.521295
LGALS1	cg26138144	-0.59168	0.00091203	0.521295
RALY	cg02605461	0.59168	0.00091203	0.521295
LMNA	cg02883474	-0.591133	0.000924631	0.526122
SNCA	cg17045024	-0.591133	0.000924631	0.526122
GPX1	cg05055782	-0.590586	0.000937382	0.530991
SIAE	cg20402074	-0.590586	0.000937382	0.530991
INPP5F	cg26003475	0.609573	0.000947101	0.534712
MPO	cg04988978	0.599512	0.000950226	0.534712
PFKM	cg10508111	-0.590038	0.000950287	0.534712
GNG12	cg05765440	0.588944	0.000976561	0.547065
TUBB	cg15677364	-0.588944	0.000976561	0.547065
RPSA	cg01798443	0.588396	0.000989933	0.552113
STAU2	cg18372897	0.588396	0.000989933	0.552113
BZW2	cg21094614	0.59768	0.000994239	0.553296
EPB41L3	cg27082185	0.587302	0.00101716	0.562342
MSH2	cg00547758	-0.587302	0.00101716	0.562342
SERPINA3	cg24909705	0.587302	0.00101716	0.562342
EPB41L3	cg16924702	-0.586754	0.00103101	0.565066
KBTBD11	cg27126872	0.586754	0.00103101	0.565066
SNCB	cg27303018	-0.586754	0.00103101	0.565066
SNRPD1	cg12320972	-0.586754	0.00103101	0.565066
ADD2	cg06915226	-0.586207	0.00104503	0.567832
CDC42	cg22073398	-0.586207	0.00104503	0.567832
DPYSL5	cg12368169	-0.586207	0.00104503	0.567832
PLXDC2	cg08625590	0.586207	0.00104503	0.567832
CLIP2	cg06931337	0.585112	0.00107356	0.571082
DDX17	cg12116104	-0.585112	0.00107356	0.571082
EIF4G1	cg09210278	0.585112	0.00107356	0.571082
FXR1	cg18836476	-0.58566	0.00105921	0.571082
LIG3	cg17059575	-0.58566	0.00105921	0.571082
MTCH2	cg13932606	-0.585112	0.00107356	0.571082
NCKAP1	cg02945920	0.585112	0.00107356	0.571082
NDRG2	cg15250002	-0.585112	0.00107356	0.571082
SCRIB	cg22232616	-0.585112	0.00107356	0.571082
TRIM2	cg02616418	-0.585112	0.00107356	0.571082
CRYAB	cg00275577	-0.584565	0.00108808	0.573982
PLD3	cg04696992	0.584565	0.00108808	0.573982
RPL27	cg01522446	0.584565	0.00108808	0.573982
WDR26	cg23019037	0.584565	0.00108808	0.573982
KRT78	cg07237397	0.584018	0.00110277	0.578117
LGALS1	cg00292662	-0.584018	0.00110277	0.578117
SUPT6H	cg22281195	-0.603419	0.00110058	0.578117
CSE1L	cg19995112	0.58347	0.00111763	0.581322
IGF2BP2	cg11100080	-0.602735	0.00111889	0.581322
PLOD1	cg11469137	-0.592796	0.00112036	0.581322
PSMC2	cg10424719	0.58347	0.00111763	0.581322
RPS11	cg06878391	-0.58347	0.00111763	0.581322
CTBP2	cg01182728	0.582375	0.00114788	0.585993
HNRNPA0	cg21174792	0.582375	0.00114788	0.585993
KRT1	cg10926148	0.582375	0.00114788	0.585993
LMNA	cg15750163	-0.582375	0.00114788	0.585993
MAP6	cg06742341	-0.582375	0.00114788	0.585993
OTUB1	cg04643969	0.582375	0.00114788	0.585993
PPID	cg22349767	0.582375	0.00114788	0.585993
TRIM2	cg25366113	0.582375	0.00114788	0.585993
ANXA2	cg13785221	-0.581828	0.00116327	0.591463
NAP1L4	cg08036934	-0.581828	0.00116327	0.591463
ABAT	cg07336964	-0.581281	0.00117883	0.592242
ITGB1	cg02134095	0.581281	0.00117883	0.592242
NCKAP1	cg08668909	0.581281	0.00117883	0.592242
SNRPB	cg23462052	-0.581281	0.00117883	0.592242
TAGLN2	cg04116858	-0.581281	0.00117883	0.592242
USP10	cg21287856	-0.581281	0.00117883	0.592242
IMPA1	cg13714895	0.590354	0.00118846	0.595899
CTBP2	cg26562141	0.580733	0.00119458	0.597782
LMNA	cg20018234	-0.580186	0.00121051	0.601002
SACM1L	cg06889037	0.589744	0.00120604	0.601002
TAGLN2	cg17549365	-0.580186	0.00121051	0.601002
TUBA1C	cg03762864	0.580186	0.00121051	0.601002
CANX	cg16335432	0.579639	0.00122662	0.606623
CNOT1	cg27475235	-0.579639	0.00122662	0.606623
CTPS1	cg16941259	-0.579091	0.00124292	0.612292
S100A9	cg03165378	0.579091	0.00124292	0.612292
CNDP2	cg27029518	-0.578544	0.00125941	0.616814
CTSB	cg22505312	-0.578544	0.00125941	0.616814
MDK	cg20559245	0.578544	0.00125941	0.616814
ADAR	cg14292807	-0.577997	0.00127608	0.622573
XPO1	cg22001211	0.577997	0.00127608	0.622573
PPM1B	cg10084110	0.577449	0.00129295	0.628381
SNRPB2	cg04843900	-0.577449	0.00129295	0.628381
HNRNPM	cg20257761	0.576902	0.00131001	0.634238
LLGL1	cg20131685	-0.576902	0.00131001	0.634238
DHX9	cg18732664	0.576355	0.00132727	0.636507
DTNA	cg04656811	-0.576355	0.00132727	0.636507
FXR1	cg03881214	0.576355	0.00132727	0.636507
S100A4	cg18273417	-0.576355	0.00132727	0.636507
UQCRC2	cg02471512	-0.576355	0.00132727	0.636507
CALD1	cg02516134	-0.575807	0.00134472	0.638827
CAPN2	cg22697825	-0.575807	0.00134472	0.638827
CRYAB	cg04216953	-0.575807	0.00134472	0.638827
EZR	cg13026729	-0.575807	0.00134472	0.638827
KRT78	cg25880180	0.575807	0.00134472	0.638827
GNG7	cg18554395	0.57526	0.00136237	0.641197
MAP7D1	cg00955686	-0.57526	0.00136237	0.641197
PGM1	cg07661407	-0.57526	0.00136237	0.641197
STK24	cg20850243	-0.58486	0.00135493	0.641197
SUCLG2	cg11197418	-0.57526	0.00136237	0.641197
COPS4	cg15893246	0.574713	0.00138022	0.645996
CSDE1	cg10125119	0.574713	0.00138022	0.645996
RPS10	cg12224633	0.574713	0.00138022	0.645996
CD81	cg10136146	-0.574165	0.00139828	0.646087
CHMP4B	cg04205485	-0.574165	0.00139828	0.646087
CRABP1	cg08317694	-0.574165	0.00139828	0.646087
FLNC	cg23684074	-0.574165	0.00139828	0.646087
LMNA	cg00558572	-0.574165	0.00139828	0.646087
NDUFA6	cg16085276	-0.574165	0.00139828	0.646087
PRDX1	cg20112865	-0.574165	0.00139828	0.646087
PLRG1	cg14225926	0.593162	0.00140426	0.647671
CAP1	cg08814610	-0.573618	0.00141653	0.648605
EPB41L2	cg10827936	-0.573618	0.00141653	0.648605
HACD3	cg06933334	0.573618	0.00141653	0.648605
NES	cg17872853	0.573618	0.00141653	0.648605
ANXA2	cg00930615	-0.573071	0.001435	0.652341
ATIC	cg17400031	0.573071	0.001435	0.652341
DDAH1	cg18808054	0.573071	0.001435	0.652341
SERPINB6	cg15316708	-0.573071	0.001435	0.652341
EIF5A	cg02266539	0.572523	0.00145367	0.653599
ELAVL4	cg03462926	-0.591795	0.00144976	0.653599
ELAVL4	cg09656981	-0.591795	0.00144976	0.653599
EPB41L1	cg08353437	-0.572523	0.00145367	0.653599
SACM1L	cg14415034	0.581807	0.00145584	0.653599
STEAP3	cg06700954	-0.572523	0.00145367	0.653599
TMSB10	cg08527179	-0.581807	0.00145584	0.653599
CD59	cg04188351	-0.571976	0.00147255	0.654146
HNRNPK	cg10664669	0.571976	0.00147255	0.654146
NCOA5	cg01786992	0.571976	0.00147255	0.654146
PACSIN2	cg00153412	-0.571976	0.00147255	0.654146
TAGLN2	cg03551964	-0.571976	0.00147255	0.654146
ZNF326	cg25704157	0.571976	0.00147255	0.654146
DDAH1	cg05690441	0.571429	0.00149165	0.661467
PSMD14	cg25627913	0.580586	0.00149798	0.661957
SORBS3	cg01582937	-0.590427	0.00149651	0.661957
NEFM	cg26174464	-0.570881	0.00151096	0.665369
PACSIN2	cg13450954	-0.570881	0.00151096	0.665369
ELAVL4	cg18691626	-0.589744	0.00152037	0.66586
EXOC4	cg15448526	-0.570334	0.00153048	0.66586
GNG12	cg11187160	0.570334	0.00153048	0.66586
LIMA1	cg01623993	-0.570334	0.00153048	0.66586
PDLIM5	cg06683978	-0.570334	0.00153048	0.66586
SMARCA5	cg16587443	0.570334	0.00153048	0.66586
STAT3	cg17748242	-0.570334	0.00153048	0.66586
FABP7	cg24123106	-0.569787	0.00155022	0.669846
PDLIM5	cg22523443	-0.569787	0.00155022	0.669846
RPL26	cg04798929	0.569787	0.00155022	0.669846
SNAP25	cg21992509	0.569787	0.00155022	0.669846
FAM98A	cg02372023	0.578755	0.00156317	0.673144
MRI1	cg25755428	-0.578755	0.00156317	0.673144
CA14	cg12317021	-0.578144	0.00158544	0.680229
SMARCE1	cg08048656	0.568692	0.00159037	0.680229
SRP68	cg03630736	0.568692	0.00159037	0.680229
TAGLN2	cg08015159	-0.568692	0.00159037	0.680229
CRABP1	cg02260363	-0.568144	0.00161078	0.686638
KIF2A	cg14598034	0.568144	0.00161078	0.686638
ANXA11	cg16466154	-0.567597	0.00163141	0.690782
CLASP1	cg22346073	0.567597	0.00163141	0.690782
DYNC1H1	cg00190993	0.567597	0.00163141	0.690782
RPL24	cg10898607	0.567597	0.00163141	0.690782
PDIA6	cg15436517	0.56705	0.00165228	0.693815
PELP1	cg20493885	0.56705	0.00165228	0.693815
RBM26	cg19203765	0.586325	0.00164465	0.693815
RPL14	cg08986653	0.56705	0.00165228	0.693815
TEX264	cg03019000	-0.56705	0.00165228	0.693815
CDC73	cg00252701	-0.566502	0.00167337	0.69575
LGALS1	cg26518497	-0.566502	0.00167337	0.69575
NDRG2	cg15204474	-0.566502	0.00167337	0.69575
PTPRS	cg20697251	-0.566502	0.00167337	0.69575
RPL26	cg07838495	-0.566502	0.00167337	0.69575
TRIM4	cg02756107	0.585641	0.00167053	0.69575
RPS29	cg11292295	-0.565955	0.0016947	0.701163
RPS3A	cg02510453	0.565955	0.0016947	0.701163
TKFC	cg02419104	-0.565955	0.0016947	0.701163
ALDH9A1	cg03984859	-0.565408	0.00171626	0.704144
CD2BP2	cg27151174	0.56486	0.00173805	0.704144
CD59	cg07440264	-0.56486	0.00173805	0.704144
EIF3F	cg14751503	0.565408	0.00171626	0.704144
KLC1	cg19534906	0.56486	0.00173805	0.704144
NCKAP1	cg24806696	0.56486	0.00173805	0.704144
PRKAR2A	cg07754938	0.56486	0.00173805	0.704144
SMARCA4	cg05735955	0.56486	0.00173805	0.704144
SMARCE1	cg11347840	0.56486	0.00173805	0.704144
SVIL	cg18340136	-0.565408	0.00171626	0.704144
TMOD3	cg27067648	0.565408	0.00171626	0.704144
TPD52L2	cg12933587	0.56486	0.00173805	0.704144
XRN2	cg17764008	0.56486	0.00173805	0.704144
CTBP2	cg18066946	0.564313	0.00176009	0.707412
GNAI2	cg17823712	0.564313	0.00176009	0.707412
STAU2	cg18013614	0.564313	0.00176009	0.707412
TNKS1BP1	cg13526040	-0.564313	0.00176009	0.707412
USP10	cg01211097	-0.564313	0.00176009	0.707412
BRD3	cg14434109	-0.582906	0.00177757	0.709607
HNRNPK	cg27305895	0.563766	0.00178237	0.709607
MAP6	cg13044077	-0.563766	0.00178237	0.709607
NUP160	cg02929701	0.582906	0.00177757	0.709607
PAICS	cg04048796	-0.563766	0.00178237	0.709607
SUPT16H	cg08380284	-0.563766	0.00178237	0.709607
FAM107B	cg26875384	-0.563218	0.00180489	0.712968
ISYNA1	cg06953865	-0.563218	0.00180489	0.712968
PSMD6	cg07123170	-0.563218	0.00180489	0.712968
STT3A	cg19975543	-0.57265	0.00179848	0.712968
TRAP1	cg25718724	-0.563218	0.00180489	0.712968
ANXA4	cg10534439	-0.562671	0.00182765	0.718598
CD47	cg11741004	0.562671	0.00182765	0.718598
SEC31A	cg03177729	-0.562671	0.00182765	0.718598
CFL1	cg20909159	-0.562124	0.00185067	0.718718
EIF3B	cg25053232	0.562124	0.00185067	0.718718
HNRNPUL1	cg14250206	0.562124	0.00185067	0.718718
MAGOHB	cg03208983	0.562124	0.00185067	0.718718
SF3B4	cg24608205	0.562124	0.00185067	0.718718
SPAG9	cg16299898	-0.562124	0.00185067	0.718718
UGDH	cg10094443	0.562124	0.00185067	0.718718
ZNF428	cg15112707	-0.581538	0.00183326	0.718718
HNRNPU	cg22320000	-0.561576	0.00187393	0.724419
SND1	cg22951727	-0.561576	0.00187393	0.724419
VIM	cg21745992	-0.561576	0.00187393	0.724419
AMPD2	cg12447688	-0.561029	0.00189744	0.727952
CCDC50	cg19066520	-0.561029	0.00189744	0.727952
EIF2AK2	cg06874063	-0.561029	0.00189744	0.727952
HNRNPLL	cg03022266	-0.561029	0.00189744	0.727952
TEX264	cg23276059	-0.561029	0.00189744	0.727952
FNBP1L	cg01196158	0.570208	0.00190081	0.728142
AMPD2	cg15699444	-0.560482	0.00192121	0.728244
AMPH	cg08917230	0.560482	0.00192121	0.728244
CALD1	cg09916174	-0.560482	0.00192121	0.728244
CCAR1	cg19618123	-0.560482	0.00192121	0.728244
HPCAL1	cg06805572	-0.560482	0.00192121	0.728244
PSPH	cg20823137	-0.560482	0.00192121	0.728244
PTMA	cg11284414	0.560482	0.00192121	0.728244
CLIP2	cg11563074	0.559934	0.00194524	0.736249
CHD4	cg19388446	0.559387	0.00196952	0.74101
EIF4A3	cg23358871	-0.559387	0.00196952	0.74101
RPL17	cg19585586	-0.559387	0.00196952	0.74101
SMU1	cg13714271	0.559387	0.00196952	0.74101
API5	cg22764193	0.55884	0.00199407	0.745812
CAPN1	cg21962730	-0.55884	0.00199407	0.745812
KRT78	cg26639820	0.55884	0.00199407	0.745812
RPS7	cg19906333	0.55884	0.00199407	0.745812
RPL35	cg19012054	0.558292	0.00201888	0.753977
CNTN1	cg27195326	-0.557745	0.00204395	0.755541
ECH1	cg16982741	-0.557745	0.00204395	0.755541
MMS19	cg02676865	0.576752	0.00204016	0.755541
NDRG2	cg08939481	-0.557745	0.00204395	0.755541
NDRG2	cg27018904	-0.557745	0.00204395	0.755541
STAU2	cg05631587	0.557745	0.00204395	0.755541
VTA1	cg13401290	-0.576752	0.00204016	0.755541
CCT4	cg10736404	0.557198	0.00206929	0.762682
FLNC	cg08560793	-0.557198	0.00206929	0.762682
FLNC	cg25664034	-0.55665	0.00209491	0.768765
TNPO1	cg20618297	0.55665	0.00209491	0.768765
UBE2I	cg03887008	-0.55665	0.00209491	0.768765
CLSTN1	cg07035320	0.565324	0.00212059	0.769345
EDC4	cg09084746	0.556103	0.00212079	0.769345
ETF1	cg05839636	-0.556103	0.00212079	0.769345
HDAC2	cg08198132	0.556103	0.00212079	0.769345
MCM3	cg18225895	0.556103	0.00212079	0.769345
PAFAH1B1	cg26435596	0.556103	0.00212079	0.769345
STAT1	cg14951497	-0.556103	0.00212079	0.769345
YWHAZ	cg12039242	-0.556103	0.00212079	0.769345
JUP	cg02690805	-0.555556	0.00214695	0.777721
ABCF1	cg03020891	-0.555008	0.00217339	0.782818
DNAJC7	cg01575614	0.555008	0.00217339	0.782818
RBP1	cg08972081	-0.555008	0.00217339	0.782818
SRC	cg03258351	0.555008	0.00217339	0.782818
APPL1	cg23651146	-0.554461	0.00220011	0.786846
DLG4	cg16168199	0.554461	0.00220011	0.786846
ENO1	cg26215543	-0.554461	0.00220011	0.786846
NUP35	cg20505765	-0.554461	0.00220011	0.786846
ZSCAN18	cg06442489	-0.554461	0.00220011	0.786846
ATIC	cg21270243	0.553366	0.0022544	0.80399
ETF1	cg22533611	-0.553366	0.0022544	0.80399
CDK1	cg13227473	0.562271	0.00226876	0.807974
CDC42	cg07614851	-0.552819	0.00228197	0.808132
DNAJC7	cg22598629	0.552819	0.00228197	0.808132
HNRNPL	cg08158657	0.552819	0.00228197	0.808132
XRN2	cg25910466	-0.552819	0.00228197	0.808132
GNG12	cg02274788	-0.552271	0.00230984	0.813449
HPX	cg17272126	-0.552271	0.00230984	0.813449
PRDX1	cg02631906	-0.552271	0.00230984	0.813449
TUBB	cg05125809	-0.552271	0.00230984	0.813449
ABAT	cg01221157	-0.551724	0.00233799	0.81881
MAD2L1	cg21262733	0.551724	0.00233799	0.81881
RALA	cg04104329	-0.551724	0.00233799	0.81881
SFPQ	cg03728813	0.551724	0.00233799	0.81881
PSMD14	cg04174226	-0.56044	0.00236187	0.826028
GSN	cg14201635	-0.550629	0.00239519	0.836528
ANXA4	cg16531317	0.550082	0.00242424	0.840874
MYL6	cg15640061	-0.550082	0.00242424	0.840874
NCKAP1	cg23642632	0.550082	0.00242424	0.840874
RRBP1	cg05955436	-0.550082	0.00242424	0.840874
YWHAQ	cg02989351	-0.550082	0.00242424	0.840874
RBX1	cg20994007	0.568547	0.00244152	0.845708
ANXA6	cg10610249	-0.549535	0.00245359	0.846416
CFL2	cg13828873	-0.549535	0.00245359	0.846416
FAM98B	cg11805818	0.549535	0.00245359	0.846416
MATR3	cg05868158	0.548987	0.00248325	0.85316
SARNP	cg06990019	0.548987	0.00248325	0.85316
YWHAB	cg20784314	-0.548987	0.00248325	0.85316
CA14	cg25242918	-0.557998	0.00249109	0.853538
PSMD14	cg13546658	0.557998	0.00249109	0.853538
GNAI2	cg24077623	-0.54844	0.00251321	0.858793
SNRPD1	cg04046315	0.54844	0.00251321	0.858793
CDV3	cg13988205	0.547893	0.00254348	0.865634
EML4	cg19581424	-0.547893	0.00254348	0.865634
RPL13	cg14220544	0.547893	0.00254348	0.865634
CLIP2	cg10171659	0.547345	0.00257407	0.867878
DCAKD	cg21472184	0.547345	0.00257407	0.867878
GSN	cg07490321	-0.547345	0.00257407	0.867878
PABPC4	cg16510040	-0.547345	0.00257407	0.867878
RPL6	cg19647611	-0.547345	0.00257407	0.867878
STEAP3	cg23164999	0.547345	0.00257407	0.867878
SVIL	cg27292694	0.547345	0.00257407	0.867878
CTNNA1	ch.5.2558853F	-0.546798	0.00260497	0.874802
KBTBD11	cg25021970	0.546798	0.00260497	0.874802
MBP	cg08698050	0.546798	0.00260497	0.874802
CHD4	cg00079216	0.546251	0.00263619	0.878298
CTBP2	cg06428328	0.546251	0.00263619	0.878298
GNG12	cg19284621	-0.546251	0.00263619	0.878298
PDIA6	cg22004443	0.546251	0.00263619	0.878298
RPL17	cg13319533	-0.546251	0.00263619	0.878298
SUMO1	cg18309752	0.565128	0.00262767	0.878298
ASPH	cg17066716	-0.545703	0.00266774	0.880695
CPNE6	cg18473335	0.545703	0.00266774	0.880695
CSTF1	cg27308355	0.554945	0.00266111	0.880695
EIF4H	cg00827369	0.545703	0.00266774	0.880695
LRRC4B	cg19919417	0.564444	0.00266632	0.880695
NRCAM	cg21534984	-0.545703	0.00266774	0.880695
PTBP1	cg19373090	0.545703	0.00266774	0.880695
ANXA2	cg00155593	-0.544609	0.00273179	0.883414
CALD1	cg19533147	-0.545156	0.0026996	0.883414
DSTN	cg00821201	-0.545156	0.0026996	0.883414
DTNA	cg04271765	-0.544609	0.00273179	0.883414
DTNA	cg22009464	-0.545156	0.0026996	0.883414
EPB41L3	cg06550462	0.544609	0.00273179	0.883414
EPHX1	cg05385434	-0.544609	0.00273179	0.883414
FIP1L1	cg04602787	0.544609	0.00273179	0.883414
IQGAP2	cg18090986	0.545156	0.0026996	0.883414
KIF5C	cg18991879	0.544609	0.00273179	0.883414
NXN	cg08785944	-0.563761	0.00270546	0.883414
RPL27	cg22149837	-0.545156	0.0026996	0.883414
SERPINH1	cg14140874	-0.544609	0.00273179	0.883414
SNRPD3	cg11265528	-0.544609	0.00273179	0.883414
STMN2	cg08496775	-0.544609	0.00273179	0.883414
TRIM4	cg25591451	0.563761	0.00270546	0.883414
CDK6	cg11274371	-0.544061	0.00276431	0.884889
GPX1	cg15900980	-0.544061	0.00276431	0.884889
HEXB	cg21577814	-0.544061	0.00276431	0.884889
KRT1	cg17405586	0.544061	0.00276431	0.884889
LMNA	cg21575225	-0.544061	0.00276431	0.884889
PDLIM5	cg12091254	-0.544061	0.00276431	0.884889
PSMA1	cg13942604	-0.544061	0.00276431	0.884889
SMARCE1	cg09141351	0.544061	0.00276431	0.884889
GNG12	cg23251970	-0.543514	0.00279717	0.889781
KRAS	cg18394848	0.543514	0.00279717	0.889781
LMNA	cg23410250	-0.543514	0.00279717	0.889781
PTMA	cg13111747	0.543514	0.00279717	0.889781
SPATS2L	cg17868893	0.543514	0.00279717	0.889781
ATP6V1C1	cg22150661	0.552503	0.00280419	0.890857
CALD1	cg23367857	-0.542419	0.00286388	0.890857
COL6A3	cg19696718	0.542419	0.00286388	0.890857
CTNND2	cg09955450	-0.551893	0.00284097	0.890857
DDAH2	cg18216674	-0.542967	0.00283035	0.890857
DTD1	cg21365364	0.542967	0.00283035	0.890857
EPHX1	cg21982879	-0.542967	0.00283035	0.890857
FABP7	cg19429318	-0.542419	0.00286388	0.890857
GDI2	cg19519867	0.542419	0.00286388	0.890857
LMNA	cg15673731	-0.542419	0.00286388	0.890857
NUP160	cg13780902	0.561709	0.00282582	0.890857
PPM1B	cg04920474	0.542419	0.00286388	0.890857
PTMS	cg08568146	0.542419	0.00286388	0.890857
RALB	cg06876354	0.542967	0.00283035	0.890857
RPL15	cg18468247	-0.542419	0.00286388	0.890857
RPS3	cg24153132	-0.542419	0.00286388	0.890857
STEAP3	cg16820739	0.542967	0.00283035	0.890857
TUBA1C	cg13647878	0.542967	0.00283035	0.890857
AKR1B1	cg04663564	0.541872	0.00289774	0.896984
NCOA5	cg24298175	0.541872	0.00289774	0.896984
NRGN	cg20617583	0.541872	0.00289774	0.896984
NUP93	cg16347359	-0.541872	0.00289774	0.896984
CD59	cg05004480	-0.541325	0.00293195	0.899872
LUC7L3	cg22724997	0.541325	0.00293195	0.899872
MAD2L1	cg14734390	0.541325	0.00293195	0.899872
NDRG2	cg01574694	-0.541325	0.00293195	0.899872
RPL23	cg04522531	0.541325	0.00293195	0.899872
RPL8	cg02224202	0.541325	0.00293195	0.899872
SELENBP1	cg27062245	0.541325	0.00293195	0.899872
ALDH18A1	cg12239750	0.540777	0.0029665	0.903903
CTBP2	cg26930230	0.540777	0.0029665	0.903903
GNG2	cg10897932	0.540777	0.0029665	0.903903
KLC4	cg17347628	0.540777	0.0029665	0.903903
MAP2	cg10861541	-0.540777	0.0029665	0.903903
MBP	cg03309225	0.540777	0.0029665	0.903903
ADAR	cg03920003	-0.54023	0.00300141	0.909069
CNPY2	cg14010090	0.54023	0.00300141	0.909069
HNRNPUL1	cg23330034	-0.54023	0.00300141	0.909069
S100A9	cg15160801	0.54023	0.00300141	0.909069
YWHAE	cg11816577	0.54023	0.00300141	0.909069
CTBP2	cg15168502	0.539683	0.00303666	0.917551
LMNA	cg13114683	-0.539683	0.00303666	0.917551
TMOD2	cg03396447	-0.539135	0.00307227	0.927204
EPB41L1	cg21655931	-0.538588	0.00310823	0.931987
HPCAL1	cg23205744	0.538588	0.00310823	0.931987
KRT5	cg23645091	0.538588	0.00310823	0.931987
PSMD14	cg17028834	-0.547619	0.0031102	0.931987
RPS16	cg20641794	0.538588	0.00310823	0.931987
RPS9	cg24624841	0.538588	0.00310823	0.931987
ANXA2	cg08081036	-0.538041	0.00314456	0.936273
CACNA2D1	cg08211145	-0.538041	0.00314456	0.936273
HNRNPH1	cg26188571	-0.538041	0.00314456	0.936273
ITGB1	cg11429262	-0.538041	0.00314456	0.936273
PACSIN2	cg02616251	0.538041	0.00314456	0.936273
SACM1L	cg08683180	0.547009	0.00315039	0.936273
TMSB10	cg03270881	-0.547009	0.00315039	0.936273
CD276	cg13907424	-0.537493	0.00318125	0.941027
DDX17	cg24247495	-0.537493	0.00318125	0.941027
MICAL1	cg05949660	-0.537493	0.00318125	0.941027
PLXDC2	cg17603206	-0.537493	0.00318125	0.941027
CTBP2	cg07509550	-0.536946	0.0032183	0.946459
FABP7	cg14805728	-0.536946	0.0032183	0.946459
RPL13	cg18264820	0.536946	0.0032183	0.946459
SNRPB2	cg07205462	0.536946	0.0032183	0.946459
SNRPF	cg18453884	0.536946	0.0032183	0.946459
APEH	cg08498485	-0.536398	0.00325573	0.954141
PSMC5	cg03847641	0.536398	0.00325573	0.954141
THUMPD1	cg02515467	-0.536398	0.00325573	0.954141
PYGL	cg04121555	-0.554872	0.00326062	0.954468
AAMDC	cg07947315	0.535851	0.00329352	0.959664
PSMD13	cg03932600	0.535851	0.00329352	0.959664
SCRIB	cg22251932	-0.535851	0.00329352	0.959664
SNAP91	cg22782283	-0.535851	0.00329352	0.959664
GART	cg13336363	0.535304	0.00333169	0.965232
GNAI2	cg00589699	0.535304	0.00333169	0.965232
LMNA	cg09016639	-0.535304	0.00333169	0.965232
MAP6	cg26171645	-0.535304	0.00333169	0.965232
SRC	cg17027626	0.535304	0.00333169	0.965232
PTMA	cg07720856	0.534756	0.00337024	0.97306
RPL14	cg23850112	-0.534756	0.00337024	0.97306
RPL21	cg23359081	-0.534756	0.00337024	0.97306
ATP6V1G1	cg14391907	0.543346	0.00340094	0.97872
CREB1	cg10434707	0.534209	0.00340917	0.97872
GNG7	cg14295482	0.534209	0.00340917	0.97872
MPST	cg08285882	-0.534209	0.00340917	0.97872
RNF2	cg19856139	-0.534209	0.00340917	0.97872
PLXNB2	cg03941368	-0.533662	0.00344849	0.987767
SNRPD1	cg16467656	0.533662	0.00344849	0.987767
HNRNPA1	cg14017196	0.533114	0.00348819	0.99129
LIG3	cg12282606	0.533114	0.00348819	0.99129
MATR3	cg14717906	0.533114	0.00348819	0.99129
POR	cg12348198	-0.533114	0.00348819	0.99129
PTBP2	cg03370821	0.542125	0.00348815	0.99129
RPL15	cg05857318	-0.533114	0.00348819	0.99129
SERBP1	cg07359730	-0.533114	0.00348819	0.99129
ADRM1	cg11012837	0.532567	0.00352828	0.992656
CALD1	cg24508208	-0.532567	0.00352828	0.992656
CAP1	cg15672675	-0.532567	0.00352828	0.992656
DDAH1	cg23368364	0.532567	0.00352828	0.992656
FBN1	cg14164380	-0.532567	0.00352828	0.992656
FLNC	cg22422322	-0.532567	0.00352828	0.992656
HNRNPA1	cg02049941	0.532567	0.00352828	0.992656
TRIM4	cg23438945	0.551453	0.00349856	0.992656
XAB2	cg22501231	-0.532567	0.00352828	0.992656
ATXN2L	cg26294913	0.531472	0.00360965	0.996722
CDK1	cg27457323	-0.540904	0.00357727	0.996722
DDAH2	cg02652768	-0.531472	0.00360965	0.996722
IGF2BP3	cg22646616	0.531472	0.00360965	0.996722
INF2	cg05873568	0.53202	0.00356877	0.996722
LMNA	cg00250751	-0.531472	0.00360965	0.996722
MAPT	cg20888521	-0.531472	0.00360965	0.996722
PANK4	cg17128799	-0.550085	0.00359779	0.996722
PFKP	cg03682068	-0.53202	0.00356877	0.996722
POR	cg01216063	0.531472	0.00360965	0.996722
PURA	cg11067714	0.531472	0.00360965	0.996722
RBX1	cg10781403	-0.550769	0.00354788	0.996722
RPS10	cg21786209	0.53202	0.00356877	0.996722
SGTA	cg17106456	-0.531472	0.00360965	0.996722
TNKS1BP1	cg24855780	0.53202	0.00356877	0.996722
TOM1	cg05531055	0.531472	0.00360965	0.996722
TUBA1A	cg11427310	-0.53202	0.00356877	0.996722
A2M	cg00134295	0.157635	0.423059	1
A2M	cg00146928	-0.240832	0.217005	1
A2M	cg02215627	0.280241	0.148622	1
A2M	cg07324869	0.104543	0.596512	1
A2M	cg10537824	0.296114	0.126018	1
A2M	cg15545700	0.00218938	0.991178	1
A2M	cg18100935	-0.197592	0.313517	1
A2M	cg20086047	0.135194	0.492761	1
AAK1	cg01272601	0.0908593	0.645649	1
AAK1	cg04352617	0.2578	0.185347	1
AAK1	cg09040972	0.312534	0.105397	1
AAK1	cg09125157	0.40613	0.0319961	1
AAK1	cg11232947	0.160372	0.414948	1
AAK1	cg14054964	0.374384	0.0496712	1
AAK1	cg15180676	-0.318008	0.0991171	1
AAK1	cg15906181	0.118774	0.54719	1
AAK1	cg16062558	0.298303	0.123109	1
AAK1	cg21174435	0.233716	0.23131	1
AAK1	cg22629907	-0.453749	0.0152974	1
AAK1	cg22875476	0.178435	0.363635	1
AAK1	cg24925546	-0.0853859	0.665734	1
AAMDC	cg09456894	-0.0405036	0.837856	1
AAMDC	cg10905699	-0.310892	0.107337	1
AAMDC	cg12705704	0.120963	0.539775	1
AAMDC	cg21227845	0.210728	0.28176	1
AARSD1	cg00016255	0.396825	0.036547	1
AARSD1	cg01568927	-0.370553	0.0522433	1
AARSD1	cg03485042	0.108374	0.583047	1
AARSD1	cg04307927	-0.255063	0.190222	1
AARSD1	cg09672113	0.22277	0.254523	1
AARSD1	cg10354813	0.37329	0.0503957	1
AARSD1	cg10441726	0.370553	0.0522433	1
AARSD1	cg10935720	0.014231	0.942703	1
AARSD1	cg12578182	0.0733443	0.710707	1
AARSD1	cg17252669	-0.32786	0.0885272	1
AARSD1	cg18426444	0.126984	0.51963	1
AARSD1	cg23649161	0.0197044	0.920724	1
AARSD1	cg26710743	-0.00711549	0.971334	1
AARSD1	cg26812598	-0.031746	0.872593	1
AASDHPPT	cg18380260	0.151067	0.442875	1
AASDHPPT	cg24953615	0.401204	0.0343448	1
ABAT	cg00220102	-0.510673	0.00548976	1
ABAT	cg00231389	-0.431856	0.0217435	1
ABAT	cg00824333	-0.104543	0.596512	1
ABAT	cg00916220	-0.492063	0.00782042	1
ABAT	cg01881182	-0.342638	0.0742802	1
ABAT	cg02564313	0.0536398	0.786322	1
ABAT	cg03389720	-0.175698	0.371159	1
ABAT	cg03500056	-0.015873	0.936104	1
ABAT	cg03698956	-0.298851	0.12239	1
ABAT	cg03718620	0.171866	0.381845	1
ABAT	cg04332619	-0.440613	0.01894	1
ABAT	cg06604249	-0.418719	0.0265776	1
ABAT	cg06619047	0.299398	0.121674	1
ABAT	cg06640553	-0.267652	0.168517	1
ABAT	cg07431888	-0.114943	0.560281	1
ABAT	cg07439546	-0.294472	0.128231	1
ABAT	cg08241330	-0.338259	0.0783037	1
ABAT	cg08549495	0.141762	0.471782	1
ABAT	cg08834902	-0.34647	0.0708917	1
ABAT	cg10431393	0.333881	0.082492	1
ABAT	cg12247200	0.0651341	0.741934	1
ABAT	cg15390602	-0.0640394	0.746129	1
ABAT	cg15819396	-0.295567	0.126752	1
ABAT	cg15890111	-0.324576	0.0919571	1
ABAT	cg16586594	-0.311987	0.106041	1
ABAT	cg16704802	-0.276957	0.153641	1
ABAT	cg17118435	-0.314724	0.10285	1
ABAT	cg17316475	0.139026	0.480466	1
ABAT	cg17395119	0.363437	0.057297	1
ABAT	cg17457241	-0.476738	0.0103196	1
ABAT	cg19016494	-0.241379	0.21593	1
ABAT	cg20073039	-0.121511	0.537928	1
ABAT	cg20587543	-0.159278	0.418182	1
ABAT	cg21094410	-0.142857	0.468331	1
ABAT	cg22217807	-0.164204	0.403741	1
ABAT	cg22926093	0.147236	0.454661	1
ABAT	cg25025609	-0.14231	0.470055	1
ABAT	cg25651593	-0.367816	0.0541438	1
ABAT	cg26058226	0.183361	0.35032	1
ABAT	cg26778345	-0.422003	0.0252942	1
ABAT	cg27188050	-0.424193	0.024467	1
ABCE1	cg00375964	-0.178435	0.363635	1
ABCE1	cg01013312	-0.203612	0.298697	1
ABCE1	cg01306662	-0.276957	0.153641	1
ABCE1	cg06070643	0.298303	0.123109	1
ABCE1	cg07702259	-0.0361248	0.855191	1
ABCE1	cg07822143	0.290093	0.134274	1
ABCE1	cg09206211	0.347017	0.0704175	1
ABCE1	cg09504398	-0.110564	0.575413	1
ABCE1	cg12252587	-0.100712	0.610109	1
ABCE1	cg13906530	0.147236	0.454661	1
ABCE1	cg15393234	-0.411604	0.0295401	1
ABCE1	cg15595551	-0.264915	0.173079	1
ABCE1	cg19065314	-0.124247	0.528741	1
ABCE1	cg19628694	-0.390805	0.0397584	1
ABCE1	cg19873731	0.0207991	0.916335	1
ABCE1	cg19952095	0.244116	0.210609	1
ABCE1	cg20439103	0.0788177	0.690136	1
ABCE1	cg21012515	0.060208	0.760868	1
ABCE1	cg21253282	-0.337712	0.0788182	1
ABCE1	cg24258191	-0.0120416	0.951506	1
ABCE1	cg25473593	0.203612	0.298697	1
ABCE1	cg26283371	-0.138478	0.482213	1
ABCF1	cg00599401	0.187192	0.340167	1
ABCF1	cg00678158	0.332786	0.0835653	1
ABCF1	cg02197677	0.0935961	0.635695	1
ABCF1	cg04714201	-0.106732	0.588802	1
ABCF1	cg05385119	0.08867	0.653654	1
ABCF1	cg06140764	-0.43295	0.0213755	1
ABCF1	cg06241803	0.361248	0.0589265	1
ABCF1	cg07657521	-0.308155	0.110631	1
ABCF1	cg08805748	0.426382	0.0236619	1
ABCF1	cg09502511	-0.272031	0.161395	1
ABCF1	cg12495593	0.0946907	0.631731	1
ABCF1	cg13099117	-0.103448	0.600384	1
ABCF1	cg14141448	0.460317	0.0137062	1
ABCF1	cg14793544	-0.0197044	0.920724	1
ABCF1	cg16792604	-0.168035	0.392706	1
ABCF1	cg17365962	0.00711549	0.971334	1
ABCF1	cg17753711	0.015873	0.936104	1
ABCF1	cg18015044	0.355774	0.0631588	1
ABCF1	cg21227785	0.139573	0.478723	1
ABCF1	cg23657870	0.133552	0.498078	1
ABCF1	cg24297727	0.329502	0.086849	1
ABCF1	cg24946044	0.370553	0.0522433	1
ABCF1	cg26484464	-0.180624	0.357681	1
ABCF2	cg02148324	-0.148962	0.458356	1
ABCF2	cg03040746	0.127595	0.525931	1
ABCF2	cg03413475	0.283883	0.151282	1
ABCF2	cg06097977	0.0653236	0.746153	1
ABCF2	cg06386408	0.0854701	0.671655	1
ABCF2	cg07038617	0.208791	0.295954	1
ABCF2	cg09727531	0.289377	0.143185	1
ABCF2	cg11451230	0.108669	0.589511	1
ABCF2	cg16728606	-0.156899	0.434479	1
ABCF2	cg17541425	-0.311966	0.113161	1
ABCF2	cg17825100	0.398657	0.0394236	1
ABCF2	cg17842833	0.40232	0.0374858	1
ABCF2	cg19529696	0.343712	0.079191	1
ABCF2	cg25384740	0.35348	0.0704938	1
ABCF2	cg25981124	-0.046398	0.818242	1
ABCF2	cg26105143	0.0934066	0.643075	1
ABCF2	cg26496603	0.0787546	0.696193	1
ABCF2	cg26846960	0.000610501	0.997589	1
ABHD10	cg07495858	0.14652	0.465839	1
ABHD10	cg08109969	-0.230769	0.246829	1
ABHD10	cg08979515	-0.01221	0.951801	1
ABHD10	cg10672681	-0.0708181	0.725581	1
ABHD10	cg12908055	0.032967	0.870329	1
ABHD10	cg13422008	0.277167	0.161617	1
ABHD10	cg19947061	-0.0824176	0.68277	1
ABHD10	cg20200594	-0.03663	0.856062	1
ABHD10	cg22314619	-0.220391	0.269313	1
ABHD10	cg22488352	-0.0384615	0.848944	1
ABHD10	cg23490715	0.105617	0.600069	1
ABHD11	cg03938320	0.174056	0.375717	1
ABHD11	cg11216259	0.0339354	0.863885	1
ABHD11	cg11525834	0.316913	0.10035	1
ABHD11	cg13186527	-0.14012	0.476983	1
ABHD11	cg15709462	0.0339354	0.863885	1
ABHD11	cg18274279	-0.0153257	0.938303	1
ABHD11	cg21942546	-0.0328407	0.868237	1
ABHD11	cg27303983	0.2474	0.204343	1
ABHD14B	cg01966966	-0.440613	0.01894	1
ABHD14B	cg03436206	0.0892173	0.651649	1
ABHD14B	cg03638479	0.244116	0.210609	1
ABHD14B	cg05541640	-0.342638	0.0742802	1
ABHD14B	cg10247798	-0.288998	0.135817	1
ABHD14B	cg10938441	-0.277504	0.152796	1
ABHD14B	cg12047194	-0.00985222	0.960316	1
ABHD14B	cg12623930	-0.450465	0.0161486	1
ABHD14B	cg25115592	0.146141	0.458058	1
ABHD14B	cg27563048	-0.103448	0.600384	1
ABI1	cg06960024	0.0662288	0.737746	1
ABI1	cg07407658	0.23098	0.236975	1
ABI1	cg13023397	0.1341	0.496302	1
ABI1	cg17850367	0.0613027	0.756648	1
ABI1	cg18825419	-0.1133	0.565934	1
ABI2	cg01556888	-0.0727969	0.712775	1
ABI2	cg02375576	-0.312534	0.105397	1
ABI2	cg02767164	0.285714	0.140521	1
ABI2	cg03113184	-0.060208	0.760868	1
ABI2	cg03531237	0.397373	0.0362657	1
ABI2	cg04251764	0.28462	0.142115	1
ABI2	cg04836792	-0.284072	0.142917	1
ABI2	cg04925748	-0.420909	0.0257162	1
ABI2	cg05702927	0.402846	0.033547	1
ABI2	cg05788459	0.198139	0.312152	1
ABI2	cg05983229	0.135194	0.492761	1
ABI2	cg07754218	0.0240832	0.903181	1
ABI2	cg08890362	0.0454297	0.818442	1
ABI2	cg09845946	-0.108374	0.583047	1
ABI2	cg12625293	-0.111111	0.573512	1
ABI2	cg15662381	0.0749863	0.704514	1
ABI2	cg15797608	-0.15052	0.444548	1
ABI2	cg17299702	0.301587	0.11884	1
ABI2	cg18312577	-0.0153257	0.938303	1
ABI2	cg18950215	-0.28462	0.142115	1
ABI2	cg24530660	0.213465	0.275413	1
ABI2	cg25163132	0.404488	0.0327641	1
ABLIM1	cg00997917	-0.283419	0.160603	1
ABLIM1	cg01185921	0.071453	0.728692	1
ABLIM1	cg03668323	0.416752	0.0341783	1
ABLIM1	cg04508114	0.132991	0.517204	1
ABLIM1	cg05064181	-0.35453	0.0755543	1
ABLIM1	cg05634779	-0.071453	0.728692	1
ABLIM1	cg08072952	-0.124103	0.545829	1
ABLIM1	cg09077669	0.0680342	0.741227	1
ABLIM1	cg11699880	0.0974359	0.635841	1
ABLIM1	cg14279906	-0.245812	0.226112	1
ABLIM1	cg18122153	-0.18359	0.369318	1
ABLIM1	cg19804911	-0.26906	0.183804	1
ABLIM1	cg19996254	-0.282051	0.162719	1
ABLIM1	cg20967681	0.0673504	0.743741	1
ABLIM1	cg21011351	0.198632	0.330674	1
ABLIM1	cg21654970	0.29641	0.141468	1
ABLIM1	cg22057495	0.150085	0.464283	1
ABLIM1	cg26144451	-0.0666667	0.746259	1
ABLIM1	cg26760942	-0.323077	0.107427	1
ABLIM1	cg26975768	-0.0748718	0.716226	1
ACAA1	cg01353464	-0.351396	0.0667117	1
ACAA1	cg06069310	-0.324028	0.0925384	1
ACAA1	cg06239037	-0.312534	0.105397	1
ACAA1	cg06808967	-0.0667761	0.735655	1
ACAA1	cg07895684	-0.396825	0.036547	1
ACAA1	cg15348640	-0.321839	0.0948913	1
ACAA1	cg15427004	-0.383142	0.044167	1
ACAA1	cg17034030	-0.314176	0.103483	1
ACAA1	cg17044320	-0.232074	0.234698	1
ACAA1	cg24368167	-0.379858	0.0461713	1
ACAA2	cg02077265	-0.128626	0.514199	1
ACAA2	cg03019224	-0.234264	0.230187	1
ACAA2	cg03345145	-0.203065	0.300026	1
ACAA2	cg04171329	-0.0383142	0.846515	1
ACAA2	cg20393622	-0.0848385	0.667755	1
ACAA2	cg23825830	-0.183908	0.348858	1
ACACA	cg00356511	0.0695971	0.730137	1
ACACA	cg01156990	-0.112332	0.57695	1
ACACA	cg01174708	-0.132479	0.510076	1
ACACA	cg01423843	-0.233822	0.240458	1
ACACA	cg01760189	0.136752	0.496399	1
ACACA	cg02977168	-0.462149	0.0152258	1
ACACA	cg05134133	-0.2558	0.197804	1
ACACA	cg06397845	-0.521368	0.00529007	1
ACACA	cg07140325	-0.319902	0.103805	1
ACACA	cg07375836	-0.309524	0.116161	1
ACACA	cg07389276	-0.00915751	0.963842	1
ACACA	cg09036203	-0.167277	0.404299	1
ACACA	cg09371063	0.0665446	0.741566	1
ACACA	cg11711771	-0.302198	0.125513	1
ACACA	cg11904960	-0.225885	0.257251	1
ACACA	cg15839435	0.0518926	0.797136	1
ACACA	cg16616240	-0.0934066	0.643075	1
ACACA	cg16822666	0.0873016	0.665018	1
ACACA	cg17577085	-0.0299145	0.88225	1
ACACA	cg17783593	-0.208791	0.295954	1
ACACA	cg18269801	-0.424908	0.0271528	1
ACACA	cg18378490	0.159951	0.425478	1
ACACA	cg19725098	-0.40232	0.0374858	1
ACACA	cg19786784	0.0610501	0.762273	1
ACACA	cg20778688	-0.221612	0.266601	1
ACACA	cg20984688	0.355922	0.068439	1
ACACA	cg21216220	-0.0982906	0.625727	1
ACACA	cg21625552	-0.199023	0.319628	1
ACACA	cg22272698	0.192308	0.336559	1
ACACA	cg22642898	-0.319292	0.104504	1
ACACA	cg24914818	-0.274115	0.166476	1
ACACA	cg25773402	0.0018315	0.992766	1
ACADVL	cg08505076	-0.324576	0.0919571	1
ACADVL	cg16595918	-0.392994	0.0385655	1
ACADVL	cg20201647	-0.148878	0.449589	1
ACADVL	cg21636577	-0.305966	0.113319	1
ACADVL	cg21747817	-0.423098	0.0248778	1
ACADVL	cg22488539	-0.0706076	0.721068	1
ACADVL	cg24825722	-0.165298	0.40057	1
ACAT1	cg03920739	-0.135194	0.492761	1
ACAT1	cg05903298	-0.273125	0.159648	1
ACAT1	cg05962325	-0.127531	0.517816	1
ACAT1	cg05973813	-0.191024	0.330194	1
ACAT1	cg08152564	-0.162014	0.410124	1
ACAT1	cg14338017	-0.015873	0.936104	1
ACAT1	cg14994056	0.171866	0.381845	1
ACAT1	cg18337422	-0.0613027	0.756648	1
ACAT1	cg19958696	-0.194308	0.321789	1
ACAT1	cg24341800	-0.132458	0.501638	1
ACAT2	cg00610211	-0.207444	0.289499	1
ACAT2	cg06131755	-0.107827	0.584963	1
ACAT2	cg10432632	0.316913	0.10035	1
ACAT2	cg13804918	-0.142857	0.468331	1
ACAT2	cg14145175	-0.455391	0.0148859	1
ACAT2	cg15298323	-0.161467	0.411729	1
ACAT2	cg18959411	0.0881226	0.655662	1
ACAT2	cg18967713	-0.328407	0.0879651	1
ACAT2	cg22087765	-0.268747	0.166716	1
ACAT2	cg22163607	-0.234264	0.230187	1
ACAT2	cg23214491	-0.192118	0.327378	1
ACAT2	cg24224803	-0.132458	0.501638	1
ACAT2	cg24683514	-0.124795	0.526913	1
ACBD3	cg00396407	-0.0454297	0.818442	1
ACBD3	cg04210991	-0.200328	0.306725	1
ACBD3	cg06314646	-0.438424	0.0196113	1
ACBD3	cg12446722	-0.288998	0.135817	1
ACBD3	cg14428916	0.237548	0.223531	1
ACBD3	cg14971781	0.0213465	0.914141	1
ACBD3	cg20786939	-0.198686	0.310789	1
ACBD3	cg21144374	-0.0197044	0.920724	1
ACBD3	cg22640114	-0.513957	0.00514693	1
ACBD3	cg24386571	-0.141762	0.471782	1
ACBD3	cg25746764	-0.243569	0.211666	1
ACIN1	cg00867446	0.186097	0.34305	1
ACIN1	cg04561327	0.0749863	0.704514	1
ACIN1	cg09367198	0.395183	0.0374015	1
ACIN1	cg15982991	0.18555	0.344496	1
ACIN1	cg16066294	0.314724	0.10285	1
ACIN1	cg16276452	-0.0596606	0.76298	1
ACIN1	cg19365877	0.182266	0.353253	1
ACIN1	cg19452315	0.170224	0.386478	1
ACIN1	cg25140501	0.0596606	0.76298	1
ACIN1	cg25935813	0.192666	0.325975	1
ACIN1	cg26404748	0.16694	0.395841	1
ACLY	cg03688640	-0.200876	0.305378	1
ACLY	cg05550919	0.139026	0.480466	1
ACLY	cg06892217	-0.0875753	0.657672	1
ACLY	cg10607754	-0.119321	0.545332	1
ACLY	cg11610739	-0.0678708	0.731477	1
ACLY	cg12641024	-0.14012	0.476983	1
ACLY	cg14583225	0.18555	0.344496	1
ACLY	cg16637223	-0.16092	0.413337	1
ACLY	cg19458266	-0.0952381	0.629753	1
ACLY	cg20125290	0.058566	0.76721	1
ACLY	cg22171626	-0.270389	0.16404	1
ACLY	cg24124398	0.0437876	0.824902	1
ACLY	cg24365142	0.0974275	0.621865	1
ACLY	cg24960563	0.161467	0.411729	1
ACLY	cg27470486	-0.0815545	0.67993	1
ACO1	cg03898742	-0.327313	0.089092	1
ACO1	cg10828820	-0.0607553	0.758757	1
ACO1	cg13551330	0.241379	0.21593	1
ACO1	cg13567378	0.14231	0.470055	1
ACO1	cg13572911	0.163109	0.406925	1
ACO1	cg13977526	0.0131363	0.947104	1
ACO1	cg14237843	0.0941434	0.633712	1
ACO1	cg15714041	0.189929	0.333025	1
ACO1	cg16259069	0.264915	0.173079	1
ACO1	cg19761600	0.0470717	0.811993	1
ACO2	cg00159442	-0.382047	0.0448272	1
ACO2	cg03907864	-0.325123	0.0913786	1
ACO2	cg04467208	-0.103448	0.600384	1
ACO2	cg05365887	0.0366721	0.853021	1
ACO2	cg05593780	-0.214559	0.272899	1
ACO2	cg05599925	-0.247947	0.203311	1
ACOT13	cg03857732	-0.0290598	0.887934	1
ACOT13	cg05093638	0.190427	0.351438	1
ACOT13	cg06171242	-0.0502564	0.807379	1
ACOT13	cg06753869	0.253333	0.21177	1
ACOT13	cg11076890	-0.528889	0.0054702	1
ACOT13	cg13431929	-0.535726	0.0047926	1
ACOT13	cg15486740	-0.292308	0.147324	1
ACOT13	cg19084488	-0.241026	0.235568	1
ACOT13	cg20170233	0.101538	0.621615	1
ACOT13	cg23020402	0.0694017	0.736205	1
ACOT13	cg24759333	-0.401026	0.0423162	1
ACOT13	cg26842743	-0.420855	0.0322759	1
ACOT7	cg00507532	-0.182266	0.353253	1
ACOT7	cg02641839	0.198686	0.310789	1
ACOT7	cg02726752	0.412698	0.0290677	1
ACOT7	cg03499017	0.0202518	0.918529	1
ACOT7	cg04179431	-0.37329	0.0503957	1
ACOT7	cg05912063	-0.326765	0.0896596	1
ACOT7	cg06407172	-0.0322934	0.870415	1
ACOT7	cg08611694	-0.339354	0.0772826	1
ACOT7	cg08889373	-0.00437876	0.982357	1
ACOT7	cg09273516	-0.0388615	0.844349	1
ACOT7	cg10163234	-0.1133	0.565934	1
ACOT7	cg10859280	-0.456486	0.0146168	1
ACOT7	cg10967178	0.0941434	0.633712	1
ACOT7	cg13823617	0.376574	0.048247	1
ACOT7	cg17236617	0.0481664	0.807701	1
ACOT7	cg17429065	-0.177887	0.365133	1
ACOT7	cg19056927	0.0558292	0.777812	1
ACOT7	cg25165880	0.0240832	0.903181	1
ACOT7	cg25370592	0.181719	0.354725	1
ACOT7	cg25855436	-0.0114943	0.953708	1
ACOT7	cg26896160	-0.0782704	0.692184	1
ACOT7	cg27029120	0.173508	0.377244	1
ACOT7	cg27090679	0.340996	0.07577	1
ACOT7	cg27316808	-0.00711549	0.971334	1
ACOT7	cg27382217	0.25561	0.18924	1
ACP1	cg00114724	0.388068	0.0412906	1
ACP1	cg03468349	0.439518	0.0192733	1
ACP1	cg13354988	0.241927	0.214859	1
ACP1	cg26398848	0.0804598	0.684006	1
ACP2	cg02515596	0.137384	0.485716	1
ACTB	cg02356111	0.0574713	0.771446	1
ACTB	cg06003197	0.440066	0.0191061	1
ACTB	cg07476653	-0.318555	0.0985049	1
ACTB	cg09041756	-0.288451	0.136593	1
ACTB	cg13677897	-0.360701	0.0593395	1
ACTB	cg15356195	-0.206897	0.290802	1
ACTB	cg15380173	-0.251232	0.197196	1
ACTB	cg19806676	0.133552	0.498078	1
ACTB	cg21189070	-0.0454297	0.818442	1
ACTB	cg23162587	-0.0596606	0.76298	1
ACTB	cg23175281	-0.199234	0.309431	1
ACTB	cg23261233	-0.43514	0.0206549	1
ACTBL2	cg05301052	0.318008	0.0991171	1
ACTBL2	cg05303982	0.200328	0.306725	1
ACTBL2	cg06160643	0.324576	0.0919571	1
ACTBL2	cg09928596	0.293377	0.129723	1
ACTBL2	cg11271345	-0.0240832	0.903181	1
ACTBL2	cg20772593	0.304324	0.115367	1
ACTBL2	cg26657920	0.351943	0.0662593	1
ACTBL2	cg26768399	0.169677	0.38803	1
ACTC1	cg05852231	0.219485	0.261774	1
ACTC1	cg06048973	0.297209	0.124557	1
ACTC1	cg08190298	0.237548	0.223531	1
ACTC1	cg16043370	0.466886	0.012255	1
ACTC1	cg21884613	0.257252	0.186315	1
ACTC1	cg24795958	0.261631	0.178668	1
ACTC1	cg25364738	0.32567	0.0908028	1
ACTC1	cg25795773	0.428024	0.0230724	1
ACTC1	cg26053864	0.269841	0.164929	1
ACTC1	cg27239579	0.0766284	0.698339	1
ACTL6A	cg01568846	-0.19376	0.323181	1
ACTL6A	cg03667091	0.126437	0.521446	1
ACTL6A	cg03839554	0.0355774	0.857363	1
ACTL6A	cg04903136	0.204707	0.296051	1
ACTL6A	cg06650819	0.0766284	0.698339	1
ACTL6A	cg07261848	0.202518	0.301358	1
ACTL6A	cg10112003	0.337712	0.0788182	1
ACTL6A	cg11409367	-0.10509	0.594581	1
ACTL6A	cg20132173	0.159825	0.416564	1
ACTL6A	cg22619386	-0.180077	0.359164	1
ACTL6A	cg23688880	-0.15873	0.419804	1
ACTL6A	cg25198545	0.0240832	0.903181	1
ACTL6A	cg25575835	0.197592	0.313517	1
ACTL6A	cg25958740	0.327313	0.089092	1
ACTN1	cg00841968	-0.195402	0.319017	1
ACTN1	cg01472979	-0.00930487	0.962519	1
ACTN1	cg02310358	0.139026	0.480466	1
ACTN1	cg04425263	0.0985222	0.617936	1
ACTN1	cg06268174	-0.0935961	0.635695	1
ACTN1	cg06693368	-0.141215	0.473512	1
ACTN1	cg13009711	-0.174603	0.374195	1
ACTN1	cg14122300	-0.254516	0.191207	1
ACTN1	cg21466187	-0.11549	0.558402	1
ACTN4	cg00524169	-0.0514505	0.794856	1
ACTN4	cg01276128	0.111658	0.571613	1
ACTN4	cg03144206	0.0295567	0.881316	1
ACTN4	cg05231821	0.296114	0.126018	1
ACTN4	cg09432528	0.111658	0.571613	1
ACTN4	cg12955895	0.0985222	0.617936	1
ACTN4	cg13711528	-0.0191571	0.92292	1
ACTN4	cg17055304	-0.0908593	0.645649	1
ACTN4	cg19109955	-0.0295567	0.881316	1
ACTN4	cg20578018	0.106185	0.590725	1
ACTN4	cg24224907	-0.0372195	0.850851	1
ACTR2	cg03886129	-0.224412	0.250947	1
ACTR2	cg06915722	0.164204	0.403741	1
ACTR2	cg10169976	-0.305419	0.113999	1
ACTR2	cg11094939	0.0311987	0.874773	1
ACTR2	cg11585425	0.0864806	0.661698	1
ACTR2	cg15811753	-0.188834	0.335871	1
ACTR2	cg16465560	0.149425	0.447906	1
ACTR2	cg23158051	-0.183361	0.35032	1
ACTR2	cg26645063	-0.0519978	0.79272	1
ACTR3	cg00347616	-0.127531	0.517816	1
ACTR3	cg02677386	-0.0640394	0.746129	1
ACTR3	cg02965681	-0.0842912	0.669778	1
ACTR3	cg03266956	-0.0842912	0.669778	1
ACTR3	cg03332422	-0.219485	0.261774	1
ACTR3	cg05750963	-0.165298	0.40057	1
ACTR3	cg06935176	0.218391	0.26422	1
ACTR3	cg07909749	0.0509031	0.796993	1
ACTR3	cg12644353	-0.145047	0.461469	1
ACTR3	cg13577892	0.00656814	0.973538	1
ACTR3	cg14373499	-0.253968	0.192197	1
ACTR3	cg14489030	0.330049	0.0862951	1
ACTR3	cg15517836	-0.00383142	0.984562	1
ACTR3	cg16903817	0.278051	0.151955	1
ACTR3	cg17986036	0.124795	0.526913	1
ACTR3	cg20207051	-0.23919	0.220252	1
ACTR3	cg22066186	-0.291735	0.131984	1
ACTR3	cg26540127	0.177887	0.365133	1
ADAR	cg03040522	0.106732	0.588802	1
ADAR	cg03386675	-0.401204	0.0343448	1
ADAR	cg04268125	-0.119869	0.543477	1
ADAR	cg04992282	0.405036	0.0325065	1
ADAR	cg05944099	-0.224412	0.250947	1
ADAR	cg06716655	-0.200328	0.306725	1
ADAR	cg07297905	0.0695129	0.725226	1
ADAR	cg07976390	-0.0826492	0.675863	1
ADAR	cg09786420	-0.0815545	0.67993	1
ADAR	cg09844687	-0.0733443	0.710707	1
ADAR	cg10392840	-0.0689655	0.727308	1
ADAR	cg10409799	0.175151	0.372675	1
ADAR	cg12033781	0.145594	0.459762	1
ADAR	cg12226946	-0.422551	0.0250853	1
ADAR	cg13202050	-0.358511	0.0610141	1
ADAR	cg17556612	-0.0306513	0.876953	1
ADAR	cg19085023	0.0251779	0.898802	1
ADAR	cg20239527	0.187192	0.340167	1
ADAR	cg20705565	-0.155446	0.429609	1
ADAR	cg21525780	-0.015873	0.936104	1
ADAR	cg21955622	0.128079	0.516006	1
ADAR	cg22396279	0.286262	0.139729	1
ADAR	cg22555709	-0.159825	0.416564	1
ADAR	cg23475294	-0.247947	0.203311	1
ADAR	cg23714091	0.137931	0.483963	1
ADAR	cg25346059	0.180624	0.357681	1
ADAR	cg26230819	0.208539	0.286905	1
ADAR	cg27530370	0.153257	0.436215	1
ADD1	cg01122304	-0.0229885	0.907563	1
ADD1	cg01682615	0.0207991	0.916335	1
ADD1	cg01977090	0.183361	0.35032	1
ADD1	cg02496295	-0.209633	0.284325	1
ADD1	cg03338514	0.0717022	0.716917	1
ADD1	cg04061704	-0.114943	0.560281	1
ADD1	cg04589118	0.194855	0.320401	1
ADD1	cg05532108	0.253421	0.193189	1
ADD1	cg07644321	0.126437	0.521446	1
ADD1	cg08850922	0.151615	0.441205	1
ADD1	cg10733616	-0.0558292	0.777812	1
ADD1	cg12655250	-0.0257252	0.896614	1
ADD1	cg12784580	-0.0426929	0.829215	1
ADD1	cg13110046	0.0722496	0.714845	1
ADD1	cg13320438	-0.136289	0.489232	1
ADD1	cg13466897	-0.335523	0.0809019	1
ADD1	cg14266050	-0.229338	0.240419	1
ADD1	cg14898621	0.334975	0.0814293	1
ADD1	cg19183923	0.190476	0.331608	1
ADD1	cg19661645	0.429666	0.022495	1
ADD1	cg20174256	-0.241927	0.214859	1
ADD1	cg21603759	0.420361	0.0259294	1
ADD1	cg24664349	0.175151	0.372675	1
ADD1	cg24843929	-0.0202518	0.918529	1
ADD1	cg26019482	-0.168582	0.391144	1
ADD1	cg26335459	0.147236	0.454661	1
ADD2	cg00155711	0.252326	0.195185	1
ADD2	cg00789484	0.402299	0.0338112	1
ADD2	cg02012731	0.00328407	0.986767	1
ADD2	cg02925295	0.197592	0.313517	1
ADD2	cg03384579	-0.262726	0.176791	1
ADD2	cg03756645	-0.470717	0.0114692	1
ADD2	cg04082472	0.353585	0.0649164	1
ADD2	cg05659187	-0.281883	0.146158	1
ADD2	cg08132931	0.101806	0.606211	1
ADD2	cg08857144	0.205255	0.294733	1
ADD2	cg11220663	-0.0246305	0.900991	1
ADD2	cg13636890	-0.337165	0.0793352	1
ADD2	cg13947987	0.376574	0.048247	1
ADD2	cg14288567	-0.453202	0.0154366	1
ADD2	cg14981468	-0.395183	0.0374015	1
ADD2	cg15170605	-0.281336	0.146976	1
ADD2	cg16166011	0.152709	0.437875	1
ADD2	cg17152854	0.304324	0.115367	1
ADD2	cg17883234	0.318555	0.0985049	1
ADD2	cg19432150	0.106185	0.590725	1
ADD2	cg21614115	-0.377668	0.047547	1
ADD2	cg21652957	-0.421456	0.0255045	1
ADD2	cg22039638	0.238643	0.221341	1
ADD2	cg22370480	-0.250684	0.198206	1
ADD2	cg23427269	-0.232074	0.234698	1
ADD2	cg23921196	0.125342	0.525087	1
ADD2	cg24347663	0.292282	0.131227	1
ADD2	cg24612225	-0.0985222	0.617936	1
ADD2	cg24938166	0.268199	0.167615	1
ADD2	cg25631352	-0.240832	0.217005	1
ADD2	cg26722858	0.363985	0.0568952	1
ADD3	cg00371430	-0.330597	0.0857438	1
ADD3	cg00980194	-0.171866	0.381845	1
ADD3	cg01433914	0.361795	0.0585158	1
ADD3	cg01525935	-0.0547345	0.782064	1
ADD3	cg02441296	0.047619	0.809846	1
ADD3	cg02619834	0.23098	0.236975	1
ADD3	cg03801898	-0.00656814	0.973538	1
ADD3	cg03962527	-0.258347	0.184382	1
ADD3	cg05098590	-0.207991	0.2882	1
ADD3	cg05214460	-0.0990695	0.615975	1
ADD3	cg05366453	-0.211823	0.27921	1
ADD3	cg06069280	0.390805	0.0397584	1
ADD3	cg07200748	-0.0979748	0.619899	1
ADD3	cg07711556	-0.107827	0.584963	1
ADD3	cg07769299	0.117132	0.552783	1
ADD3	cg08294376	0.045977	0.816291	1
ADD3	cg10221590	-0.0580186	0.769327	1
ADD3	cg11969883	-0.199234	0.309431	1
ADD3	cg12140830	0.00328407	0.986767	1
ADD3	cg12601633	-0.354132	0.0644735	1
ADD3	cg12954985	-0.124795	0.526913	1
ADD3	cg13237000	0.260536	0.180559	1
ADD3	cg14123873	0.302135	0.118139	1
ADD3	cg14742187	0.132458	0.501638	1
ADD3	cg14972654	0.0925014	0.639669	1
ADD3	cg16230755	-0.117679	0.550916	1
ADD3	cg16798265	-0.157088	0.424691	1
ADD3	cg18994606	-0.463054	0.0130851	1
ADD3	cg21647498	-0.303777	0.116055	1
ADD3	cg22635723	0.0448823	0.820594	1
ADD3	cg22666103	-0.367816	0.0541438	1
ADD3	cg24022240	0.0180624	0.927312	1
ADD3	cg25341032	0.0793651	0.68809	1
ADD3	cg25627850	-0.0251779	0.898802	1
ADD3	cg26316814	-0.132458	0.501638	1
ADD3	cg27604873	0.37931	0.0465122	1
ADGRG1	cg01349792	-0.170598	0.404712	1
ADGRG1	cg01704160	0.0147009	0.943177	1
ADGRG1	cg02747629	0.0386325	0.851371	1
ADGRG1	cg04740168	0.444786	0.0228017	1
ADGRG1	cg04839779	-0.309402	0.12403	1
ADGRG1	cg05095974	-0.353162	0.0767688	1
ADGRG1	cg05413930	0.0919658	0.655004	1
ADGRG1	cg05973881	0.10906	0.59588	1
ADGRG1	cg06888921	0.292308	0.147324	1
ADGRG1	cg07223612	0.202735	0.320577	1
ADGRG1	cg08059883	-0.215726	0.289864	1
ADGRG1	cg08787607	0.169915	0.406626	1
ADGRG1	cg09284526	0.287521	0.154373	1
ADGRG1	cg09806943	0.271795	0.179215	1
ADGRG1	cg10581052	0.0194872	0.924722	1
ADGRG1	cg10696060	0.272479	0.17808	1
ADGRG1	cg10985202	-0.0461538	0.822847	1
ADGRG1	cg11053512	0.491282	0.0108121	1
ADGRG1	cg11754880	-0.0386325	0.851371	1
ADGRG1	cg12226041	-0.022906	0.911562	1
ADGRG1	cg13161534	-0.212991	0.29617	1
ADGRG1	cg13406708	0.288205	0.153352	1
ADGRG1	cg13493207	-0.34359	0.085692	1
ADGRG1	cg15247143	0.377778	0.0570725	1
ADGRG1	cg16219829	-0.247179	0.223457	1
ADGRG1	cg16258723	0.143932	0.483003	1
ADGRG1	cg16417703	-0.0632479	0.758883	1
ADGRG1	cg16725301	0.109744	0.593563	1
ADGRG1	cg16736382	0.375726	0.0585456	1
ADGRG1	cg16781480	0.197265	0.334082	1
ADGRG1	cg16939977	-0.074188	0.718714	1
ADGRG1	cg18096123	0.153504	0.45405	1
ADGRG1	cg18272304	-0.336068	0.0932364	1
ADGRG1	cg19483242	0.0017094	0.993388	1
ADGRG1	cg20236625	-0.123419	0.548061	1
ADGRG1	cg20431939	-0.305299	0.129357	1
ADGRG1	cg20788106	-0.364103	0.0674588	1
ADGRG1	cg22278522	0.375726	0.0585456	1
ADGRG1	cg23315592	-0.402393	0.0415529	1
ADGRG1	cg23907608	-0.054359	0.79198	1
ADGRG1	cg24673054	0.154872	0.44999	1
ADGRG1	cg24851013	0.180855	0.376615	1
ADGRG1	cg26306489	-0.185641	0.363899	1
ADGRG1	cg26941552	-0.195214	0.339233	1
ADGRG1	cg27440659	-0.0899145	0.662246	1
ADH5	cg00268009	0.014231	0.942703	1
ADH5	cg08845921	0.188834	0.335871	1
ADH5	cg13152082	-0.0333881	0.86606	1
ADH5	cg15443145	-0.387521	0.0416027	1
ADH5	cg25035008	0.43514	0.0206549	1
ADH5	cg25073725	-0.0131363	0.947104	1
ADH5	cg27008298	-0.122058	0.536085	1
ADK	cg00689794	-0.261084	0.179612	1
ADK	cg04733624	-0.246305	0.206418	1
ADK	cg06764565	-0.015873	0.936104	1
ADK	cg07841758	-0.0881226	0.655662	1
ADK	cg10314295	-0.00930487	0.962519	1
ADK	cg10388823	-0.0405036	0.837856	1
ADK	cg12134724	-0.348112	0.0694765	1
ADK	cg14441964	-0.204707	0.296051	1
ADK	cg15117920	-0.0662288	0.737746	1
ADK	cg15363270	0.102901	0.602323	1
ADK	cg19745206	0.166393	0.397414	1
ADK	cg21060952	0.0235359	0.905372	1
ADK	cg21063714	0.162014	0.410124	1
ADK	cg21679237	0.044335	0.822747	1
ADK	cg21975540	0.044335	0.822747	1
ADK	cg23092161	-0.124247	0.528741	1
ADK	cg25994603	-0.110016	0.577318	1
ADK	cg27104869	-0.170224	0.386478	1
ADNP	cg00530805	0.166393	0.397414	1
ADNP	cg01854842	0.228243	0.242733	1
ADNP	cg02888648	-0.0897646	0.649647	1
ADNP	cg03070119	-0.0131363	0.947104	1
ADNP	cg03646928	-0.154899	0.431255	1
ADNP	cg03673649	0.196497	0.31626	1
ADNP	cg05011988	-0.0831965	0.673832	1
ADNP	cg05279707	-0.0405036	0.837856	1
ADNP	cg05299718	0.171866	0.381845	1
ADNP	cg07053599	-0.135194	0.492761	1
ADNP	cg08473725	0.0914067	0.643653	1
ADNP	cg09089579	0.22277	0.254523	1
ADNP	cg09248067	0.0826492	0.675863	1
ADNP	cg09427353	-0.0465244	0.814141	1
ADNP	cg10140309	0.0186097	0.925116	1
ADNP	cg10909788	0.0815545	0.67993	1
ADNP	cg11096441	-0.227148	0.245061	1
ADNP	cg11676356	-0.112753	0.567824	1
ADNP	cg12093180	-0.0328407	0.868237	1
ADNP	cg12310925	-0.0114943	0.953708	1
ADNP	cg13940160	-0.218938	0.262995	1
ADNP	cg16685252	-0.153804	0.434558	1
ADNP	cg17940190	0.0985222	0.617936	1
ADNP	cg18214375	0.339901	0.0767758	1
ADNP	cg18410020	0.167488	0.394272	1
ADNP	cg20858341	0.379858	0.0461713	1
ADNP	cg21230719	-0.0235359	0.905372	1
ADNP	cg21498459	-0.148878	0.449589	1
ADNP	cg22649991	0.141762	0.471782	1
ADNP	cg22993181	0.211823	0.27921	1
ADNP	cg23493123	0.143952	0.464894	1
ADNP	cg25949175	0.0695129	0.725226	1
ADNP	cg26399033	-0.139026	0.480466	1
ADNP	cg26835589	0.0394089	0.842183	1
ADRM1	cg02613171	0.181719	0.354725	1
ADRM1	cg02941951	0.436782	0.0201276	1
ADRM1	cg04136193	0.0853859	0.665734	1
ADRM1	cg10027760	0.157635	0.423059	1
ADRM1	cg10679147	0.16913	0.389585	1
ADRM1	cg11176186	0.497537	0.00706154	1
ADRM1	cg13412021	0.178435	0.363635	1
ADRM1	cg15495146	0.1133	0.565934	1
ADRM1	cg16389474	0.0963328	0.625804	1
ADRM1	cg16862242	-0.203065	0.300026	1
ADRM1	cg21459921	-0.111658	0.571613	1
ADRM1	cg22044018	0.11549	0.558402	1
ADRM1	cg23320034	0.371648	0.051498	1
ADRM1	cg23656380	-0.0410509	0.835694	1
ADSL	cg01604611	0.0678708	0.731477	1
ADSL	cg01665846	0.18555	0.344496	1
ADSL	cg01844324	0.309797	0.108646	1
ADSL	cg11191653	-0.0793651	0.68809	1
ADSL	cg12224556	0.209633	0.284325	1
ADSL	cg27304757	0.259442	0.182463	1
AFG3L2	cg02234156	0.101806	0.606211	1
AFG3L2	cg06934613	0.420909	0.0257162	1
AFG3L2	cg07252495	0.00218938	0.991178	1
AFG3L2	cg12410343	0.240832	0.217005	1
AFG3L2	cg16615927	0.118227	0.549052	1
AFG3L2	cg16868190	-0.205255	0.294733	1
AFG3L2	cg20012885	0.102901	0.602323	1
AFG3L2	cg20219876	0.08867	0.653654	1
AFG3L2	cg24285919	0.00164204	0.993383	1
AFG3L2	cg25964954	0.0689655	0.727308	1
AGAP3	cg00361855	-0.128626	0.514199	1
AGAP3	cg02676563	0.380952	0.0454953	1
AGAP3	cg02730049	0.16913	0.389585	1
AGAP3	cg03155284	0.4948	0.00743282	1
AGAP3	cg03222382	0.139573	0.478723	1
AGAP3	cg06608867	0.271483	0.162273	1
AGAP3	cg08619722	0.324028	0.0925384	1
AGAP3	cg09205595	0.269841	0.164929	1
AGAP3	cg09721693	0.307608	0.111298	1
AGAP3	cg10757027	0.0946907	0.631731	1
AGAP3	cg11243424	-0.313082	0.104756	1
AGAP3	cg12513870	0.400657	0.0346141	1
AGAP3	cg15650170	0.0908593	0.645649	1
AGAP3	cg16629168	0.276957	0.153641	1
AGAP3	cg17841992	0.221128	0.258132	1
AGAP3	cg19768312	-0.137931	0.483963	1
AGAP3	cg22337913	-0.21237	0.277941	1
AGAP3	cg23606195	0.0218938	0.911948	1
AGAP3	cg23609466	-0.0831965	0.673832	1
AGAP3	cg23881872	0.217296	0.266682	1
AGAP3	cg24143701	0.0240832	0.903181	1
AGAP3	cg24784898	-0.344828	0.072329	1
AGAP3	cg24971215	0.112753	0.567824	1
AGAP3	cg27447117	0.0470717	0.811993	1
AGAP3	cg27550262	0.419814	0.026144	1
AGFG1	cg04922513	-0.408867	0.0307483	1
AGFG1	cg06154408	-0.401204	0.0343448	1
AGFG1	cg19850163	-0.167488	0.394272	1
AGFG1	cg21990808	0.122605	0.534244	1
AGFG1	cg27373836	-0.0120416	0.951506	1
AGL	cg01639960	-0.282735	0.161658	1
AGL	cg03373796	-0.271111	0.180355	1
AGL	cg03956908	0.169231	0.408544	1
AGL	cg04143346	-0.0707692	0.731194	1
AGL	cg06086933	-0.34359	0.085692	1
AGL	cg07420507	-0.025641	0.901051	1
AGL	cg08457409	0.167863	0.412397	1
AGL	cg09551172	0.188376	0.356747	1
AGL	cg09843173	-0.329915	0.0997713	1
AGL	cg10772169	-0.180171	0.378452	1
AGL	cg12469756	0.0584615	0.776657	1
AGL	cg13229494	-0.256752	0.205459	1
AGL	cg13614946	0.122051	0.552538	1
AGL	cg14063843	-0.181538	0.374783	1
AGL	cg14453641	-0.0167521	0.935264	1
AGL	cg14553297	0.290256	0.150316	1
AGL	cg15383719	0.00034188	0.998677	1
AGL	cg15481227	-0.253333	0.21177	1
AGL	cg16376691	-0.226667	0.265491	1
AGL	cg16724148	-0.351795	0.0779982	1
AGL	cg16758581	-0.240342	0.23694	1
AGL	cg17474694	-0.13641	0.506391	1
AGL	cg18194353	0.310769	0.12229	1
AGL	cg21352719	-0.0174359	0.932627	1
AGL	cg21641231	-0.215726	0.289864	1
AGL	cg21730080	-0.193846	0.342694	1
AGL	cg22353495	-0.0502564	0.807379	1
AGL	cg24036276	-0.0393162	0.84877	1
AGL	cg25758167	-0.320342	0.110608	1
AGL	cg25933464	-0.502222	0.0089365	1
AGL	cg27425127	-0.232137	0.253816	1
AGO1	cg06476845	0.258894	0.183421	1
AGRN	cg03185752	-0.306513	0.112642	1
AGRN	cg04336684	-0.203612	0.298697	1
AGRN	cg09363892	-0.22879	0.241574	1
AGRN	cg15153791	0.122058	0.536085	1
AGRN	cg22482746	0.130816	0.507003	1
AGRN	cg25177113	0.0246305	0.900991	1
AHCY	cg00582941	-0.127531	0.517816	1
AHCY	cg00765197	0.0837438	0.671804	1
AHCY	cg02138331	0.409414	0.0305035	1
AHCY	cg03876823	0.0722496	0.714845	1
AHCY	cg04043623	0.151067	0.442875	1
AHCY	cg05668121	-0.210181	0.283041	1
AHCY	cg05674199	-0.104543	0.596512	1
AHCY	cg05786521	-0.0503558	0.799132	1
AHCY	cg06298629	0.058566	0.76721	1
AHCY	cg09250727	0.0662288	0.737746	1
AHCY	cg10099364	0.00821018	0.966926	1
AHCY	cg11465371	-0.00547345	0.977947	1
AHCY	cg12002708	0.0996169	0.614017	1
AHCY	cg12955252	-0.0229885	0.907563	1
AHCY	cg17172373	0.0569239	0.773566	1
AHCY	cg17215645	-0.192118	0.327378	1
AHCY	cg21243348	-0.0218938	0.911948	1
AHCY	cg21305245	0.120416	0.541624	1
AHCY	cg21455437	0.285714	0.140521	1
AHCY	cg22060087	-0.300493	0.120251	1
AHCY	cg22832527	0.232622	0.233565	1
AHCY	cg23636941	0.00821018	0.966926	1
AHCY	cg25813109	0.0941434	0.633712	1
AHCYL1	cg00394488	0.0197044	0.920724	1
AHCYL1	cg01756524	0.030104	0.879134	1
AHCYL1	cg02085805	-0.0525452	0.790586	1
AHCYL1	cg02152578	-0.217843	0.265449	1
AHCYL1	cg04166548	0.0109469	0.955911	1
AHCYL1	cg04545972	-0.192666	0.325975	1
AHCYL1	cg04656897	-0.280788	0.147797	1
AHCYL1	cg05957717	0.118774	0.54719	1
AHCYL1	cg07423155	-0.137931	0.483963	1
AHCYL1	cg09513758	-0.304871	0.114681	1
AHCYL1	cg12020639	-0.1133	0.565934	1
AHCYL1	cg14597213	-0.399562	0.0351578	1
AHCYL1	cg15042370	-0.41434	0.0283705	1
AHCYL1	cg19074903	-0.392447	0.038861	1
AHCYL1	cg19406040	-0.246853	0.205379	1
AHCYL1	cg19595244	-0.244116	0.210609	1
AHCYL1	cg24681307	-0.395731	0.0371149	1
AHCYL1	cg26108469	0.00273673	0.988973	1
AHCYL1	cg26572163	-0.101259	0.608158	1
AHCYL2	cg00419298	-0.384236	0.0435144	1
AHCYL2	cg02448222	0.00930487	0.962519	1
AHCYL2	cg06474646	-0.148331	0.451276	1
AHCYL2	cg06988775	0.145594	0.459762	1
AHCYL2	cg07537912	-0.125889	0.523265	1
AHCYL2	cg09609665	-0.192666	0.325975	1
AHCYL2	cg12002417	0.170772	0.38493	1
AHCYL2	cg12672949	-0.091954	0.64166	1
AHCYL2	cg16166368	0.000547345	0.997794	1
AHCYL2	cg16584911	0.162014	0.410124	1
AHCYL2	cg17539479	-0.19595	0.317637	1
AHCYL2	cg17691428	-0.0897646	0.649647	1
AHCYL2	cg19111317	-0.129174	0.512396	1
AHCYL2	cg21931372	-0.00821018	0.966926	1
AHCYL2	cg25695060	-0.00109469	0.995589	1
AHCYL2	cg27284840	-0.0525452	0.790586	1
AHNAK	cg00371336	-0.242474	0.213791	1
AHNAK	cg01249800	0.291735	0.131984	1
AHNAK	cg01910617	-0.0355774	0.857363	1
AHNAK	cg04691486	0.172961	0.378774	1
AHNAK	cg05427381	-0.32786	0.0885272	1
AHNAK	cg06026773	0.329502	0.086849	1
AHNAK	cg06606575	0.429119	0.0226861	1
AHNAK	cg08740862	-0.14231	0.470055	1
AHNAK	cg09183450	-0.477285	0.0102201	1
AHNAK	cg11489918	-0.16694	0.395841	1
AHNAK	cg13282971	-0.161467	0.411729	1
AHNAK	cg14171514	-0.270389	0.16404	1
AHNAK	cg18341059	-0.31965	0.0972891	1
AHNAK	cg19337651	0.0897646	0.649647	1
AHNAK	cg19764555	-0.0246305	0.900991	1
AHNAK	cg19902569	-0.0749863	0.704514	1
AHNAK	cg20518446	0.197592	0.313517	1
AHNAK	cg21038682	-0.0383142	0.846515	1
AHNAK	cg21569749	0.513957	0.00514693	1
AHNAK	cg22084138	0.334428	0.0819594	1
AHNAK	cg22134923	0.119321	0.545332	1
AHNAK	cg22365167	-0.428571	0.0228786	1
AHNAK	cg22625903	-0.0147783	0.940503	1
AHNAK	cg23447569	-0.199781	0.308076	1
AHNAK	cg26055210	-0.391352	0.0394574	1
AHNAK	cg26484813	-0.382594	0.0444961	1
AHSA1	cg01846723	-0.0662288	0.737746	1
AHSA1	cg15452479	-0.0186097	0.925116	1
AHSA1	cg17598875	0.105638	0.592652	1
AHSA1	cg23764778	-0.0295567	0.881316	1
AIMP1	cg00045439	0.243021	0.212727	1
AIMP1	cg05779106	-0.157635	0.423059	1
AIMP1	cg05923996	-0.0120416	0.951506	1
AIMP1	cg07367189	0.0695129	0.725226	1
AIMP1	cg10347265	-0.0415982	0.833533	1
AIMP1	cg13859533	-0.0930487	0.637681	1
AIMP1	cg15168383	0.147236	0.454661	1
AIMP1	cg15750102	-0.0733443	0.710707	1
AIMP1	cg17221455	-0.148878	0.449589	1
AIMP1	cg18888793	-0.399562	0.0351578	1
AIMP1	cg19962878	-0.028462	0.885683	1
AIMP1	cg20844676	-0.203612	0.298697	1
AIMP1	cg21789599	0.0322934	0.870415	1
AIMP1	cg23624620	0.0717022	0.716917	1
AIMP1	cg24491749	-0.0328407	0.868237	1
AIMP1	cg25072643	0.170224	0.386478	1
AIMP2	cg10310847	0.122051	0.552538	1
AIP	cg02663504	0.0903541	0.654011	1
AIP	cg09933726	0.285104	0.149455	1
AIP	cg12294403	0.246642	0.214895	1
AIP	cg15286618	0.0995116	0.62142	1
AIP	cg19078236	0.238706	0.230493	1
AIP	cg21052656	0.147741	0.46209	1
AIP	cg21747271	0.025641	0.898979	1
AIP	cg25989057	0.162393	0.418352	1
AIP	cg26651234	-0.114774	0.568642	1
AK1	cg00749646	0.102901	0.602323	1
AK1	cg01270975	0.279693	0.14945	1
AK1	cg01438174	-0.223864	0.252135	1
AK1	cg02432081	0.413793	0.0286014	1
AK1	cg02606496	0.0908593	0.645649	1
AK1	cg03114206	-0.280241	0.148622	1
AK1	cg04207306	-0.178982	0.362141	1
AK1	cg09092161	-0.254516	0.191207	1
AK1	cg10207600	-0.208539	0.286905	1
AK1	cg10299071	0.170224	0.386478	1
AK1	cg11714502	0.1237	0.530572	1
AK1	cg13615030	-0.0257252	0.896614	1
AK1	cg14005294	0.0968801	0.623833	1
AK1	cg14578146	0.384236	0.0435144	1
AK1	cg14711554	0.0410509	0.835694	1
AK1	cg20313295	0.285714	0.140521	1
AK2	cg00114084	-0.119869	0.543477	1
AK2	cg01620569	-0.422551	0.0250853	1
AK2	cg05117633	-0.0410509	0.835694	1
AK2	cg09990103	-0.1133	0.565934	1
AK2	cg15822908	-0.135194	0.492761	1
AK2	cg16484018	0.0804598	0.684006	1
AK2	cg17821500	-0.442255	0.018449	1
AK2	cg19647301	-0.273673	0.15878	1
AK2	cg22579631	0.015873	0.936104	1
AK2	cg23811096	-0.28462	0.142115	1
AK2	cg24858658	-0.148331	0.451276	1
AK3	cg00642711	0.153257	0.436215	1
AK3	cg09134409	0	1	1
AK3	cg11725802	-0.261084	0.179612	1
AK3	cg13993274	-0.00273673	0.988973	1
AK3	cg14288486	-0.15052	0.444548	1
AK3	cg25282780	-0.312534	0.105397	1
AKAP12	cg04221606	0.365079	0.0560981	1
AKAP12	cg06019170	0.292282	0.131227	1
AKAP12	cg08224159	0.224959	0.249763	1
AKAP12	cg08586312	-0.355227	0.0635947	1
AKAP12	cg10038051	0.0530925	0.788453	1
AKAP12	cg10118925	-0.0235359	0.905372	1
AKAP12	cg10270306	-0.209633	0.284325	1
AKAP12	cg10414242	-0.126984	0.51963	1
AKAP12	cg11348249	-0.17734	0.366634	1
AKAP12	cg12061236	-0.139573	0.478723	1
AKAP12	cg12794224	0.368911	0.0533772	1
AKAP12	cg13033898	-0.118774	0.54719	1
AKAP12	cg15850220	0.403941	0.0330234	1
AKAP12	cg15892964	0.357964	0.0614384	1
AKAP12	cg17520539	-0.0662288	0.737746	1
AKAP12	cg18891487	-0.368363	0.0537594	1
AKAP12	cg19995197	0.391899	0.0391583	1
AKAP12	cg20068535	-0.0470717	0.811993	1
AKAP12	cg26492221	0.123153	0.532407	1
AKR1A1	cg01020792	0.0147783	0.940503	1
AKR1A1	cg01469726	-0.00821018	0.966926	1
AKR1A1	cg02899939	-0.0788177	0.690136	1
AKR1A1	cg06807126	-0.197592	0.313517	1
AKR1A1	cg09791107	-0.339901	0.0767758	1
AKR1A1	cg12656628	0.120416	0.541624	1
AKR1A1	cg13179880	0.031746	0.872593	1
AKR1A1	cg14395890	0.228243	0.242733	1
AKR1A1	cg18319689	-0.379858	0.0461713	1
AKR1A1	cg23317297	-0.186645	0.341607	1
AKR1A1	cg24332710	-0.194308	0.321789	1
AKR1B1	cg02215070	0.206897	0.290802	1
AKR1B1	cg06864853	-0.00711549	0.971334	1
AKR1B1	cg08167706	0.26382	0.174929	1
AKR1B1	cg09957386	0.307061	0.111969	1
AKR1B1	cg13801416	0.0415982	0.833533	1
AKR1B1	cg14629509	0.0711549	0.718992	1
AKR1B1	cg18416881	0.282978	0.144531	1
AKR1B1	cg21079345	-0.0262726	0.894426	1
AKR1B1	cg23918923	0.311987	0.106041	1
AKR1B1	cg26714632	0.0383142	0.846515	1
AKR7A2	cg09812541	-0.284072	0.142917	1
AKR7A2	cg13494428	0.46798	0.012026	1
ALAD	cg00662242	-0.0870279	0.659684	1
ALAD	cg01257194	-0.0191571	0.92292	1
ALAD	cg02027010	-0.1237	0.530572	1
ALAD	cg06127269	-0.426929	0.0234641	1
ALAD	cg13891189	-0.270936	0.163155	1
ALAD	cg13910573	0.0711549	0.718992	1
ALAD	cg13958141	-0.060208	0.760868	1
ALAD	cg14419389	0.170224	0.386478	1
ALAD	cg14469290	0.0202518	0.918529	1
ALAD	cg16875206	0.151067	0.442875	1
ALAD	cg17787219	-0.0930487	0.637681	1
ALAD	cg22737333	-0.183361	0.35032	1
ALAD	cg22781348	0.0821018	0.677895	1
ALAD	cg27158387	0.128626	0.514199	1
ALB	cg00190625	-0.141215	0.473512	1
ALB	cg02951062	-0.0700602	0.723146	1
ALB	cg13077930	-0.181171	0.356201	1
ALB	cg19412678	-0.102354	0.604266	1
ALDH16A1	cg11361983	0.253421	0.193189	1
ALDH16A1	cg13278334	0.0629447	0.750331	1
ALDH16A1	cg25658980	-0.0306513	0.876953	1
ALDH18A1	cg05123019	0.355774	0.0631588	1
ALDH18A1	cg05889321	-0.0197044	0.920724	1
ALDH18A1	cg05906871	0.281883	0.146158	1
ALDH18A1	cg09465149	0.129174	0.512396	1
ALDH18A1	cg12211962	0.0574713	0.771446	1
ALDH18A1	cg12304200	0.273125	0.159648	1
ALDH18A1	cg14192396	0.175698	0.371159	1
ALDH18A1	cg14538374	-0.429119	0.0226861	1
ALDH18A1	cg17287984	0.0875753	0.657672	1
ALDH18A1	cg26169020	0.504105	0.00623383	1
ALDH18A1	cg26892368	-0.239737	0.219166	1
ALDH1A1	cg08867461	-0.203612	0.298697	1
ALDH1A1	cg23061704	-0.298303	0.123109	1
ALDH1L1	cg00508856	-0.425835	0.0238611	1
ALDH1L1	cg01684233	0.028462	0.885683	1
ALDH1L1	cg02564134	-0.250684	0.198206	1
ALDH1L1	cg02569236	-0.077723	0.694233	1
ALDH1L1	cg03227148	-0.0525452	0.790586	1
ALDH1L1	cg03825231	0.0120416	0.951506	1
ALDH1L1	cg05837401	-0.214559	0.272899	1
ALDH1L1	cg06226785	0.0727969	0.712775	1
ALDH1L1	cg06240450	0.0580186	0.769327	1
ALDH1L1	cg07034362	-0.140668	0.475246	1
ALDH1L1	cg07330230	-0.102354	0.604266	1
ALDH1L1	cg07800320	-0.0793651	0.68809	1
ALDH1L1	cg08403171	0.00164204	0.993383	1
ALDH1L1	cg08481491	-0.194855	0.320401	1
ALDH1L1	cg09591866	-0.0684182	0.729392	1
ALDH1L1	cg10761979	-0.221128	0.258132	1
ALDH1L1	cg11022432	0.0257252	0.896614	1
ALDH1L1	cg15798800	-0.236453	0.225735	1
ALDH1L1	cg16312163	-0.151067	0.442875	1
ALDH1L1	cg20023985	-0.0952381	0.629753	1
ALDH1L1	cg20703957	-0.296661	0.125286	1
ALDH1L1	cg20988073	-0.199234	0.309431	1
ALDH1L1	cg21601837	-0.0974275	0.621865	1
ALDH1L1	cg22363008	-0.240285	0.218084	1
ALDH1L1	cg23141914	-0.272578	0.16052	1
ALDH1L1	cg25308173	-0.173508	0.377244	1
ALDH2	cg04520581	-0.176793	0.368139	1
ALDH2	cg06140190	-0.0328407	0.868237	1
ALDH2	cg06735406	-0.272578	0.16052	1
ALDH2	cg10449070	-0.2578	0.185347	1
ALDH2	cg10887937	0.280788	0.147797	1
ALDH2	cg13955512	0.0448823	0.820594	1
ALDH2	cg18780217	0.0793651	0.68809	1
ALDH2	cg19186356	0.0749863	0.704514	1
ALDH2	cg21470387	0.0350301	0.859536	1
ALDH2	cg22158248	-0.177887	0.365133	1
ALDH2	cg22326588	0.0180624	0.927312	1
ALDH2	cg23812204	-0.074439	0.706576	1
ALDH3A2	cg02632015	0.0131363	0.947104	1
ALDH3A2	cg07319402	0.0842912	0.669778	1
ALDH3A2	cg14091025	-0.0355774	0.857363	1
ALDH3A2	cg14396505	0.0875753	0.657672	1
ALDH3A2	cg15646911	0.0558292	0.777812	1
ALDH3A2	cg16828657	-0.0831965	0.673832	1
ALDH3A2	cg18308351	-0.0268199	0.892239	1
ALDH3A2	cg20774722	0.0695129	0.725226	1
ALDH3A2	cg22767735	-0.00875753	0.964722	1
ALDH3A2	cg27203309	0.0667761	0.735655	1
ALDH4A1	cg01972394	-0.249589	0.200237	1
ALDH4A1	cg02649818	-0.0815545	0.67993	1
ALDH4A1	cg03963900	-0.218391	0.26422	1
[truncated: 21,769 more rows]

## Sheet: E) ETMR_GSEA_RNA (Fig4A)
ONTOLOGY	ID	Description	setSize	enrichmentScore	NES	pvalue	p.adjust	qvalues	rank	leading_edge	core_enrichment	considered significant (NES > 1 & p.adjust < 0.05)
BP	GO:0000226	microtubule cytoskeleton organization	593	0.348468	1.53143	1e-10	4.114e-08	3.36474e-08	7120	tags=48%, list=34%, signal=33%	FIGN/FGF13/NEFL/LLGL1/TRAF3IP1/EML1/DCX/LIMK2/TRIM36/EFNA5/GNAI1/MARK1/CLASP1/CNTN2/TTLL4/CCDC88A/BRCA2/TUBB2B/GEN1/EPHA3/TPPP/PAK1/MAP6/BRCA1/DNAAF4/NIN/KIF15/PSRC1/PARD6G/FIGNL1/TACC2/RSPH9/HNRNPU/CHORDC1/CDC20/ODAD4/ROCK2/TEKT2/KIF4A/SGO1/CHEK1/PARD3/RANBP1/CCNF/SPAST/CENPE/NAV3/LRRC49/CEP97/MAP2/FSD1/UBXN2B/GCC2/DIXDC1/SPC25/NUF2/KATNB1/TRIM46/CEP295/PAX6/PARD6B/CEP57/AURKB/CEP135/PHLDB1/TXND…	YES
CC	GO:0000775	chromosome, centromeric region	197	0.466634	1.9466	1e-10	4.114e-08	3.36474e-08	6224	tags=60%, list=30%, signal=43%	SGO2/CENPV/CLASP1/PHF6/SEPTIN6/CFDP1/HJURP/BUB1/TRAPPC12/NCAPD2/NUP160/HNRNPU/CENPO/DNMT3A/SGO1/SUV39H2/SMC6/PSEN2/CDT1/MIS18A/CENPE/NSL1/ESCO2/CENPS/GPATCH11/TOP2A/SPC25/NUF2/AURKB/BIRC5/SPC24/TTK/MAD2L1/SUGT1/CENPQ/BUB1B/CBX5/CENPN/HELLS/MTBP/SMC3/KAT7/XPO1/MIS12/CENPU/NEK2/CENPH/CENPA/NUP133/CDCA5/BAZ1B/ZWINT/KDM4D/WAPL/SKA2/KIF18A/ZNF618/SMC1A/NDC80/OIP5/KIF2C/MEAF6/DYNC1LI1/SEPTIN2/TP53BP1/S…	YES
MF	GO:0003682	chromatin binding	556	0.348866	1.53149	1e-10	4.114e-08	3.36474e-08	8042	tags=50%, list=38%, signal=32%	HMGA2/TOX/TLE4/HES5/DNMT3B/PBX2/TOX2/ASCL1/CBX2/NCOA2/SMAD3/JARID2/HMGA1/TOX3/GRHL1/NOTCH1/MEIS1/PCGF2/HDAC1/CTBP2/SMARCA5/SET/GLI2/MTA3/YAP1/TRIM24/UHRF1/SMARCA4/RNF8/CCNT2/NUDT21/ARID3A/PATZ1/NUCKS1/SCML1/NCOA5/EP300/SMARCC1/GLI3/RBL1/NCAPD2/SCML2/POLQ/RARA/ONECUT1/SCML4/VAX2/NCAPH/CHD7/MSH6/HNRNPU/CHD4/ATAD2B/HNRNPD/PRMT6/ATF2/SUPT16H/AJUBA/ING5/TFAM/RNF2/DNMT3A/ORC1/RIT2/CDT1/FUS/MNT/H1-10/TO…	YES
BP	GO:0006260	DNA replication	255	0.454163	1.9175	1e-10	4.114e-08	3.36474e-08	4986	tags=49%, list=24%, signal=38%	BLM/HMGA1/RRM2/CDC7/DNA2/NASP/SET/GLI2/CCDC88A/MCM6/BRCA2/NUCKS1/GEN1/SMARCAL1/TOP1MT/CCNA2/E2F7/POLQ/USP37/MGME1/POLD3/MCM4/CDAN1/ZRANB3/DBF4/CCNE1/RMI2/RMI1/DTD1/SUPT16H/ING5/ZGRF1/E2F8/MCM5/ORC6/GINS4/CHEK1/ORC1/CDT1/FAM111B/BRPF3/TOP1/ESCO2/TTF1/REV1/BAZ1A/RAD51/MCM10/CENPS/DTL/ANKRD17/RFWD3/ATAD5/OBI1/ORC4/RBBP4/ALYREF/GINS1/SSRP1/EME1/CHAF1A/TIPIN/THOC1/CDC6/SMC3/ETAA1/GMNN/KAT7/WRN/RPAIN/T…	YES
BP	GO:0006281	DNA repair	509	0.35376	1.54776	1e-10	4.114e-08	3.36474e-08	7587	tags=52%, list=36%, signal=34%	HMGA2/BLM/SUMO1/FANCI/CDC7/MDC1/DNA2/UHRF1/MCM6/RNF8/BRCA2/EYA1/INIP/UBE2V1/NUCKS1/GEN1/SMARCAL1/BRCA1/FANCE/POLQ/FANCD2/MGME1/POLD3/FIGNL1/MCM4/ZRANB3/MSH6/NHEJ1/RMI2/RMI1/PRMT6/SUPT16H/RIF1/PIAS4/MCM5/GINS4/CHEK1/BARD1/SMC6/FUS/WDR33/RAD51AP1/ERCC8/ACTR2/ESCO2/REV1/BACH1/TDG/RAD51/CENPS/DTL/RAD54L/NSD2/RFWD3/TRIP13/UNG/SSRP1/TDP1/NSMCE3/EME1/CDC5L/CHAF1A/MCM8/SFPQ/EMSY/MAGEF1/PRKDC/USP28/CLSPN/…	YES
BP	GO:0006397	mRNA processing	454	0.364695	1.58528	1e-10	4.114e-08	3.36474e-08	6940	tags=52%, list=33%, signal=35%	CCAR2/PHF5A/NCL/CWC27/ZFP36L1/LSM11/CPSF3/HNRNPA3/AFF2/TRA2A/PTBP2/HNRNPL/ELAVL4/NUDT21/SNRNP200/CPEB3/IWS1/RAMAC/CIR1/SCAF4/ZC3H13/QKI/CWC22/SRPK1/KHSRP/PPIL3/TRUB2/RNASEL/HNRNPU/USP39/SNRPA1/PPIL1/PRPF39/RRP1B/USP49/PRPF40A/BARD1/TSEN15/HNRNPK/WDR33/PDCD11/POLR2D/PAPOLG/SNRNP25/SCAF8/CWF19L2/ZRSR2/REST/HMX2/SRSF3/BUD13/ALYREF/NOVA2/HTATSF1/CCNT1/CDC5L/HNRNPR/TGS1/THOC1/SFPQ/SRRM2/TIA1/RBM41/GEM…	YES
BP	GO:0007059	chromosome segregation	337	0.382703	1.64079	1e-10	4.114e-08	3.36474e-08	4987	tags=43%, list=24%, signal=33%	TLK1/SGO2/USP44/GEN1/HJURP/BUB1/BRCA1/TRAPPC12/NCAPD2/PSRC1/CDC27/NCAPH/FANCD2/SRPK1/CCNE1/CSNK2A2/HNRNPU/ACTR3/RMI2/RMI1/CDC20/MAGEA5P/KIF4A/SGO1/SMC6/CDT1/CDCA2/MIS18A/CENPE/CCNB1IP1/NSL1/TOP1/ACTR2/ESCO2/CENPS/CIAO1/TOP2A/ANAPC1/SPC25/NUF2/KATNB1/TRIP13/AURKB/CDC23/PSMC3IP/BIRC5/SPC24/TTK/MAD2L1/CENPQ/EME1/BUB1B/TOP3A/CENPN/CDC6/CUL3/SFPQ/DLGAP5/DDX3X/SMC3/KIF18B/MIS12/LCMT1/KIFC1/NEK2/TTL/TAC…	YES
BP	GO:0007409	axonogenesis	406	0.416796	1.80119	1e-10	4.114e-08	3.36474e-08	6169	tags=48%, list=29%, signal=34%	FGF13/PTPRZ1/EFNA2/EFNB2/EPHB1/SLITRK5/LAMA1/NEFL/DPYSL5/ANK3/LLGL1/ANOS1/RAPH1/ROBO1/POU3F2/SLIT1/FZD3/CDH2/LGI1/HOXA2/NOTCH1/PTCH1/WNT5A/FEZ1/SEMA3A/TMEFF1/EFNA5/PLXNA1/UCHL1/FGFR2/GATA3/CNTN2/METRN/GBX2/RGMA/BMPR1B/GLI2/RND2/WNT7A/PAX2/NRXN3/SHTN1/EPHA4/EPHA5/TUBB2B/EPHA3/PAK1/LRRC4C/MAP6/ERBB2/DPYSL2/GLI3/NIN/EPHB3/VAX2/EXT1/VSTM2L/FEZ2/SLITRK1/PAK3/SEMA5B/PARD3/GFRA3/PLXNA2/CHN1/SPAST/NTNG1/…	YES
BP	GO:0007411	axon guidance	218	0.447421	1.87699	1e-10	4.114e-08	3.36474e-08	6526	tags=52%, list=31%, signal=36%	EFNA2/EFNB2/EPHB1/LAMA1/DPYSL5/ANOS1/ROBO1/SLIT1/FZD3/LGI1/HOXA2/NOTCH1/PTCH1/WNT5A/FEZ1/SEMA3A/TMEFF1/EFNA5/PLXNA1/GATA3/CNTN2/GBX2/BMPR1B/GLI2/NRXN3/EPHA4/EPHA5/TUBB2B/EPHA3/ERBB2/DPYSL2/GLI3/EPHB3/EXT1/VSTM2L/FEZ2/SEMA5B/GFRA3/PLXNA2/CHN1/EFNA4/NEO1/ENAH/PTPRM/SLIT3/KIF5C/PAX6/NOVA2/SEMA5A/PTK2/SEMA4C/NECTIN1/BMP7/CHL1/L1CAM/RNF165/LYPLA2/ALCAM/SEMA4D/NFASC/TNR/ROBO2/KIF5A/MYCBP2/IGSF9/SEMA4A/…	YES
BP	GO:0030900	forebrain development	370	0.389175	1.67602	1e-10	4.114e-08	3.36474e-08	6082	tags=44%, list=29%, signal=32%	SALL1/FGF13/RFX4/SOX2/SOX1/EFNA2/POU3F3/SOX3/TOX/ID2/HES5/NEFL/KCNC1/LRP2/ASCL1/CCDC85C/IGF2BP1/ROBO1/POU3F2/SLIT1/ATIC/NDNF/CDH2/NOTCH1/WNT5A/FEZ1/SEMA3A/TYRO3/OTP/HES1/SLC32A1/FGFR2/HDAC1/CNTN2/ERBB4/GBX2/GLI2/SLC2A1/CXCR4/ELAVL4/WNT7A/ZDHHC16/ZSWIM6/EPHA5/GLI3/NIN/SECISBP2/RARA/AGTPBP1/EPHB3/CRKL/VAX2/EXT1/CHD7/TACC2/KDM2B/PROX1/NR2F2/CSNK2A2/NRG1/NHLH2/PGAP1/SRD5A1/SLC8A1/GATA2/DIXDC1/PAX6/NP…	YES
BP	GO:0044770	cell cycle phase transition	483	0.353002	1.54053	1e-10	4.114e-08	3.36474e-08	5536	tags=41%, list=26%, signal=31%	HMGA2/BCAT1/NES/MN1/TRIM71/ID2/CCND1/APBB2/PBX1/CDC25A/CCNJ/BLM/CCAR2/E2F6/ZFP36L1/LSM11/CDC7/MDC1/DNA2/CLASP1/NASP/MTA3/E2F3/USP44/GEN1/INTS7/BUB1/CCNA2/BRCA1/RBL1/E2F7/CDC27/FANCD2/USP37/PROX1/DBF4/CCNE1/MASTL/ATF2/ADAM17/TCIM/CHEK1/ORC1/CCNF/CDT1/UBE2E2/SPAST/CENPE/CDC25C/LZTS1/CDK14/BACH1/DTL/ANAPC1/ANKRD17/RFWD3/TRIP13/AURKB/ATAD5/CDC23/ACVR1B/SKP2/TTK/MAD2L1/EME1/BUB1B/CDC5L/TIPIN/EZH2/TAF2…	YES
BP	GO:0048667	cell morphogenesis involved in neuron differentiation	531	0.405813	1.77939	1e-10	4.114e-08	3.36474e-08	6366	tags=48%, list=30%, signal=34%	FGF13/PTPRZ1/EFNA2/EFNB2/EPHB1/SLITRK5/LAMA1/NEFL/CELSR2/DPYSL5/ANK3/LLGL1/ANOS1/IGF2BP1/RAPH1/TANC2/ROBO1/POU3F2/SLIT1/FZD3/CDH2/LGI1/HOXA2/NOTCH1/PTCH1/WNT5A/FEZ1/SEMA3A/TMEFF1/EFNA5/HES1/PLXNA1/UCHL1/FGFR2/GATA3/CNTN2/METRN/GBX2/RGMA/BMPR1B/GLI2/RND2/PREX2/ELAVL4/WNT7A/PAX2/NRXN3/SHTN1/EPHA4/EPHA5/TUBB2B/EPHA3/PAK1/LRRC4C/MAP6/ERBB2/DPYSL2/GLI3/NIN/DTNBP1/ABI2/EPHB3/VAX2/EXT1/DOCK10/YWHAH/DNM3…	YES
BP	GO:0048812	neuron projection morphogenesis	599	0.409044	1.7989	1e-10	4.114e-08	3.36474e-08	6283	tags=48%, list=30%, signal=34%	FGF13/PTPRZ1/EFNA2/EFNB2/EPHB1/SLITRK5/LAMA1/NEFL/CELSR2/LRP2/DPYSL5/ANK3/LLGL1/ANOS1/IGF2BP1/RAPH1/TANC2/ROBO1/POU3F2/SLIT1/FZD3/CDH2/LGI1/HOXA2/NOTCH1/PTCH1/WNT5A/FEZ1/SEMA3A/RNF157/TMEFF1/EFNA5/PLXNA1/UCHL1/FGFR2/DPYSL4/GRIP1/GATA3/CNTN2/METRN/GBX2/RGMA/BMPR1B/WASF1/GLI2/RND2/CXCR4/PREX2/ELAVL4/WNT7A/PAX2/NRXN3/SHTN1/EPHA4/EPHA5/TUBB2B/EPHA3/PAK1/LRRC4C/MAP6/ERBB2/DPYSL2/GLI3/NIN/DTNBP1/ABI2/D…	YES
BP	GO:0051301	cell division	600	0.368879	1.62237	1e-10	4.114e-08	3.36474e-08	6847	tags=49%, list=33%, signal=34%	FIGN/HMGA2/SFRP2/FGF13/POU3F3/CCND1/SOX5/ZBTB16/CDC25A/ANK3/BLM/DLL1/CECR2/POU3F2/KLHL13/SGO2/NOTCH1/PTCH1/TRIM36/CENPV/EPB41/CDC7/GNAI1/FGFR2/SEPTIN10/CLASP1/NCOA3/RALB/MYH10/SEPTIN6/RNF8/USP44/CCNT2/WNT7A/BRCA2/PIMREG/TPPP/BUB1/CABLES2/CCNA2/RBL1/E2F7/CSPP1/NCAPD2/PRKCE/PSRC1/CDC27/PARD6G/NCAPH/EXT1/NEDD9/USP37/CCNE1/HNRNPU/ACTR3/MASTL/USP39/CDC20/SEPTIN8/E2F8/ROCK2/ORC6/KIF4A/SGO1/MITD1/PARD3/…	YES
BP	GO:0051960	regulation of nervous system development	424	0.377568	1.63393	1e-10	4.114e-08	3.36474e-08	6433	tags=45%, list=31%, signal=32%	FGF13/PTPRZ1/ADGRL2/EPHB1/TENM4/LIN28A/ID2/HES5/PLAG1/NEFL/LRP2/PRTG/SOX11/ASCL1/DLL1/AGRN/ROBO1/SLIT1/HOXB3/NKX2-2/FZD3/NOTCH1/WNT5A/SEMA3A/OTP/HES1/PLXNA1/HDAC1/METRN/GBX2/RGMA/LRRN1/RND2/SERPINE2/CXCR4/YAP1/WNT7A/SHTN1/EPHA4/TPPP/PAK1/MAP6/GLI3/NIN/RARA/DICER1/EPHB3/CHD7/YWHAH/MTMR2/BIN1/SLITRK1/PAK3/SEMA5B/PARD3/PLXNA2/STAR/CTSC/ACTR2/MAP2/THBS2/REST/TRIM46/PAX6/LIMK1/SEMA5A/SEMA4C/THY1/POU4F…	YES
BP	GO:0060560	developmental growth involved in morphogenesis	228	0.416301	1.75148	1e-10	4.114e-08	3.36474e-08	6112	tags=47%, list=29%, signal=34%	SALL1/SFRP2/FGF13/SFRP1/RAPH1/SLIT1/NOTCH1/WNT5A/SEMA3A/RNF157/PLXNA1/KIF26B/FGFR2/RGMA/WASF1/RND2/CXCR4/YAP1/SHTN1/PAK1/DPYSL2/NIN/EXT1/NEDD4L/SYT17/IMPACT/SEMA5B/EPB41L5/S1PR1/MAP2/SLIT3/SYT1/TRIM46/RIMS1/LIMK1/SEMA5A/SEMA4C/CYFIP2/L1CAM/GSK3B/PRKCZ/PAK6/AUTS2/ALCAM/SEMA4D/SMURF1/TNR/RTN4R/SPART/AURKA/TTL/DDR1/SPP1/LZTS2/MAGI2/IST1/SEMA4A/SEMA4F/NLGN3/WNT7B/SIX4/BDNF/PLAA/C9orf72/CDKL5/FLRT3/HS…	YES
BP	GO:0061564	axon development	452	0.416891	1.8118	1e-10	4.114e-08	3.36474e-08	6169	tags=47%, list=29%, signal=34%	FGF13/PTPRZ1/EFNA2/EFNB2/EPHB1/SLITRK5/PLP1/LAMA1/NEFL/FKBP1B/DPYSL5/ANK3/LLGL1/ANOS1/RAPH1/ROBO1/POU3F2/SLIT1/FZD3/CDH2/LGI1/HOXA2/NOTCH1/PTCH1/WNT5A/FEZ1/SEMA3A/TMEFF1/EFNA5/PLXNA1/UCHL1/FGFR2/GATA3/CNTN2/METRN/GBX2/RGMA/BMPR1B/GLI2/RND2/WNT7A/PAX2/NRXN3/SHTN1/EPHA4/PTPRF/EPHA5/TUBB2B/JAM3/EPHA3/PAK1/LRRC4C/MAP6/ERBB2/DPYSL2/GLI3/NIN/EPHB3/VAX2/EXT1/MTR/VSTM2L/FEZ2/SLITRK1/SVBP/PAK3/SEMA5B/PARD…	YES
BP	GO:0097485	neuron projection guidance	219	0.449312	1.88556	1e-10	4.114e-08	3.36474e-08	6526	tags=52%, list=31%, signal=36%	EFNA2/EFNB2/EPHB1/LAMA1/DPYSL5/ANOS1/ROBO1/SLIT1/FZD3/LGI1/HOXA2/NOTCH1/PTCH1/WNT5A/FEZ1/SEMA3A/TMEFF1/EFNA5/PLXNA1/DPYSL4/GATA3/CNTN2/GBX2/BMPR1B/GLI2/NRXN3/EPHA4/EPHA5/TUBB2B/EPHA3/ERBB2/DPYSL2/GLI3/EPHB3/EXT1/VSTM2L/FEZ2/SEMA5B/GFRA3/PLXNA2/CHN1/EFNA4/NEO1/ENAH/PTPRM/SLIT3/KIF5C/PAX6/NOVA2/SEMA5A/PTK2/SEMA4C/NECTIN1/BMP7/CHL1/L1CAM/RNF165/LYPLA2/ALCAM/SEMA4D/NFASC/TNR/ROBO2/KIF5A/MYCBP2/IGSF9/…	YES
CC	GO:0098687	chromosomal region	340	0.424437	1.82112	1e-10	4.114e-08	3.36474e-08	6224	tags=55%, list=30%, signal=39%	BLM/SGO2/CENPV/SSB/DNA2/CLASP1/PHF6/SEPTIN6/MCM6/RNF8/BRCA2/CFDP1/HJURP/BUB1/TRAPPC12/NCAPD2/MCM4/NUP160/HNRNPU/CENPO/RIF1/MCM5/DNMT3A/SGO1/SUV39H2/CHEK1/ORC1/SMC6/PSEN2/CDT1/MIS18A/DYDC2/CENPE/RAD51AP1/NSL1/ESCO2/PPP1CB/RAD51/CENPS/GPATCH11/TOP2A/SPC25/NUF2/AURKB/ORC4/ALYREF/BIRC5/SPC24/TTK/H4C3/MAD2L1/SUGT1/CENPQ/NSMCE3/MACROH2A2/BUB1B/CBX5/CENPN/EZH2/THOC1/HELLS/PRKDC/XRCC6/MTBP/SMC3/RAD51D/H2…	YES
MF	GO:0140640	catalytic activity, acting on a nucleic acid	567	0.342952	1.50561	1e-10	4.114e-08	3.36474e-08	9516	tags=60%, list=45%, signal=34%	HMGA2/DNMT3B/BLM/CPSF3/DNA2/TRDMT1/SMARCA5/SMARCA4/MCM6/SNRNP200/DDX18/GEN1/SMARCAL1/TOP1MT/ZC3H12C/DDX19A/POLQ/POLR1F/DICER1/TRMT10A/CHD7/EXOSC7/MGME1/POLD3/MCM4/ZRANB3/KARS1/RNASEL/DUS4L/MSH6/CHD4/CHD1/DTD1/ZGRF1/MCM5/DNMT3A/DHX57/TOE1/DHX32/TOP1/GARS1/POLR2D/REV1/THAP9/TDG/RAD51/RPP40/POLE4/USB1/RAD54L/TOP2A/PSTK/ATAD5/RBBP4/G3BP1/BPTF/CDKAL1/UNG/TDP1/CRCP/TGS1/TOP3A/MCM8/MARS1/ALKBH8/ERI2/EIF…	YES
BP	GO:0050808	synapse organization	415	0.365084	1.57881	1.08746e-10	4.26077e-08	3.48477e-08	6709	tags=45%, list=32%, signal=31%	FGF13/ADGRL2/EFNB2/EPHB1/SLITRK5/NEFL/APBB2/ADGRL3/SDK2/ANK3/LRRTM4/GPC4/SLC1A1/TANC2/AGRN/LRRC4/SLIT1/CDH8/IGF1R/SYBU/CDH2/ERC2/WNT5A/F2R/CACNB4/ELFN1/CNTN2/ERBB4/CTBP2/WASF1/LRRN1/PCDHB2/MYH10/FZD5/NLGN4X/WNT7A/SPTBN2/EPHA4/PTPRF/PPFIBP1/LRRC4C/MESD/ERBB2/CAMKV/ABHD17C/NRXN2/ABI2/EPHB3/CRKL/DOCK10/UNC13B/DNM3/GRM5/MTMR2/NRG1/CTTNBP2/CDC20/PCDHB5/SLITRK1/PAK3/ZMYND8/CACNB3/NTNG1/STAU1/ACTR2/PCLO…	YES
CC	GO:0000793	condensed chromosome	239	0.406263	1.71141	1.20502e-10	4.50677e-08	3.68597e-08	4826	tags=46%, list=23%, signal=36%	BLM/SGO2/CENPV/CLASP1/PHF6/SMARCA5/SEPTIN6/BRCA2/CFDP1/HJURP/BUB1/BRCA1/TRAPPC12/NCAPD2/FANCD2/NUP160/HNRNPU/CENPO/RIF1/LRPPRC/SGO1/CHEK1/SMC6/PSEN2/CDT1/CENPE/CCNB1IP1/NSL1/RAD51/CENPS/GPATCH11/TOP2A/SPC25/NUF2/AURKB/PSMC3IP/BIRC5/SPC24/TTK/MAD2L1/SUGT1/NIFK/CENPQ/NSMCE3/BUB1B/CENPN/MTBP/SMC3/H2AX/XPO1/MIS12/CENPU/NEK2/SETMAR/CENPH/CENPA/NUP133/BAZ1B/ZWINT/HMGB2/WAPL/SKA2/KIF18A/SMC1A/NDC80/KIF2…	YES
BP	GO:0006261	DNA-dependent DNA replication	149	0.459303	1.8774	1.73404e-10	6.14639e-08	5.02698e-08	4732	tags=50%, list=23%, signal=39%	BLM/HMGA1/CDC7/DNA2/MCM6/BRCA2/NUCKS1/GEN1/SMARCAL1/E2F7/POLQ/MGME1/POLD3/MCM4/ZRANB3/DBF4/CCNE1/ZGRF1/E2F8/MCM5/ORC6/GINS4/ORC1/CDT1/BAZ1A/RAD51/MCM10/CENPS/RFWD3/ORC4/ALYREF/GINS1/EME1/TIPIN/THOC1/CDC6/ETAA1/GMNN/KAT7/WRN/RPAIN/TICRR/DACH1/SETMAR/WDHD1/RRM2B/PRIM2/MCM2/TIMELESS/MRE11/RFC2/POLD1/POLE2/PCNA/DSCC1/TRAIP/ATR/ORC2/RFC4/ATRX/NBN/ZPR1/WIZ/POLE3/GINS3/FEN1/MCM3/DBF4B/POLB/CORT/POLA1/PO…	YES
BP	GO:0050767	regulation of neurogenesis	350	0.371698	1.59641	1.79282e-10	6.14639e-08	5.02698e-08	6433	tags=45%, list=31%, signal=32%	FGF13/PTPRZ1/TENM4/LIN28A/ID2/HES5/PLAG1/NEFL/LRP2/PRTG/SOX11/ASCL1/DLL1/ROBO1/HOXB3/NKX2-2/FZD3/NOTCH1/WNT5A/SEMA3A/OTP/HES1/PLXNA1/HDAC1/METRN/RGMA/RND2/SERPINE2/CXCR4/YAP1/WNT7A/SHTN1/EPHA4/PAK1/MAP6/GLI3/NIN/DICER1/CHD7/YWHAH/BIN1/SLITRK1/PAK3/SEMA5B/PLXNA2/STAR/ACTR2/MAP2/REST/TRIM46/PAX6/LIMK1/SEMA5A/SEMA4C/THY1/POU4F1/MYCN/BMP7/MYB/EZH2/L1CAM/KIT/SS18L2/SEMA4D/NTRK2/TNR/RTN4R/SPART/ROBO2/S…	YES
CC	GO:0000228	nuclear chromosome	216	0.419797	1.75994	2.34318e-10	7.71187e-08	6.30734e-08	4891	tags=47%, list=23%, signal=37%	HMGA2/BLM/HDAC1/SMARCA5/TRIM24/MCM6/BRCA2/SINHCAF/SMARCAL1/BRCA1/NCAPD2/POLD3/FIGNL1/MCM4/ZRANB3/HNRNPU/MCM5/ORC6/GINS4/LRPPRC/CHEK1/ORC1/CCNB1IP1/TOP1/BAZ1A/RAD51/MCM10/POLE4/TOP2A/ORC4/RBBP4/PSMC3IP/BIRC5/GINS1/H4C3/NIFK/MACROH2A2/TIPIN/SMC3/EXOSC9/ETAA1/SAP130/H2AX/SUDS3/PBRM1/NEK2/HDAC2/DHX9/WDHD1/PRIM2/BAZ1B/MCM2/TRRAP/H4C14/LRIF1/TIMELESS/WAPL/ANP32E/MSH5/POLD1/SMC1A/ZMIZ2/H3-3A/POLE2/BRMS1…	YES
BP	GO:0050770	regulation of axonogenesis	152	0.448821	1.83638	3.95777e-10	1.25248e-07	1.02437e-07	5700	tags=51%, list=27%, signal=37%	FGF13/NEFL/ROBO1/POU3F2/CDH2/WNT5A/SEMA3A/PLXNA1/CNTN2/METRN/RGMA/RND2/WNT7A/SHTN1/EPHA4/PAK1/LRRC4C/MAP6/NIN/EPHB3/SLITRK1/PAK3/SEMA5B/PLXNA2/CHN1/MAP2/TRIM46/LIMK1/SEMA5A/SEMA4C/THY1/L1CAM/GSK3B/SEMA4D/NTRK2/TNR/RTN4R/SPART/ROBO2/SYNGAP1/PAK2/SPP1/UST/IST1/SEMA4A/MCF2/SEMA4F/EFNB3/SKIL/STK25/BDNF/CDKL5/SEMA3C/SHOX2/ADNP/CDH4/ISLR2/EIF4G2/CRABP2/PTPRS/TRPV2/SEMA3F/SLIT2/SEMA7A/DCC/CDK5/EPHB2/NTN…	YES
CC	GO:0000779	condensed chromosome, centromeric region	143	0.457347	1.86199	4.15545e-10	1.26634e-07	1.0357e-07	6224	tags=61%, list=30%, signal=43%	SGO2/CENPV/CLASP1/PHF6/SEPTIN6/CFDP1/HJURP/BUB1/TRAPPC12/NCAPD2/NUP160/HNRNPU/CENPO/SGO1/PSEN2/CDT1/CENPE/NSL1/CENPS/GPATCH11/SPC25/NUF2/AURKB/BIRC5/SPC24/TTK/MAD2L1/SUGT1/CENPQ/BUB1B/CENPN/MTBP/XPO1/MIS12/CENPU/NEK2/CENPH/CENPA/NUP133/ZWINT/SKA2/KIF18A/SMC1A/NDC80/KIF2C/MEAF6/DYNC1LI1/SEPTIN2/TP53BP1/SPAG5/NCAPG/KNL1/ZWILCH/CHAMP1/SKA3/CENPK/CKAP5/ORC2/SKA1/ATRX/KNTC1/INCENP/CCNB1/PPP1R12A/KNSTR…	YES
BP	GO:0010975	regulation of neuron projection development	435	0.356292	1.54557	5.02609e-10	1.47695e-07	1.20796e-07	6377	tags=44%, list=30%, signal=31%	SFRP2/FGF13/EFNB2/TOX/NEFL/FKBP1B/SFRP1/NR2F1/TANC2/ROBO1/POU3F2/NDNF/CDH2/WNT5A/FEZ1/SEMA3A/PLXNA1/MARK1/GATA3/CNTN2/METRN/RGMA/RND2/CCDC88A/ELAVL4/WNT7A/SHTN1/EPHA4/PTPRF/EPHA3/EP300/PAK1/VIM/LRRC4C/MAP6/NIN/ABI2/EPHB3/CRKL/YWHAH/DNM3/NEDD4L/ITGA6/CDC20/SLITRK1/PAK3/SEMA5B/RIT2/PLXNA2/CHN1/NTNG1/LZTS1/KIDINS220/ACTR2/MAP2/ADAM10/KATNB1/TRIM46/LIMK1/SEMA5A/DGUOK/SEMA4C/ARSB/THY1/RTN4IP1/BMP7/MFS…	YES
BP	GO:0034660	ncRNA metabolic process	462	0.353386	1.53829	6.68824e-10	1.89761e-07	1.55201e-07	7011	tags=49%, list=33%, signal=34%	LIN28B/TRIM71/LIN28A/SMAD3/SSB/AGO1/TRDMT1/DDX18/OSGEPL1/ESF1/INTS7/ELP3/NOP58/DICER1/MPHOSPH10/TRMT10A/CHD7/EXOSC7/WDR43/XPO5/KHSRP/KARS1/RNASEL/DUS4L/THADA/NOL10/DTD1/RRP1B/TSEN15/HEATR1/UTP20/TOE1/ZBTB8OS/INTS2/PDCD11/GARS1/RPP40/USB1/PSTK/NOP56/TARBP2/CDKAL1/NIFK/ADAT1/WDR75/MARS1/ALKBH8/ERI2/TRUB1/DDX3X/PRKDC/ABT1/EXOSC9/ZNHIT6/TRMT61B/KCNQ1OT1/PIN4/LYAR/RPUSD2/POP7/DDX1/HARS1/METTL2B/MRPL44…	YES
BP	GO:0003002	regionalization	318	0.37851	1.6169	7.24229e-10	1.98632e-07	1.62456e-07	7259	tags=48%, list=35%, signal=32%	SFRP2/RFX4/SOX1/ACVR2B/HES5/ZBTB16/PBX3/CELSR2/PBX2/LRP2/PBX1/ASCL1/SFRP1/HIPK2/SMAD3/DLL1/IRX2/HES4/SP8/ROBO1/HOXB3/CRB2/NKX2-2/HOXA2/NOTCH1/PTCH1/IRX1/WNT5A/TGFBR1/SEMA3A/HES1/FGFR2/NRARP/PCGF2/GBX2/BMPR1B/GLI2/CXXC4/FZD5/WNT7A/PAX2/HOXB2/ACVR2A/IRX3/EP300/LFNG/GLI3/CRKL/VAX2/EXT1/HOXA3/KDM2B/NR2F2/HOXD3/RNF2/WLS/EPB41L5/PLXNA2/GPC3/PGAP1/MTF2/PAX6/BPTF/HOXD4/SOSTDC1/PRKDC/POGLUT1/AURKA/GPR161/…	YES
BP	GO:0021537	telencephalon development	242	0.400855	1.69058	8.35195e-10	2.21677e-07	1.81304e-07	6082	tags=45%, list=29%, signal=32%	SALL1/FGF13/RFX4/EFNA2/POU3F3/ID2/HES5/NEFL/ASCL1/CCDC85C/IGF2BP1/ROBO1/POU3F2/ATIC/CDH2/WNT5A/FEZ1/SEMA3A/HES1/SLC32A1/HDAC1/CNTN2/ERBB4/SLC2A1/CXCR4/ZDHHC16/ZSWIM6/EPHA5/GLI3/NIN/SECISBP2/RARA/AGTPBP1/EPHB3/CRKL/EXT1/CHD7/TACC2/KDM2B/PROX1/CSNK2A2/NRG1/SRD5A1/SLC8A1/DIXDC1/PAX6/NPY/PEX13/FOXP2/MFSD2A/FAT4/PAX5/EZH2/GSK3B/RARB/NTRK2/FBXO45/H2AX/TNR/RTN4R/NRGN/CNTNAP2/ATAT1/SLC1A2/ROBO2/TACC3/EFH…	YES
CC	GO:0000776	kinetochore	133	0.466896	1.89148	8.82919e-10	2.2702e-07	1.85674e-07	6224	tags=62%, list=30%, signal=44%	SGO2/CENPV/CLASP1/PHF6/SEPTIN6/CFDP1/HJURP/BUB1/TRAPPC12/NUP160/HNRNPU/CENPO/SGO1/PSEN2/CDT1/CENPE/NSL1/CENPS/GPATCH11/SPC25/NUF2/AURKB/BIRC5/SPC24/TTK/MAD2L1/SUGT1/CENPQ/BUB1B/CENPN/MTBP/XPO1/MIS12/CENPU/NEK2/CENPH/CENPA/NUP133/ZWINT/SKA2/KIF18A/SMC1A/NDC80/KIF2C/MEAF6/DYNC1LI1/SEPTIN2/TP53BP1/SPAG5/KNL1/ZWILCH/CHAMP1/SKA3/CENPK/CKAP5/ORC2/SKA1/KNTC1/INCENP/CCNB1/PPP1R12A/KNSTRN/DCTN1/APC/CENPF/…	YES
BP	GO:0045664	regulation of neuron differentiation	188	0.426284	1.77177	9.46551e-10	2.36007e-07	1.93024e-07	4496	tags=40%, list=21%, signal=32%	SFRP2/SOX2/SOX3/JAG1/LIN28A/ID2/HES5/ZFHX3/DNMT3B/PBX1/SOX11/ASCL1/SFRP1/DLL1/NKX2-2/HOXA2/NOTCH1/FEZ1/MEIS1/HES1/CNTN2/GLI2/EDNRB/EYA1/MMD/MYCL/IRX3/DPYSL2/GLI3/ZFHX2/RARA/YWHAH/PROX1/HOXD3/BIN1/TCF12/GPRC5B/IMPACT/GATA2/NAP1L2/DIXDC1/REST/PAX6/MYCN/BMP7/YWHAG/RAC3/GSK3B/ZC4H2/TGIF2/NLGN1/HMG20A/BCL2/SOX8/EIF4ENIF1/MIB1/CDK5RAP2/TRIM32/BDNF/ASPM/LBX1/PHOX2B/EIF2AK4/DDX6/CTDSP1/TCF3/NEPRO/ISL1/DK…	YES
BP	GO:0033044	regulation of chromosome organization	185	0.420256	1.74444	1.29653e-09	3.1376e-07	2.56616e-07	5992	tags=52%, list=29%, signal=38%	CENPV/USP44/GEN1/CCT6A/BUB1/TRAPPC12/CDC27/HNRNPU/HNRNPD/RMI2/CDT1/CENPE/TOP2A/ANAPC1/TRIP13/AURKB/CDC23/TTK/YLPM1/MAD2L1/BUB1B/CDC6/CUL3/SFPQ/DLGAP5/MORC2/RESF1/USP7/LCMT1/NEK2/SETMAR/TACC3/CDCA5/PIF1/XRCC5/MCM2/ZWINT/WAPL/MRE11/NDC80/DYNC1LI1/CDK5RAP2/NAF1/MPHOSPH8/ZWILCH/CTCF/DHX36/TNKS/MAP3K4/MAD2L1BP/CTNNB1/CCT3/LIG4/MAPK1/ATR/GTF2H2/ATRX/NBN/KNTC1/CCNB1/HNRNPA1/FEN1/SLX1B/ESPL1/CCT7/NEK7/RA…	YES
BP	GO:0008380	RNA splicing	390	0.362547	1.56403	1.67864e-09	3.94624e-07	3.22753e-07	6940	tags=50%, list=33%, signal=34%	CCAR2/PHF5A/NCL/CWC27/PPIG/HNRNPH2/HNRNPA3/AFF2/TRA2A/PTBP2/HNRNPL/ELAVL4/SNRNP200/IWS1/CIR1/MPHOSPH10/ZC3H13/QKI/CWC22/SRPK1/KHSRP/PPIL3/HNRNPU/USP39/SNRPA1/PPIL1/PRPF39/RRP1B/USP49/PRPF40A/TSEN15/HNRNPK/FUS/ZBTB8OS/SNRNP25/USB1/CWF19L2/ZRSR2/REST/HMX2/SRSF3/BUD13/ALYREF/NOVA2/HTATSF1/CDC5L/HNRNPR/TGS1/ZNF638/THOC1/SFPQ/SRRM2/TIA1/RBM41/GEMIN6/ESS2/NOVA1/PUF60/RBM12/NCBP2/YBX1/RBM15B/GPATCH1/MAG…	YES
CC	GO:0005819	spindle	383	0.360992	1.55653	1.93442e-09	4.42123e-07	3.61601e-07	7267	tags=51%, list=35%, signal=34%	KBTBD8/CCAR2/EML1/LIMK2/CENPV/EPB41/CDC7/FAM161A/CLASP1/SEPTIN6/TPPP/NIN/CSPP1/RPS6KA2/KIF15/PSRC1/CDC27/NEDD9/AGBL5/HNRNPU/CDC20/RIF1/KIF4A/SGO1/FRY/SMC6/CNTRL/RAB11FIP4/SPAST/CENPE/TTC28/UBXN2B/CIAO1/KATNB1/CEP295/AURKB/POC1A/KIF20A/MAP9/ACOT13/BIRC5/TTK/MAD2L1/BUB1B/VRK1/PLK4/TBL1X/CDC6/CUL3/SNCG/BORA/NGRN/DLGAP5/RAE1/TOPORS/HAUS8/SMC3/AUNIP/KIF18B/PIN4/AURKA/CDC14A/FAM110A/SPATA5/ATAT1/HAUS1/…	YES
BP	GO:0034470	ncRNA processing	374	0.359938	1.55039	2.06232e-09	4.53469e-07	3.70881e-07	7011	tags=51%, list=33%, signal=34%	LIN28B/LIN28A/SMAD3/SSB/AGO1/TRDMT1/DDX18/OSGEPL1/ESF1/INTS7/ELP3/NOP58/DICER1/MPHOSPH10/TRMT10A/CHD7/EXOSC7/WDR43/KARS1/RNASEL/DUS4L/THADA/NOL10/RRP1B/TSEN15/HEATR1/UTP20/TOE1/ZBTB8OS/INTS2/PDCD11/RPP40/USB1/NOP56/TARBP2/CDKAL1/NIFK/ADAT1/WDR75/ALKBH8/ERI2/TRUB1/DDX3X/PRKDC/ABT1/EXOSC9/ZNHIT6/TRMT61B/PIN4/LYAR/RPUSD2/POP7/DDX1/METTL2B/METTL6/NSUN6/WDR4/PUS7/RPUSD3/TPRKB/FRG1/WDR12/PUSL1/DPH3/EXO…	YES
BP	GO:0007389	pattern specification process	421	0.352652	1.52591	2.09429e-09	4.53469e-07	3.70881e-07	7266	tags=45%, list=35%, signal=30%	SFRP2/RFX4/SOX1/ACVR2B/HES5/VANGL2/ZBTB16/PBX3/CELSR2/PBX2/LRP2/PBX1/ASCL1/SFRP1/FST/HIPK2/SMAD3/DLL1/IRX2/HES4/SP8/MEIS2/ROBO1/HOXB3/CRB2/NKX2-2/HOXA2/NOTCH1/PTCH1/IRX1/WNT5A/TGFBR1/SEMA3A/MEIS1/HES1/FGFR2/NRARP/PCGF2/ERBB4/GBX2/BMPR1B/GLI2/CXXC4/FZD5/WNT7A/PAX2/EYA1/HOXB2/ACVR2A/IRX3/EP300/LFNG/GLI3/DNAAF4/CRKL/VAX2/EXT1/HOXA3/KDM2B/NR2F2/HOXD3/ODAD4/RNF2/WLS/EPB41L5/PLXNA2/GPC3/DYNC2LI1/PGAP1/…	YES
BP	GO:0048589	developmental growth	597	0.332135	1.46016	2.41402e-09	5.09297e-07	4.16541e-07	7483	tags=44%, list=36%, signal=29%	SALL1/SFRP2/FGF13/FGFR3/SOX2/TENM4/SORBS2/PTX3/PLAG1/SALL4/SFRP1/SMAD3/DLL1/RAPH1/AGRN/POU3F2/JARID2/SLIT1/NOTCH1/PTCH1/WNT5A/TGFBR1/SEMA3A/MEIS1/RNF157/ZFP36L1/PLXNA1/KIF26B/FGFR2/GATA3/MIR17HG/ERBB4/RGMA/BMPR1B/WASF1/GLI2/LARGE1/RND2/CXCR4/YAP1/EPPK1/NLGN4X/RAI1/WNT7A/SPTBN2/BRCA2/PKDCC/SHTN1/NPPC/EP300/PAK1/DPYSL2/GLI3/NIN/RARA/KCNK2/EXT1/CHD7/PROX1/NEDD4L/CHST11/SYT17/ETNK2/IMPACT/SLITRK1/GIN…	YES
BP	GO:0043009	chordate embryonic development	599	0.333683	1.46748	3.30959e-09	6.80783e-07	5.56795e-07	5603	tags=37%, list=27%, signal=28%	SFRP2/TRIM71/HES5/VANGL2/SALL4/LRP2/FZD2/PBX1/SOX11/SFRP1/KBTBD8/SMAD3/DLL1/ADAMTS3/CECR2/TANC2/COL2A1/HOXB3/CRB2/CELSR1/FZD3/HOXA2/NOTCH1/PTCH1/WNT5A/TGFBR1/TET1/ZFP36L1/RRM2/HES1/FGFR2/NRARP/PCGF2/GATA3/PHF6/GBX2/RGMA/NASP/GLI2/TTLL4/YAP1/FZD5/PAX2/BRCA2/EYA1/HOXB2/ACVR2A/EP300/LFNG/CIR1/BRCA1/GLI3/E2F7/RARA/EXT1/HOXA3/CHD7/KDM2B/PROX1/NR2F2/SULF2/HOXD3/CHST11/ATF2/E2F8/ETNK2/NSDHL/GINS4/CHEK1/…	YES
BP	GO:0051962	positive regulation of nervous system development	263	0.389549	1.64759	3.43812e-09	6.89971e-07	5.6431e-07	6394	tags=46%, list=31%, signal=32%	PTPRZ1/ADGRL2/EPHB1/TENM4/ID2/PLAG1/NEFL/LRP2/SOX11/ASCL1/AGRN/ROBO1/NKX2-2/FZD3/NOTCH1/OTP/HES1/PLXNA1/HDAC1/METRN/LRRN1/RND2/SERPINE2/CXCR4/WNT7A/SHTN1/EPHA4/PAK1/MAP6/GLI3/NIN/DICER1/EPHB3/BIN1/SLITRK1/PAK3/PLXNA2/STAR/ACTR2/THBS2/PAX6/LIMK1/SEMA5A/MYB/L1CAM/KIT/SS18L2/SEMA4D/NTRK2/SLITRK2/NLGN1/ROBO2/HDAC2/LRRTM2/XRCC5/SOX8/IST1/SEMA4A/SMARCD3/NLGN3/SKIL/STK25/TRIM32/ADGRB3/BDNF/DHX36/ASPM/CD…	YES
CC	GO:0098978	glutamatergic synapse	334	0.370412	1.5873	3.69516e-09	7.239e-07	5.9206e-07	6298	tags=43%, list=30%, signal=31%	ADGRL2/EFNB2/EPHB1/HIP1/ADGRL3/NSG1/LRRTM4/GPC4/GUCY1A1/LRRC4/CDH8/ERC2/LGI1/WNT5A/GRIP1/ERBB4/CTBP2/KPNA2/NLGN4X/ELAVL1/ELAVL4/WNT7A/SPTBN2/EPHA4/FXYD6/BCR/MAPK10/LRRC4C/P2RY1/GRIA1/CAMKV/ABHD17C/DTNBP1/EPS15/DNM3/GRM3/KCND2/ADGRA1/GRIK3/NRG1/CTTNBP2/SCN2A/SLITRK1/PAK3/ABR/DYNLL2/NTNG1/STAU1/GRID1/PCLO/PCDH17/DLGAP4/PLCB4/ADAM10/SYT1/ITSN1/GABRR1/DLG4/ABHD17B/GSK3B/PRKCZ/SCRIB/ARPC2/NCS1/PRKAR2B…	YES
BP	GO:0006302	double-strand break repair	247	0.391845	1.65179	5.10894e-09	9.77589e-07	7.99545e-07	6344	tags=51%, list=30%, signal=36%	HMGA2/BLM/CDC7/DNA2/MCM6/RNF8/BRCA2/EYA1/NUCKS1/GEN1/SMARCAL1/BRCA1/POLQ/FANCD2/FIGNL1/MCM4/NHEJ1/RMI2/RMI1/RIF1/PIAS4/MCM5/GINS4/CHEK1/SMC6/FUS/RAD51AP1/ERCC8/ACTR2/ESCO2/RAD51/RAD54L/NSD2/RFWD3/TRIP13/TDP1/EME1/MCM8/SFPQ/MAGEF1/PRKDC/XRCC6/RAD51D/PSMD14/AUNIP/H2AX/DDX1/WRN/CHEK2/SETMAR/DCLRE1A/ZFYVE26/CDCA5/XRCC5/MCM2/KDM4D/TIMELESS/TDP2/HMGB2/EYA3/MRE11/UBE2N/PARPBP/BRIP1/TP53BP1/UBQLN4/MSH2/R…	YES
BP	GO:0044772	mitotic cell cycle phase transition	395	0.356714	1.53931	6.00861e-09	1.12361e-06	9.18973e-07	5536	tags=41%, list=26%, signal=30%	HMGA2/BCAT1/NES/TRIM71/ID2/CCND1/PBX1/CDC25A/CCNJ/BLM/E2F6/ZFP36L1/LSM11/CDC7/CLASP1/NASP/MTA3/E2F3/USP44/GEN1/BUB1/CCNA2/BRCA1/RBL1/E2F7/CDC27/USP37/DBF4/CCNE1/MASTL/ADAM17/CHEK1/ORC1/CCNF/CDT1/UBE2E2/SPAST/CENPE/CDC25C/LZTS1/CDK14/BACH1/DTL/ANAPC1/ANKRD17/RFWD3/TRIP13/AURKB/CDC23/ACVR1B/SKP2/TTK/MAD2L1/BUB1B/EZH2/TAF2/CDC6/CUL3/PKIA/CAMK2A/DLGAP5/DDX3X/PRKDC/CLSPN/MTBP/CUL2/ANLN/RNASEH2B/AURKA/…	YES
BP	GO:0031503	protein-containing complex localization	217	0.40031	1.67912	7.42682e-09	1.35795e-06	1.11064e-06	7349	tags=54%, list=35%, signal=36%	HIP1/NSG1/GPC4/TRAF3IP1/SLC1A1/LGI1/SSB/GRIP1/RALB/AGFG1/IWS1/MAPK10/DDX19A/CILK1/TTC30B/EPS15/RABL2B/DNM3/NUP160/HNRNPU/SMG7/NUP93/UPF2/DYNC2LI1/POLR2D/ADAM10/KIF5C/STX7/KIF17/SRSF3/ALYREF/TTC30A/BIRC5/CEP131/CHTOP/TUB/THOC1/DLG4/SFPQ/PRKCZ/RAE1/ENY2/SCRIB/RBM15B/NLGN1/SDAD1/XPO1/LRRC7/ZDHHC3/NUP133/KIF5A/PCM1/CALY/NUP88/GPHN/HRAS/WDR35/CEP72/HASPIN/SARNP/SETD2/DYNLT2B/ALKBH5/IFT81/ATR/LSG1/RRS1…	YES
BP	GO:1901987	regulation of cell cycle phase transition	356	0.361661	1.55485	8.33094e-09	1.49015e-06	1.21876e-06	5536	tags=41%, list=26%, signal=31%	HMGA2/MN1/ID2/CCND1/APBB2/PBX1/CDC25A/BLM/CCAR2/ZFP36L1/LSM11/CDC7/MDC1/DNA2/MTA3/USP44/GEN1/INTS7/BUB1/BRCA1/RBL1/E2F7/CDC27/FANCD2/PROX1/DBF4/ATF2/ADAM17/TCIM/CHEK1/ORC1/CDT1/UBE2E2/CENPE/CDC25C/DTL/ANKRD17/RFWD3/TRIP13/AURKB/ATAD5/CDC23/TTK/MAD2L1/EME1/BUB1B/CDC5L/TIPIN/EZH2/THOC1/CDC6/CUL3/PKIA/DLGAP5/DDX3X/PRKDC/USP28/CLSPN/MTBP/ETAA1/H2AX/ANLN/RNASEH2B/AURKA/CDC14A/TICRR/LCMT1/BCL2/CHEK2/SE…	YES
BP	GO:0021953	central nervous system neuron differentiation	156	0.432421	1.77326	9.23505e-09	1.61672e-06	1.32228e-06	7812	tags=58%, list=37%, signal=36%	SOX1/TOX/EPHB1/HES5/ASCL1/NKX2-2/NDNF/PTCH1/SEMA3A/OTP/HES1/FGFR2/CNTN2/GBX2/GLI2/ELAVL4/WNT7A/ZSWIM6/EPHA4/GLI3/NIN/AGTPBP1/EPHB3/PROX1/NHLH2/MAP2/GATA2/B4GALT6/PAX6/NPY/NOVA2/POU4F1/KNDC1/RAC3/ZC4H2/NTRK2/FBXO45/LMO4/GIGYF2/MYCBP2/B4GALT5/LHX3/LBX1/HSP90AA1/PHOX2B/PHOX2A/ARX/DCLK1/ISL1/SCYL3/DYNC2H1/GBX1/TAL1/SLIT2/SCYL2/FGF8/DCC/CDK5/SATB2/CDH11/EPHB2/OLIG3/LHX5/PLXNA4/NKX2-1/LDB1/LHX1/ZMIZ1/U…	YES
BP	GO:0006275	regulation of DNA replication	105	0.47608	1.88833	1.18182e-08	2.02584e-06	1.65689e-06	4243	tags=47%, list=20%, signal=37%	BLM/CDC7/DNA2/GLI2/CCDC88A/BRCA2/NUCKS1/SMARCAL1/CCNA2/E2F7/USP37/CDAN1/ZRANB3/DBF4/E2F8/CDT1/BRPF3/ESCO2/TTF1/ANKRD17/ATAD5/OBI1/TIPIN/CDC6/SMC3/GMNN/KAT7/TICRR/DACH1/NPM2/DHX9/MAP2K4/TIMELESS/WAPL/RFC2/HRAS/HCRT/PCNA/DSCC1/PPP2CA/ATR/RFC4/ATRX/NBN/WIZ/BCAR3/ZBTB38/DBF4B/EGF	YES
BP	GO:0006399	tRNA metabolic process	175	0.416747	1.72306	1.33694e-08	2.24497e-06	1.83611e-06	8703	tags=66%, list=42%, signal=39%	SSB/TRDMT1/OSGEPL1/ELP3/DICER1/TRMT10A/EXOSC7/KARS1/DUS4L/THADA/DTD1/TSEN15/ZBTB8OS/GARS1/RPP40/PSTK/CDKAL1/ADAT1/MARS1/ALKBH8/TRUB1/EXOSC9/TRMT61B/POP7/DDX1/HARS1/METTL2B/METTL6/VARS1/NSUN6/WDR4/PUS7/TPRKB/PUSL1/DPH3/EXOSC3/WARS1/YARS1/TRMT12/GATB/METTL8/EXOSC8/QTRT2/QARS1/FARSB/TYW5/LARS2/PUS3/YARS2/IARS1/LSM6/DUS1L/PUS1/AARS2/ELP5/CARS1/TARS2/RPP21/THUMPD2/RTRAF/AARSD1/RPUSD4/TARS1/DARS1/TRMT6…	YES
BP	GO:0060284	regulation of cell development	483	0.335037	1.46213	2.16764e-08	3.56708e-06	2.91742e-06	6231	tags=40%, list=30%, signal=29%	FGF13/PTPRZ1/TENM4/LIN28A/ID2/HES5/PLAG1/NEFL/LRP2/PRTG/SOX11/ASCL1/DLL1/ROBO1/HOXB3/NKX2-2/FZD3/NOTCH1/WNT5A/SEMA3A/OTP/EFNA5/HES1/PLXNA1/F11R/HDAC1/METRN/RGMA/HDAC9/RND2/EDNRB/SERPINE2/CXCR4/YAP1/WNT7A/SHTN1/EPHA4/NPPC/PAK1/MAP6/GLI3/NIN/DICER1/CRKL/CHD7/NEDD9/YWHAH/BIN1/FRZB/ROCK2/SLITRK1/PAK3/SEMA5B/PLXNA2/STAR/LIMS1/ACTR2/MAP2/REST/TRIM46/PAX6/LIMK1/SEMA5A/SEMA4C/RFLNB/THY1/POU4F1/MYCN/BMP7/…	YES
MF	GO:0140097	catalytic activity, acting on DNA	220	0.394536	1.65657	2.34936e-08	3.7903e-06	3.09999e-06	4277	tags=42%, list=20%, signal=34%	HMGA2/DNMT3B/BLM/DNA2/SMARCA5/SMARCA4/MCM6/GEN1/SMARCAL1/TOP1MT/POLQ/DICER1/CHD7/MGME1/POLD3/MCM4/ZRANB3/MSH6/CHD4/CHD1/ZGRF1/MCM5/DNMT3A/TOP1/REV1/THAP9/TDG/RAD51/POLE4/RAD54L/TOP2A/ATAD5/RBBP4/G3BP1/BPTF/UNG/TDP1/TOP3A/MCM8/HELLS/DDX3X/XRCC6/SMC3/RAD51D/ASCC3/DDX1/WRN/MBD4/SETMAR/DCLRE1A/DHX9/PIF1/XRCC5/MCM2/NAV2/EXOG/TDP2/MRE11/MSH5/RFC2/SUPV3L1/POLD1/GTF2F2/NTHL1/TREX2/POLE2/BRIP1/MSH2/EXO1/D…	YES
BP	GO:0016358	dendrite development	242	0.383112	1.61575	2.53108e-08	4.00494e-06	3.27554e-06	6331	tags=47%, list=30%, signal=33%	EPHB1/CELSR2/IGF2BP1/TANC2/SEMA3A/TMEFF1/MARK1/GRIP1/PREX2/KLHL1/ELAVL4/WNT7A/EPHA4/CPEB3/MAP6/DTNBP1/ABI2/EPHB3/CRKL/DOCK10/YWHAH/DNM3/SLC11A2/NEDD4L/STRN/CDC20/PAK3/ZMYND8/SLC12A5/LZTS1/KIDINS220/ACTR2/MAP2/ADAM10/ITSN1/RTN4IP1/BMP7/MFSD2A/EZH2/DLG4/ABITRAM/ASAP1/KNDC1/GSK3B/CAMK2A/ZDHHC15/SS18L2/SDK1/SEMA4D/ACSL4/CSMD3/NLGN1/SYNGAP1/PDLIM5/MAPK6/HDAC2/PAK2/CAMSAP2/IGSF9/MCF2/PPFIA2/PRKG1/IQSEC…	YES
BP	GO:0016055	Wnt signaling pathway	425	0.343977	1.489	2.84362e-08	4.41458e-06	3.61057e-06	4546	tags=32%, list=22%, signal=25%	SALL1/SFRP2/SOX2/LGR4/TLE4/TCF7L2/CCND1/VANGL2/CELSR2/FZD2/SHISA3/SFRP1/GPC4/SDC1/SMAD3/TCF7L1/CCAR2/CELSR1/WNT5B/FZD3/CDH2/NOTCH1/CCNYL1/TMEM131L/WNT5A/AMOTL2/DAAM1/FGFR2/MARK1/NRARP/HDAC1/GATA3/ZEB2/GRB10/CXXC4/YAP1/IGFBP2/FZD5/SMARCA4/WNT7A/TMEM170B/DKK3/DEPDC1B/MESD/GLI3/VAX2/GRK5/EXT1/CCNE1/SOX13/CSNK2A2/SULF2/FRZB/NLK/STRN/GPRC5B/PIAS4/WLS/SULF1/LYPD6/GPC3/CDK14/ZNF703/DIXDC1/ANKRD6/HMGXB4/…	YES
BP	GO:2001020	regulation of response to DNA damage stimulus	217	0.393103	1.64889	3.36537e-08	5.12782e-06	4.19392e-06	7198	tags=53%, list=34%, signal=35%	HMGA2/SFRP2/ACKR3/CCAR2/RNF8/EYA1/UBE2V1/BRCA1/POLQ/FIGNL1/RMI2/RIF1/PIAS4/DDIAS/CHEK1/TAF9B/HNRNPK/FUS/RAD51AP1/ERCC8/ACTR2/RAD51/NSD2/RFWD3/NEK4/THOC1/ARMT1/MAGEF1/PRKDC/FAM168A/AUNIP/ETAA1/H2AX/KAT7/RNASEH2B/EEF1E1/ANKLE1/BCL2/CHEK2/SETMAR/PMAIP1/DHX9/PARG/KDM4D/MARCHF7/TIMELESS/EYA3/UBE2N/PARPBP/WDR76/SKIL/FXR1/TP53BP1/MSX1/UBQLN4/TRIM32/USP47/PCNA/UBE2V2/SPRED2/SETD2/SMYD2/OTUB1/TRIP12/ATR/A…	YES
BP	GO:0048598	embryonic morphogenesis	574	0.327575	1.43781	3.88712e-08	5.81513e-06	4.75605e-06	6637	tags=41%, list=32%, signal=29%	SALL1/HMGA2/SFRP2/SOX2/TRIM71/TENM4/LRIG1/ID2/RBPMS2/HES5/VANGL2/ZBTB16/SALL4/PBX2/LRP2/FZD2/PBX1/SOX11/SFRP1/HIPK2/SMAD3/DLL1/IRX2/CECR2/SP8/COL2A1/TTC39C/HOXB3/CRB2/CELSR1/WNT5B/FZD3/HOXA2/NOTCH1/PTCH1/IRX1/WNT5A/TGFBR1/ZNF281/ZFP36L1/HES1/FGFR2/CLASP1/PCGF2/HDAC1/GATA3/GBX2/RGMA/GLI2/YAP1/FZD5/WNT7A/PAX2/EYA1/HOXB2/ACVR2A/IRX3/GLI3/RARA/COL4A2/VAX2/EXT1/HOXA3/CHD7/KDM2B/PROX1/DUSP4/HOXD3/FRZB/…	YES
BP	GO:0048706	embryonic skeletal system development	119	0.452232	1.81313	4.148e-08	6.03247e-06	4.9338e-06	4967	tags=45%, list=24%, signal=35%	PBX1/SOX11/SMAD3/COL2A1/HOXB3/HOXA2/WNT5A/TGFBR1/FGFR2/PCGF2/EYA1/HOXB2/ACVR2A/GLI3/EXT1/HOXA3/SULF2/HOXD3/CHST11/SULF1/MTHFD1L/HOXA1/FLVCR1/SLC2A10/MYCN/BMP7/HOXD4/PAX5/SP3/MBTD1/HOXA4/HOXA5/HOXA7/HOXB5/MDFI/SIX4/SLC39A1/SETD2/CTNNB1/HOXB6/HOXB7/SHOX2/HOXC4/HOXA9/DLG1/HOXB8/FGF8/NDST1/DEAF1/ALX1/IRX5/ALX3/SATB2/BMI1	YES
BP	GO:0198738	cell-cell signaling by wnt	427	0.341606	1.47959	4.20017e-08	6.03247e-06	4.9338e-06	4546	tags=32%, list=22%, signal=25%	SALL1/SFRP2/SOX2/LGR4/TLE4/TCF7L2/CCND1/VANGL2/CELSR2/FZD2/SHISA3/SFRP1/GPC4/SDC1/SMAD3/TCF7L1/CCAR2/CELSR1/WNT5B/FZD3/CDH2/NOTCH1/CCNYL1/TMEM131L/WNT5A/AMOTL2/DAAM1/FGFR2/MARK1/NRARP/HDAC1/GATA3/ZEB2/GRB10/CXXC4/YAP1/IGFBP2/FZD5/SMARCA4/WNT7A/TMEM170B/DKK3/DEPDC1B/MESD/GLI3/VAX2/GRK5/EXT1/CCNE1/SOX13/CSNK2A2/SULF2/FRZB/NLK/STRN/GPRC5B/PIAS4/WLS/SULF1/LYPD6/GPC3/CDK14/ZNF703/DIXDC1/ANKRD6/HMGXB4/…	YES
BP	GO:0001764	neuron migration	148	0.43113	1.76037	4.25235e-08	6.03247e-06	4.9338e-06	5949	tags=48%, list=28%, signal=35%	FGF13/SOX1/CELSR2/ADGRL3/ASCL1/SH3RF1/DCX/CELSR1/NDNF/FZD3/SEMA3A/ASTN1/MARK1/GATA3/CNTN2/CXCR4/SHTN1/TUBB2B/ELP3/DNAAF4/CRKL/NR2F2/NRG1/GFRA3/NTNG1/GATA2/TRIM46/PAX6/PEX13/AUTS2/CAMK2A/NTRK2/FBXO45/SOX14/ZNF609/PCM1/NAV1/IGSF10/NRG3/PRKG1/PLAA/ASPM/CDKL5/PHOX2B/ARX/TOP2B/CX3CL1/CTNNB1/TNN/KIRREL3/DCLK1/TUBB2A/ULK4/DCC/POMK/CDK5/SATB2/NTN1/OLIG3/RELN/NKX2-1/MAP1B/LHX1/KIF20B/LRP12/ZMIZ1/NDN/CDK5R…	YES
BP	GO:0006403	RNA localization	193	0.402142	1.67455	4.61758e-08	6.43956e-06	5.26675e-06	6933	tags=56%, list=33%, signal=38%	IGF2BP2/IGF2BP3/IGF2BP1/UPF3B/ZFP36L1/NUP210/SSB/HNRNPA3/NUP62CL/AGFG1/NUTF2/IWS1/CCT6A/NOP58/RANBP17/DDX19A/MEX3D/XPO5/QKI/KHSRP/NUP160/NUP35/HNRNPU/RANBP2/LRPPRC/SMG7/NUP93/UPF2/POLR2D/KIF5C/SRSF3/ALYREF/CHTOP/THOC1/RAE1/ENY2/NCBP3/NCBP2/YBX1/ZNHIT6/RBM15B/MAGOHB/XPO1/SIDT2/NUP133/EXOSC3/DHX9/NUP88/NUP50/NUP153/SRSF1/NAF1/SARNP/DHX36/TNKS/SRSF7/PNPT1/RUVBL1/CKAP5/PHAX/SETD2/CCT3/ALKBH5/ATR/RTRA…	YES
BP	GO:0048048	embryonic eye morphogenesis	33	0.636934	2.23124	5.05011e-08	6.92539e-06	5.6641e-06	2107	tags=39%, list=10%, signal=35%	SOX11/HIPK2/WNT5A/FZD5/PAX2/VAX2/KDM2B/PROX1/FBN2/PAX6/BMP7/SP3/RARB	YES
BP	GO:0048704	embryonic skeletal system morphogenesis	93	0.482281	1.89714	5.29586e-08	7.14333e-06	5.84235e-06	4967	tags=47%, list=24%, signal=36%	SOX11/SMAD3/COL2A1/HOXB3/HOXA2/TGFBR1/FGFR2/PCGF2/EYA1/HOXB2/GLI3/HOXA3/HOXD3/CHST11/MTHFD1L/HOXA1/FLVCR1/MYCN/BMP7/HOXD4/PAX5/HOXA4/HOXA5/HOXA7/HOXB5/MDFI/SIX4/SLC39A1/SETD2/CTNNB1/HOXB6/HOXB7/SHOX2/HOXC4/HOXA9/DLG1/HOXB8/FGF8/NDST1/ALX1/IRX5/ALX3/SATB2/BMI1	YES
BP	GO:0044786	cell cycle DNA replication	40	0.608007	2.19978	5.40072e-08	7.16728e-06	5.86194e-06	4277	tags=65%, list=20%, signal=52%	BLM/CDC7/DNA2/MCM6/BRCA2/E2F7/MCM4/DBF4/E2F8/CDT1/RAD51/GINS1/TIPIN/GMNN/WRN/DACH1/MCM2/PCNA/ATRX/ZPR1/WIZ/GINS3/FEN1/MCM3/DBF4B/POLA1	YES
BP	GO:1905114	cell surface receptor signaling pathway involved in cell-cell signaling	528	0.326658	1.432	7.18343e-08	9.38179e-06	7.67313e-06	5231	tags=34%, list=25%, signal=26%	SALL1/SFRP2/SOX2/LGR4/TLE4/TCF7L2/CCND1/VANGL2/CELSR2/FZD2/SHISA3/SFRP1/GPC4/ABAT/SDC1/SMAD3/TCF7L1/CCAR2/CELSR1/WNT5B/FZD3/CDH2/NOTCH1/CCNYL1/TMEM131L/WNT5A/AMOTL2/DAAM1/FGFR2/MARK1/NRARP/HDAC1/GATA3/GLI2/ZEB2/GRB10/CXXC4/YAP1/IGFBP2/FZD5/NLGN4X/SMARCA4/WNT7A/TMEM170B/DKK3/DEPDC1B/MESD/GLI3/CHRNA5/VAX2/GRK5/EXT1/UNC13B/MTMR2/CCNE1/SOX13/CSNK2A2/SULF2/FRZB/NLK/STRN/GPRC5B/PIAS4/WLS/ZMYND8/CACNB3/…	YES
BP	GO:0000075	cell cycle checkpoint signaling	167	0.417185	1.71943	8.44183e-08	1.0853e-05	8.87641e-06	5536	tags=49%, list=26%, signal=36%	HMGA2/CCND1/BLM/CCAR2/MDC1/DNA2/USP44/GEN1/INTS7/BUB1/BRCA1/FANCD2/PROX1/ATF2/CHEK1/ORC1/CDT1/DTL/RFWD3/TRIP13/AURKB/TTK/MAD2L1/EME1/BUB1B/CDC5L/TIPIN/THOC1/CDC6/PRKDC/USP28/CLSPN/ETAA1/H2AX/RNASEH2B/TICRR/LCMT1/CHEK2/SETMAR/GIGYF2/CDC14B/ZWINT/TIMELESS/PIDD1/MRE11/NDC80/WDR76/DYNC1LI1/BRIP1/RPS27L/TP53BP1/CDK5RAP2/MSH2/ZWILCH/CEP63/MAD2L1BP/EIF2AK4/ATR/NBN/KNTC1/BRCC3/CCNB1/GTSE1/ABRAXAS1/TRIAP1…	YES
BP	GO:0050769	positive regulation of neurogenesis	220	0.387772	1.62817	9.49049e-08	1.20135e-05	9.82554e-06	6394	tags=46%, list=31%, signal=33%	PTPRZ1/TENM4/ID2/PLAG1/NEFL/LRP2/SOX11/ASCL1/ROBO1/NKX2-2/FZD3/NOTCH1/OTP/HES1/PLXNA1/HDAC1/METRN/RND2/SERPINE2/CXCR4/SHTN1/EPHA4/PAK1/MAP6/GLI3/NIN/DICER1/BIN1/SLITRK1/PAK3/PLXNA2/STAR/ACTR2/PAX6/LIMK1/SEMA5A/MYB/L1CAM/KIT/SS18L2/SEMA4D/NTRK2/ROBO2/HDAC2/XRCC5/SOX8/IST1/SMARCD3/SKIL/STK25/TRIM32/BDNF/DHX36/ASPM/CDKL5/XRCC2/ARMCX5-GPRASP2/CX3CL1/CTNNB1/SHOX2/ADNP/LIG4/CDH4/ISLR2/EIF4G2/CRABP2/TRP…	YES
BP	GO:0001822	kidney development	288	0.361659	1.53653	9.80509e-08	1.22237e-05	9.99743e-06	4766	tags=35%, list=23%, signal=28%	SALL1/POU3F3/LGR4/PROM1/JAG1/LIN28A/HES5/GREB1L/VANGL2/ZBTB16/LRP2/PBX1/SOX11/SFRP1/TRAF3IP1/SDC1/ARG2/SMAD3/DLL1/IRX2/NOTCH1/PTCH1/IRX1/WNT5A/TGFBR1/HES1/KIF26B/FGFR2/GATA3/ERBB4/GLI2/YAP1/PAX2/EYA1/EPHA4/IRX3/GLI3/RARA/EXT1/KLHL3/NUP160/PROX1/SULF2/ANGPT2/CNTRL/SULF1/GPC3/FRAS1/APAF1/KCNJ8/BMP7/ARID5B/ANGPT1/RARB/TFAP2B/ROBO2/BCL2/DCHS2/NUP133/RRM2B/CD24/SOX8/CEP290/LZTS2/MAGI2/AMER1/CALB1/WNT7…	YES
BP	GO:0090596	sensory organ morphogenesis	251	0.374108	1.57805	1.03294e-07	1.26851e-05	1.03749e-05	3927	tags=34%, list=19%, signal=28%	SOX1/PROM1/EPHB1/JAG1/LRIG1/NECTIN3/FZD2/SDK2/SOX11/SLC1A1/HIPK2/TSPAN12/DLL1/COL2A1/TTC39C/FAT1/CRB2/FZD3/HOXA2/WNT5A/MEIS1/FGFR2/HDAC1/GATA3/GBX2/GLI2/FZD5/PAX2/EYA1/GLI3/AGTPBP1/ABI2/VAX2/CHD7/KDM2B/PROX1/FRZB/FBN2/DZANK1/COL5A2/GATA2/PTPRM/SOBP/PAX6/HMX2/ATF4/HOXA1/NECTIN1/THY1/BMP7/MFSD2A/SP3/SHROOM2/DIO3/TOPORS/SCRIB/SDK1/RARB/NTRK2/TFAP2B/BCL2/VSX1/HDAC2/TRIOBP/GNGT1/RING1/SOX8/CEP290/BAK1…	YES
BP	GO:0098813	nuclear chromosome segregation	273	0.373035	1.57877	1.0644e-07	1.28793e-05	1.05336e-05	5152	tags=43%, list=25%, signal=33%	SGO2/USP44/GEN1/BUB1/TRAPPC12/NCAPD2/PSRC1/CDC27/NCAPH/FANCD2/CCNE1/HNRNPU/ACTR3/RMI2/RMI1/CDC20/KIF4A/SGO1/CDT1/CENPE/CCNB1IP1/NSL1/ACTR2/ESCO2/CENPS/TOP2A/ANAPC1/NUF2/KATNB1/TRIP13/AURKB/CDC23/PSMC3IP/TTK/MAD2L1/CENPQ/EME1/BUB1B/CDC6/CUL3/SFPQ/DLGAP5/SMC3/KIF18B/MIS12/LCMT1/KIFC1/NEK2/TTL/TACC3/CDCA5/FBXW7/ZWINT/WAPL/MRE11/KPNB1/KIF18A/SMC1A/NDC80/KIF2C/DYNC1LI1/BRIP1/HASPIN/AGO4/KIF23/CDK5RAP2…	YES
BP	GO:0006310	DNA recombination	295	0.364156	1.55033	1.16978e-07	1.39493e-05	1.14087e-05	5355	tags=43%, list=26%, signal=33%	BLM/HMGB3/CDC7/HSPD1/KPNA2/MCM6/RNF8/BRCA2/MND1/NUCKS1/GEN1/BRCA1/POLQ/FANCD2/FIGNL1/MCM4/ZRANB3/MSH6/NHEJ1/RMI2/RMI1/RIF1/MCM5/GINS4/CHEK1/SMC6/FUS/CCNB1IP1/RAD51AP1/H1-10/ACTR2/THAP9/RAD51/CENPS/RAD54L/TOP2A/NSD2/RFWD3/TRIP13/ALYREF/PSMC3IP/H1-4/UNG/NSMCE3/EME1/THOC1/MCM8/SFPQ/MAGEF1/PRKDC/XRCC6/RAD51D/PSMD14/AUNIP/KPNA1/H2AX/WRN/RPAIN/ANKLE1/TPRKB/EXOSC3/ZFYVE26/PIF1/XRCC5/MCM2/KDM4D/TIMELESS/…	YES
BP	GO:0006325	chromatin organization	381	0.346895	1.49519	1.31732e-07	1.52661e-05	1.24857e-05	7167	tags=49%, list=34%, signal=33%	HMGA2/SOX2/SOX1/TOX/ZNF462/TLK1/CBX2/TCF7L1/CECR2/JARID2/MECOM/HMGA1/CENPV/TET1/HDAC1/GATA3/NASP/SMARCA5/SET/SMARCA4/EHMT1/RNF8/NUCKS1/HJURP/PAK1/SMARCC1/RBL1/CHD7/SRPK1/CDAN1/HNRNPU/CHD4/DR1/SUPT16H/DNMT3A/SUV39H2/MIS18A/H1-10/TOP1/MPND/MTF2/BAZ1A/TDG/ZNF518A/CBX4/NAP1L2/BAZ2B/BRD2/RBBP4/DPF2/LIN54/BPTF/H1-4/H4C3/DNAJC9/SSRP1/BEND3/MACROH2A2/CHAF1A/MYB/EZH2/MBTD1/EMSY/HELLS/MORC2/HDAC4/RESF1/NAP…	YES
BP	GO:0010948	negative regulation of cell cycle process	270	0.367668	1.55576	1.31732e-07	1.52661e-05	1.24857e-05	5617	tags=42%, list=27%, signal=31%	HMGA2/CCND1/APBB2/BLM/CCAR2/ZFP36L1/MDC1/DNA2/NME6/USP44/GEN1/INTS7/BUB1/BRCA1/RBL1/E2F7/RPS6KA2/FANCD2/PROX1/ATF2/E2F8/CHEK1/ORC1/CCNF/CDT1/DTL/RFWD3/TRIP13/AURKB/TTK/MAD2L1/EME1/BUB1B/BMP7/CDC5L/TIPIN/EZH2/THOC1/CDC6/PRKDC/USP28/CLSPN/MTBP/ETAA1/H2AX/RNASEH2B/TICRR/LCMT1/BCL2/CHEK2/NEK2/SETMAR/GIGYF2/CDC14B/ZWINT/TIMELESS/PIDD1/WAPL/MRE11/NDC80/WDR76/DYNC1LI1/BRIP1/AVEN/RPS27L/TP53BP1/CDK5RAP2/…	YES
BP	GO:0071103	DNA conformation change	261	0.370412	1.56629	1.40163e-07	1.60175e-05	1.31003e-05	7784	tags=57%, list=37%, signal=36%	HMGA2/BLM/HMGB3/HMGA1/CENPV/DNA2/NASP/SMARCA5/SET/MCM6/RNF8/HJURP/TOP1MT/NCAPD2/POLQ/NCAPH/CHD7/MCM4/SRPK1/CDAN1/ZRANB3/CHD4/CHD1/MCM5/MIS18A/H1-10/TOP1/RAD51/NAP1L2/RAD54L/TOP2A/BRD2/RBBP4/G3BP1/LIN54/H1-4/H4C3/DNAJC9/BEND3/MACROH2A2/CHAF1A/TOP3A/MCM8/HELLS/DDX3X/XRCC6/ASCC3/NAP1L5/H2AX/DDX1/WRN/DHX9/CDCA5/PIF1/XRCC5/MCM2/H4C14/NAV2/HMGB2/WAPL/MRE11/RFC2/SUPV3L1/GTF2F2/OIP5/H3-3A/BRIP1/NCAPG/CTC…	YES
BP	GO:0045665	negative regulation of neuron differentiation	67	0.516296	1.9612	1.6773e-07	1.89053e-05	1.54621e-05	4377	tags=52%, list=21%, signal=41%	SOX2/SOX3/JAG1/HES5/PBX1/ASCL1/DLL1/NKX2-2/HOXA2/NOTCH1/MEIS1/HES1/CNTN2/IRX3/GLI3/DIXDC1/REST/PAX6/BMP7/GSK3B/HMG20A/SOX8/EIF4ENIF1/MIB1/CDK5RAP2/ASPM/LBX1/PHOX2B/EIF2AK4/DDX6/CTDSP1/NEPRO/ISL1/MED1/EIF4E	YES
CC	GO:0005657	replication fork	59	0.526989	1.97663	1.86532e-07	2.07403e-05	1.6963e-05	4513	tags=58%, list=22%, signal=45%	BLM/SMARCA5/UHRF1/SMARCAL1/POLD3/ZRANB3/CHEK1/MCM10/TIPIN/RAD51D/ETAA1/H2AX/WRN/WDHD1/PRIM2/BAZ1B/PIF1/TIMELESS/MRE11/RFC2/POLD1/ZMIZ2/TP53BP1/RPA3/XRCC2/PCNA/RFC4/NBN/SMARCAD1/MCM3/DNMT1/POLA1/RPA2/POLA2	YES
BP	GO:0048592	eye morphogenesis	150	0.420925	1.72097	2.18168e-07	2.39344e-05	1.95754e-05	3927	tags=37%, list=19%, signal=31%	SOX1/PROM1/EPHB1/JAG1/NECTIN3/SDK2/SOX11/SLC1A1/HIPK2/TSPAN12/DLL1/FAT1/CRB2/WNT5A/MEIS1/FZD5/PAX2/GLI3/AGTPBP1/ABI2/VAX2/KDM2B/PROX1/FBN2/DZANK1/COL5A2/PTPRM/PAX6/ATF4/NECTIN1/THY1/BMP7/MFSD2A/SP3/SHROOM2/DIO3/TOPORS/SDK1/RARB/NTRK2/TFAP2B/BCL2/VSX1/GNGT1/RING1/SOX8/CEP290/BAK1/TENM3/CALB1/PITX2/CTNNB1/NF1/YY1/LCTL/BCAR3	YES
BP	GO:0001709	cell fate determination	42	0.567399	2.06308	2.22626e-07	2.41022e-05	1.97126e-05	3957	tags=48%, list=19%, signal=39%	JAG1/ASCL1/DLL1/NKX2-2/HOXA2/PTCH1/HES1/GATA3/WNT7A/PAX2/PROX1/POU6F2/GATA2/IFRD1/PAX6/NKX6-3/LBX1/CYP26B1/CTNNB1/ISL1	YES
BP	GO:0007051	spindle organization	180	0.397426	1.64708	2.2664e-07	2.42181e-05	1.98074e-05	5247	tags=45%, list=25%, signal=34%	EML1/LIMK2/TRIM36/GNAI1/CLASP1/TPPP/KIF15/PSRC1/TACC2/HNRNPU/CDC20/KIF4A/SPAST/CENPE/CEP97/FSD1/SPC25/NUF2/AURKB/MAP9/TTK/CENPJ/BORA/DLGAP5/RAE1/HAUS8/SMC3/AUNIP/AURKA/HAUS1/CHEK2/KIFC1/NEK2/TACC3/CCNB2/CENPH/MAPRE1/EFHC1/LZTS2/STMN1/KPNB1/KIZ/SMC1A/NDC80/CEP72/CEP126/STIL/KIF23/NCOR1/SPAG5/ABRAXAS2/UVRAG/CEP63/ASPM/TNKS/MYBL2/KIF2A/CKAP5/TUBB/ATRX/DYNC1H1/INCENP/CCNB1/ESPL1/STAG1/NEK7/ABRAXAS1/H…	YES
BP	GO:0072001	renal system development	297	0.361135	1.53766	2.30876e-07	2.43545e-05	1.99189e-05	4766	tags=35%, list=23%, signal=27%	SALL1/POU3F3/LGR4/PROM1/JAG1/LIN28A/HES5/GREB1L/VANGL2/ZBTB16/LRP2/PBX1/SOX11/SFRP1/TRAF3IP1/SDC1/ARG2/SMAD3/DLL1/IRX2/NOTCH1/PTCH1/IRX1/WNT5A/TGFBR1/HES1/KIF26B/FGFR2/GATA3/ERBB4/GLI2/YAP1/PAX2/EYA1/EPHA4/IRX3/GLI3/RARA/EXT1/KLHL3/NUP160/PROX1/SULF2/ANGPT2/CNTRL/SULF1/GPC3/FRAS1/APAF1/KCNJ8/BMP7/ARID5B/ANGPT1/LGR5/RARB/TFAP2B/ROBO2/BCL2/DCHS2/NUP133/COL4A1/RRM2B/CD24/SOX8/CEP290/LZTS2/MAGI2/AMER…	YES
BP	GO:0050657	nucleic acid transport	155	0.410995	1.68418	2.52057e-07	2.5924e-05	2.12026e-05	6749	tags=57%, list=32%, signal=39%	IGF2BP2/IGF2BP3/IGF2BP1/UPF3B/ZFP36L1/NUP210/SSB/HNRNPA3/NUP62CL/AGFG1/NUTF2/IWS1/RANBP17/DDX19A/XPO5/QKI/KHSRP/NUP160/NUP35/RANBP2/LRPPRC/SMG7/NUP93/UPF2/POLR2D/KIF5C/SRSF3/ALYREF/CHTOP/THOC1/RAE1/ENY2/NCBP3/NCBP2/YBX1/RBM15B/MAGOHB/XPO1/SIDT2/NUP133/DHX9/NUP88/NUP50/NUP153/SRSF1/SARNP/TNKS/SRSF7/PNPT1/CKAP5/PHAX/SETD2/ALKBH5/RTRAF/HNRNPA1/NUP205/RFTN1/SENP2/NDC1/PABPN1/G3BP2/SMG1/DDX19B/HNRNPA2…	YES
BP	GO:0050658	RNA transport	155	0.410995	1.68418	2.52057e-07	2.5924e-05	2.12026e-05	6749	tags=57%, list=32%, signal=39%	IGF2BP2/IGF2BP3/IGF2BP1/UPF3B/ZFP36L1/NUP210/SSB/HNRNPA3/NUP62CL/AGFG1/NUTF2/IWS1/RANBP17/DDX19A/XPO5/QKI/KHSRP/NUP160/NUP35/RANBP2/LRPPRC/SMG7/NUP93/UPF2/POLR2D/KIF5C/SRSF3/ALYREF/CHTOP/THOC1/RAE1/ENY2/NCBP3/NCBP2/YBX1/RBM15B/MAGOHB/XPO1/SIDT2/NUP133/DHX9/NUP88/NUP50/NUP153/SRSF1/SARNP/TNKS/SRSF7/PNPT1/CKAP5/PHAX/SETD2/ALKBH5/RTRAF/HNRNPA1/NUP205/RFTN1/SENP2/NDC1/PABPN1/G3BP2/SMG1/DDX19B/HNRNPA2…	YES
BP	GO:0007423	sensory organ development	540	0.322143	1.41327	2.64765e-07	2.68949e-05	2.19967e-05	5501	tags=35%, list=26%, signal=26%	SOX2/NES/SOX1/ACVR2B/SOX3/PROM1/EPHB1/JAG1/LRIG1/HES5/LAMA1/NECTIN3/PBX3/PBX2/FZD2/PBX1/LIN7A/SDK2/SOX11/ASCL1/SLC1A1/HIPK2/TSPAN12/SMAD3/DLL1/CECR2/GSDME/MEIS2/COL2A1/TTC39C/DCX/FAT1/CRB2/WNT5B/LIMK2/FZD3/HOXA2/NOTCH1/WNT5A/TGFBR1/MEIS1/NHS/HES1/FGFR2/HDAC1/GATA3/GBX2/BMPR1B/GLI2/CRYBA1/ADAMTS18/FZD5/SMARCA4/WNT7A/PAX2/EYA1/ZDHHC16/EPHA4/CHRDL1/MYCL/VIM/CCNA2/GLI3/RARA/AGTPBP1/MYOM2/ABI2/KCNK2/V…	YES
BP	GO:0021510	spinal cord development	94	0.461112	1.81304	2.77474e-07	2.78421e-05	2.27714e-05	6757	tags=56%, list=32%, signal=38%	RFX4/SOX1/NEFL/PBX3/SOX11/ASCL1/DLL1/NKX2-2/NOTCH1/PTCH1/LOXL3/GLI2/GLI3/PROX1/SOX13/SRD5A1/GATA2/PAX6/SOX6/ZC4H2/EED/LMO4/ROBO2/GIGYF2/PHGDH/LHX3/LBX1/ACTL6A/PHOX2A/NF1/ZPR1/ISL1/SCYL3/MPST/DYNC2H1/GBX1/NEUROG3/PTPRS/DCTN1/TAL1/HOXB8/MTOR/DCC/OLIG3/LHX5/RELN/LHX1/SOX12/SHH/DMRT3/PTN/SCYL1/DRAXIN	YES
BP	GO:1901990	regulation of mitotic cell cycle phase transition	271	0.365002	1.54463	2.8171e-07	2.79266e-05	2.28405e-05	5617	tags=41%, list=27%, signal=31%	HMGA2/ID2/CCND1/PBX1/CDC25A/BLM/ZFP36L1/LSM11/CDC7/MTA3/USP44/GEN1/BUB1/BRCA1/RBL1/E2F7/CDC27/ADAM17/CHEK1/ORC1/CDT1/UBE2E2/CENPE/CDC25C/DTL/ANKRD17/RFWD3/TRIP13/AURKB/CDC23/TTK/MAD2L1/BUB1B/EZH2/CDC6/CUL3/PKIA/DLGAP5/DDX3X/PRKDC/CLSPN/MTBP/ANLN/RNASEH2B/AURKA/CDC14A/TICRR/LCMT1/BCL2/CHEK2/NPM2/GIGYF2/CDC14B/CDCA5/ZWINT/KLHL18/CDC25B/PIDD1/MRE11/KMT2E/SMARCD3/NDC80/STOX1/DYNC1LI1/AVEN/BRD4/RPS27L…	YES
BP	GO:1901988	negative regulation of cell cycle phase transition	227	0.377642	1.58801	3.07127e-07	3.00838e-05	2.46048e-05	5617	tags=44%, list=27%, signal=32%	HMGA2/CCND1/APBB2/BLM/CCAR2/ZFP36L1/MDC1/DNA2/USP44/GEN1/INTS7/BUB1/BRCA1/RBL1/E2F7/FANCD2/PROX1/ATF2/CHEK1/ORC1/CDT1/DTL/RFWD3/TRIP13/AURKB/TTK/MAD2L1/EME1/BUB1B/CDC5L/TIPIN/EZH2/THOC1/CDC6/PRKDC/USP28/CLSPN/ETAA1/H2AX/RNASEH2B/TICRR/LCMT1/BCL2/CHEK2/SETMAR/GIGYF2/CDC14B/ZWINT/TIMELESS/PIDD1/MRE11/NDC80/WDR76/DYNC1LI1/BRIP1/AVEN/RPS27L/TP53BP1/CDK5RAP2/MSH2/ZWILCH/CEP63/USP47/MAD2L1BP/EIF2AK4/CT…	YES
BP	GO:0001655	urogenital system development	333	0.353459	1.51446	3.11363e-07	3.01399e-05	2.46507e-05	4766	tags=34%, list=23%, signal=26%	SALL1/POU3F3/LGR4/PROM1/JAG1/LIN28A/HES5/PLAG1/GREB1L/VANGL2/ZBTB16/LRP2/PBX1/SOX11/SFRP1/TRAF3IP1/SDC1/ARG2/SMAD3/DLL1/IRX2/NOTCH1/PTCH1/IRX1/WNT5A/TGFBR1/HES1/KIF26B/FGFR2/GATA3/ERBB4/GLI2/YAP1/PAX2/EYA1/EPHA4/IRX3/SMARCC1/GLI3/RARA/EPHB3/CRKL/EXT1/KLHL3/NUP160/PROX1/SULF2/ANGPT2/CNTRL/SULF1/GPC3/SRD5A1/GATA2/FRAS1/APAF1/KCNJ8/BMP7/ARID5B/ANGPT1/HELLS/LGR5/RARB/TFAP2B/ROBO2/BCL2/DCHS2/NUP133/CO…	YES
BP	GO:0033260	nuclear DNA replication	36	0.601152	2.14221	3.16231e-07	3.02552e-05	2.4745e-05	4277	tags=64%, list=20%, signal=51%	BLM/CDC7/DNA2/MCM6/BRCA2/MCM4/DBF4/CDT1/RAD51/GINS1/TIPIN/GMNN/WRN/DACH1/MCM2/PCNA/ATRX/WIZ/GINS3/FEN1/MCM3/DBF4B/POLA1	YES
BP	GO:0061326	renal tubule development	94	0.459347	1.8061	3.53725e-07	3.34534e-05	2.73607e-05	4499	tags=44%, list=21%, signal=34%	SALL1/POU3F3/LGR4/PROM1/JAG1/HES5/GREB1L/PBX1/DLL1/IRX2/NOTCH1/PTCH1/IRX1/HES1/KIF26B/GATA3/YAP1/PAX2/EYA1/IRX3/GLI3/KLHL3/GPC3/LGR5/TFAP2B/BCL2/COL4A1/CD24/SOX8/LZTS2/CALB1/WNT7B/SIX4/AQP11/CTNNB1/HOXB7/WNT4/MAGED1/FOXD1/DLG1/FGF8	YES
CC	GO:0034399	nuclear periphery	128	0.427989	1.72899	3.57961e-07	3.34693e-05	2.73737e-05	6484	tags=55%, list=31%, signal=38%	FIGN/BLM/PHF5A/PPIG/UHRF1/PHACTR3/VIM/SRPK1/NUP35/RNASEL/HNRNPU/PSPC1/PIAS4/DNMT3A/KIF4A/PRPF40A/NUP93/ERCC8/ARFGEF1/SCAF8/ZNF703/ATF4/MYB/THOC1/SFPQ/ENC1/PRKCZ/MATR3/SMC3/MORC2/HNRNPM/LRIF1/GMCL1/NUP153/SMC1A/NUFIP1/PCNA/KIN/SORBS1/RUVBL1/YY1/LMNTD2/NARF/NUP205/NONO/PRKCD/STAG1/SRRM1/RAD21/LMNB1/BCL11A/POLA1/CENPF/HNRNPA2B1/NUP107/RUNX1T1/SATB2/HAT1/ATXN1/CAD/KAT8/MAPT/SUV39H1/DCAF7/AHCTF1/TP53/…	YES
MF	GO:0008094	ATP-dependent activity, acting on DNA	109	0.447643	1.7814	3.62197e-07	3.34849e-05	2.73865e-05	4077	tags=49%, list=19%, signal=39%	BLM/DNA2/SMARCA5/SMARCA4/MCM6/SMARCAL1/POLQ/CHD7/MCM4/ZRANB3/MSH6/CHD4/CHD1/MCM5/RAD51/RAD54L/TOP2A/ATAD5/RBBP4/G3BP1/BPTF/MCM8/HELLS/DDX3X/XRCC6/SMC3/RAD51D/ASCC3/DDX1/WRN/DHX9/PIF1/XRCC5/MCM2/NAV2/MRE11/MSH5/RFC2/SUPV3L1/GTF2F2/BRIP1/MSH2/DHX36/XRCC2/CHD2/DSCC1/RUVBL1/TOP2B/RFC4/ATRX/SMARCAD1/MCM3/TTF2	YES
MF	GO:0015631	tubulin binding	364	0.343601	1.47977	3.9185e-07	3.58238e-05	2.92994e-05	5700	tags=42%, list=27%, signal=31%	FGF13/NCALD/NEFM/DPYSL5/TRAF3IP1/KIF21A/EML1/DCX/STRBP/SYBU/TRIM36/FEZ1/ARL4C/KIF26B/FAM161A/CLASP1/PHF6/TTLL4/CCDC88A/BRCA2/TPPP/PAK1/MAP6/DPYSL2/BRCA1/NIN/AGTPBP1/KIF15/PSRC1/MTUS2/DNM3/REEP1/AGBL5/JAKMIP2/SVBP/LRPPRC/KIF4A/SPAST/CENPE/NAV3/VASH2/LZTS1/KIF1C/MAP2/FSD1/DIXDC1/KATNB1/KIF5C/CEP295/CEP57/BLOC1S2/KIF17/KIF20A/MAP9/BIRC5/SPC24/CHP1/CENPJ/KIF21B/HSPH1/CRIPT/DLGAP5/RAE1/DDX3X/HAUS8/SMC…	YES
BP	GO:0045839	negative regulation of mitotic nuclear division	48	0.559563	2.05843	4.18103e-07	3.76665e-05	3.08065e-05	4726	tags=58%, list=23%, signal=45%	NME6/USP44/GEN1/BUB1/CHEK1/CDT1/TRIP13/AURKB/TTK/MAD2L1/BUB1B/BMP7/MTBP/LCMT1/ZWINT/NDC80/DYNC1LI1/CDK5RAP2/ZWILCH/MAD2L1BP/KNTC1/CCNB1/RAD21/APC/CENPF/BUB3/ZW10/ZNF207	YES
BP	GO:0006913	nucleocytoplasmic transport	290	0.358318	1.52346	4.2574e-07	3.76665e-05	3.08065e-05	6484	tags=47%, list=31%, signal=33%	TCF7L2/SMAD3/UPF3B/SUMO1/NOTCH1/CBLB/DESI1/SSB/KPNA2/ELAVL1/NUP62CL/E2F3/AGFG1/NUTF2/IWS1/RANBP17/GLI3/DDX19A/XPO5/NUP160/NUP35/CSE1L/RANBP2/BARD1/SMG7/STYX/MMP12/CD36/NUP93/UPF2/BACH2/POLR2D/RAB23/SRSF3/STRADB/ALYREF/CHP1/KPNA4/CHTOP/HEATR3/THOC1/DNAJC27/ANGPT1/GSK3B/PKIA/RAE1/ENY2/NCBP2/KPNA1/SMURF1/RBM15B/SDAD1/XPO1/RPAIN/ANKLE1/FAM53C/KPNA6/NUP133/DHX9/NUP88/NUP50/LZTS2/EIF4ENIF1/NUP153/KPNB1…	YES
BP	GO:0051169	nuclear transport	290	0.358318	1.52346	4.2574e-07	3.76665e-05	3.08065e-05	6484	tags=47%, list=31%, signal=33%	TCF7L2/SMAD3/UPF3B/SUMO1/NOTCH1/CBLB/DESI1/SSB/KPNA2/ELAVL1/NUP62CL/E2F3/AGFG1/NUTF2/IWS1/RANBP17/GLI3/DDX19A/XPO5/NUP160/NUP35/CSE1L/RANBP2/BARD1/SMG7/STYX/MMP12/CD36/NUP93/UPF2/BACH2/POLR2D/RAB23/SRSF3/STRADB/ALYREF/CHP1/KPNA4/CHTOP/HEATR3/THOC1/DNAJC27/ANGPT1/GSK3B/PKIA/RAE1/ENY2/NCBP2/KPNA1/SMURF1/RBM15B/SDAD1/XPO1/RPAIN/ANKLE1/FAM53C/KPNA6/NUP133/DHX9/NUP88/NUP50/LZTS2/EIF4ENIF1/NUP153/KPNB1…	YES
BP	GO:0019827	stem cell population maintenance	130	0.420896	1.70317	4.64032e-07	4.06176e-05	3.32201e-05	6445	tags=52%, list=31%, signal=36%	HMGA2/SOX2/JAG1/LIN28A/LDB2/HES5/SALL4/SFRP1/DLL1/IGF2BP1/CDH2/NOTCH1/TET1/HES1/NCOA3/YAP1/ELAVL1/WNT7A/PAX2/WDR43/ZC3H13/KDM2B/PROX1/RIF1/MED28/MTF2/GATA2/REST/BMP7/LBH/KIT/SMC3/LEO1/KDM3A/PCM1/EIF4ENIF1/TRIM8/SMC1A/CTR9/ASPM/MED7/BCL9/CTNNB1/DDX6/LIG4/RTF1/VPS72/TAL1/PADI4/EIF4E/FZD7/CUL4A/SS18/ESRRB/FANCC/FGF10/MCPH1/LDB1/LSM1/PRDM14/ZFP36L2/GNL3/SIX2/ZNF322/PTN/BMPR1A/LOXL2	YES
BP	GO:0051236	establishment of RNA localization	158	0.409936	1.68289	4.72546e-07	4.09275e-05	3.34736e-05	6749	tags=57%, list=32%, signal=39%	IGF2BP2/IGF2BP3/IGF2BP1/UPF3B/ZFP36L1/NUP210/SSB/HNRNPA3/NUP62CL/AGFG1/NUTF2/IWS1/RANBP17/DDX19A/XPO5/QKI/KHSRP/NUP160/NUP35/RANBP2/LRPPRC/SMG7/NUP93/UPF2/POLR2D/KIF5C/SRSF3/ALYREF/CHTOP/THOC1/RAE1/ENY2/NCBP3/NCBP2/YBX1/RBM15B/MAGOHB/XPO1/SIDT2/NUP133/DHX9/NUP88/NUP50/NUP153/SRSF1/SARNP/TNKS/SRSF7/PNPT1/CKAP5/PHAX/SETD2/ALKBH5/ATR/RTRAF/HNRNPA1/NUP205/RFTN1/SENP2/NDC1/PABPN1/G3BP2/SMG1/DDX19B/HNR…	YES
BP	GO:0022613	ribonucleoprotein complex biogenesis	422	0.336752	1.45726	5.32145e-07	4.56093e-05	3.73027e-05	7011	tags=49%, list=33%, signal=33%	AGO1/NUDT21/SNRNP200/DDX18/ESF1/NOP58/RAMAC/DICER1/MPHOSPH10/CHD7/EXOSC7/WDR43/SRPK1/RNASEL/PAK1IP1/NOL10/USP39/PRPF39/RRP1B/HEATR1/UTP20/PDCD11/POLR2D/RPP40/ZRSR2/NOP56/TARBP2/NIFK/HEATR3/TGS1/WDR75/ERI2/URB2/GEMIN6/DDX3X/PRKDC/ABT1/PUF60/EXOSC9/ZNHIT6/TRMT61B/SDAD1/PIN4/LYAR/RPUSD2/POP7/DDX1/XPO1/GNL2/RPUSD3/CELF3/FRG1/WDR12/EXOSC3/DHX9/LUC7L/SNRPF/XRCC5/WBP11/EXOSC1/NUP88/MRM2/MTERF4/RRP36/BYS…	YES
CC	GO:0043596	nuclear replication fork	27	0.654201	2.21675	6.39426e-07	5.39714e-05	4.41419e-05	4513	tags=74%, list=22%, signal=58%	SMARCA5/SMARCAL1/POLD3/ZRANB3/MCM10/TIPIN/ETAA1/WDHD1/PRIM2/BAZ1B/TIMELESS/POLD1/ZMIZ2/RPA3/PCNA/SMARCAD1/MCM3/POLA1/RPA2/POLA2	YES
BP	GO:0000819	sister chromatid segregation	197	0.389834	1.62622	6.4283e-07	5.39714e-05	4.41419e-05	4976	tags=45%, list=24%, signal=35%	SGO2/USP44/GEN1/BUB1/NCAPD2/PSRC1/CDC27/NCAPH/HNRNPU/RMI2/CDC20/KIF4A/SGO1/CDT1/CENPE/NSL1/ESCO2/TOP2A/ANAPC1/NUF2/KATNB1/TRIP13/AURKB/CDC23/TTK/MAD2L1/BUB1B/CDC6/CUL3/SFPQ/DLGAP5/SMC3/KIF18B/MIS12/LCMT1/KIFC1/NEK2/TACC3/CDCA5/FBXW7/ZWINT/WAPL/MRE11/KPNB1/KIF18A/SMC1A/NDC80/KIF2C/DYNC1LI1/HASPIN/KIF23/CDK5RAP2/SPAG5/NCAPG/ZWILCH/CTCF/CHAMP1/EML4/CENPK/TNKS/DSCC1/MAD2L1BP/TOP2B/CDCA8/CTNNB1/ATRX/K…	YES
BP	GO:0060996	dendritic spine development	98	0.454609	1.79484	7.27971e-07	6.05025e-05	4.94835e-05	5984	tags=53%, list=29%, signal=38%	EPHB1/TANC2/WNT7A/EPHA4/CPEB3/ABI2/EPHB3/DOCK10/DNM3/PAK3/ZMYND8/SLC12A5/ACTR2/ADAM10/ITSN1/DLG4/ASAP1/CAMK2A/ZDHHC15/SDK1/ACSL4/NLGN1/PDLIM5/MAPK6/HDAC2/PAK2/PPFIA2/IQSEC1/SRCIN1/DHX36/CDKL5/ARMCX5-GPRASP2/DLG5/NGEF/EIF4G2/PTPRS/NCK2/OPA1/MTOR/LZTS3/PPP1R9A/DNM1L/CDK5/CUX2/EPHB2/RELN/ZNF365/ITPKA/CDK5R1/ARHGAP44/PSEN1/SHANK3	YES
BP	GO:1901976	regulation of cell cycle checkpoint	33	0.603445	2.11392	7.55779e-07	6.21855e-05	5.08599e-05	4497	tags=64%, list=21%, signal=50%	CCAR2/USP44/GEN1/PROX1/CDT1/RFWD3/MAD2L1/THOC1/ETAA1/RNASEH2B/LCMT1/CHEK2/NDC80/WDR76/DYNC1LI1/CDK5RAP2/MAD2L1BP/CCNB1/PPP1R10/RPA2/CUL4A	YES
BP	GO:0010720	positive regulation of cell development	293	0.35274	1.50119	8.21627e-07	6.62779e-05	5.42071e-05	6394	tags=43%, list=31%, signal=30%	PTPRZ1/TENM4/ID2/PLAG1/NEFL/LRP2/SOX11/ASCL1/ROBO1/NKX2-2/FZD3/NOTCH1/OTP/HES1/PLXNA1/F11R/HDAC1/METRN/RND2/SERPINE2/CXCR4/SHTN1/EPHA4/PAK1/MAP6/GLI3/NIN/DICER1/CRKL/NEDD9/BIN1/SLITRK1/PAK3/PLXNA2/STAR/LIMS1/ACTR2/PAX6/LIMK1/SEMA5A/DMTN/MYB/L1CAM/RAC3/PRKDC/KIT/SS18L2/ARPC2/SEMA4D/NTRK2/AURKA/ROBO2/BCL2/HDAC2/TRIOBP/XRCC5/RFX3/SOX8/IST1/SMARCD3/MYADM/SKIL/STK25/TRIM32/BDNF/DHX36/ASPM/CDKL5/XRCC2/…	YES
BP	GO:0072073	kidney epithelium development	136	0.417259	1.69263	8.21627e-07	6.62779e-05	5.42071e-05	4603	tags=40%, list=22%, signal=32%	SALL1/POU3F3/LGR4/PROM1/JAG1/HES5/GREB1L/PBX1/SFRP1/SDC1/ARG2/SMAD3/DLL1/IRX2/NOTCH1/PTCH1/IRX1/HES1/KIF26B/FGFR2/GATA3/YAP1/PAX2/EYA1/EPHA4/IRX3/GLI3/RARA/EXT1/KLHL3/GPC3/BMP7/RARB/TFAP2B/ROBO2/BCL2/CD24/SOX8/LZTS2/MAGI2/CALB1/WNT7B/SIX4/AQP11/KLF15/CTNNB1/SDC4/HOXB7/WNT4/MAGED1/FOXD1/DLG1/SLIT2/FGF8/EPCAM	YES
BP	GO:0021954	central nervous system neuron development	78	0.477498	1.84049	8.64198e-07	6.83714e-05	5.59192e-05	5689	tags=51%, list=27%, signal=37%	SOX1/EPHB1/ASCL1/NDNF/SEMA3A/FGFR2/CNTN2/GBX2/GLI2/EPHA4/NIN/AGTPBP1/EPHB3/NHLH2/MAP2/GATA2/B4GALT6/NPY/NOVA2/RAC3/NTRK2/FBXO45/MYCBP2/B4GALT5/HSP90AA1/PHOX2B/ARX/DCLK1/SLIT2/SCYL2/FGF8/DCC/CDK5/CDH11/EPHB2/PLXNA4/ZMIZ1/UBB/LEP/MAPT	YES
BP	GO:0098727	maintenance of cell number	133	0.420042	1.70167	8.64198e-07	6.83714e-05	5.59192e-05	5934	tags=49%, list=28%, signal=35%	HMGA2/SOX2/JAG1/LIN28A/LDB2/HES5/SALL4/SFRP1/DLL1/IGF2BP1/CDH2/NOTCH1/TET1/HES1/NCOA3/YAP1/ELAVL1/WNT7A/PAX2/WDR43/ZC3H13/KDM2B/PROX1/RIF1/MED28/MTF2/GATA2/REST/BMP7/EZH2/LBH/KIT/SMC3/LEO1/KDM3A/PCM1/EIF4ENIF1/TRIM8/SMC1A/CTR9/ASPM/MED7/BCL9/CTNNB1/DDX6/LIG4/RTF1/VPS72/TAL1/PADI4/EIF4E/FZD7/CUL4A/SS18/ESRRB/FANCC/FGF10/MCPH1/LDB1/LSM1/PRDM14/ZFP36L2/GNL3/SIX2/ZNF322	YES
CC	GO:0098984	neuron to neuron synapse	357	0.342478	1.47298	8.81311e-07	6.90612e-05	5.64834e-05	6824	tags=44%, list=33%, signal=30%	NECTIN3/LIN7A/LRRTM4/SLC1A1/LRRC4/HOMER3/RAPGEF4/CDH2/PTCH1/EPB41/PSD3/GRIP1/ERBB4/HNRNPH2/ARHGAP32/HNRNPA3/NLGN4X/EPHA4/CPEB3/BCR/DGKI/RUSC1/LRRC4C/P2RY1/GRIA1/ABHD17C/DTNBP1/DNM3/GRM5/GRM3/MTMR2/KCND2/ADGRA1/STRN/SLITRK1/PAK3/DYNLL2/CAP2/LZTS1/GRID1/ACTR2/PCLO/SLC8A1/PLCB4/ADAM10/SYT1/ZDHHC2/SH2D5/SEMA4C/ADD2/BAALC/NECTIN1/DMTN/DLG4/ABHD17B/CRIPT/PRKCZ/CAMK2A/ZDHHC15/SCRIB/NCS1/NTRK2/FBXO45/KPN…	YES
BP	GO:0007416	synapse assembly	173	0.397135	1.64073	9.15535e-07	7.04021e-05	5.75801e-05	6670	tags=48%, list=32%, signal=33%	FGF13/ADGRL2/EFNB2/EPHB1/SLITRK5/ADGRL3/SDK2/GPC4/AGRN/LRRC4/SLIT1/CDH2/WNT5A/ERBB4/LRRN1/PCDHB2/FZD5/NLGN4X/WNT7A/SPTBN2/NRXN2/EPHB3/CRKL/DNM3/NRG1/PCDHB5/SLITRK1/PCLO/PCDH17/THBS2/ADD2/NECTIN1/POU4F1/LGI2/SDK1/SNCA/SEMA4D/NTRK2/SLITRK2/FBXO45/NLGN1/ROBO2/PDLIM5/LRRTM2/SHANK2/SEMA4A/NLGN3/SIX4/GNPAT/ADGRB3/BDNF/FLRT3/ARMCX5-GPRASP2/UBE2V2/LRFN4/DLG5/GABRG2/KIRREL3/ADNP/LRTM2/PTPRS/PPP1R9A/FARP1/…	YES
BP	GO:0030902	hindbrain development	146	0.411983	1.68096	9.15535e-07	7.04021e-05	5.75801e-05	6331	tags=49%, list=30%, signal=34%	CKB/KCNC1/ASCL1/ABAT/DLL1/HOXB3/ATIC/HOXA2/HES1/GBX2/GLI2/SERPINE2/NLGN4X/KLHL1/WNT7A/SPTBN2/HOXB2/PAK1/AGTPBP1/CRKL/KDM2B/PROX1/HNRNPD/ATF2/WLS/PLXNA2/NHLH2/GATA2/SEMA4C/ATRN/POU4F1/BMP7/EZH2/KNDC1/SSTR1/SCRIB/TTBK2/BCL2/PPARGC1A/CEP290/GNPAT/PSMG1/PHOX2B/PHOX2A/CTNNB1/CLP1/RERE/NEUROG3/PTPRS/GBA/ZNF423/EGF/RBFOX2/MYO16/CDK5/LHX5/MAFB/ZNF365/LDB1/LHX1/FZD4/KIF14/CDK5R1/RPGRIP1L/XRCC1/PSEN1/HERC1…	YES
BP	GO:1990138	neuron projection extension	166	0.40001	1.64825	9.83985e-07	7.49651e-05	6.1312e-05	5700	tags=46%, list=27%, signal=34%	RAPH1/SLIT1/WNT5A/SEMA3A/RNF157/PLXNA1/WASF1/CXCR4/SHTN1/PAK1/DPYSL2/NEDD4L/SYT17/IMPACT/SEMA5B/MAP2/SLIT3/SYT1/TRIM46/RIMS1/LIMK1/SEMA5A/SEMA4C/CYFIP2/L1CAM/GSK3B/PRKCZ/PAK6/AUTS2/ALCAM/SEMA4D/SMURF1/TNR/RTN4R/AURKA/TTL/DDR1/SEMA4A/SEMA4F/NLGN3/PLAA/C9orf72/CDKL5/FLRT3/HSP90AA1/EIF2AK4/CTNNB1/TNN/SEMA3C/ADNP/CDH4/DCLK1/ISLR2/EIF4G2/SYT2/PTPRS/BCL11A/TRPV2/CPNE5/SEMA3F/SLIT2/SEMA7A/FLRT1/SLC9A6/C…	YES
BP	GO:0048596	embryonic camera-type eye morphogenesis	25	0.646411	2.16134	1.41018e-06	0.000106449	8.7062e-05	1836	tags=40%, list=9%, signal=37%	SOX11/HIPK2/WNT5A/FZD5/PAX2/KDM2B/PROX1/PAX6/BMP7/SP3	YES
BP	GO:0032392	DNA geometric change	87	0.460868	1.79674	1.48024e-06	0.000110722	9.0557e-05	5355	tags=56%, list=26%, signal=42%	BLM/HMGB3/HMGA1/DNA2/MCM6/POLQ/CHD7/MCM4/ZRANB3/CHD4/CHD1/MCM5/RAD51/RAD54L/TOP2A/G3BP1/MCM8/DDX3X/XRCC6/ASCC3/DDX1/WRN/DHX9/PIF1/XRCC5/MCM2/NAV2/HMGB2/MRE11/RFC2/SUPV3L1/GTF2F2/BRIP1/DHX36/CHD2/DSCC1/RUVBL1/RFC4/GTF2H2/ATRX/NBN/SMARCAD1/MCM3/HMGB1/ERCC6L/HNRNPA2B1/RAD54L2/RECQL4/RAD54B	YES
BP	GO:0051028	mRNA transport	123	0.423437	1.70189	1.51447e-06	0.000112262	9.18161e-05	6363	tags=57%, list=30%, signal=40%	IGF2BP2/IGF2BP3/IGF2BP1/UPF3B/ZFP36L1/NUP210/HNRNPA3/AGFG1/NUTF2/IWS1/RANBP17/DDX19A/QKI/KHSRP/NUP160/NUP35/RANBP2/LRPPRC/SMG7/NUP93/UPF2/POLR2D/KIF5C/SRSF3/ALYREF/CHTOP/THOC1/RAE1/ENY2/NCBP3/NCBP2/RBM15B/MAGOHB/XPO1/NUP133/DHX9/NUP88/NUP50/NUP153/SRSF1/SARNP/TNKS/SRSF7/SETD2/ALKBH5/HNRNPA1/NUP205/SENP2/NDC1/PABPN1/G3BP2/SMG1/DDX19B/HNRNPA2B1/NUP107/NUP188/NUP214/THOC6/CETN2/SMG6/THOC5/BICD2/AHCT…	YES
BP	GO:0000375	RNA splicing, via transesterification reactions	285	0.353441	1.50036	1.56581e-06	0.000115031	9.40809e-05	6752	tags=49%, list=32%, signal=34%	PHF5A/NCL/CWC27/HNRNPA3/TRA2A/HNRNPL/SNRNP200/MPHOSPH10/QKI/CWC22/SRPK1/KHSRP/PPIL3/HNRNPU/USP39/SNRPA1/PPIL1/PRPF39/USP49/PRPF40A/HNRNPK/SNRNP25/CWF19L2/ZRSR2/REST/HMX2/SRSF3/BUD13/ALYREF/NOVA2/HTATSF1/CDC5L/HNRNPR/TGS1/SFPQ/SRRM2/TIA1/RBM41/GEMIN6/ESS2/NOVA1/PUF60/NCBP2/RBM15B/GPATCH1/MAGOHB/RBM24/DDX1/CWC15/CELF3/FRG1/DHX35/THRAP3/HNRNPM/HNRNPH1/DHX9/LUC7L/SNRPF/WBP11/U2AF1/SF3B1/SRSF1/SART1/P…	YES
CC	GO:0016607	nuclear speck	405	0.327624	1.41546	1.61714e-06	0.000117751	9.63056e-05	8244	tags=51%, list=39%, signal=31%	PLAG1/ZBTB16/MECOM/PHF5A/SUMO1/PPIG/GLI2/AFF2/API5/CIR1/GLI3/E2F7/GRK5/GATAD2A/ZC3H13/CWC22/SRPK1/HNRNPU/RMI2/SURF2/PSPC1/NRIP1/SNRPA1/TCF12/COP1/TCIM/PRPF40A/BARD1/SMC6/TOE1/CDC25C/NSL1/POLR2D/CBLL1/GPATCH2/CBX4/SRSF3/BRD2/ATF4/ALYREF/LIMK1/YLPM1/CHTOP/CDC5L/ZNF638/THOC1/ABITRAM/SFPQ/SRRM2/DDX42/INPPL1/TOPORS/PRKAA2/HDAC4/NCBP3/ASCC3/SAP130/H2AX/RBM15B/TBXA2R/WRN/MBD4/CWC15/THRAP3/PPP4R3A/RING1/…	YES
BP	GO:0051493	regulation of cytoskeleton organization	510	0.320234	1.40128	1.63426e-06	0.000117953	9.6471e-05	6204	tags=39%, list=30%, signal=28%	FGF13/NES/FHOD3/TMSB15A/SFRP1/TRAF3IP1/SMAD3/CELSR1/TRIM36/CYRIA/COTL1/TGFBR1/EFNA5/GNAI1/CLASP1/F11R/PAM/WASF1/RND2/PPM1E/CCDC88A/SPTBN2/IQGAP2/RND1/EPHA5/JAM3/EPHA3/TPPP/PAK1/MAP6/CYRIB/BRCA1/NIN/PRKCE/KIF15/ABI2/PSRC1/PROX1/HNRNPU/ACTR3/BIN1/ROCK2/PAK3/CNTRL/CCNF/SPAST/NAV3/CEP97/ARFGEF1/ACTR2/S1PR1/MAP2/NOX4/RHOBTB2/FSD1/DIXDC1/KATNB1/SVIL/CEP295/PFDN2/PHLDB1/LIMK1/MAP9/SEMA5A/PTK2/ADD2/NCKAP…	YES
BP	GO:0090068	positive regulation of cell cycle process	220	0.370918	1.55741	1.73693e-06	0.000123512	0.000101018	5530	tags=43%, list=26%, signal=32%	CCND1/PBX1/CDC25A/WNT5A/CENPV/LSM11/CDC7/MTA3/GEN1/E2F7/CSPP1/PRKCE/CDC27/DBF4/HNRNPU/E2F8/ROCK2/ADAM17/RANBP1/CDT1/UBE2E2/SPAST/CDC25C/RAD51AP1/UBXN2B/DTL/ANKRD17/SVIL/CEP295/AURKB/ATAD5/CDC23/CENPJ/MAD2L1/PLK4/EZH2/THOC1/CDC6/CUL3/SFPQ/DLGAP5/DDX3X/MTBP/AURKA/CDC14A/CHEK2/NPM2/CDC14B/CDCA5/KLHL18/CDC25B/KMT2E/SMARCD3/NDC80/STOX1/DYNC1LI1/BRD4/KIF23/SPAG5/MSX1/NSFL1C/PHOX2B/MAD2L1BP/TMOD3/ANKRD3…	YES
BP	GO:0001654	eye development	367	0.333395	1.43555	1.77133e-06	0.000123512	0.000101018	4509	tags=32%, list=22%, signal=25%	SOX2/NES/SOX1/ACVR2B/PROM1/EPHB1/JAG1/HES5/LAMA1/NECTIN3/PBX3/PBX2/PBX1/SDK2/SOX11/SLC1A1/HIPK2/TSPAN12/SMAD3/DLL1/MEIS2/DCX/FAT1/CRB2/WNT5B/LIMK2/WNT5A/TGFBR1/MEIS1/NHS/HDAC1/GATA3/BMPR1B/CRYBA1/ADAMTS18/FZD5/SMARCA4/WNT7A/PAX2/ZDHHC16/CHRDL1/VIM/GLI3/RARA/AGTPBP1/MYOM2/ABI2/VAX2/CHD7/SLC17A6/KDM2B/PROX1/FBN2/DZANK1/SALL2/COL5A2/PTPRM/PAX6/SH3PXD2B/ATF4/NECTIN1/THY1/BMP7/MFSD2A/TUB/SP3/SHROOM2/D…	YES
BP	GO:0007091	metaphase/anaphase transition of mitotic cell cycle	62	0.49321	1.86078	1.77133e-06	0.000123512	0.000101018	4726	tags=53%, list=23%, signal=41%	USP44/GEN1/BUB1/CDC27/CDT1/CENPE/ANAPC1/TRIP13/AURKB/CDC23/TTK/MAD2L1/BUB1B/CDC6/CUL3/DLGAP5/LCMT1/TACC3/ZWINT/NDC80/DYNC1LI1/CDK5RAP2/ZWILCH/MAD2L1BP/KNTC1/CCNB1/ESPL1/RAD21/APC/CENPF/BUB3/ZW10/ZNF207	YES
BP	GO:0045787	positive regulation of cell cycle	295	0.349253	1.48688	1.77133e-06	0.000123512	0.000101018	7175	tags=48%, list=34%, signal=32%	CCND1/PBX1/ASCL1/CDC25A/MEIS2/WNT5A/CENPV/LSM11/HES1/CDC7/FGFR2/MTA3/CCNT2/BRCA2/GEN1/E2F7/CSPP1/RARA/PRKCE/PSRC1/CDC27/PROX1/DBF4/HNRNPU/E2F8/ROCK2/ADAM17/CHEK1/RANBP1/CDT1/UBE2E2/SPAST/CDC25C/RAD51AP1/UBXN2B/DTL/ANKRD17/SVIL/CEP295/AURKB/ATAD5/CDC23/CENPJ/MAD2L1/CCNT1/PLK4/EZH2/THOC1/CDC6/CUL3/SFPQ/DLGAP5/DDX3X/MTBP/AURKA/EIF4EBP1/CDC14A/CCNK/CHEK2/TTL/NPM2/CDC14B/CDCA5/KLHL18/CDC25B/KMT2E/LRP6…	YES
BP	GO:0048588	developmental cell growth	221	0.370078	1.55415	1.97769e-06	0.000136743	0.000111839	5700	tags=43%, list=27%, signal=31%	FGF13/SORBS2/RAPH1/SLIT1/WNT5A/SEMA3A/RNF157/PLXNA1/RGMA/WASF1/RND2/CXCR4/SHTN1/PAK1/DPYSL2/NIN/EXT1/NEDD4L/SYT17/IMPACT/SEMA5B/MAP2/SLIT3/SYT1/TRIM46/RIMS1/LIMK1/SEMA5A/SEMA4C/CYFIP2/L1CAM/GSK3B/PRKCZ/PAK6/AUTS2/ALCAM/SEMA4D/SMURF1/TNR/RTN4R/SPART/AURKA/TTL/PDLIM5/DDR1/MAP2K4/SPP1/IST1/SEMA4A/SEMA4F/NLGN3/BDNF/PLAA/RGS2/C9orf72/CDKL5/FLRT3/HSP90AA1/EIF2AK4/CTNNB1/TNN/SEMA3C/ADNP/CDH4/DCLK1/YY1/I…	YES
BP	GO:0007346	regulation of mitotic cell cycle	423	0.3297	1.42674	2.08087e-06	0.000142678	0.000116693	4551	tags=35%, list=22%, signal=28%	HMGA2/ID2/CCND1/PBX1/ASCL1/CDC25A/BLM/SMAD3/MEIS2/FZD3/PTCH1/ZFP36L1/LSM11/HES1/CDC7/MDC1/NME6/CDKN1C/MTA3/USP44/BRCA2/GEN1/RPRM/BUB1/BRCA1/RBL1/E2F7/CDC27/FANCD2/HNRNPU/ATF2/ASAH2/ADAM17/CHEK1/ORC1/CDT1/CDCA2/UBE2E2/CENPE/CDC25C/TTC28/DTL/ANKRD17/RFWD3/TRIP13/AURKB/CDC23/TTK/AFAP1L2/MAD2L1/EME1/BUB1B/BMP7/TIPIN/EZH2/CDC6/CUL3/BORA/PKIA/DLGAP5/DDX3X/PRKDC/CLSPN/MTBP/SCRIB/ANLN/RNASEH2B/AURKA/EIF4…	YES
BP	GO:0048593	camera-type eye morphogenesis	119	0.426878	1.71148	2.18405e-06	0.000148515	0.000121467	3927	tags=39%, list=19%, signal=32%	SOX1/PROM1/EPHB1/JAG1/NECTIN3/SDK2/SOX11/SLC1A1/HIPK2/TSPAN12/DLL1/FAT1/CRB2/WNT5A/MEIS1/FZD5/PAX2/GLI3/ABI2/KDM2B/PROX1/PTPRM/PAX6/ATF4/NECTIN1/THY1/BMP7/MFSD2A/SP3/SHROOM2/DIO3/TOPORS/SDK1/NTRK2/TFAP2B/VSX1/RING1/SOX8/BAK1/TENM3/CALB1/PITX2/CTNNB1/NF1/YY1/LCTL/BCAR3	YES
CC	GO:0032279	asymmetric synapse	331	0.342693	1.46795	2.42481e-06	0.000163535	0.000133751	6824	tags=44%, list=33%, signal=30%	NECTIN3/LIN7A/LRRTM4/SLC1A1/LRRC4/HOMER3/CDH2/PTCH1/EPB41/PSD3/GRIP1/ERBB4/HNRNPH2/ARHGAP32/HNRNPA3/NLGN4X/EPHA4/CPEB3/BCR/DGKI/RUSC1/LRRC4C/P2RY1/GRIA1/ABHD17C/DTNBP1/DNM3/GRM5/GRM3/MTMR2/KCND2/ADGRA1/STRN/SLITRK1/PAK3/DYNLL2/CAP2/LZTS1/GRID1/ACTR2/PCLO/SLC8A1/PLCB4/ADAM10/ZDHHC2/SH2D5/SEMA4C/ADD2/BAALC/DMTN/DLG4/ABHD17B/CRIPT/PRKCZ/CAMK2A/ZDHHC15/SCRIB/NCS1/NTRK2/FBXO45/KPNA1/SPTBN1/NETO2/NLGN1…	YES
CC	GO:0005912	adherens junction	168	0.389883	1.60779	2.52799e-06	0.000169108	0.000138309	4711	tags=39%, list=23%, signal=31%	EFNB2/JAG1/NECTIN3/LIN7A/CCDC85C/DLL1/CDH8/CDH2/NOTCH1/CDH7/WNK3/TMEM47/RND1/EPHA4/FRMD4B/FRMD5/CDH6/ABI2/ITGA6/AJUBA/PARD3/EPB41L5/PDLIM1/PTPRM/ADAM10/NECTIN1/RAB10/FRMD4A/PARD3B/PLPP3/SHROOM2/TJP2/SCRIB/CDCA3/SNAP23/NPHP1/CDH10/PDLIM5/SHROOM1/LIN7C/MPP7/VEZT/PLEKHA7/SHROOM4/SORBS1/CTNNA1/TMOD3/DLG5/CTNNB1/DDX6/CNN3/ARHGAP24/TRIM29/EIF4G2/CDH3/CDH20/SSX2IP/DLG1/APC/TSPAN33/TBCD/STXBP6/NECTIN2/LI…	YES
BP	GO:0048562	embryonic organ morphogenesis	279	0.352029	1.49282	2.66556e-06	0.000176873	0.00014466	5122	tags=35%, list=24%, signal=27%	LRIG1/ID2/RBPMS2/VANGL2/FZD2/SOX11/HIPK2/SMAD3/DLL1/COL2A1/TTC39C/HOXB3/CRB2/FZD3/HOXA2/NOTCH1/WNT5A/TGFBR1/HES1/FGFR2/PCGF2/GATA3/GBX2/GLI2/YAP1/FZD5/PAX2/EYA1/HOXB2/GLI3/VAX2/HOXA3/CHD7/KDM2B/PROX1/HOXD3/FRZB/CHST11/FBN2/MTHFD1L/GATA2/SOBP/PAX6/HMX2/HOXA1/FLVCR1/MYCN/BMP7/HOXD4/PAX5/SP3/SCRIB/RARB/HOXA4/HOXA5/HOXA7/C2CD3/TRIOBP/HOXB5/CEP290/MDFI/POU3F4/STOX1/CLRN1/MIB1/STIL/SIX4/SLC39A1/MSX1/LB…	YES
MF	GO:0003729	mRNA binding	315	0.341659	1.45868	2.73435e-06	0.000178557	0.000146038	5687	tags=42%, list=27%, signal=31%	IGF2BP2/IGF2BP3/LIN28A/RBPMS2/IGF2BP1/RBPMS/UPF3B/NCL/ZFP36L1/SSB/MIR17HG/HNRNPA3/MYH10/PTBP2/ELAVL1/HNRNPL/ELAVL4/NUDT21/CPEB3/ZC3H12C/SECISBP2/RARA/MEX3D/XPO5/QKI/KHSRP/HNRNPU/SRBD1/HNRNPD/SLC4A1AP/DCP1B/HNRNPK/FUS/HNRNPAB/YTHDF3/ILF3/SCAF8/SRSF3/G3BP1/ALYREF/NOVA2/AUH/CHTOP/HNRNPR/ELAVL2/EIF4G3/EIF4A1/SRRM2/DHFR/TIA1/PABPC4/DDX3X/NOVA1/EXOSC9/NCBP3/NCBP2/YBX1/RBM15B/RBM24/CSTF2/CELF3/CPSF1/HNR…	YES
BP	GO:0033045	regulation of sister chromatid segregation	72	0.468924	1.79339	2.73435e-06	0.000178557	0.000146038	5152	tags=53%, list=25%, signal=40%	USP44/GEN1/BUB1/CDC27/HNRNPU/RMI2/CDT1/CENPE/ANAPC1/TRIP13/AURKB/CDC23/TTK/MAD2L1/BUB1B/CDC6/CUL3/DLGAP5/LCMT1/TACC3/ZWINT/NDC80/DYNC1LI1/CDK5RAP2/ZWILCH/MAD2L1BP/KNTC1/CCNB1/ESPL1/RAD21/APC/CENPF/BUB3/ZW10/PTTG1/ZNF207/MAPK15/PTTG3P	YES
CC	GO:0043296	apical junction complex	139	0.410113	1.66586	2.87193e-06	0.000186065	0.000152178	6132	tags=50%, list=29%, signal=35%	CCND1/NECTIN3/LIN7A/ANK3/CCDC85C/CRB2/TGFBR1/AMOTL2/NHS/F11R/CLDN12/WNK3/EPPK1/FZD5/RAP2C/JAM3/FRMD4B/CLMP/PARD6G/BVES/STRN/RAP2B/PARD3/PARD6B/MAGI3/NECTIN1/FRMD4A/JAM2/PARD3B/SHROOM2/PRKCZ/TJP2/IGSF5/AMOT/ADCYAP1R1/MXRA8/NPHP1/SHROOM1/LIN7C/MPP7/MAGI2/PLEKHA7/SHROOM4/YBX3/SORBS1/CTNNA1/CTNNB1/UBN1/ARHGAP17/ACTG1/DLG1/APC/TBCD/DLG3/NECTIN2/EPCAM/LIN7B/MAPK15/TRAF4/AMOTL1/CLDN14/CDH1/SHROOM3/RPGRI…	YES
BP	GO:0007163	establishment or maintenance of cell polarity	216	0.37404	1.56811	2.94071e-06	0.000189033	0.000154605	6120	tags=44%, list=29%, signal=31%	FGF13/EPHB1/HES5/LAMA1/LIN7A/LLGL1/FAT1/CRB2/WNT5A/FEZ1/AMOTL2/HES1/KIF26B/CLASP1/GATA3/RND2/WNT7A/RND1/SHTN1/JAM3/FRMD4B/PAK1/CYRIB/CRKL/PARD6G/ACTR3/ROCK2/PARD3/CAP2/PDLIM1/ARFGEF1/ACTR2/RHOBTB2/UBXN2B/PAX6/PARD6B/PTK2/MAD2L1/RAB10/FRMD4A/PARD3B/RAC3/GSK3B/PRKCZ/AMOT/SCRIB/RND3/SNX27/LRRC7/WWC1/CENPA/LIN7C/MPP7/UST/NDC80/KIF2C/STK25/RHOBTB1/WNT7B/CDK5RAP2/SPAG5/CYP26B1/HSP90AA1/NSFL1C/CTNNA1/CK…	YES
MF	GO:0003697	single-stranded DNA binding	121	0.419841	1.6845	3.0439e-06	0.000194149	0.000158789	8060	tags=63%, list=39%, signal=39%	BLM/HSPD1/MCM6/BRCA2/NUCKS1/SMARCAL1/MCM4/ZRANB3/NUP35/HNRNPU/MCM5/LRPPRC/SMC6/SSBP3/RAD51AP1/TOP1/RAD51/MCM10/RAD54L/POU4F1/TDP1/TOP3A/MCM8/RAD51D/YBX1/POLR3C/SETMAR/DHX9/WBP11/MCM2/TDP2/HMGB2/FUBP3/MSH2/RPA3/DHX36/RTF1/SWSAP1/HNRNPA1/PCBP1/MCM3/APTX/POLA1/HMGB1/SSBP4/RPA2/SAMHD1/HNRNPA2B1/MLH1/RNF138/RECQL4/RAD18/RBBP8/XPC/MAPT/MSH3/RAD23B/REXO4/SSBP2/HSF1/TP53/CDC45/PCBP2/WDR48/SHOC1/RBMS1/SMC…	YES
BP	GO:0048880	sensory system development	377	0.334713	1.4424	3.07829e-06	0.000194832	0.000159348	4509	tags=32%, list=22%, signal=26%	SOX2/NES/SOX1/ACVR2B/PROM1/EPHB1/JAG1/HES5/LAMA1/NECTIN3/PBX3/PBX2/PBX1/SDK2/SOX11/SLC1A1/HIPK2/TSPAN12/SMAD3/DLL1/MEIS2/DCX/FAT1/CRB2/WNT5B/LIMK2/WNT5A/TGFBR1/SEMA3A/MEIS1/NHS/HDAC1/GATA3/BMPR1B/CRYBA1/ADAMTS18/FZD5/SMARCA4/WNT7A/PAX2/ZDHHC16/CHRDL1/VIM/GLI3/RARA/AGTPBP1/MYOM2/ABI2/VAX2/CHD7/SLC17A6/KDM2B/PROX1/FBN2/DZANK1/SALL2/COL5A2/PTPRM/PAX6/SH3PXD2B/ATF4/NECTIN1/THY1/POU4F1/BMP7/MFSD2A/TUB…	YES
BP	GO:0000377	RNA splicing, via transesterification reactions with bulged adenosine as nucleophile	281	0.346793	1.47042	3.14708e-06	0.000196168	0.000160441	6752	tags=48%, list=32%, signal=33%	PHF5A/NCL/CWC27/HNRNPA3/TRA2A/HNRNPL/SNRNP200/QKI/CWC22/SRPK1/PPIL3/HNRNPU/USP39/SNRPA1/PPIL1/PRPF39/USP49/PRPF40A/HNRNPK/SNRNP25/CWF19L2/ZRSR2/REST/HMX2/SRSF3/BUD13/ALYREF/NOVA2/HTATSF1/CDC5L/HNRNPR/TGS1/SFPQ/SRRM2/TIA1/RBM41/GEMIN6/ESS2/NOVA1/PUF60/NCBP2/RBM15B/GPATCH1/MAGOHB/RBM24/DDX1/CWC15/CELF3/FRG1/DHX35/THRAP3/HNRNPM/HNRNPH1/DHX9/LUC7L/SNRPF/WBP11/U2AF1/SF3B1/SRSF1/SART1/PPIH/CELF4/RBM4B/…	YES
BP	GO:0000398	mRNA splicing, via spliceosome	281	0.346793	1.47042	3.14708e-06	0.000196168	0.000160441	6752	tags=48%, list=32%, signal=33%	PHF5A/NCL/CWC27/HNRNPA3/TRA2A/HNRNPL/SNRNP200/QKI/CWC22/SRPK1/PPIL3/HNRNPU/USP39/SNRPA1/PPIL1/PRPF39/USP49/PRPF40A/HNRNPK/SNRNP25/CWF19L2/ZRSR2/REST/HMX2/SRSF3/BUD13/ALYREF/NOVA2/HTATSF1/CDC5L/HNRNPR/TGS1/SFPQ/SRRM2/TIA1/RBM41/GEMIN6/ESS2/NOVA1/PUF60/NCBP2/RBM15B/GPATCH1/MAGOHB/RBM24/DDX1/CWC15/CELF3/FRG1/DHX35/THRAP3/HNRNPM/HNRNPH1/DHX9/LUC7L/SNRPF/WBP11/U2AF1/SF3B1/SRSF1/SART1/PPIH/CELF4/RBM4B/…	YES
BP	GO:0009952	anterior/posterior pattern specification	192	0.378996	1.57762	3.21587e-06	0.000198948	0.000162715	3872	tags=34%, list=18%, signal=28%	SFRP2/ACVR2B/HES5/ZBTB16/PBX3/CELSR2/PBX1/SFRP1/HIPK2/SMAD3/DLL1/HES4/HOXB3/CRB2/HOXA2/NOTCH1/WNT5A/TGFBR1/HES1/NRARP/PCGF2/GBX2/GLI2/FZD5/HOXB2/ACVR2A/EP300/LFNG/GLI3/CRKL/HOXA3/KDM2B/NR2F2/HOXD3/RNF2/WLS/EPB41L5/PLXNA2/GPC3/PGAP1/PAX6/BPTF/HOXD4/PRKDC/POGLUT1/AURKA/HOXA4/HOXA5/HOXA7/RING1/HOXB5/LRP6/MIB1/MSX1/XRCC2/HES2/CTNNB1/HOXB6/HOXB7/SEMA3C/WDR77/PALB2/HOXC4/YY1/CFC1/HOXC6	YES
CC	GO:0016363	nuclear matrix	109	0.428709	1.70605	3.25026e-06	0.000199576	0.000163228	6484	tags=54%, list=31%, signal=38%	FIGN/BLM/PHF5A/PPIG/UHRF1/PHACTR3/VIM/SRPK1/RNASEL/HNRNPU/PSPC1/PIAS4/DNMT3A/KIF4A/PRPF40A/ERCC8/ARFGEF1/SCAF8/ZNF703/MYB/THOC1/SFPQ/ENC1/PRKCZ/MATR3/SMC3/MORC2/HNRNPM/LRIF1/GMCL1/SMC1A/NUFIP1/KIN/SORBS1/RUVBL1/YY1/NONO/PRKCD/STAG1/SRRM1/RAD21/LMNB1/BCL11A/POLA1/CENPF/HNRNPA2B1/RUNX1T1/SATB2/HAT1/ATXN1/CAD/KAT8/DCAF7/AHCTF1/TP53/DGKQ/ZNF326/SNW1/XPOT	YES
BP	GO:1902850	microtubule cytoskeleton organization involved in mitosis	146	0.401794	1.63938	3.35344e-06	0.000204386	0.000167162	5058	tags=44%, list=24%, signal=33%	EML1/GNAI1/CLASP1/KIF15/PSRC1/TACC2/HNRNPU/CDC20/KIF4A/SPAST/CENPE/CEP97/FSD1/UBXN2B/SPC25/NUF2/PAX6/AURKB/MAP9/TTK/MAD2L1/BORA/DLGAP5/RAE1/SMC3/AURKA/CHEK2/KIFC1/NEK2/TACC3/CENPH/CENPA/EFHC1/STMN1/KPNB1/SMC1A/NDC80/CEP126/STIL/KIF23/CDK5RAP2/ABRAXAS2/TNKS/MYBL2/NSFL1C/KIF2A/CKAP5/SETD2/ANKFN1/DYNC1H1/CCNB1/ESPL1/STAG1/ABRAXAS1/HTT/DCTN1/ZW10/CHMP4B/TPX2/ZNF207/RAN/CHMP4C/FGF10/MCPH1	YES
BP	GO:0006338	chromatin remodeling	228	0.362234	1.52401	3.45662e-06	0.000207599	0.00016979	6989	tags=51%, list=33%, signal=35%	CECR2/JARID2/HMGA1/CENPV/HDAC1/GATA3/NASP/SMARCA5/SET/SMARCA4/RNF8/HJURP/PAK1/SMARCC1/CHD7/CHD4/DR1/SUPT16H/SUV39H2/MIS18A/H1-10/TOP1/MPND/BAZ1A/NAP1L2/BAZ2B/BRD2/RBBP4/LIN54/BPTF/H1-4/H4C3/DNAJC9/MACROH2A2/CHAF1A/MYB/HELLS/MORC2/HDAC4/NAP1L5/H2AX/PBRM1/NPM2/HDAC2/MTA2/BAZ1B/MCM2/TTI1/H4C14/KDM4D/HMGB2/SMARCD1/ANP32E/SMARCD3/OIP5/H3-3A/NPM3/CTCF/ACTL6A/RUVBL1/SETD2/PSME4/H3C7/ARID2/ATRX/VPS72/UBN…	YES
BP	GO:0072080	nephron tubule development	91	0.451295	1.77072	3.45662e-06	0.000207599	0.00016979	4499	tags=43%, list=21%, signal=34%	SALL1/POU3F3/LGR4/PROM1/JAG1/HES5/GREB1L/PBX1/DLL1/IRX2/NOTCH1/PTCH1/IRX1/HES1/KIF26B/GATA3/YAP1/PAX2/EYA1/IRX3/GLI3/KLHL3/GPC3/TFAP2B/BCL2/CD24/SOX8/LZTS2/CALB1/WNT7B/SIX4/AQP11/CTNNB1/HOXB7/WNT4/MAGED1/FOXD1/DLG1/FGF8	YES
BP	GO:0044089	positive regulation of cellular component biogenesis	509	0.316363	1.38414	3.83665e-06	0.000228753	0.000187092	6873	tags=41%, list=33%, signal=28%	ADGRL2/EPHB1/LDB2/SFRP1/SDC1/SMAD3/AGRN/SUMO1/TGFBR1/CLASP1/WASF1/TENM2/LRRN1/RALB/PPM1E/CCDC88A/WNT7A/IQGAP2/DOCK11/TPPP/IRX3/PAK1/MTLN/NIN/PRKCE/ABI2/PSRC1/EPHB3/UNC13B/DNM3/PTPRJ/BIK/ACTR3/NRG1/BIN1/AJUBA/ROCK2/SLITRK1/ZMYND8/EPB41L5/FAM98A/CD36/CDT1/LIMS1/NAV3/ACTR2/EPS8L1/ISG15/NOX4/THBS2/AKIRIN1/CEP295/CEP135/G3BP1/PHLDB1/LIMK1/NCKAP1/CENPJ/THY1/BMP7/PLK4/FNIP2/RHOQ/ASAP1/FCHSD2/GSK3B/AUTS2…	YES
BP	GO:0060485	mesenchyme development	275	0.351591	1.48955	3.90578e-06	0.0002312	0.000189092	7424	tags=45%, list=35%, signal=29%	HMGA2/SFRP2/JAG1/TCF7L2/SOX11/SFRP1/KBTBD8/SMAD3/ROBO1/CRB2/CDH2/NOTCH1/WNT5A/TGFBR1/SEMA3A/ZFP36L1/HES1/LOXL3/FGFR2/CLASP1/GATA3/ERBB4/GBX2/EDNRB/YAP1/PAX2/EPHA3/EXT1/NRG1/FRZB/GCNT2/PDPN/ROCK2/SEMA5B/EPB41L5/HNRNPAB/TCOF1/ZNF703/PHLDB1/SEMA5A/SEMA4C/DACT3/RFLNB/BMP7/EZH2/GSK3B/SEMA4D/POGLUT1/RBM24/KLHL12/HOXA5/ROBO2/BCL2/NUP133/HDAC2/SOX8/IL17RD/AMER1/SEMA4A/LRP6/SEMA4F/SIX4/MSX1/NOLC1/PITX2/EX…	YES
BP	GO:0051983	regulation of chromosome segregation	90	0.447377	1.75347	4.04403e-06	0.000237674	0.000194387	5331	tags=52%, list=25%, signal=39%	USP44/GEN1/BUB1/CDC27/CSNK2A2/HNRNPU/RMI2/MAGEA5P/SMC6/CDT1/CDCA2/CENPE/ANAPC1/TRIP13/AURKB/CDC23/TTK/MAD2L1/BUB1B/CDC6/CUL3/DLGAP5/LCMT1/TACC3/ZWINT/WAPL/NDC80/KIF2C/DYNC1LI1/CSNK2A1/CDK5RAP2/ZWILCH/MAD2L1BP/MKI67/KNTC1/CCNB1/ESPL1/RAD21/APC/CENPF/BUB3/ZW10/PTTG1/ZNF207/MAPK15/PTTG3P/RAD18	YES
BP	GO:0015931	nucleobase-containing compound transport	213	0.370101	1.55161	4.25142e-06	0.00024809	0.000202906	6749	tags=52%, list=32%, signal=36%	IGF2BP2/IGF2BP3/IGF2BP1/UPF3B/ZFP36L1/NUP210/SSB/SLC35D2/HNRNPA3/NUP62CL/AGFG1/NUTF2/IWS1/RANBP17/DDX19A/XPO5/QKI/KHSRP/NUP160/NUP35/RANBP2/LRPPRC/SMG7/NUP93/UPF2/SLC35B4/POLR2D/ABCC4/KIF5C/SRSF3/ALYREF/SLC25A24/CHTOP/THOC1/RAE1/ENY2/NCBP3/NCBP2/YBX1/RBM15B/MAGOHB/XPO1/SIDT2/NUP133/DHX9/NUP88/SLC25A41/NUP50/NUP153/SRSF1/SLC29A3/LRRC8E/SARNP/TNKS/SRSF7/PNPT1/CKAP5/PHAX/SETD2/ALKBH5/ABCC6/RTRAF/SLC…	YES
CC	GO:0005923	bicellular tight junction	117	0.415966	1.66374	4.38967e-06	0.000254354	0.000208029	8133	tags=59%, list=39%, signal=36%	CCND1/LIN7A/ANK3/CCDC85C/TGFBR1/AMOTL2/NHS/F11R/CLDN12/WNK3/EPPK1/FZD5/RAP2C/JAM3/FRMD4B/CLMP/PARD6G/BVES/STRN/RAP2B/PARD3/PARD6B/MAGI3/FRMD4A/JAM2/PARD3B/SHROOM2/PRKCZ/TJP2/IGSF5/AMOT/ADCYAP1R1/MXRA8/NPHP1/LIN7C/MPP7/MAGI2/YBX3/CTNNB1/UBN1/ARHGAP17/DLG1/APC/TBCD/DLG3/EPCAM/LIN7B/MAPK15/TRAF4/AMOTL1/CLDN14/RPGRIP1L/CRB3/TJP1/USP53/SAPCD2/CXADR/DDX58/MPDZ/PALS1/MAGI1/ECT2/RAB13/RAPGEF2/CLDN9/CLDN1…	YES
BP	GO:0051784	negative regulation of nuclear division	56	0.507306	1.89583	4.66618e-06	0.00026662	0.000218062	4726	tags=52%, list=23%, signal=40%	NME6/USP44/GEN1/BUB1/RPS6KA2/CHEK1/CDT1/TRIP13/AURKB/TTK/MAD2L1/BUB1B/BMP7/MTBP/LCMT1/ZWINT/NDC80/DYNC1LI1/CDK5RAP2/ZWILCH/MAD2L1BP/KNTC1/CCNB1/RAD21/APC/CENPF/BUB3/ZW10/ZNF207	YES
BP	GO:0072006	nephron development	140	0.399738	1.62441	4.66618e-06	0.00026662	0.000218062	4766	tags=39%, list=23%, signal=31%	SALL1/POU3F3/LGR4/PROM1/JAG1/HES5/GREB1L/PBX1/DLL1/IRX2/NOTCH1/PTCH1/IRX1/HES1/KIF26B/GATA3/ERBB4/YAP1/PAX2/EYA1/IRX3/GLI3/EXT1/KLHL3/NUP160/SULF2/ANGPT2/SULF1/GPC3/BMP7/ANGPT1/TFAP2B/BCL2/DCHS2/NUP133/CD24/SOX8/LZTS2/MAGI2/CALB1/WNT7B/SIX4/AQP11/KLF15/CTNNB1/KIRREL3/HOXB7/WNT4/MAGED1/FOXD1/DLG1/FGF8/NID1/NUP107/SERPINB7	YES
BP	GO:1905818	regulation of chromosome separation	72	0.463895	1.77416	4.87356e-06	0.000276549	0.000226183	5152	tags=53%, list=25%, signal=40%	USP44/GEN1/BUB1/CDC27/CSNK2A2/CDT1/CENPE/ANAPC1/TRIP13/AURKB/CDC23/TTK/MAD2L1/BUB1B/CDC6/CUL3/DLGAP5/LCMT1/TACC3/ZWINT/NDC80/DYNC1LI1/CSNK2A1/CDK5RAP2/ZWILCH/MAD2L1BP/KNTC1/CCNB1/ESPL1/RAD21/APC/CENPF/BUB3/ZW10/PTTG1/ZNF207/MAPK15/PTTG3P	YES
BP	GO:0045841	negative regulation of mitotic metaphase/anaphase transition	40	0.554669	2.00681	5.01182e-06	0.00027863	0.000227884	4726	tags=60%, list=23%, signal=47%	USP44/GEN1/BUB1/CDT1/TRIP13/AURKB/TTK/MAD2L1/BUB1B/LCMT1/ZWINT/NDC80/DYNC1LI1/CDK5RAP2/ZWILCH/MAD2L1BP/KNTC1/CCNB1/RAD21/APC/CENPF/BUB3/ZW10/ZNF207	YES
BP	GO:0048285	organelle fission	476	0.317924	1.38616	5.01182e-06	0.00027863	0.000227884	5720	tags=39%, list=27%, signal=29%	SGO2/WNT5A/CLASP1/NME6/USP44/BRCA2/MND1/GEN1/BUB1/CYRIB/NCAPD2/RPS6KA2/KIF15/PSRC1/CDC27/NCAPH/FANCD2/FIGNL1/CCNE1/HNRNPU/ACTR3/RMI1/CDC20/MCU/KIF4A/SGO1/PSMD13/CHEK1/RANBP1/CDT1/CDCA2/SPAST/CENPE/CDC25C/CCNB1IP1/RAD51AP1/CEP97/NSL1/ACTR2/RAD51/UBXN2B/CENPS/RAD54L/TOP2A/ANAPC1/NUF2/KATNB1/COX10/TRIP13/AURKB/CDC23/PSMC3IP/MAP9/TTK/MAD2L1/EME1/BUB1B/BMP7/CDC6/CUL3/BORA/MTFR1/DLGAP5/MTBP/MTFP1/SMC3/…	YES
BP	GO:0150063	visual system development	371	0.329058	1.4175	5.01182e-06	0.00027863	0.000227884	4509	tags=32%, list=22%, signal=25%	SOX2/NES/SOX1/ACVR2B/PROM1/EPHB1/JAG1/HES5/LAMA1/NECTIN3/PBX3/PBX2/PBX1/SDK2/SOX11/SLC1A1/HIPK2/TSPAN12/SMAD3/DLL1/MEIS2/DCX/FAT1/CRB2/WNT5B/LIMK2/WNT5A/TGFBR1/MEIS1/NHS/HDAC1/GATA3/BMPR1B/CRYBA1/ADAMTS18/FZD5/SMARCA4/WNT7A/PAX2/ZDHHC16/CHRDL1/VIM/GLI3/RARA/AGTPBP1/MYOM2/ABI2/VAX2/CHD7/SLC17A6/KDM2B/PROX1/FBN2/DZANK1/SALL2/COL5A2/PTPRM/PAX6/SH3PXD2B/ATF4/NECTIN1/THY1/BMP7/MFSD2A/TUB/SP3/SHROOM2/D…	YES
MF	GO:0008134	transcription factor binding	573	0.306614	1.34573	5.08094e-06	0.000278707	0.000227947	5668	tags=35%, list=27%, signal=26%	HMGA2/TLE4/ENPP2/ID2/TCF7L2/CCND1/ZBTB16/APBB2/PBX2/ASCL1/HIPK2/NCOA2/SMAD3/DLL1/ZNF516/MEIS2/HMGA1/SUMO1/LCOR/HES1/GRIP1/HDAC1/GATA3/MAGEA2/GBX2/CTBP2/NCOA3/HDAC9/GLI2/YAP1/TRIM24/SMARCA4/EHMT1/CCNT2/PAX2/NUCKS1/EP300/NOP58/DNAAF4/RBL1/RARA/USF1/TRIB2/YWHAH/TACC2/TRERF1/PROX1/HNRNPU/CHD4/DR1/NLK/NRIP1/ATF2/STRN/CAND2/TFAM/PTMA/TAF11/TCF12/DNMT3A/ZMYND8/FUS/NHLH2/PDCD11/MED4/MTF2/TDG/GATA2/HIF1AN…	YES
MF	GO:0140101	catalytic activity, acting on a tRNA	122	0.411645	1.65285	5.08094e-06	0.000278707	0.000227947	8703	tags=67%, list=42%, signal=40%	TRDMT1/TRMT10A/KARS1/DUS4L/DTD1/GARS1/RPP40/PSTK/CDKAL1/MARS1/ALKBH8/TRMT61B/NT5C3A/POP7/HARS1/METTL2B/METTL6/VARS1/NSUN6/WDR4/WARS1/YARS1/TRMT12/GATB/METTL8/QTRT2/QARS1/FARSB/TYW5/LARS2/PUS3/YARS2/IARS1/DUS1L/PUS1/AARS2/CARS1/TARS2/RPP21/THUMPD2/AARSD1/TARS1/DARS1/MARS2/DTD2/LARS1/TRMT11/POP5/RPP30/TRIT1/PTRHD1/MRPL58/HARS2/ELAC2/NARS2/DARS2/TSEN34/QRSL1/EARS2/DUS2/CARS2/TRNT1/TYW3/SARS1/THUMPD3…	YES
BP	GO:0051168	nuclear export	149	0.395182	1.6153	5.15007e-06	0.000280628	0.000229518	7290	tags=56%, list=35%, signal=37%	TCF7L2/DESI1/SSB/NUP62CL/AGFG1/NUTF2/IWS1/RANBP17/DDX19A/XPO5/NUP160/CSE1L/BARD1/SMG7/STYX/NUP93/UPF2/POLR2D/SRSF3/STRADB/ALYREF/CHP1/CHTOP/THOC1/DNAJC27/GSK3B/RAE1/ENY2/NCBP2/SMURF1/RBM15B/SDAD1/XPO1/ANKLE1/NUP133/DHX9/NUP88/LZTS2/EIF4ENIF1/NUP153/NEMF/SARNP/HSPA9/PHAX/SETD2/ALKBH5/LSG1/HNRNPA1/RRS1/PABPN1/SMG1/DDX19B/HNRNPA2B1/NUP107/CPSF6/KHDRBS1/NUP188/AKAP13/NUP214/CDK5/RAN/THOC6/SMG6/PRKACA…	YES
BP	GO:0140014	mitotic nuclear division	285	0.345561	1.4669	5.77222e-06	0.000312459	0.000255553	4726	tags=38%, list=23%, signal=30%	SGO2/CLASP1/NME6/USP44/GEN1/BUB1/NCAPD2/KIF15/PSRC1/CDC27/NCAPH/HNRNPU/CDC20/KIF4A/SGO1/CHEK1/RANBP1/CDT1/CDCA2/SPAST/CENPE/CDC25C/CEP97/NSL1/UBXN2B/ANAPC1/NUF2/KATNB1/TRIP13/AURKB/CDC23/MAP9/TTK/MAD2L1/BUB1B/BMP7/CDC6/CUL3/BORA/DLGAP5/MTBP/SMC3/ANLN/KIF18B/AURKA/MIS12/CDC14A/LCMT1/CHEK2/KIFC1/NEK2/TACC3/NPM2/CDC14B/CDCA5/ZWINT/KPNB1/KIF18A/SMC1A/NDC80/KIF2C/CAV2/DYNC1LI1/HASPIN/KIF23/CDK5RAP2/SP…	YES
BP	GO:0061351	neural precursor cell proliferation	141	0.402701	1.63671	6.04873e-06	0.000325287	0.000266044	7266	tags=49%, list=35%, signal=32%	FGF13/PTPRZ1/NES/TRIM71/POU3F3/TOX/EPHB1/ID2/SOX5/LRP2/ZNF503/ASCL1/IGF2BP1/POU3F2/EML1/FZD3/CDH2/NOTCH1/WNT5A/OTP/FGFR2/GBX2/GLI2/WNT7A/GLI3/KDM2B/PROX1/TAFA1/GATA2/DIXDC1/PAX6/RAB10/RARB/RRM1/PCM1/SMARCD3/PSMG1/ASPM/CTNNA1/ARX/CX3CL1/CTNNB1/NF1/RERE/ZNF423/EGF/RASSF10/FGF8/SPINT2/TEAD3/VEGFC/LHX5/MELK/AKNA/LHX1/NAP1L1/KIF14/SHH/SHCBP1/LIMS2/TP53/PTN/FZD6/ADGRG1/TMEM14B/SLC6A4/NR2E1/WNT2/HIF1A	YES
BP	GO:0032508	DNA duplex unwinding	82	0.4477	1.7362	6.18698e-06	0.000330562	0.000270358	4065	tags=49%, list=19%, signal=39%	BLM/HMGA1/DNA2/MCM6/POLQ/CHD7/MCM4/CHD4/CHD1/MCM5/RAD51/RAD54L/TOP2A/G3BP1/MCM8/DDX3X/XRCC6/ASCC3/DDX1/WRN/DHX9/PIF1/XRCC5/MCM2/NAV2/MRE11/RFC2/SUPV3L1/GTF2F2/BRIP1/DHX36/CHD2/DSCC1/RUVBL1/RFC4/GTF2H2/ATRX/NBN/SMARCAD1/MCM3	YES
BP	GO:0051304	chromosome separation	96	0.432819	1.70374	6.39437e-06	0.000337599	0.000276114	5152	tags=49%, list=25%, signal=37%	USP44/GEN1/BUB1/CDC27/CSNK2A2/RMI1/CDT1/CENPE/CENPS/TOP2A/ANAPC1/TRIP13/AURKB/CDC23/TTK/MAD2L1/EME1/BUB1B/TOP3A/CDC6/CUL3/DLGAP5/LCMT1/TACC3/ZWINT/NDC80/DYNC1LI1/CSNK2A1/CDK5RAP2/ZWILCH/MAD2L1BP/TOP2B/KNTC1/CCNB1/SMARCAD1/ESPL1/RAD21/CORT/APC/CENPF/BUB3/ZW10/PTTG1/ZNF207/MAPK15/MLH1/PTTG3P	YES
BP	GO:1902100	negative regulation of metaphase/anaphase transition of cell cycle	42	0.526877	1.91574	6.40076e-06	0.000337599	0.000276114	4726	tags=57%, list=23%, signal=44%	USP44/GEN1/BUB1/CDT1/TRIP13/AURKB/TTK/MAD2L1/BUB1B/LCMT1/ZWINT/NDC80/DYNC1LI1/CDK5RAP2/ZWILCH/MAD2L1BP/KNTC1/CCNB1/RAD21/APC/CENPF/BUB3/ZW10/ZNF207	YES
BP	GO:0010165	response to X-ray	33	0.57386	2.01028	6.62159e-06	0.000347022	0.000283821	3792	tags=52%, list=18%, signal=42%	HMGA2/SFRP2/CCND1/SFRP1/BLM/GATA3/BRCA2/NUCKS1/KARS1/RAD51/XRCC6/XRCC5/TP53BP1/MSH2/XRCC2/LIG4/BRCC3	YES
MF	GO:0017111	nucleoside-triphosphatase activity	583	0.307802	1.35189	7.01652e-06	0.000358942	0.000293569	8035	tags=48%, list=38%, signal=30%	ENTPD4/GCH1/BLM/KIF21A/RGS8/RAB27B/ARL4C/GNAI1/SEPTIN10/DNA2/RAB3B/SMARCA5/ARL5A/RALB/HSPD1/RND2/SEPTIN6/RRAS2/MCM6/ENTPD7/RND1/EIF5B/MTIF2/SNRNP200/ARL4A/DDX18/RAP2C/TUBB2B/RAB38/TPPP/ATP8B2/DDX19A/KIF15/OLA1/RAB15/CHD7/RABL2B/FIGNL1/MCM4/DNM3/CHD4/ATAD2B/CHD1/SEPTIN8/RAB3C/MCM5/RAP2B/RRAGD/RIT2/DHX57/ATP11C/GNAL/DHX32/ATL2/KIF1C/DIRAS2/RAB40C/RHOBTB2/RAD54L/RAB23/KIF5C/GPN1/KIF17/G3BP1/GNG10/KI…	YES
BP	GO:0007094	mitotic spindle assembly checkpoint signaling	38	0.560922	2.01537	7.02353e-06	0.000358942	0.000293569	4726	tags=61%, list=23%, signal=47%	USP44/GEN1/BUB1/CDT1/TRIP13/AURKB/TTK/MAD2L1/BUB1B/LCMT1/ZWINT/NDC80/DYNC1LI1/CDK5RAP2/ZWILCH/MAD2L1BP/KNTC1/CCNB1/APC/CENPF/BUB3/ZW10/ZNF207	YES
BP	GO:0071173	spindle assembly checkpoint signaling	38	0.560922	2.01537	7.02353e-06	0.000358942	0.000293569	4726	tags=61%, list=23%, signal=47%	USP44/GEN1/BUB1/CDT1/TRIP13/AURKB/TTK/MAD2L1/BUB1B/LCMT1/ZWINT/NDC80/DYNC1LI1/CDK5RAP2/ZWILCH/MAD2L1BP/KNTC1/CCNB1/APC/CENPF/BUB3/ZW10/ZNF207	YES
BP	GO:0071174	mitotic spindle checkpoint signaling	38	0.560922	2.01537	7.02353e-06	0.000358942	0.000293569	4726	tags=61%, list=23%, signal=47%	USP44/GEN1/BUB1/CDT1/TRIP13/AURKB/TTK/MAD2L1/BUB1B/LCMT1/ZWINT/NDC80/DYNC1LI1/CDK5RAP2/ZWILCH/MAD2L1BP/KNTC1/CCNB1/APC/CENPF/BUB3/ZW10/ZNF207	YES
BP	GO:1901989	positive regulation of cell cycle phase transition	104	0.42492	1.68468	7.15545e-06	0.000363426	0.000297237	7483	tags=57%, list=36%, signal=37%	CCND1/PBX1/CDC25A/LSM11/CDC7/MTA3/CDC27/ADAM17/CDT1/UBE2E2/CDC25C/DTL/ANKRD17/ATAD5/CDC23/EZH2/THOC1/CDC6/CUL3/DLGAP5/DDX3X/MTBP/CHEK2/CDCA5/KLHL18/CDC25B/KMT2E/SMARCD3/STOX1/BRD4/PHOX2B/MAD2L1BP/TMOD3/CYP1A1/CCNB1/ESPL1/DBF4B/PLRG1/PPP1R10/CUL4A/MIR221/STXBP4/WNT10B/MAPK15/FGF10/PLCB1/ZNF16/THOC5/RCC2/MDM2/DYRK3/NPM1/VPS4B/FAM83D/CDK1/TERT/RAD51C/NSMCE2/SIN3A	YES
CC	GO:0014069	postsynaptic density	326	0.335015	1.43273	7.43332e-06	0.000375223	0.000306886	4877	tags=36%, list=23%, signal=28%	NECTIN3/LIN7A/LRRTM4/LRRC4/HOMER3/CDH2/PTCH1/EPB41/PSD3/GRIP1/ERBB4/HNRNPH2/ARHGAP32/HNRNPA3/NLGN4X/EPHA4/CPEB3/BCR/DGKI/RUSC1/LRRC4C/P2RY1/GRIA1/ABHD17C/DTNBP1/DNM3/GRM5/GRM3/MTMR2/KCND2/ADGRA1/STRN/SLITRK1/PAK3/DYNLL2/CAP2/LZTS1/GRID1/ACTR2/PCLO/SLC8A1/PLCB4/ADAM10/ZDHHC2/SH2D5/SEMA4C/ADD2/BAALC/DMTN/DLG4/ABHD17B/CRIPT/PRKCZ/CAMK2A/ZDHHC15/SCRIB/NCS1/NTRK2/FBXO45/KPNA1/SPTBN1/NETO2/NLGN1/LRRC7/…	YES
BP	GO:0000725	recombinational repair	137	0.398477	1.61739	7.7112e-06	0.000386876	0.000316416	9220	tags=69%, list=44%, signal=39%	BLM/CDC7/MCM6/BRCA2/NUCKS1/GEN1/BRCA1/POLQ/FIGNL1/MCM4/RMI2/RMI1/RIF1/MCM5/GINS4/CHEK1/SMC6/FUS/RAD51AP1/ACTR2/RAD51/RAD54L/RFWD3/MCM8/SFPQ/MAGEF1/RAD51D/PSMD14/AUNIP/H2AX/WRN/ZFYVE26/MCM2/KDM4D/TIMELESS/MRE11/UBE2N/PARPBP/TP53BP1/UBQLN4/RPA3/XRCC2/GINS2/SETD2/SWSAP1/PALB2/ARID2/NBN/YY1/SHLD3/ZSWIM7/FEN1/SLX1B/FANCB/MCM3/RAD21/RPA2/MORF4L1/SAMHD1/POLN/SPIDR/ZNF365/RNF138/RECQL4/RAD54B/RBBP8/XRCC1…	YES
MF	GO:0045296	cadherin binding	330	0.334955	1.43416	7.85013e-06	0.000391274	0.000320013	6301	tags=41%, list=30%, signal=29%	PROM1/BZW2/ANK3/MYO1B/IDH1/CDH8/CEMIP2/ATIC/CDH2/MICALL1/UBAP2/BZW1/CDH7/F11R/ZC3H15/PTPN1/SPTBN2/SHTN1/PPFIBP1/CDH6/OLA1/EPS15/CRKL/PTPRJ/TES/ITGA6/KLC2/RANBP1/HNRNPK/PDLIM1/CBL/MPRIP/H1-10/EPS8L1/PTPRM/EPS15L1/NOP56/TXNDC9/RAB10/CTNNAL1/ASAP1/CLIC1/PAK6/LYPLA2/DDX3X/TJP2/PUF60/SCRIB/EHD4/SPTBN1/ANLN/YWHAZ/CDH10/PDLIM5/GIGYF2/CCNB2/PAK2/CAPG/EEF1D/MAPRE1/PAICS/MPP7/MRE11/IST1/GLOD4/UBFD1/YWHAB/E…	YES
BP	GO:0002088	lens development in camera-type eye	83	0.45297	1.758	7.98907e-06	0.000391274	0.000320013	4509	tags=43%, list=22%, signal=34%	SOX1/NECTIN3/SOX11/HIPK2/SMAD3/FAT1/WNT5B/WNT5A/TGFBR1/MEIS1/NHS/GATA3/CRYBA1/WNT7A/VIM/ABI2/PROX1/PAX6/ATF4/NECTIN1/SHROOM2/BIRC7/SKIL/WNT7B/CRYGC/PLAAT1/SPRED2/CTNS/CTNNB1/LCTL/BCAR3/MED1/KDM5B/DLG1/CRYBA4/CRYGN	YES
BP	GO:0018205	peptidyl-lysine modification	366	0.324802	1.3986	7.98907e-06	0.000391274	0.000320013	9537	tags=57%, list=46%, signal=31%	DNMT3B/JARID2/MECOM/VPS33B/CTH/SUMO1/DESI1/LOXL3/PCGF2/HDAC1/GATA3/MAGEA2/SET/NCOA3/HDAC9/EHMT1/RWDD3/BRCA2/EYA1/IWS1/EP300/BRCA1/KIAA1586/TET2/TET3/CAMKMT/DR1/PRMT6/ATF2/ING5/RANBP2/RIF1/JADE3/PIAS4/SUV39H2/CHEK1/METTL21A/DYDC2/BRPF3/SETD4/MTF2/GATA2/CBX4/NAP1L2/PRDM5/ANTKMT/NSD2/BEND3/PAX5/ZNF451/MYB/EZH2/GLYR1/RBBP5/NAA40/SUPT3H/MSL2/AUTS2/TOPORS/PRKAA2/SNCA/HDAC4/MBIP/EED/KAT7/HMG20A/TADA1/PH…	YES
BP	GO:0031297	replication fork processing	39	0.55354	1.99642	7.98907e-06	0.000391274	0.000320013	5606	tags=67%, list=27%, signal=49%	BLM/DNA2/BRCA2/NUCKS1/GEN1/SMARCAL1/ZRANB3/ZGRF1/RAD51/CENPS/RFWD3/ALYREF/EME1/THOC1/ETAA1/WRN/SETMAR/MRE11/PCNA/TRAIP/ATR/ATRX/CORT/SAMHD1/ZNF365/BOD1L1	YES
CC	GO:0098793	presynapse	494	0.312405	1.36498	8.40588e-06	0.000409252	0.000334717	8587	tags=48%, list=41%, signal=29%	EFNB2/HIP1/NEFL/KCNC1/LIN7A/PTPRN2/GPC4/SLC1A1/CDH8/FZD3/CDH2/ERC2/STON1/RAB27B/GAD1/SLC32A1/RAB3B/ERBB4/CTBP2/GAD2/LAMP5/SYNGR3/SLC2A1/SEPTIN6/NLGN4X/SV2C/TMEM163/WNT7A/SPTBN2/EPHA4/FXYD6/ZNRF1/PPFIBP1/DGKI/P2RY1/GRIA1/DTNBP1/NRXN2/KCNK2/CRHBP/RAB15/SLC17A6/UNC13B/DNM3/GRM3/MTMR2/GRIK3/VAMP1/BIN1/CTTNBP2/SEPTIN8/RAB3C/AMPH/SCN2A/SLC6A5/CYP46A1/RIMS3/NTNG1/GABBR1/PCLO/PCDH17/SLC8A1/RAB40C/ADAM10/…	YES
BP	GO:0000086	G2/M transition of mitotic cell cycle	135	0.399748	1.62136	8.54482e-06	0.000413569	0.000338248	5530	tags=46%, list=26%, signal=34%	HMGA2/NES/CCND1/PBX1/CDC25A/BLM/CDC7/MTA3/CCNA2/BRCA1/MASTL/CHEK1/ORC1/CDC25C/CDK14/BACH1/DTL/AURKB/SKP2/TAF2/CDC6/PKIA/CLSPN/RNASEH2B/AURKA/TICRR/LCMT1/CHEK2/CDC14B/CDC25B/MRE11/SMARCD3/STOX1/AVEN/BRD4/USP47/PHOX2B/NBN/CALM2/BRCC3/CCNB1/ABRAXAS1/DBF4B/FHL1/FBXL12/RAD21/FOXM1/CENPF/ABCB1/KHDRBS1/FBXL15/ESRRB/CDK2/WNT10B/CHMP4C/WEE1/MELK/KDM8/PABIR1/PLCB1/PLK3/KIF14	YES
CC	GO:0005681	spliceosomal complex	184	0.375887	1.55949	8.68376e-06	0.000415407	0.000339751	6915	tags=54%, list=33%, signal=36%	PHF5A/NCL/CWC27/HNRNPA3/TRA2A/SNRNP200/API5/CWC22/PPIL3/HNRNPU/USP39/SNRPA1/PPIL1/PRPF39/PRPF40A/HNRNPK/DHX32/SNRNP25/CWF19L2/ZRSR2/BUD13/ALYREF/HTATSF1/CDC5L/HNRNPR/SRRM2/RBM41/ESS2/YBX1/GPATCH1/MAGOHB/CTNNBL1/CWC15/FRG1/DHX35/HNRNPM/HNRNPH1/LUC7L/SNRPF/WBP11/U2AF1/SF3B1/SRSF1/SART1/PPIH/SF1/SNRPC/SNRNP40/LSM6/PRPF31/SUGP1/LUC7L3/TRA2B/SF3A1/LSM5/LSM2/WDR83/HNRNPA1/LSM4/SRRM1/SF3A3/SNU13/SF3A2/T…	YES
CC	GO:0099572	postsynaptic specialization	352	0.33142	1.42385	8.68376e-06	0.000415407	0.000339751	6833	tags=43%, list=33%, signal=30%	NECTIN3/LIN7A/LRRTM4/LRRC4/HOMER3/CDH2/PTCH1/EPB41/PSD3/GRIP1/ERBB4/HNRNPH2/ARHGAP32/HNRNPA3/KPNA2/NLGN4X/EPHA4/CPEB3/BCR/DGKI/RUSC1/LRRC4C/P2RY1/GRIA1/ABHD17C/DTNBP1/DNM3/GRM5/GRM3/MTMR2/KCND2/ADGRA1/STRN/SLITRK1/PAK3/DYNLL2/CAP2/LZTS1/GRID1/ACTR2/PCLO/DLGAP4/SLC8A1/PLCB4/ADAM10/ZDHHC2/SH2D5/SEMA4C/ADD2/BAALC/DMTN/DLG4/ABHD17B/CRIPT/PRKCZ/CAMK2A/ZDHHC15/SCRIB/NCS1/NTRK2/FBXO45/KPNA1/SPTBN1/NETO2…	YES
BP	GO:0033047	regulation of mitotic sister chromatid segregation	46	0.528765	1.9398	8.83152e-06	0.000420033	0.000343534	5152	tags=59%, list=25%, signal=44%	USP44/GEN1/BUB1/HNRNPU/CDT1/TRIP13/AURKB/TTK/MAD2L1/BUB1B/LCMT1/ZWINT/NDC80/DYNC1LI1/CDK5RAP2/ZWILCH/MAD2L1BP/KNTC1/CCNB1/RAD21/APC/CENPF/BUB3/ZW10/PTTG1/ZNF207/PTTG3P	YES
BP	GO:0031076	embryonic camera-type eye development	35	0.565791	2.00425	9.11879e-06	0.000431203	0.00035267	1836	tags=34%, list=9%, signal=31%	NES/SOX11/HIPK2/WNT5A/FZD5/PAX2/RARA/KDM2B/PROX1/PAX6/BMP7/SP3	YES
BP	GO:0043524	negative regulation of neuron apoptotic process	141	0.399144	1.62226	9.23951e-06	0.000434415	0.000355297	4499	tags=37%, list=21%, signal=29%	PTPRZ1/NES/NEFL/SLC1A1/HIPK2/TOX3/NDNF/F2R/TYRO3/HDAC1/SET/HSPD1/KDM2B/VSTM2L/STAR/POU4F1/PLA2G3/ANGPT1/GBE1/SNCA/NTRK2/TFAP2B/SLC30A10/KRAS/BCL2/SYNGAP1/MAP2K4/PPARGC1A/GCLC/DNAJC5/HRAS/CORO1A/SIX4/MSH2/BDNF/XRCC2/BOK/CNTFR/ARMCX5-GPRASP2/UBE2V2/CX3CL1/ADAM8/ADNP/LIG4/ZPR1/NAIP/HMOX1/NONO/ISL1/GBA/AGAP2/FGF8	YES
BP	GO:0051656	establishment of organelle localization	387	0.325007	1.40217	9.79526e-06	0.000450704	0.000368619	7890	tags=50%, list=38%, signal=32%	NEFL/LIN7A/LLGL1/MYO1B/TANC2/RASGRP1/SLIT1/SYBU/LIMK2/FEZ1/RAB27B/UCHL1/MARK1/CLASP1/WASF1/STARD3NL/TRAPPC12/AGTPBP1/DTNBP1/PSRC1/HNRNPU/ACTR3/LRPPRC/PARD3/C17orf75/CDT1/SPAST/CENPE/CBL/MYO5A/ACTR2/KIF1C/MAP2/GATA2/UBXN2B/NUF2/KATNB1/TRIM46/KIF5C/PAX6/AURKB/BLOC1S2/CDC23/CHP1/MAD2L1/EXOC6B/CENPQ/PARD3B/PLA2G3/CUL3/SHROOM2/PRKCZ/DLGAP5/KIT/SCRIB/SNAP23/SNCA/KIF3C/NLGN1/SDAD1/KLHL12/COPG2/XPO1/MIS1…	YES
BP	GO:0033046	negative regulation of sister chromatid segregation	43	0.529831	1.9316	9.80505e-06	0.000450704	0.000368619	5152	tags=60%, list=25%, signal=46%	USP44/GEN1/BUB1/CDT1/TRIP13/AURKB/TTK/MAD2L1/BUB1B/LCMT1/ZWINT/NDC80/DYNC1LI1/CDK5RAP2/ZWILCH/MAD2L1BP/KNTC1/CCNB1/RAD21/APC/CENPF/BUB3/ZW10/PTTG1/ZNF207/PTTG3P	YES
BP	GO:0033048	negative regulation of mitotic sister chromatid segregation	43	0.529831	1.9316	9.80505e-06	0.000450704	0.000368619	5152	tags=60%, list=25%, signal=46%	USP44/GEN1/BUB1/CDT1/TRIP13/AURKB/TTK/MAD2L1/BUB1B/LCMT1/ZWINT/NDC80/DYNC1LI1/CDK5RAP2/ZWILCH/MAD2L1BP/KNTC1/CCNB1/RAD21/APC/CENPF/BUB3/ZW10/PTTG1/ZNF207/PTTG3P	YES
BP	GO:2000816	negative regulation of mitotic sister chromatid separation	43	0.529831	1.9316	9.80505e-06	0.000450704	0.000368619	5152	tags=60%, list=25%, signal=46%	USP44/GEN1/BUB1/CDT1/TRIP13/AURKB/TTK/MAD2L1/BUB1B/LCMT1/ZWINT/NDC80/DYNC1LI1/CDK5RAP2/ZWILCH/MAD2L1BP/KNTC1/CCNB1/RAD21/APC/CENPF/BUB3/ZW10/PTTG1/ZNF207/PTTG3P	YES
BP	GO:0032200	telomere organization	150	0.391494	1.60064	1.06289e-05	0.000485858	0.000397371	7731	tags=59%, list=37%, signal=37%	BLM/DNA2/BRCA2/SMARCAL1/CCT6A/CCNE1/HNRNPU/HNRNPD/RIF1/SMC6/RAD51/AURKB/YLPM1/H4C3/PRKDC/XRCC6/RAD51D/WRN/USP7/TPRKB/NEK2/DCLRE1A/PIF1/XRCC5/H4C14/MRE11/H3-3A/NAF1/RPA3/EXO1/DHX36/TNKS/PCNA/HSP90AA1/MAP3K4/CTNNB1/CCT3/MAPK1/ATR/H3C7/ATRX/NBN/HNRNPA1/FEN1/SLX1B/CCT7/NEK7/HDAC8/H3C12/PPP1R10/SMG1/RPA2/ZSCAN4/CCNE2/HNRNPC/HNRNPA2B1/H3C4/MAPKAPK5/CCT4/MAPK15/SMG6/ZNF365/H4C2/RECQL4/H4C13/TENT4B/NAT10…	YES
BP	GO:0031346	positive regulation of cell projection organization	343	0.3316	1.42333	1.10457e-05	0.000502121	0.000410672	6237	tags=40%, list=30%, signal=29%	TOX/ENPP2/NEFL/FKBP1B/AGRN/ROBO1/NDNF/WNT5A/TGFBR1/FEZ1/PLXNA1/GRIP1/METRN/RGMA/TENM2/RND2/CCDC88A/ELAVL4/DOCK11/SHTN1/EPHA4/EPHA3/EP300/PAK1/MAP6/NIN/ABI2/DNM3/ACTR3/ITGA6/SLITRK1/PAK3/ZMYND8/RIT2/FAM98A/PLXNA2/KIDINS220/ACTR2/EPS8L1/AKIRIN1/KATNB1/CEP135/LIMK1/SEMA5A/RAB8B/ARSB/NCKAP1/BMP7/EZH2/PLA2G3/RHOQ/DLG4/L1CAM/ENC1/AUTS2/ZDHHC15/KIT/SS18L2/ARPC2/SEMA4D/NTRK2/HDAC4/ANLN/NLGN1/LRRC7/ROBO2/…	YES
BP	GO:0045005	DNA-dependent DNA replication maintenance of fidelity	47	0.518267	1.90477	1.11958e-05	0.000506149	0.000413967	4672	tags=57%, list=22%, signal=45%	BLM/DNA2/BRCA2/NUCKS1/GEN1/SMARCAL1/ZRANB3/ZGRF1/RAD51/CENPS/RFWD3/ALYREF/EME1/TIPIN/THOC1/ETAA1/WRN/SETMAR/TIMELESS/MRE11/POLD1/PCNA/TRAIP/ATR/ATRX/CORT/SAMHD1	YES
BP	GO:0007093	mitotic cell cycle checkpoint signaling	127	0.40754	1.64453	1.17404e-05	0.000527868	0.00043173	5536	tags=48%, list=26%, signal=36%	HMGA2/CCND1/BLM/MDC1/USP44/GEN1/BUB1/BRCA1/FANCD2/ATF2/CHEK1/ORC1/CDT1/DTL/RFWD3/TRIP13/AURKB/TTK/MAD2L1/EME1/BUB1B/TIPIN/CDC6/PRKDC/CLSPN/TICRR/LCMT1/CHEK2/SETMAR/GIGYF2/CDC14B/ZWINT/PIDD1/MRE11/NDC80/DYNC1LI1/RPS27L/CDK5RAP2/MSH2/ZWILCH/MAD2L1BP/NBN/KNTC1/BRCC3/CCNB1/GTSE1/ABRAXAS1/TRIAP1/APC/CENPF/BUB3/ZW10/PPP1R10/RPA2/ZNF207/CDK2/CHMP4C/PABIR1/SDE2/PLK3/XPC	YES
CC	GO:0001650	fibrillar center	138	0.398139	1.6169	1.20183e-05	0.000537425	0.000439546	6641	tags=49%, list=32%, signal=33%	OTP/RPS6KA6/SMARCA5/ARHGAP32/RAI14/PTPN13/CDCA7L/NOP58/CILK1/WDR43/TRERF1/NHEJ1/PSPC1/NRIP1/NFKBIE/ORC6/HEATR1/TCOF1/WDR33/TOP1/TAX1BP3/FBLIM1/NOP56/PAX5/PAK6/RAE1/KIT/SPECC1/LEO1/RPAIN/DCLRE1A/MLLT1/EEF1D/SELENBP1/HOXB5/JAZF1/EXOSC8/UBE2N/UTP4/NUAK1/STOX1/NUFIP1/EIF3L/NOLC1/E2F5/NONO/DUSP11/CCDC137/SPATA2/PLRG1/SESN1/DEAF1/RSAD2/BTBD10/TRAF4/POLR2F/IMP4/AKNA/CAMK4/UTP15/URB1/RNMT/CDK7/SNRPB2/SP1…	YES
BP	GO:0050772	positive regulation of axonogenesis	78	0.451591	1.74063	1.21572e-05	0.000540699	0.000442224	5689	tags=50%, list=27%, signal=37%	NEFL/ROBO1/PLXNA1/METRN/RND2/SHTN1/PAK1/MAP6/NIN/SLITRK1/PLXNA2/LIMK1/SEMA5A/L1CAM/SEMA4D/NTRK2/ROBO2/IST1/SKIL/STK25/BDNF/CDKL5/SHOX2/ADNP/CDH4/ISLR2/EIF4G2/CRABP2/TRPV2/SLIT2/SEMA7A/NTN1/PLXNA4/FN1/DSCAM/RUFY3/MAP1B/PLXND1/MAPT	YES
BP	GO:0031577	spindle checkpoint signaling	39	0.547491	1.97461	1.22961e-05	0.000543939	0.000444874	4726	tags=59%, list=23%, signal=46%	USP44/GEN1/BUB1/CDT1/TRIP13/AURKB/TTK/MAD2L1/BUB1B/LCMT1/ZWINT/NDC80/DYNC1LI1/CDK5RAP2/ZWILCH/MAD2L1BP/KNTC1/CCNB1/APC/CENPF/BUB3/ZW10/ZNF207	YES
BP	GO:0000280	nuclear division	429	0.316399	1.37028	1.24351e-05	0.000544233	0.000445114	5720	tags=39%, list=27%, signal=29%	SGO2/WNT5A/CLASP1/NME6/USP44/BRCA2/MND1/GEN1/BUB1/NCAPD2/RPS6KA2/KIF15/PSRC1/CDC27/NCAPH/FANCD2/FIGNL1/CCNE1/HNRNPU/ACTR3/RMI1/CDC20/KIF4A/SGO1/PSMD13/CHEK1/RANBP1/CDT1/CDCA2/SPAST/CENPE/CDC25C/CCNB1IP1/RAD51AP1/CEP97/NSL1/ACTR2/RAD51/UBXN2B/CENPS/RAD54L/TOP2A/ANAPC1/NUF2/KATNB1/TRIP13/AURKB/CDC23/PSMC3IP/MAP9/TTK/MAD2L1/EME1/BUB1B/BMP7/CDC6/CUL3/BORA/DLGAP5/MTBP/SMC3/RAD51D/ANLN/KIF18B/AURKA/MIS…	YES
BP	GO:0001656	metanephros development	84	0.439053	1.70524	1.24351e-05	0.000544233	0.000445114	7492	tags=52%, list=36%, signal=34%	SALL1/POU3F3/LGR4/HES5/GREB1L/IRX2/PTCH1/IRX1/HES1/KIF26B/GATA3/YAP1/PAX2/EYA1/IRX3/GLI3/GPC3/FRAS1/BMP7/TFAP2B/ROBO2/BCL2/SOX8/CALB1/WNT7B/SIX4/DLG5/CTNNB1/NF1/WNT4/FOXD1/FGF8/FGF10/FOXJ1/LHX1/SIX2/SHH/SMAD4/ID3/AKR1B1/STAT1/BASP1/GREM1/PDGFB	YES
BP	GO:0031570	DNA integrity checkpoint signaling	122	0.404614	1.62462	1.27129e-05	0.00055345	0.000452653	9260	tags=66%, list=44%, signal=37%	HMGA2/CCND1/BLM/CCAR2/MDC1/DNA2/INTS7/BRCA1/FANCD2/ATF2/CHEK1/ORC1/CDT1/DTL/RFWD3/EME1/CDC5L/TIPIN/THOC1/CDC6/PRKDC/USP28/CLSPN/ETAA1/H2AX/RNASEH2B/TICRR/CHEK2/SETMAR/GIGYF2/CDC14B/TIMELESS/PIDD1/MRE11/WDR76/BRIP1/RPS27L/TP53BP1/MSH2/CEP63/EIF2AK4/ATR/NBN/BRCC3/GTSE1/ABRAXAS1/TRIAP1/PPP1R10/RPA2/CUL4A/TIPRL/CDK2/PRPF19/SDE2/THOC5/PLK3/XPC/NAE1/TP53/CDC45/MDM2/TRIM39/CDK1/TAOK3/CASP2/ATRIP/BABAM1/…	YES
BP	GO:0000724	double-strand break repair via homologous recombination	135	0.396318	1.60744	1.31298e-05	0.000568588	0.000465034	9220	tags=68%, list=44%, signal=38%	BLM/CDC7/MCM6/BRCA2/NUCKS1/GEN1/BRCA1/POLQ/FIGNL1/MCM4/RMI2/RMI1/RIF1/MCM5/GINS4/CHEK1/SMC6/FUS/RAD51AP1/ACTR2/RAD51/RAD54L/RFWD3/MCM8/SFPQ/MAGEF1/RAD51D/PSMD14/AUNIP/H2AX/WRN/ZFYVE26/MCM2/KDM4D/TIMELESS/MRE11/UBE2N/PARPBP/TP53BP1/UBQLN4/RPA3/XRCC2/GINS2/SETD2/SWSAP1/PALB2/ARID2/NBN/YY1/SHLD3/ZSWIM7/FEN1/SLX1B/FANCB/MCM3/RAD21/RPA2/MORF4L1/SAMHD1/POLN/SPIDR/ZNF365/RNF138/RECQL4/RAD54B/RBBP8/XRCC1…	YES
BP	GO:0010212	response to ionizing radiation	144	0.392177	1.59713	1.36855e-05	0.000589552	0.00048218	3792	tags=36%, list=18%, signal=30%	HMGA2/SFRP2/CCND1/DNMT3B/SFRP1/BLM/VCAM1/GATA3/YAP1/RNF8/BRCA2/EYA1/INIP/NUCKS1/INTS7/BRCA1/FANCD2/FIGNL1/KARS1/NHEJ1/COP1/DNMT3A/STAR/CBL/RAD51AP1/RAD51/NOX4/RAD54L/AEN/RFWD3/CYP2R1/PRKDC/USP28/XRCC6/H2AX/WRN/TICRR/RRM1/BCL2/CHEK2/EEF1D/XRCC5/KDM4D/BAK1/EYA3/HRAS/TP53BP1/MSH2/XRCC2/LIG4/ATR/BRCC3	YES
CC	GO:0072686	mitotic spindle	159	0.38281	1.57154	1.41023e-05	0.000604343	0.000494277	4317	tags=39%, list=21%, signal=31%	EML1/LIMK2/EPB41/CDC7/FAM161A/CLASP1/TPPP/NIN/CDC27/AGBL5/HNRNPU/SMC6/CNTRL/CENPE/CEP295/AURKB/MAP9/MAD2L1/TBL1X/CDC6/CUL3/NGRN/RAE1/HAUS8/SMC3/KIF18B/AURKA/CDC14A/ATAT1/HAUS1/KIFC1/TACC3/CKAP2L/CAPG/CDC14B/MAPRE1/EFHC1/WAPL/KIF18A/YEATS2/SMC1A/HEPACAM2/TFDP2/KIF23/CDK5RAP2/NCOR1/SPAG5/SKA3/EML4/ASPM/TNKS/MAPK1/KDF1/SKA1/RTRAF/ESPL1/STAG1/IQCB1/HAUS6/KNSTRN/DCTN1/TAF1D	YES
MF	GO:0050839	cell adhesion molecule binding	540	0.306036	1.3426	1.49401e-05	0.000636927	0.000520926	7120	tags=41%, list=34%, signal=27%	SFRP2/PTPRZ1/PROM1/TENM4/BZW2/NECTIN3/ANK3/MYO1B/IDH1/CDH8/CEMIP2/ATIC/CDH2/MICALL1/UBAP2/VCAM1/BZW1/CDH7/F11R/CNTN2/ZC3H15/CD200/TENM2/EGFL6/PTPN1/UTRN/NLGN4X/SPTBN2/NRXN3/SHTN1/PTPRF/JAM3/PPFIBP1/FRMD5/LRRC4C/CDH6/EDIL3/NRXN2/OLA1/EPS15/CRKL/PTPRJ/VSTM2L/NRG1/TES/ITGA6/KLC2/ADAM17/RANBP1/HNRNPK/PDLIM1/NTNG1/CBL/MPRIP/H1-10/EPS8L1/ISG15/PTPRM/ADAM10/EPS15L1/DSG2/NOP56/TXNDC9/PTK2/NECTIN1/THY1/GL…	YES
MF	GO:0035925	mRNA 3'-UTR AU-rich region binding	25	0.611127	2.04337	1.51061e-05	0.000640684	0.000523999	5687	tags=76%, list=27%, signal=55%	ZFP36L1/ELAVL1/ELAVL4/NUDT21/CPEB3/MEX3D/KHSRP/HNRNPD/ILF3/TIA1/EXOSC9/RBM24/CPSF1/EXOSC8/DHX36/ELAVL3/ZFP36L2/CPEB2/HNRNPA0	YES
BP	GO:0030010	establishment of cell polarity	141	0.395409	1.60708	1.54986e-05	0.000650623	0.000532128	5505	tags=44%, list=26%, signal=33%	FGF13/EPHB1/HES5/LAMA1/LLGL1/FAT1/CRB2/WNT5A/FEZ1/AMOTL2/HES1/KIF26B/CLASP1/GATA3/WNT7A/SHTN1/JAM3/FRMD4B/PAK1/CYRIB/CRKL/ROCK2/PARD3/ARFGEF1/UBXN2B/PAX6/PTK2/MAD2L1/RAB10/FRMD4A/PARD3B/GSK3B/PRKCZ/AMOT/SCRIB/SNX27/WWC1/CENPA/MPP7/UST/NDC80/CDK5RAP2/SPAG5/CYP26B1/HSP90AA1/NSFL1C/ANKFN1/HTT/DCTN1/NEK3/ZW10/AMOTL1/FGF10/MCPH1/WEE1/RUFY3/MAP4/FOXJ1/MAP1B/KIF20B/GOLPH3/KIF25	YES
MF	GO:0042393	histone binding	234	0.350689	1.47695	1.54986e-05	0.000650623	0.000532128	9400	tags=61%, list=45%, signal=34%	CBX2/AASS/PHF6/NASP/SMARCA5/SET/TRIM24/UHRF1/SMARCA4/RNF8/SCML1/HJURP/SMARCC1/NCAPD2/SCML2/SCML4/MSH6/ATAD2B/CHD1/PRMT6/ING5/ZMYND8/USP49/BRPF3/DPF1/MPND/MTF2/CBX4/NAP1L2/BRD2/RBBP4/DPF2/BPTF/DNAJC9/SSRP1/VRK1/CBX5/TBL1X/MBTD1/GLYR1/RBBP5/USP3/SNCA/RESF1/NAP1L5/H2AX/KAT7/PHF14/NPM2/BAZ1B/MCM2/ANP32E/KMT2E/YEATS2/IPO7/NPM3/CDYL/BRD4/TP53BP1/IPO9/BRD1/CTCFL/MPHOSPH8/USP15/TNKS/CKS2/CHD2/L3MBTL3/SAM…	YES
BP	GO:0072070	loop of Henle development	10	0.789712	2.1549	1.69738e-05	0.000708936	0.000579821	679	tags=70%, list=3%, signal=68%	POU3F3/JAG1/HES5/DLL1/IRX2/IRX1/IRX3	YES
CC	GO:0000792	heterochromatin	73	0.453993	1.73833	1.7174e-05	0.00071009	0.000580765	3848	tags=45%, list=18%, signal=37%	SALL1/HMGA2/SALL4/CBX2/HMGA1/PCGF2/HDAC1/UHRF1/RNF2/DNMT3A/ESCO2/H1-4/BEND3/EME1/CBX5/HELLS/MORC2/CENPA/BAZ1B/RING1/KDM4D/ZNF618/WDR76/H2AZ1/MPHOSPH8/TOP2B/DDX6/ORC2/ATRX/RNF20/INCENP/BAZ2A/SMARCAD1	YES
BP	GO:0044839	cell cycle G2/M phase transition	145	0.391662	1.59618	1.7174e-05	0.00071009	0.000580765	7598	tags=54%, list=36%, signal=35%	HMGA2/NES/CCND1/PBX1/CDC25A/BLM/CDC7/MTA3/CCNA2/BRCA1/MASTL/CHEK1/ORC1/CDC25C/CDK14/BACH1/DTL/AURKB/ATAD5/SKP2/TAF2/CDC6/PKIA/CLSPN/RNASEH2B/AURKA/TICRR/LCMT1/CHEK2/CCNB2/CDC14B/CDC25B/MRE11/SMARCD3/STOX1/AVEN/BRD4/USP47/PHOX2B/NBN/CALM2/BRCC3/CCNB1/ABRAXAS1/DBF4B/FHL1/FBXL12/RAD21/FOXM1/CENPF/ABCB1/KHDRBS1/FBXL15/ESRRB/CDK2/WNT10B/CHMP4C/WEE1/MELK/KDM8/PABIR1/PLCB1/PLK3/KIF14/CALM3/NAE1/RCC2/TRI…	YES
BP	GO:0048568	embryonic organ development	420	0.317123	1.37224	1.77325e-05	0.000729516	0.000596653	7266	tags=41%, list=35%, signal=28%	SALL1/NES/LRIG1/ID2/RBPMS2/VANGL2/PBX3/PBX2/FZD2/PBX1/SOX11/HIPK2/SMAD3/DLL1/COL2A1/TTC39C/HOXB3/CRB2/FZD3/HOXA2/NOTCH1/PTCH1/WNT5A/TGFBR1/ZFP36L1/HES1/FGFR2/PCGF2/GATA3/GBX2/GLI2/YAP1/FZD5/PAX2/EYA1/PKDCC/HOXB2/TUBB2B/GLI3/E2F7/RARA/VAX2/HOXA3/CHD7/KDM2B/PROX1/NR2F2/HOXD3/FRZB/CHST11/RARRES2/FBN2/E2F8/NSDHL/VASH2/APELA/MTHFD1L/GATA2/SOBP/PAX6/HMX2/ATF4/HOXA1/BPTF/FLVCR1/MYCN/BMP7/HOXD4/PAX5/PLK4…	YES
BP	GO:0097150	neuronal stem cell population maintenance	20	0.650309	2.08406	1.84542e-05	0.000753443	0.000616222	5058	tags=75%, list=24%, signal=57%	SOX2/JAG1/HES5/DLL1/IGF2BP1/CDH2/NOTCH1/HES1/PROX1/REST/PCM1/ASPM/SS18/FANCC/MCPH1	YES
MF	GO:0140098	catalytic activity, acting on RNA	370	0.325915	1.40358	1.85703e-05	0.000753443	0.000616222	9662	tags=59%, list=46%, signal=33%	CPSF3/TRDMT1/SNRNP200/DDX18/ZC3H12C/DDX19A/POLR1F/DICER1/TRMT10A/EXOSC7/KARS1/RNASEL/DUS4L/DTD1/DHX57/TOE1/DHX32/GARS1/POLR2D/RPP40/USB1/PSTK/G3BP1/CDKAL1/CRCP/TGS1/MARS1/ALKBH8/ERI2/EIF4A1/POLR3B/DDX42/LACTB2/MED20/DDX3X/EXOSC9/TRMT61B/NT5C3A/POP7/DDX1/HARS1/METTL2B/METTL6/VARS1/NSUN6/WDR4/POLR1C/POLR3C/DHX35/EXOSC3/DHX9/WARS1/YARS1/PIF1/TRMT12/GATB/METTL8/RTCA/MRM2/EXOG/TDP2/QTRT2/QARS1/FARSB/S…	YES
BP	GO:0010965	regulation of mitotic sister chromatid separation	65	0.476027	1.8052	1.85888e-05	0.000753443	0.000616222	4726	tags=52%, list=23%, signal=41%	USP44/GEN1/BUB1/CDC27/CDT1/CENPE/ANAPC1/TRIP13/AURKB/CDC23/TTK/MAD2L1/BUB1B/CDC6/CUL3/DLGAP5/LCMT1/TACC3/ZWINT/NDC80/DYNC1LI1/CDK5RAP2/ZWILCH/MAD2L1BP/KNTC1/CCNB1/ESPL1/RAD21/APC/CENPF/BUB3/ZW10/PTTG1/ZNF207	YES
BP	GO:0000723	telomere maintenance	129	0.398114	1.60974	2.0525e-05	0.000827841	0.000677071	7731	tags=59%, list=37%, signal=37%	BLM/DNA2/BRCA2/SMARCAL1/CCT6A/CCNE1/HNRNPU/HNRNPD/RIF1/SMC6/RAD51/AURKB/YLPM1/PRKDC/XRCC6/RAD51D/WRN/USP7/TPRKB/NEK2/DCLRE1A/PIF1/XRCC5/MRE11/NAF1/RPA3/EXO1/DHX36/TNKS/PCNA/HSP90AA1/MAP3K4/CTNNB1/CCT3/MAPK1/ATR/ATRX/NBN/HNRNPA1/FEN1/SLX1B/CCT7/NEK7/HDAC8/PPP1R10/SMG1/RPA2/ZSCAN4/CCNE2/HNRNPC/HNRNPA2B1/MAPKAPK5/CCT4/MAPK15/SMG6/ZNF365/RECQL4/TENT4B/NAT10/GNL3/XRCC1/CCT2/LTO1/MAP2K7/TFIP11/PARP1/CC…	YES
BP	GO:0021987	cerebral cortex development	111	0.410629	1.63428	2.08042e-05	0.000830958	0.000679619	5700	tags=45%, list=27%, signal=33%	FGF13/POU3F3/NEFL/ASCL1/CCDC85C/ROBO1/POU3F2/ATIC/CDH2/SLC2A1/GLI3/CRKL/TACC2/CSNK2A2/SRD5A1/DIXDC1/PAX6/NPY/PEX13/FOXP2/FAT4/PAX5/GSK3B/NTRK2/FBXO45/H2AX/CNTNAP2/TACC3/EFHC1/GNG12/ASPM/TRA2B/ARX/CTNNB1/NF1/MKKS/PTPRS/CELF1/BTBD3/SLIT2/CDK5/MBOAT7/MCPH1/RELN/NKX2-1/PLCB1/KIF14/ZMIZ1/RTN4/CDK5R1	YES
BP	GO:1903311	regulation of mRNA metabolic process	282	0.338641	1.43708	2.08042e-05	0.000830958	0.000679619	8729	tags=57%, list=42%, signal=34%	TRIM71/IGF2BP1/NCL/ZFP36L1/FASTKD1/TRA2A/ELAVL1/HNRNPL/ELAVL4/NUDT21/CPEB3/IWS1/VIM/SECISBP2/MEX3D/EXOSC7/QKI/CWC22/SRPK1/KHSRP/RNASEL/HNRNPU/HNRNPD/ROCK2/DCP1B/TNRC6B/BARD1/HNRNPK/FUS/YTHDF3/PRR5L/POLR2D/REST/TNRC6C/HMX2/SRSF3/PAIP1/NOVA2/NBAS/CCNT1/HNRNPR/GTPBP1/TIA1/PABPC4/NOVA1/PUF60/EXOSC9/LEO1/NCBP2/YBX1/RBM15B/RBM24/CELF3/GIGYF2/THRAP3/HNRNPM/EXOSC3/DHX9/EXOSC8/EIF4ENIF1/CELF4/RBM4/DIS3/SF…	YES
BP	GO:0016570	histone modification	451	0.312844	1.3592	2.19212e-05	0.000867153	0.000709223	6394	tags=41%, list=31%, signal=29%	HMGA2/DNMT3B/JARID2/MECOM/TET1/AASS/PCGF2/HDAC1/GATA3/SET/NCOA3/HDAC9/MTA3/UHRF1/EHMT1/RNF8/BRCA2/EYA1/IWS1/EP300/CCNA2/BRCA1/TET2/TET3/FBXL19/KDM2B/TRERF1/DR1/PRMT6/ATF2/ING5/RIF1/JADE3/RNF2/SUV39H2/CHEK1/USP49/DYDC2/BRPF3/SETD4/MTF2/GATA2/NAP1L2/PRDM5/REST/NSD2/AURKB/CHTOP/BEND3/VRK1/RCOR2/PAX5/ZNF451/MYB/EZH2/TBL1X/SFPQ/GLYR1/RBBP5/NAA40/SUPT3H/MSL2/AUTS2/KDM3B/ENY2/USP3/PRKAA2/SNCA/LEO1/HDAC4…	YES
BP	GO:0048762	mesenchymal cell differentiation	226	0.354452	1.4899	2.19212e-05	0.000867153	0.000709223	7424	tags=45%, list=35%, signal=29%	HMGA2/SFRP2/JAG1/TCF7L2/SOX11/SFRP1/KBTBD8/SMAD3/CRB2/CDH2/NOTCH1/WNT5A/TGFBR1/SEMA3A/HES1/LOXL3/FGFR2/CLASP1/GATA3/ERBB4/GBX2/EDNRB/PAX2/EPHA3/EXT1/NRG1/FRZB/GCNT2/PDPN/ROCK2/SEMA5B/EPB41L5/HNRNPAB/TCOF1/ZNF703/PHLDB1/SEMA5A/SEMA4C/DACT3/RFLNB/BMP7/EZH2/GSK3B/SEMA4D/KLHL12/BCL2/HDAC2/SOX8/IL17RD/AMER1/SEMA4A/LRP6/SEMA4F/MSX1/NOLC1/PITX2/PHOX2B/SPRED2/PPP2CA/DLG5/CTNNB1/SEMA3C/MAPK1/WNT4/USF3/ISL…	YES
BP	GO:0021543	pallium development	165	0.370045	1.52502	2.24797e-05	0.000884991	0.000723812	6082	tags=42%, list=29%, signal=30%	FGF13/POU3F3/NEFL/ASCL1/CCDC85C/IGF2BP1/ROBO1/POU3F2/ATIC/CDH2/FEZ1/SLC32A1/HDAC1/SLC2A1/EPHA5/GLI3/RARA/CRKL/TACC2/PROX1/CSNK2A2/SRD5A1/DIXDC1/PAX6/NPY/PEX13/FOXP2/MFSD2A/FAT4/PAX5/EZH2/GSK3B/NTRK2/FBXO45/H2AX/CNTNAP2/ATAT1/TACC3/EFHC1/GNG12/EIF2B5/ASPM/TRA2B/ARX/CTNNB1/KIRREL3/NF1/MKKS/PTPRS/CELF1/BTBD3/HTR5A/SLIT2/FGF8/CDK5/MBOAT7/LHX5/MCPH1/RELN/NKX2-1/PLCB1/KIF14/ZMIZ1/RTN4/CDK5R1/XRCC1/PSEN…	YES
BP	GO:2001251	negative regulation of chromosome organization	84	0.432543	1.67995	2.2759e-05	0.000891718	0.000729314	5443	tags=50%, list=26%, signal=37%	USP44/GEN1/BUB1/HNRNPU/CDT1/TOP2A/TRIP13/AURKB/TTK/MAD2L1/BUB1B/LCMT1/SETMAR/PIF1/MCM2/ZWINT/WAPL/NDC80/DYNC1LI1/CDK5RAP2/ZWILCH/TNKS/MAD2L1BP/ATRX/NBN/KNTC1/CCNB1/HNRNPA1/SLX1B/ESPL1/RAD21/APC/CENPF/BUB3/ZW10/HNRNPC/PTTG1/ZNF207/PTTG3P/SMG6/TENT4B/NAT10	YES
CC	GO:0000922	spindle pole	167	0.379231	1.563	2.4993e-05	0.00097001	0.000793346	4537	tags=42%, list=22%, signal=33%	EML1/FAM161A/NIN/CSPP1/PSRC1/NEDD9/HNRNPU/CDC20/SGO1/FRY/SMC6/CNTRL/TTC28/UBXN2B/KATNB1/AURKB/POC1A/MAD2L1/PLK4/CDC6/CUL3/DLGAP5/RAE1/TOPORS/HAUS8/SMC3/AUNIP/AURKA/CDC14A/FAM110A/HAUS1/NEK2/TACC3/CKAP2L/CDC14B/CDC25B/EFHC1/SMC1A/WDR73/DYNC1LI1/BIRC6/CDK5RAP2/CEP89/SPAG5/ABRAXAS2/CEP63/ODF2/ASPM/TNKS/NSFL1C/KIF2A/CKAP5/PPP2CA/CTNNB1/DYNLT2B/KNTC1/CALM2/BRCC3/CCNB1/STAG1/NEK7/KNSTRN/RAD21/DCTN1/CEP…	YES
BP	GO:1901137	carbohydrate derivative biosynthetic process	578	0.301401	1.32332	2.4993e-05	0.00097001	0.000793346	5780	tags=36%, list=28%, signal=27%	HS6ST2/B3GNT5/TCF7L2/PAWR/ELOVL6/ST6GALNAC3/ST8SIA1/GUCY1A1/GALNT16/ATIC/CMPK2/TET1/CHST15/RRM2/ST6GAL2/PFAS/NME6/ADCY7/UXS1/ALG9/GALNT7/BMPR1B/SLC35D2/LARGE1/ADA2/NUDT14/UGGT1/TMTC1/NPPC/B3GAT2/PANK2/GFPT1/HS3ST3A1/SLC25A1/TET2/CTPS2/TET3/DCAKD/HS6ST3/MGAT4A/ST3GAL6/EXT1/DTYMK/ST6GALNAC5/B3GALT5/CSGALNACT1/CHST11/GCNT2/NECAB2/MGAT4C/SLC25A13/MGAT3/NDST4/HS3ST3B1/ARFGEF1/CHST6/ALG8/ST8SIA4/PDK1/G…	YES
MF	GO:0003730	mRNA 3'-UTR binding	95	0.42439	1.6701	2.52722e-05	0.000976243	0.000798444	6940	tags=58%, list=33%, signal=39%	IGF2BP2/IGF2BP3/IGF2BP1/ZFP36L1/ELAVL1/ELAVL4/NUDT21/CPEB3/SECISBP2/MEX3D/KHSRP/HNRNPU/HNRNPD/FUS/ILF3/AUH/HNRNPR/ELAVL2/TIA1/PABPC4/EXOSC9/RBM24/CPSF1/EXOSC8/RPL5/RPS7/RBM4/SERBP1/FXR1/PABPC3/YBX3/DHX36/TARDBP/LARP1/RNF20/ANGEL2/CARHSP1/CELF1/PABPC1/HNRNPC/DDX5/HNRNPA2B1/GEMIN5/ELAVL3/ZFP36L2/CPEB2/HNRNPA0/TUT1/RBMS2/TP53/RBMS1/PUM2/EXOSC4/CCT5/CELF2	YES
CC	GO:0030496	midbody	195	0.35782	1.49192	2.58307e-05	0.000993154	0.000812276	7330	tags=50%, list=35%, signal=33%	KLHL13/PTCH1/CENPV/GNAI1/RALB/MYH10/SLC2A1/SEPTIN6/RNF8/CPEB3/DTNBP1/PSRC1/AGBL5/HNRNPU/ERH/PITPNM1/KIF4A/MITD1/CNTRL/RAB11FIP4/SPAST/CENPE/TTC28/KATNB1/SVIL/AURKB/TXNDC9/KIF20A/BIRC5/URB2/TOPORS/USP3/ANLN/SPART/AURKA/NEK2/EXOC2/ZFYVE26/CAPG/TRIOBP/LZTS2/IST1/HEPACAM2/CEP126/BIRC6/SEPTIN2/KIF23/SPAG5/ABRAXAS2/UVRAG/CHAMP1/EXOC4/EML4/ASPM/C9orf72/KLHDC8B/CDCA8/SAFB/WIZ/INCENP/CEP55/AGAP2/CENPF/CHM…	YES
BP	GO:0000070	mitotic sister chromatid segregation	167	0.378493	1.55996	2.61099e-05	0.000994596	0.000813455	4976	tags=44%, list=24%, signal=34%	SGO2/USP44/GEN1/BUB1/NCAPD2/PSRC1/CDC27/NCAPH/HNRNPU/CDC20/KIF4A/SGO1/CDT1/CENPE/NSL1/ANAPC1/NUF2/KATNB1/TRIP13/AURKB/CDC23/TTK/MAD2L1/BUB1B/CDC6/CUL3/DLGAP5/SMC3/KIF18B/MIS12/LCMT1/KIFC1/NEK2/TACC3/CDCA5/ZWINT/KPNB1/KIF18A/SMC1A/NDC80/KIF2C/DYNC1LI1/HASPIN/KIF23/CDK5RAP2/SPAG5/NCAPG/ZWILCH/CHAMP1/EML4/CENPK/TNKS/DSCC1/MAD2L1BP/CDCA8/ATRX/KNTC1/INCENP/CCNB1/RRS1/ESPL1/SMC1B/KNSTRN/RAD21/SLF2/APC/…	YES
BP	GO:0071824	protein-DNA complex subunit organization	213	0.359018	1.50515	2.61099e-05	0.000994596	0.000813455	6737	tags=50%, list=32%, signal=34%	HMGA1/CENPV/NASP/SMARCA5/SET/SMARCA4/RNF8/HJURP/SMARCC1/TRAPPC12/DR1/CENPO/SUPT16H/TAF11/CDT1/MIS18A/CENPE/H1-10/RAD51/CENPS/NAP1L2/BRD2/RBBP4/LIN54/BPTF/H1-4/H4C3/DNAJC9/MACROH2A2/CHAF1A/CENPN/HELLS/DLGAP5/NAP1L5/H2AX/GMNN/GTF2E1/MIS12/CENPH/CENPA/MCM2/H4C14/HMGB2/SMARCD1/ANP32E/TAF1B/CREB1/SMARCD3/OIP5/H3-3A/CTCF/CENPK/SETD2/BRF2/PSME4/CAND1/H3C7/ARID2/PSMC6/ATRX/KNTC1/VPS72/PIAS1/UBN1/BAZ2A/PO…	YES
BP	GO:0030071	regulation of mitotic metaphase/anaphase transition	60	0.479789	1.80515	2.63892e-05	0.0010006	0.000818366	4726	tags=52%, list=23%, signal=40%	USP44/GEN1/BUB1/CDC27/CDT1/CENPE/TRIP13/AURKB/CDC23/TTK/MAD2L1/BUB1B/CDC6/CUL3/DLGAP5/LCMT1/ZWINT/NDC80/DYNC1LI1/CDK5RAP2/ZWILCH/MAD2L1BP/KNTC1/CCNB1/ESPL1/RAD21/APC/CENPF/BUB3/ZW10/ZNF207	YES
BP	GO:0072175	epithelial tube formation	132	0.392478	1.58954	2.83439e-05	0.00106979	0.000874953	5659	tags=45%, list=27%, signal=33%	SFRP2/TRIM71/HES5/VANGL2/SALL4/LRP2/FZD2/SOX11/SFRP1/IRX2/CECR2/CELSR1/FZD3/PTCH1/IRX1/WNT5A/FGFR2/GATA3/RGMA/PAX2/IRX3/RARA/KDM2B/PROX1/MTHFD1L/BRD2/SEMA4C/BMP7/SCRIB/STK4/LMO4/SOX8/CEP290/RPS7/MIB1/STIL/SIX4/SETD2/GLMN/CTNNB1/SDC4/LUZP1/WNT4/DVL2/TEAD2/IFT52/EGF/OPA1/FGF8/SPINT2/DEAF1/FGF10/PRKACA/RALA/LIAS/PRKACB/KIF20B/BCL10/SHROOM3	YES
BP	GO:0016331	morphogenesis of embryonic epithelium	147	0.383291	1.56418	2.89052e-05	0.00108599	0.000888204	5659	tags=43%, list=27%, signal=31%	SFRP2/TRIM71/HES5/VANGL2/SALL4/LRP2/FZD2/SOX11/SFRP1/IRX2/CECR2/CELSR1/FZD3/PTCH1/IRX1/WNT5A/FGFR2/GATA3/RGMA/GLI2/PAX2/IRX3/RARA/KDM2B/EPB41L5/SULF1/MTHFD1L/BRD2/SEMA4C/BMP7/SCRIB/STK4/LMO4/SOX8/RPS7/WNT7B/MIB1/STIL/SIX4/SETD2/GLMN/CTNNB1/SDC4/LUZP1/KDF1/WNT4/DVL2/TEAD2/IFT52/OPA1/JAG2/FGF8/SPINT2/DEAF1/VEGFC/FGF10/PRKACA/RALA/LIAS/PRKACB/KIF20B/BCL10/SHROOM3	YES
BP	GO:0051306	mitotic sister chromatid separation	67	0.459908	1.747	2.94959e-05	0.00110315	0.000902236	4726	tags=51%, list=23%, signal=39%	USP44/GEN1/BUB1/CDC27/CDT1/CENPE/ANAPC1/TRIP13/AURKB/CDC23/TTK/MAD2L1/BUB1B/CDC6/CUL3/DLGAP5/LCMT1/TACC3/ZWINT/NDC80/DYNC1LI1/CDK5RAP2/ZWILCH/MAD2L1BP/KNTC1/CCNB1/ESPL1/RAD21/APC/CENPF/BUB3/ZW10/PTTG1/ZNF207	YES
BP	GO:0045786	negative regulation of cell cycle	353	0.328691	1.41236	3.00277e-05	0.00111795	0.000914346	5536	tags=37%, list=26%, signal=28%	HMGA2/CCND1/APBB2/BLM/SMAD3/CCAR2/FZD3/ZFP36L1/MDC1/DNA2/NME6/GATA3/CDKN1C/USP44/GEN1/INTS7/NPPC/BUB1/BRCA1/RBL1/E2F7/RPS6KA2/FANCD2/PROX1/NR2F2/ATF2/E2F8/CHEK1/ORC1/CCNF/CDT1/DTL/RFWD3/TRIP13/AURKB/TTK/MAD2L1/EME1/BUB1B/BMP7/CDC5L/TIPIN/EZH2/THOC1/CDC6/PRKDC/USP28/CLSPN/MTBP/SCRIB/ETAA1/H2AX/GMNN/RNASEH2B/TICRR/LCMT1/BCL2/CHEK2/NEK2/SETMAR/GIGYF2/CDC14B/HTRA2/MAPK12/ZWINT/TIMELESS/PIDD1/WAPL/MRE…	YES
BP	GO:0043010	camera-type eye development	318	0.33229	1.41946	3.11502e-05	0.00114934	0.000940019	4675	tags=32%, list=22%, signal=26%	NES/SOX1/ACVR2B/PROM1/EPHB1/JAG1/HES5/LAMA1/NECTIN3/SDK2/SOX11/SLC1A1/HIPK2/TSPAN12/SMAD3/DLL1/DCX/FAT1/CRB2/WNT5B/LIMK2/WNT5A/TGFBR1/MEIS1/NHS/HDAC1/GATA3/BMPR1B/CRYBA1/FZD5/SMARCA4/WNT7A/PAX2/VIM/GLI3/RARA/AGTPBP1/MYOM2/ABI2/VAX2/CHD7/SLC17A6/KDM2B/PROX1/FBN2/PTPRM/PAX6/ATF4/NECTIN1/THY1/BMP7/MFSD2A/TUB/SP3/SHROOM2/DIO3/TOPORS/TGIF2/SDK1/NTRK2/TFAP2B/MAB21L2/TMEM231/NPHP1/RRM1/VSX1/RAB3GAP1/CYP…	YES
BP	GO:0045165	cell fate commitment	249	0.345687	1.45742	3.11502e-05	0.00114934	0.000940019	6433	tags=41%, list=31%, signal=29%	SFRP2/FGF13/SOX2/SOX1/TOX/TENM4/JAG1/ID2/TCF7L2/HES5/SOX5/ASCL1/SFRP1/DLL1/POU3F2/NKX2-2/WNT5B/HOXA2/NOTCH1/PTCH1/WNT5A/TGFBR1/HES1/LOXL3/FGFR2/GATA3/ERBB4/MIAT/GLI2/WNT7A/PAX2/EYA1/GLI3/RARA/ONECUT1/EXT1/PROX1/NR2F2/SOX13/POU6F2/NRG1/PDPN/ZNF521/GATA2/IFRD1/PAX6/POU4F1/RAB10/MYT1L/SOSTDC1/SOX6/PRKDC/LEO1/LMO4/BCL2/EPOP/SOX8/WNT7B/LY9/NKX6-3/CTR9/LHX3/LBX1/CYP26B1/ARX/CTNNB1/RTF1/TCF3/WNT4/ISL1/G…	YES
BP	GO:0044784	metaphase/anaphase transition of cell cycle	65	0.469937	1.78211	3.23049e-05	0.00118663	0.000970515	4965	tags=52%, list=24%, signal=40%	USP44/GEN1/BUB1/CDC27/CDT1/CENPE/ANAPC1/TRIP13/AURKB/CDC23/TTK/MAD2L1/BUB1B/CDC6/CUL3/DLGAP5/LCMT1/TACC3/ZWINT/NDC80/DYNC1LI1/CDK5RAP2/ZWILCH/MAD2L1BP/KNTC1/CCNB1/ESPL1/RAD21/APC/CENPF/BUB3/ZW10/ZNF207/MAPK15	YES
BP	GO:0070507	regulation of microtubule cytoskeleton organization	146	0.386329	1.57629	3.28339e-05	0.0012007	0.000982022	6094	tags=47%, list=29%, signal=33%	FGF13/TRAF3IP1/TRIM36/EFNA5/GNAI1/CLASP1/EPHA3/TPPP/PAK1/MAP6/NIN/KIF15/PSRC1/HNRNPU/SPAST/NAV3/CEP97/MAP2/FSD1/DIXDC1/KATNB1/PHLDB1/MAP9/BORA/GSK3B/RAE1/PRKAA2/SNCA/ARL2/STMN4/TTBK2/ATAT1/TACC3/STMN3/MAPRE1/CAMSAP2/STMN2/SKA2/STMN1/KIF18A/CDK5RAP2/SPAG5/SKA3/HDGFL3/CKAP5/SKA1/DYNC1H1/DCTN1/PHLDB2/APC/TBCD/CHMP4B/TPX2/CAMSAP1/MID1/MAPK15/CHMP4C/DYRK1A/SLAIN1/TUBB4A/MAP1B/BICD2/MAPT/CDK5R1/SENP6/I…	YES
BP	GO:0065004	protein-DNA complex assembly	173	0.374472	1.5471	3.33952e-05	0.00121168	0.000990999	6639	tags=51%, list=32%, signal=35%	CENPV/NASP/SMARCA5/SET/SMARCA4/HJURP/TRAPPC12/DR1/CENPO/TAF11/CDT1/MIS18A/CENPE/H1-10/RAD51/CENPS/NAP1L2/BRD2/RBBP4/H1-4/H4C3/DNAJC9/MACROH2A2/CHAF1A/CENPN/HELLS/DLGAP5/NAP1L5/H2AX/GMNN/MIS12/CENPH/CENPA/MCM2/H4C14/HMGB2/TAF1B/CREB1/OIP5/H3-3A/CENPK/BRF2/CAND1/H3C7/PSMC6/ATRX/KNTC1/PIAS1/UBN1/BAZ2A/TSPYL4/H2BC21/H1-2/UBN2/PADI4/HMGB1/CENPF/H3C12/H2BW2/RRN3/TSPY1/H3C4/H2BC8/WNT10B/HAT1/H4C2/RSF1/H…	YES
MF	GO:0003684	damaged DNA binding	68	0.458487	1.74649	3.34286e-05	0.00121168	0.000990999	6374	tags=60%, list=30%, signal=42%	BLM/EP300/BRCA1/POLQ/MSH6/SMC6/REV1/TDG/UNG/XRCC6/AUNIP/H2AX/WRN/DCLRE1A/XRCC5/KDM4D/HMGB2/POLD1/NTHL1/TP53BP1/MSH2/RPA3/PCNA/POLI/DDB1/NBN/FEN1/APTX/POLB/HMGB1/RPA2/RECQL4/RAD18/SDE2/RBBP8/XPC/XRCC1/RAD23B/ERCC3/NEIL1/CREBBP	YES
BP	GO:0048813	dendrite morphogenesis	146	0.385966	1.5748	3.39564e-05	0.00122541	0.00100223	6331	tags=49%, list=30%, signal=35%	EPHB1/CELSR2/IGF2BP1/TANC2/SEMA3A/PREX2/ELAVL4/WNT7A/EPHA4/MAP6/DTNBP1/ABI2/EPHB3/DOCK10/YWHAH/DNM3/SLC11A2/NEDD4L/PAK3/LZTS1/KIDINS220/ACTR2/MAP2/ADAM10/DLG4/ABITRAM/KNDC1/GSK3B/ZDHHC15/SS18L2/SEMA4D/NLGN1/PDLIM5/PPFIA2/PICALM/SRCIN1/ADGRB3/DHX36/CDKL5/ARMCX5-GPRASP2/NGEF/TNIK/DCLK1/RERE/KLF7/NEUROG3/RBFOX2/BTBD3/OPA1/HECW1/LZTS3/PPP1R9A/FARP1/DNM1L/CDK5/ANKRD27/CUX2/EPHB2/ID1/DSCAM/RELN/ZNF365/…	YES
CC	GO:0005667	transcription regulator complex	402	0.315042	1.36006	3.45177e-05	0.00124022	0.00101435	5242	tags=35%, list=25%, signal=27%	SOX2/TLE4/LDB2/TCF7L2/CCND1/ZFHX3/ZBTB16/PBX3/PBX2/PBX1/ASCL1/HIPK2/SMAD3/TCF7L1/POU3F2/HMGA1/LIN52/E2F6/NR6A1/DACH2/MEIS1/HDAC1/CTBP2/HDAC9/TAF3/MTA3/YAP1/E2F3/CORO2A/TAF5/EP300/GLI3/RBL1/E2F7/USF1/ARNTL2/GATAD2A/TRERF1/CHD4/DR1/AJUBA/TAF11/TCF12/E2F8/TAF9B/PDLIM1/HNRNPAB/NHLH2/MED4/GATA2/REST/GTF3C2/ATF4/RBBP4/NR5A2/POU4F1/CBX5/RCOR2/SP3/TAF2/TBL1X/NAA15/GTF3C3/SFPQ/SUPT3H/PRKDC/XRCC6/HDAC4/ASC…	YES
BP	GO:0045930	negative regulation of mitotic cell cycle	214	0.35364	1.48223	3.56402e-05	0.00127499	0.00104278	5617	tags=41%, list=27%, signal=30%	HMGA2/CCND1/BLM/SMAD3/FZD3/ZFP36L1/MDC1/NME6/CDKN1C/USP44/GEN1/BUB1/BRCA1/RBL1/E2F7/FANCD2/ATF2/CHEK1/ORC1/CDT1/DTL/RFWD3/TRIP13/AURKB/TTK/MAD2L1/EME1/BUB1B/BMP7/TIPIN/EZH2/CDC6/PRKDC/CLSPN/MTBP/SCRIB/TICRR/LCMT1/BCL2/CHEK2/SETMAR/GIGYF2/CDC14B/ZWINT/PIDD1/MRE11/NDC80/DYNC1LI1/AVEN/RPS27L/CDK5RAP2/MSH2/ZWILCH/USP47/MAD2L1BP/CTNNB1/CTDSP1/NBN/KNTC1/BRCC3/HECA/CCNB1/ANGEL2/GTSE1/ABRAXAS1/BRD7/FHL1/…	YES
BP	GO:0051640	organelle localization	516	0.3031	1.3266	3.62014e-05	0.00128946	0.00105462	6162	tags=39%, list=29%, signal=28%	NEFL/LIN7A/LLGL1/MYO1B/TANC2/RASGRP1/SLIT1/VPS33B/SYBU/LIMK2/CDH2/FEZ1/RAB27B/UCHL1/MARK1/CLASP1/RAB3B/CTBP2/WASF1/STARD3NL/RALB/SYTL2/MAP6/TRAPPC12/AGTPBP1/DTNBP1/PSRC1/RAB15/UNC13B/HNRNPU/VPS33A/ACTR3/BVES/BIN1/KLC2/RAB3C/LRPPRC/PARD3/FAM98A/C17orf75/PSEN2/CDT1/SPAST/CENPE/CBL/MYO5A/ACTR2/PCLO/PCDH17/KIF1C/MAP2/GATA2/UBXN2B/NUF2/KATNB1/SYT1/TRIM46/KIF5C/STX7/PAX6/AURKB/BLOC1S2/PEX13/CDC23/RAB8B…	YES
BP	GO:0001823	mesonephros development	96	0.413723	1.62857	3.78852e-05	0.00133213	0.00108952	6230	tags=47%, list=30%, signal=33%	SALL1/LGR4/GREB1L/ZBTB16/PBX1/SFRP1/SDC1/ARG2/SMAD3/PTCH1/HES1/KIF26B/FGFR2/GATA3/PAX2/EYA1/GLI3/RARA/GPC3/BMP7/RARB/ROBO2/BCL2/SOX8/LZTS2/CALB1/SIX4/CTNNB1/SDC4/HOXB7/WNT4/MAGED1/FOXD1/DLG1/SLIT2/FGF8/EPCAM/FGF10/FOXJ1/LHX1/SIX2/ADAMTS16/SHH/SMAD4/DCHS1	YES
MF	GO:0004674	protein serine/threonine kinase activity	377	0.321958	1.38743	3.78852e-05	0.00133213	0.00108952	7520	tags=46%, list=36%, signal=30%	ACVR2B/TLK1/HIPK2/PASK/GRK3/LIMK2/TGFBR1/SBK1/RPS6KA6/CDC7/MARK1/BMPR1B/WNK3/BCR/PAK5/ACVR2A/MAPK10/PAK1/CAMKV/CILK1/RPS6KA2/MAP3K9/PRKCE/GRK5/SRPK1/CSNK2A2/MASTL/NLK/ROCK2/STK35/PAK3/CHEK1/CDK8/CDK14/TOP1/STK39/CDKL2/AURKB/BRD2/NEK4/ACVR1B/LIMK1/FAM20C/TTK/VRK1/MAP4K3/DAPK1/PLK4/SOSTDC1/GSK3B/PRKCZ/PAK6/CAMK2A/PRKDC/STK16/STK4/PRKAA2/MAP4K4/AURKA/TTBK2/CCNK/LTBP1/CHEK2/NEK2/IRAK1/DYRK2/MAPK6/PAK…	YES
BP	GO:1901992	positive regulation of mitotic cell cycle phase transition	84	0.426988	1.65838	3.78852e-05	0.00133213	0.00108952	5261	tags=46%, list=25%, signal=35%	CCND1/PBX1/CDC25A/LSM11/CDC7/MTA3/CDC27/ADAM17/CDT1/UBE2E2/CDC25C/DTL/ANKRD17/CDC23/CDC6/CUL3/DLGAP5/DDX3X/MTBP/CDCA5/KLHL18/CDC25B/KMT2E/SMARCD3/STOX1/BRD4/PHOX2B/MAD2L1BP/TMOD3/CYP1A1/CCNB1/ESPL1/DBF4B/PLRG1/CUL4A/MIR221/WNT10B/FGF10/PLCB1	YES
BP	GO:0051052	regulation of DNA metabolic process	353	0.326234	1.4018	4.01302e-05	0.00140507	0.00114917	7322	tags=48%, list=35%, signal=31%	HMGA2/TOX/BLM/GATA3/KPNA2/RNF8/EYA1/UBE2V1/NUCKS1/NPPC/CCT6A/BRCA1/POLQ/KCNK2/FIGNL1/ZRANB3/MSH6/HNRNPU/HNRNPD/RMI2/RIF1/PAK3/CHEK1/CDT1/MIS18A/FUS/RAD51AP1/ERCC8/H1-10/ACTR2/RAD51/NSD2/AURKB/ALYREF/H1-4/YLPM1/THOC1/MAGEF1/PRKDC/FAM168A/AUNIP/KPNA1/H2AX/KAT7/WRN/TICRR/USP7/ANKLE1/NEK2/DACH1/SETMAR/NPM2/EXOSC3/DHX9/PARG/PPARGC1A/PRIM2/PIF1/XRCC5/KDM4D/TIMELESS/EYA3/MRE11/UBE2N/RFC2/PARPBP/ST20/STO…	YES
CC	GO:0071013	catalytic step 2 spliceosome	86	0.429647	1.67529	4.06914e-05	0.0014127	0.00115541	6915	tags=60%, list=33%, signal=41%	CWC27/HNRNPA3/SNRNP200/CWC22/PPIL3/HNRNPU/SNRPA1/PPIL1/HNRNPK/ALYREF/CDC5L/HNRNPR/SRRM2/ESS2/GPATCH1/MAGOHB/CWC15/FRG1/DHX35/HNRNPM/HNRNPH1/SNRPF/U2AF1/SF3B1/SRSF1/SART1/SNRNP40/SF3A1/LSM2/WDR83/HNRNPA1/SRRM1/SF3A3/SF3A2/PLRG1/PABPC1/SNRPG/SNRPE/HNRNPC/DDX5/HNRNPA2B1/PRPF19/SF3B2/SNRPD3/PRPF6/MTREX/SNRPB2/SNW1/ZCCHC8/EFTUD2/TFIP11/PRPF4B	YES
BP	GO:2000177	regulation of neural precursor cell proliferation	83	0.437298	1.69717	4.06914e-05	0.0014127	0.00115541	7266	tags=51%, list=35%, signal=33%	PTPRZ1/NES/TRIM71/TOX/ID2/LRP2/ASCL1/FZD3/CDH2/NOTCH1/WNT5A/OTP/GLI2/GLI3/KDM2B/PROX1/TAFA1/GATA2/PAX6/SMARCD3/ASPM/CTNNA1/CX3CL1/CTNNB1/NF1/ZNF423/EGF/RASSF10/SPINT2/VEGFC/LHX5/LHX1/NAP1L1/SHH/SHCBP1/LIMS2/TP53/PTN/ADGRG1/SLC6A4/NR2E1/HIF1A	YES
BP	GO:0090329	regulation of DNA-dependent DNA replication	45	0.515726	1.88953	4.12939e-05	0.00142759	0.00116759	4094	tags=51%, list=20%, signal=41%	BLM/CDC7/BRCA2/SMARCAL1/E2F7/ZRANB3/DBF4/E2F8/CDT1/TIPIN/GMNN/KAT7/TICRR/DACH1/TIMELESS/RFC2/PCNA/DSCC1/RFC4/ATRX/NBN/WIZ/DBF4B	YES
BP	GO:0007623	circadian rhythm	208	0.351782	1.4718	4.29365e-05	0.00147816	0.00120895	8343	tags=51%, list=40%, signal=31%	LGR4/ID2/MTTP/ZFHX3/NCOA2/NR2F6/ID4/CCAR2/HDAC1/RAI1/MAPK10/EP300/GFPT1/ARNTL2/KCND2/PROX1/HNRNPU/HNRNPD/PSPC1/NRIP1/ROCK2/SUV39H2/STAR/TOP1/PPP1CB/PHLPP1/SRD5A1/TOP2A/ATF4/GNAQ/SPSB4/HNRNPR/EZH2/SFPQ/GSK3B/PRKDC/BTRC/PRKAA2/NTRK2/NLGN1/SOX14/USP7/THRAP3/HDAC2/MYCBP2/PPARGC1A/FBXW7/TIMELESS/CREB1/MAPK8/CARTPT/RBM4B/RBM4/NCOR1/TARDBP/DDB1/ADA/NONO/MAGED1/FBXL12/MTOR/NFIL3/HDAC3/TYMS/BTBD9/C3orf70/…	YES
BP	GO:0048511	rhythmic process	295	0.332088	1.41381	4.4059e-05	0.00151049	0.00123539	8095	tags=48%, list=39%, signal=30%	LGR4/ID2/MTTP/PTX3/ZFHX3/NCOA2/NR2F6/ID4/CCAR2/TYRO3/HDAC1/PAM/BMPR1B/RAI1/MAPK10/EP300/GFPT1/ARNTL2/KCND2/PROX1/HNRNPU/HNRNPD/PSPC1/NRIP1/ENOX2/ROCK2/SUV39H2/STAR/NHLH2/TOP1/PPP1CB/PHLPP1/SRD5A1/SLIT3/DTL/TOP2A/ATF4/GNAQ/SPSB4/HNRNPR/EZH2/SFPQ/GSK3B/PRKDC/BTRC/PRKAA2/NTRK2/NLGN1/SOX14/USP7/ROBO2/THRAP3/HDAC2/MYCBP2/DHX9/PPARGC1A/FBXW7/TIMELESS/CREB1/OPRK1/GPR149/MAPK8/CARTPT/RBM4B/RBM4/PLEKHA1/C…	YES
BP	GO:0035107	appendage morphogenesis	135	0.386503	1.56763	4.51815e-05	0.00152985	0.00125122	4219	tags=36%, list=20%, signal=29%	SALL1/SFRP2/ZBTB16/SALL4/PBX2/PBX1/SOX11/SP8/COL2A1/NOTCH1/PTCH1/WNT5A/FGFR2/HDAC1/BMPR1B/GLI2/WNT7A/PKDCC/GLI3/EXT1/CHD7/CHST11/FBN2/PLXNA2/GPC3/FRAS1/FLVCR1/MYCN/BMP7/RNF165/RARB/TFAP2B/TMEM231/HDAC2/C2CD3/BAK1/MSX1/CYP26B1/CTNNB1/SEMA3C/SHOX2/ATRX/LMBR1/CIBAR1/CRABP2/DYNC2H1/HOXA9/MED1/IFT52	YES
BP	GO:0035108	limb morphogenesis	135	0.386503	1.56763	4.51815e-05	0.00152985	0.00125122	4219	tags=36%, list=20%, signal=29%	SALL1/SFRP2/ZBTB16/SALL4/PBX2/PBX1/SOX11/SP8/COL2A1/NOTCH1/PTCH1/WNT5A/FGFR2/HDAC1/BMPR1B/GLI2/WNT7A/PKDCC/GLI3/EXT1/CHD7/CHST11/FBN2/PLXNA2/GPC3/FRAS1/FLVCR1/MYCN/BMP7/RNF165/RARB/TFAP2B/TMEM231/HDAC2/C2CD3/BAK1/MSX1/CYP26B1/CTNNB1/SEMA3C/SHOX2/ATRX/LMBR1/CIBAR1/CRABP2/DYNC2H1/HOXA9/MED1/IFT52	YES
BP	GO:0045740	positive regulation of DNA replication	40	0.526675	1.90552	4.51815e-05	0.00152985	0.00125122	4243	tags=50%, list=20%, signal=40%	CDC7/DNA2/GLI2/E2F7/DBF4/E2F8/CDT1/BRPF3/ATAD5/KAT7/NPM2/DHX9/MAP2K4/HRAS/PCNA/ATRX/WIZ/BCAR3/DBF4B/EGF	YES
CC	GO:0070160	tight junction	124	0.393312	1.58214	4.57427e-05	0.0015425	0.00126158	8133	tags=56%, list=39%, signal=35%	CCND1/LIN7A/ANK3/CCDC85C/TGFBR1/AMOTL2/NHS/F11R/CLDN12/WNK3/EPPK1/FZD5/RAP2C/JAM3/FRMD4B/CLMP/PARD6G/BVES/STRN/RAP2B/PARD3/PARD6B/MAGI3/FRMD4A/JAM2/PARD3B/SHROOM2/PRKCZ/TJP2/IGSF5/AMOT/ADCYAP1R1/MXRA8/NPHP1/LIN7C/MPP7/MAGI2/YBX3/CTNNB1/UBN1/ARHGAP17/DLG1/APC/TBCD/DLG3/EPCAM/LIN7B/MAPK15/TRAF4/AMOTL1/CLDN14/RPGRIP1L/CRB3/TJP1/USP53/SAPCD2/CXADR/DDX58/MPDZ/PALS1/MAGI1/ECT2/RAB13/AFDN/RAPGEF2/CLDN9/…	YES
BP	GO:0060788	ectodermal placode formation	12	0.733352	2.08336	4.69681e-05	0.00157095	0.00128484	3564	tags=50%, list=17%, signal=42%	HDAC1/PROX1/HDAC2/NRG3/SIX4/CTNNB1	YES
BP	GO:0071697	ectodermal placode morphogenesis	12	0.733352	2.08336	4.69681e-05	0.00157095	0.00128484	3564	tags=50%, list=17%, signal=42%	HDAC1/PROX1/HDAC2/NRG3/SIX4/CTNNB1	YES
BP	GO:0048638	regulation of developmental growth	310	0.330507	1.41015	4.74265e-05	0.00157986	0.00129213	7483	tags=44%, list=36%, signal=29%	FGF13/FGFR3/DLL1/AGRN/POU3F2/JARID2/NOTCH1/PTCH1/WNT5A/TGFBR1/SEMA3A/MEIS1/RNF157/FGFR2/MIR17HG/ERBB4/RGMA/RND2/CXCR4/YAP1/EPPK1/RAI1/SHTN1/NPPC/PAK1/DPYSL2/KCNK2/CHD7/PROX1/NEDD4L/SYT17/SEMA5B/MAP2/SYT1/TRIM46/RIMS1/LIMK1/SEMA5A/SEMA4C/ATRN/FLVCR1/MFSD2A/L1CAM/DIO3/TLL2/GSK3B/PRKDC/STK4/SEMA4D/SMURF1/TNR/RTN4R/SPART/FXN/BCL2/TTL/WWC1/HTRA2/SPP1/DUSP6/IST1/SEMA4A/PIM1/CREB1/SEMA4F/SIX4/YBX3/BDNF/…	YES
BP	GO:0008033	tRNA processing	123	0.393826	1.58288	4.79877e-05	0.00159211	0.00130215	8149	tags=60%, list=39%, signal=37%	SSB/TRDMT1/OSGEPL1/ELP3/TRMT10A/KARS1/DUS4L/THADA/TSEN15/ZBTB8OS/RPP40/CDKAL1/ADAT1/ALKBH8/TRUB1/TRMT61B/POP7/DDX1/METTL2B/METTL6/NSUN6/WDR4/PUS7/TPRKB/PUSL1/DPH3/TRMT12/METTL8/QTRT2/TYW5/PUS3/LSM6/DUS1L/PUS1/AARS2/ELP5/RPP21/THUMPD2/RTRAF/RPUSD4/TRMT6/RPP25L/CLP1/THUMPD1/TRMT11/CTU2/POP5/RPP30/RTCB/TRIT1/ELAC2/GTPBP3/MTO1/NAT10/TSEN34/ELP1/PTCD1/DUS2/TRNT1/TYW3/SARS1/THUMPD3/POP1/FARS2/TSEN54/PO…	YES
BP	GO:0060070	canonical Wnt signaling pathway	288	0.327559	1.39166	4.91102e-05	0.00162281	0.00132725	4546	tags=30%, list=22%, signal=24%	SFRP2/SOX2/LGR4/TLE4/TCF7L2/FZD2/SHISA3/SFRP1/SDC1/SMAD3/TCF7L1/CCAR2/WNT5B/FZD3/CDH2/NOTCH1/CCNYL1/TMEM131L/WNT5A/FGFR2/NRARP/HDAC1/GATA3/ZEB2/YAP1/IGFBP2/FZD5/WNT7A/TMEM170B/DKK3/GLI3/EXT1/SOX13/SULF2/FRZB/GPRC5B/WLS/LYPD6/GPC3/CDK14/ZNF703/DIXDC1/ANKRD6/G3BP1/SEMA5A/GNAQ/PPM1B/DACT3/TMEM198/PLPP3/TBL1X/SOSTDC1/FRAT1/GSK3B/GSKIP/DDX3X/LGR5/BTRC/STK4/KPNA1/IGFBP1/LMBR1L/LZTS2/AMER1/LRP6/WNT7B/AS…	YES
BP	GO:0006401	RNA catabolic process	273	0.337085	1.42662	5.0794e-05	0.00165706	0.00135527	7180	tags=49%, list=34%, signal=32%	LIN28B/TRIM71/LIN28A/CNOT11/IGF2BP1/UPF3B/ZFP36L1/SSB/AGO1/DNA2/TRDMT1/FASTKD1/ELAVL1/ELAVL4/CPEB3/VIM/SECISBP2/MEX3D/DICER1/EXOSC7/KHSRP/RNASEL/HNRNPU/HNRNPD/PYM1/ROCK2/DCP1B/TNRC6B/LRPPRC/SMG7/FUS/UPF2/YTHDF3/PRR5L/POLR2D/TNRC6C/PAIP1/NBAS/HNRNPR/GTPBP1/PABPC4/EXOSC9/NCBP2/YBX1/KCNQ1OT1/MAGOHB/RBM24/RNASEH2B/MRPL44/CSDE1/GIGYF2/SIDT2/THRAP3/HNRNPM/EXOSC3/DHX9/GSPT2/EXOSC8/EIF4ENIF1/SUPV3L1/DIS3…	YES
MF	GO:0008017	microtubule binding	266	0.335911	1.42092	5.0794e-05	0.00165706	0.00135527	7548	tags=50%, list=36%, signal=32%	FGF13/NEFM/DPYSL5/TRAF3IP1/KIF21A/EML1/DCX/STRBP/SYBU/KIF26B/FAM161A/CLASP1/CCDC88A/TPPP/MAP6/DPYSL2/NIN/KIF15/PSRC1/MTUS2/DNM3/REEP1/JAKMIP2/SVBP/LRPPRC/KIF4A/SPAST/CENPE/NAV3/VASH2/LZTS1/KIF1C/MAP2/FSD1/KATNB1/KIF5C/CEP295/CEP57/KIF17/KIF20A/MAP9/BIRC5/SPC24/CHP1/KIF21B/CRIPT/DLGAP5/RAE1/HAUS8/SNCA/KIF3C/MAP4K4/KIF18B/CCDC181/TTBK2/KIF27/KIFC1/KIF3A/CAPN6/KIF5A/FNTA/MAPRE1/CAMSAP2/SKA2/DNM1/KIF…	YES
BP	GO:0034501	protein localization to kinetochore	19	0.639669	2.02902	5.12061e-05	0.00165706	0.00135527	4413	tags=79%, list=21%, signal=62%	TRAPPC12/CDT1/AURKB/TTK/CENPQ/MTBP/MIS12/NDC80/HASPIN/KNL1/ZWILCH/CHAMP1/KNTC1/BUB3/ZW10	YES
BP	GO:1903083	protein localization to condensed chromosome	19	0.639669	2.02902	5.12061e-05	0.00165706	0.00135527	4413	tags=79%, list=21%, signal=62%	TRAPPC12/CDT1/AURKB/TTK/CENPQ/MTBP/MIS12/NDC80/HASPIN/KNL1/ZWILCH/CHAMP1/KNTC1/BUB3/ZW10	YES
CC	GO:0031304	intrinsic component of mitochondrial inner membrane	54	0.480203	1.78756	5.13553e-05	0.00165706	0.00135527	7018	tags=65%, list=34%, signal=43%	SFXN1/TMEM177/MTLN/SFXN2/MCU/COQ2/CHCHD6/PISD/MTX2/IMMT/MCUR1/SFXN3/CHCHD3/COX18/COA1/SAMM50/COA3/HSPA9/SMDT1/TIMM17B/SFXN5/TIMM23/GHITM/AGK/SCO1/UQCC3/SLC25A19/MCUB/SCO2/APOOL/AFG3L2/SLC25A3/OXA1L/TMEM11/MTX1	YES
CC	GO:0031305	integral component of mitochondrial inner membrane	54	0.480203	1.78756	5.13553e-05	0.00165706	0.00135527	7018	tags=65%, list=34%, signal=43%	SFXN1/TMEM177/MTLN/SFXN2/MCU/COQ2/CHCHD6/PISD/MTX2/IMMT/MCUR1/SFXN3/CHCHD3/COX18/COA1/SAMM50/COA3/HSPA9/SMDT1/TIMM17B/SFXN5/TIMM23/GHITM/AGK/SCO1/UQCC3/SLC25A19/MCUB/SCO2/APOOL/AFG3L2/SLC25A3/OXA1L/TMEM11/MTX1	YES
MF	GO:0003678	DNA helicase activity	70	0.450843	1.72463	5.19165e-05	0.00166863	0.00136473	7716	tags=69%, list=37%, signal=43%	BLM/DNA2/MCM6/POLQ/CHD7/MCM4/CHD4/CHD1/MCM5/RAD51/RAD54L/G3BP1/MCM8/DDX3X/XRCC6/ASCC3/WRN/DHX9/PIF1/XRCC5/MCM2/NAV2/MRE11/RFC2/SUPV3L1/GTF2F2/BRIP1/DHX36/CHD2/DSCC1/RUVBL1/RFC4/ATRX/SMARCAD1/MCM3/ERCC6L/RAD54L2/RECQL4/RAD54B/ERCC3/CHD6/WRNIP1/RFC3/FANCM/MCM9/TWNK/MCM7/CHTF8	YES
MF	GO:0032182	ubiquitin-like protein binding	111	0.402255	1.60095	5.24778e-05	0.00168011	0.00137412	7330	tags=54%, list=35%, signal=35%	SMAD3/UCHL1/CXCR4/RNF8/UBE2L6/TDG/UBXN2B/CBX4/SOBP/UBXN7/TOP2A/RAE1/GGA3/DCUN1D4/DNAAF10/FBXW7/MARCHF7/UBE2N/ILRUN/SERBP1/N4BP1/TRIM32/PLAA/CKS2/NSFL1C/UBA2/OTUB1/HABP4/PELP1/UBXN2A/GGA2/SMARCAD1/DCUN1D5/RNFT1/N4BP2/USP25/BUB3/HERC2/CASP8AP2/UCHL3/UBXN1/AMFR/STAM2/RNF111/CKS1B/AUP1/RAD23B/RNF168/NUP62/NEDD4/WDR48/MDM2/UBR5/ZFAND2B/STAM/DNAJB2/TOLLIP/OTUB2/SPRTN/MARK4	YES
BP	GO:0006364	rRNA processing	219	0.343894	1.44317	5.36003e-05	0.00170939	0.00139807	7011	tags=50%, list=33%, signal=33%	DDX18/ESF1/NOP58/MPHOSPH10/CHD7/EXOSC7/WDR43/RNASEL/NOL10/RRP1B/HEATR1/UTP20/PDCD11/RPP40/NOP56/NIFK/WDR75/ERI2/PRKDC/ABT1/EXOSC9/ZNHIT6/TRMT61B/PIN4/LYAR/RPUSD2/POP7/RPUSD3/FRG1/WDR12/EXOSC3/WBP11/EXOSC1/MRM2/MTERF4/RRP36/BYSL/MPHOSPH6/EXOSC8/UTP25/RPL5/FCF1/UTP4/DDX52/SART1/RRP15/RPS7/TFB1M/DIS3/NPM3/LSM6/NAF1/NOLC1/NOL8/METTL18/PIH1D2/BMS1/DDX51/NVL/MDN1/RPUSD4/RRS1/WDR46/SNU13/RIOK3/YTHDF2/UT…	YES
BP	GO:0021675	nerve development	75	0.4318	1.6575	5.64065e-05	0.00179194	0.00146558	5122	tags=44%, list=24%, signal=33%	SALL1/EPHB1/LRIG1/HOXB3/NKX2-2/VCAM1/SEMA3A/HES1/SERPINE2/PAX2/HOXB2/GLI3/DICER1/EXT1/HOXA3/CHD7/SULF2/SULF1/HOXA1/POU4F1/RNF165/FBXO45/NAV2/SIX4/BDNF/PHOX2B/PHOX2A/CTNNB1/ISL1/SEMA3F/EPHB2/PLXNA4/MAFB	YES
BP	GO:0010639	negative regulation of organelle organization	336	0.32069	1.37451	5.69678e-05	0.00180281	0.00147447	5443	tags=37%, list=26%, signal=28%	FGF13/FHOD3/TMSB15A/LIMK2/FEZ1/CLASP1/F11R/NME6/YAP1/USP44/SPTBN2/GEN1/BUB1/CYRIB/BRCA1/RPS6KA2/PPIF/FEZ2/HNRNPU/CHEK1/CCNF/CDT1/NAV3/CEP97/ARFGEF1/S1PR1/MAP2/TOP2A/KATNB1/SVIL/TRIP13/AURKB/TBC1D4/ODF2L/TTK/ADD2/MAD2L1/TMSB15B/BUB1B/BMP7/DMTN/TBC1D7/MTBP/SNCA/SPTBN1/FXN/TTBK2/LCMT1/SETMAR/PAK2/CAPG/SSH2/PPARGC1A/TRIOBP/PIF1/MCM2/GCLC/ZWINT/MAPRE1/VAT1/CAMSAP2/STMN2/WAPL/STMN1/TMEM14A/NDC80/MYADM/…	YES
CC	GO:0005635	nuclear envelope	453	0.307688	1.33737	6.03519e-05	0.00190259	0.00155608	6763	tags=42%, list=32%, signal=29%	CCND1/OSBPL6/GCH1/LBR/SMAD3/SUMO1/CENPV/TYRO3/NUP210/TAF3/EDNRB/NUP62CL/ELAVL4/AGFG1/NUTF2/PLA2G4A/TMEM170A/NELL1/EPHA3/PAK1/RANBP17/GRK5/NUP160/NUP35/JPT1/CSE1L/BIN1/CCAR1/RANBP2/RIF1/IGF2R/TMEM97/LRPPRC/ARL6IP6/RANBP1/PSEN2/SCRN1/NUP93/SPAST/GCHFR/NRM/NAV3/INTS2/TMEM120A/DTL/CMTM3/AKIRIN1/ANKRD17/AEN/ITSN1/GNAQ/MAD2L1/KPNA4/CBX5/DHCR7/GTF3C3/OSBPL8/PRKCZ/CLIC1/RAE1/SEPHS1/TOR2A/MATR3/ENY2/EBP/S…	YES
BP	GO:0009953	dorsal/ventral pattern formation	80	0.43685	1.68885	6.148e-05	0.00192341	0.00157311	7430	tags=54%, list=35%, signal=35%	RFX4/SOX1/ASCL1/SFRP1/SP8/NKX2-2/HOXA2/PTCH1/BMPR1B/GLI2/CXXC4/WNT7A/HOXB2/GLI3/VAX2/PAX6/SOSTDC1/GPR161/MDFI/AIDA/LHX3/CTNNB1/DYNC2H1/IFT52/GORAB/FGF8/FBXL15/NKX2-1/PRKACA/PRKACB/LHX1/WNT8B/PSEN1/SHH/DMRT3/BMPR1A/WDR19/MKS1/SMAD6/IFT172/EDN1/GREM1/WNT3	YES
CC	GO:0045211	postsynaptic membrane	274	0.33464	1.41755	6.148e-05	0.00192341	0.00157311	6833	tags=42%, list=33%, signal=29%	ADGRL2/HIP1/NECTIN3/KCNC1/LIN7A/NSG1/ANK3/LRRTM4/LRRC4/CDH2/F2R/GRIP1/CNTN2/ERBB4/TENM2/KPNA2/UTRN/NLGN4X/EPHA4/FXYD6/LRRC4C/P2RY1/GRIA1/CHRNA5/ABHD17C/DTNBP1/CRKL/DNM3/GRM5/GRM3/KCND2/GRIK3/STRN/SLITRK1/LZTS1/GABBR1/GRID1/PCDH17/SLC8A1/MAGEE1/ADAM10/GABRR1/SEMA4C/DLG4/ABHD17B/ZC4H2/SCRIB/SLITRK2/FBXO45/NLGN1/NRGN/CDH10/LRRTM2/ANK2/LIN7C/SHANK2/OPRK1/GPHN/ATAD1/SEMA4F/EFNB3/NLGN3/PICALM/GABRA3/FL…	YES
BP	GO:0008045	motor neuron axon guidance	30	0.563735	1.9445	6.19129e-05	0.00192962	0.00157819	5904	tags=67%, list=28%, signal=48%	SLIT1/HOXA2/SEMA3A/TMEFF1/EPHA4/ERBB2/CHN1/KIF5C/RNF165/ALCAM/MYCBP2/LHX3/SEMA3F/SLIT2/FGF8/CDK5/NTN1/PLXNA4/LHX1/RHOG	YES
BP	GO:1902414	protein localization to cell junction	94	0.417141	1.64015	6.2608e-05	0.00194392	0.00158988	8168	tags=59%, list=39%, signal=36%	NECTIN3/NSG1/GPC4/LGI1/WNT5A/RAB27B/GRIP1/F11R/WNT7A/JAM3/MAPK10/NRXN2/PCLO/ADAM10/KIF5C/ZDHHC2/NECTIN1/DLG4/ABHD17B/PRKCZ/ZDHHC15/TJP2/SCRIB/NLGN1/KIF3A/KIF5A/PAK2/MPP7/HRAS/DLG5/ACTG1/ADAM22/DLG1/CACNG7/CDK5/RELN/ZDHHC7/GRIPAP1/MAPT/ARHGAP44/TJP1/CLSTN3/NRXN1/NLGN2/DLG2/PECAM1/MAPK9/ZDHHC12/SNAP25/ARHGEF18/NPHS1/HEG1/MAP1A/RAB8A/BSN	YES
BP	GO:0002009	morphogenesis of an epithelium	492	0.303979	1.32773	6.3736e-05	0.0019715	0.00161244	7508	tags=42%, list=36%, signal=27%	SALL1/SFRP2/TRIM71/LGR4/JAG1/HES5/LAMA1/GREB1L/VANGL2/CELSR2/SALL4/LRP2/FZD2/PBX1/SOX11/SFRP1/GPC4/FST/TRAF3IP1/SMAD3/DLL1/IRX2/CECR2/FAT1/CELSR1/WNT5B/FZD3/NOTCH1/PTCH1/IRX1/WNT5A/SEMA3A/DAAM1/HES1/PLXNA1/KIF26B/FGFR2/NRARP/CLASP1/GATA3/ERBB4/GBX2/RGMA/GLI2/CXCR4/YAP1/FZD5/WNT7A/PAX2/EYA1/EPHA4/HOXB2/IRX3/PAK1/GLI3/RARA/EXT1/KLHL3/KDM2B/PROX1/FRZB/PDPN/AJUBA/ADAM17/EPB41L5/MMP12/SULF1/GPC3/MTHFD…	YES
BP	GO:0007052	mitotic spindle organization	119	0.395911	1.58732	6.71202e-05	0.00206841	0.0016917	4976	tags=43%, list=24%, signal=33%	EML1/GNAI1/CLASP1/KIF15/PSRC1/TACC2/HNRNPU/CDC20/KIF4A/SPAST/CENPE/CEP97/FSD1/SPC25/NUF2/AURKB/MAP9/TTK/BORA/DLGAP5/RAE1/SMC3/AURKA/CHEK2/KIFC1/NEK2/TACC3/CENPH/EFHC1/STMN1/KPNB1/SMC1A/NDC80/CEP126/STIL/KIF23/ABRAXAS2/TNKS/MYBL2/KIF2A/CKAP5/DYNC1H1/CCNB1/STAG1/ABRAXAS1/DCTN1/CHMP4B/TPX2/ZNF207/RAN/CHMP4C	YES
BP	GO:0045931	positive regulation of mitotic cell cycle	112	0.400886	1.59682	6.93763e-05	0.00212995	0.00174204	5261	tags=44%, list=25%, signal=33%	CCND1/PBX1/CDC25A/MEIS2/LSM11/HES1/CDC7/MTA3/BRCA2/CDC27/ADAM17/CDT1/UBE2E2/CDC25C/DTL/ANKRD17/CDC23/CDC6/CUL3/DLGAP5/DDX3X/MTBP/EIF4EBP1/TTL/CDCA5/KLHL18/CDC25B/KMT2E/SMARCD3/STOX1/BRD4/PHOX2B/MAD2L1BP/TMOD3/CYP1A1/CCNB1/ASNS/ESPL1/DBF4B/SMOC2/TAL1/PLRG1/EIF4E/PPP1R10/CUL4A/MIR221/WNT10B/FGF10/PLCB1	YES
BP	GO:0007098	centrosome cycle	127	0.390151	1.57435	7.05043e-05	0.00215654	0.00176378	7094	tags=54%, list=34%, signal=36%	BRCA2/GEN1/BRCA1/NIN/PARD6G/CHORDC1/ROCK2/SGO1/CHEK1/RANBP1/CCNF/UBXN2B/CEP295/PARD6B/CEP135/MAP9/CEP131/CENPJ/KIAA0753/PLK4/HAUS8/ARL2/XPO1/AURKA/HAUS1/NEK2/KIF3A/C2CD3/PCM1/SASS6/NDC80/CEP72/HEPACAM2/USP33/STIL/CDK5RAP2/RBM14/UVRAG/CEP63/ODF2/XRCC2/NSFL1C/CKAP5/CTNNB1/PPP1R12A/HAUS6/SSX2IP/CEP68/DCTN1/CHMP4B/SLC16A1/SAC3D1/CDK2/CHMP4C/MCPH1/CETN2/NAT10/KIF25/NUP62/HAUS2/ARHGEF10/NPM1/SPICE1/ALM…	YES
BP	GO:0006333	chromatin assembly or disassembly	151	0.370656	1.51606	7.27604e-05	0.00221731	0.00181348	7153	tags=54%, list=34%, signal=36%	TLK1/HMGA1/CENPV/NASP/SMARCA5/SET/SMARCA4/HJURP/SMARCC1/CDAN1/SUPT16H/SUV39H2/MIS18A/H1-10/NAP1L2/BRD2/RBBP4/LIN54/H1-4/H4C3/DNAJC9/BEND3/MACROH2A2/CHAF1A/HELLS/NAP1L5/H2AX/MTA2/BAZ1B/MCM2/H4C14/HMGB2/SMARCD1/SMARCD3/OIP5/H3-3A/CTCF/H3C7/ARID2/ATRX/UBN1/LMNTD2/BAZ2A/TSPYL4/H2BC21/H1-2/TAL1/UBN2/PADI4/HMGB1/HDAC8/H3C12/H2BW2/TSPY1/H3C4/H2BC8/HAT1/H4C2/RSF1/H4C13/NAP1L1/H2BC1/H4C1/H2BC15/SUV39H1/IT…	YES
BP	GO:0034508	centromere complex assembly	29	0.557562	1.91021	7.33466e-05	0.00222692	0.00182134	4325	tags=62%, list=21%, signal=49%	CENPV/NASP/HJURP/TRAPPC12/CENPO/MIS18A/CENPE/CENPS/CENPN/HELLS/DLGAP5/MIS12/CENPH/CENPA/OIP5/CENPK/KNTC1/CENPF	YES
BP	GO:0061333	renal tubule morphogenesis	75	0.428246	1.64386	7.38884e-05	0.00223513	0.00182805	6230	tags=48%, list=30%, signal=34%	SALL1/LGR4/HES5/GREB1L/PBX1/IRX2/PTCH1/IRX1/HES1/KIF26B/GATA3/PAX2/EYA1/IRX3/GLI3/KLHL3/GPC3/LGR5/BCL2/COL4A1/SOX8/LZTS2/SIX4/CTNNB1/HOXB7/WNT4/MAGED1/FOXD1/DLG1/FGF8/LHX1/SIX2/ADAMTS16/SHH/SMAD4/DCHS1	YES
BP	GO:0071459	protein localization to chromosome, centromeric region	25	0.587655	1.96488	7.585e-05	0.00228606	0.00186971	4413	tags=72%, list=21%, signal=57%	TRAPPC12/CDT1/AURKB/TTK/CENPQ/BUB1B/MTBP/MIS12/CENPA/NDC80/HASPIN/KNL1/ZWILCH/CTCF/CHAMP1/KNTC1/BUB3/ZW10	YES
BP	GO:0002089	lens morphogenesis in camera-type eye	22	0.610412	1.99336	7.76178e-05	0.0023308	0.0019063	3927	tags=59%, list=19%, signal=48%	SOX1/NECTIN3/SOX11/HIPK2/MEIS1/ABI2/PROX1/ATF4/NECTIN1/SHROOM2/CTNNB1/LCTL/BCAR3	YES
BP	GO:0050803	regulation of synapse structure or activity	210	0.346901	1.45263	8.17848e-05	0.002447	0.00200134	6709	tags=44%, list=32%, signal=30%	ADGRL2/EPHB1/SLITRK5/GPC4/TANC2/AGRN/SLIT1/CDH8/SYBU/CDH2/WNT5A/LRRN1/WNT7A/EPHA4/CAMKV/ABHD17C/ABI2/EPHB3/SLC17A6/DNM3/CTTNBP2/CDC20/SLITRK1/PAK3/ZMYND8/ACTR2/THBS2/ADAM10/ITSN1/NECTIN1/ABHD17B/CRIPT/ZDHHC15/SNCA/SEMA4D/NTRK2/SLITRK2/NLGN1/YWHAZ/ROBO2/SYNGAP1/PDLIM5/LRRTM2/IGSF9/SEMA4A/NLGN3/HOMER1/PPFIA2/SIX4/SRCIN1/ADGRB3/BDNF/DHX36/CDKL5/FLRT3/ARMCX5-GPRASP2/UBE2V2/LRFN4/DLG5/NGEF/TUBB/ADNP/L…	YES
BP	GO:0001838	embryonic epithelial tube formation	121	0.392057	1.57302	8.29128e-05	0.00247176	0.00202159	5659	tags=44%, list=27%, signal=32%	SFRP2/TRIM71/HES5/VANGL2/SALL4/LRP2/FZD2/SOX11/SFRP1/IRX2/CECR2/CELSR1/FZD3/PTCH1/IRX1/WNT5A/GATA3/RGMA/PAX2/IRX3/RARA/KDM2B/MTHFD1L/BRD2/SEMA4C/BMP7/SCRIB/STK4/LMO4/SOX8/RPS7/MIB1/STIL/SIX4/SETD2/GLMN/CTNNB1/SDC4/LUZP1/WNT4/DVL2/TEAD2/IFT52/OPA1/SPINT2/DEAF1/PRKACA/RALA/LIAS/PRKACB/KIF20B/BCL10/SHROOM3	YES
BP	GO:0071481	cellular response to X-ray	14	0.685816	2.04265	8.5814e-05	0.00254902	0.00208478	3110	tags=57%, list=15%, signal=49%	HMGA2/SFRP2/SFRP1/GATA3/NUCKS1/XRCC6/XRCC5/TP53BP1	YES
BP	GO:0051961	negative regulation of nervous system development	137	0.376885	1.52974	8.85531e-05	0.00262092	0.00214358	7777	tags=52%, list=37%, signal=33%	FGF13/LIN28A/HES5/PRTG/SOX11/SLIT1/NOTCH1/WNT5A/SEMA3A/HES1/RGMA/WNT7A/DICER1/YWHAH/SEMA5B/MAP2/REST/TRIM46/PAX6/SEMA5A/SEMA4C/THY1/MYCN/BMP7/SEMA4D/TNR/RTN4R/SPART/ROBO2/SYNGAP1/PCM1/SPP1/SEMA4A/MCF2/SEMA4F/LDLR/EFNB3/TRIM11/CTNNA1/CTNNB1/CTDSP1/NF1/SEMA3C/IDH2/PTPRS/SEMA3F/SEMA7A/DCC/CDK5/EPHB2/NTN1/ID1/ELAPOR2/RUFY3/DLL3/RTN4/CDK5R1/PSEN1/NKX6-1/TP53/PTN/BMPR1A/DRAXIN/SORL1/NR2E1/SEMA4B/BRINP1…	YES
CC	GO:0010494	cytoplasmic stress granule	76	0.439639	1.68967	9.30653e-05	0.00274133	0.00224207	4621	tags=46%, list=22%, signal=36%	LIN28A/IGF2BP1/RBPMS/ELAVL1/DDX19A/HNRNPK/YTHDF3/STAU1/G3BP1/PRRC2C/TIA1/PABPC4/DDX3X/PRKAA2/YBX1/DDX1/CSDE1/GIGYF2/KPNB1/RBM4/PABPC3/DHX36/ZFAND1/C9orf72/TARDBP/OGFOD1/DDX6/LARP1/HABP4/YTHDF2/CELF1/G3BP2/PABPC1/EIF4E/DDX19B	YES
BP	GO:0007548	sex differentiation	266	0.331591	1.40265	9.41933e-05	0.00274133	0.00224207	7403	tags=45%, list=35%, signal=30%	SALL1/SFRP2/LGR4/PTX3/CCND1/GREB1L/LRP2/PBX1/SFRP1/FST/SDC1/CBX2/IDH1/WNT5A/TGFBR1/DACH2/SEMA3A/TYRO3/GATA3/NASP/BMPR1B/DHCR24/WNT7A/BRCA2/PATZ1/ACVR2A/RARA/HMGCS1/CRKL/CHD7/NR2F2/BIK/NRIP1/STAR/CBL/NHLH2/SRD5A1/MGST1/SLIT3/CDKL2/ACVR1B/ARID5B/KIT/MEA1/ADCYAP1R1/CSDE1/RNF38/RRM1/ROBO2/BCL2/DACH1/SOX8/BAK1/HMGB2/GPR149/KIF18A/HSD17B4/SF1/PLEKHA1/BRIP1/AGO4/SIX4/SRY/MSH2/YBX3/EIF2B5/ASPM/BOK/CNTFR/…	YES
BP	GO:0048863	stem cell differentiation	201	0.349412	1.45943	9.41933e-05	0.00274133	0.00224207	4679	tags=35%, list=22%, signal=28%	HMGA2/JAG1/LIN28A/HES5/SOX5/SOX11/SFRP1/KBTBD8/JARID2/CDH2/PHF5A/NOTCH1/SEMA3A/ZNF281/HES1/FGFR2/ERBB4/GBX2/EDNRB/YAP1/WNT7A/PAX2/NUDT21/EXT1/HNRNPU/NRG1/FRZB/SEMA5B/TCOF1/MTF2/REST/SEMA5A/SEMA4C/BMP7/SOX6/PRKDC/LBH/KIT/SEMA4D/RBM24/KLHL12/PUS7/HOXA7/KDM3A/XRCC5/LMBR1L/EPOP/SOX8/SEMA4A/LRP6/SEMA4F/MSX1/NOLC1/PITX2/DHX36/CDK12/CHD2/PHOX2B/HSPA9/SETD2/CTNNB1/SEMA3C/MAPK1/ISL1/YTHDF2/TEAD2/TAL1/SEMA…	YES
BP	GO:0051985	negative regulation of chromosome segregation	45	0.504116	1.84699	9.42875e-05	0.00274133	0.00224207	5152	tags=58%, list=25%, signal=44%	USP44/GEN1/BUB1/CDT1/TRIP13/AURKB/TTK/MAD2L1/BUB1B/LCMT1/ZWINT/NDC80/DYNC1LI1/CDK5RAP2/ZWILCH/MAD2L1BP/KNTC1/CCNB1/RAD21/APC/CENPF/BUB3/ZW10/PTTG1/ZNF207/PTTG3P	YES
BP	GO:1905819	negative regulation of chromosome separation	45	0.504116	1.84699	9.42875e-05	0.00274133	0.00224207	5152	tags=58%, list=25%, signal=44%	USP44/GEN1/BUB1/CDT1/TRIP13/AURKB/TTK/MAD2L1/BUB1B/LCMT1/ZWINT/NDC80/DYNC1LI1/CDK5RAP2/ZWILCH/MAD2L1BP/KNTC1/CCNB1/RAD21/APC/CENPF/BUB3/ZW10/PTTG1/ZNF207/PTTG3P	YES
BP	GO:1901991	negative regulation of mitotic cell cycle phase transition	160	0.369114	1.51581	9.64494e-05	0.00279432	0.0022854	5421	tags=42%, list=26%, signal=31%	HMGA2/CCND1/BLM/ZFP36L1/USP44/GEN1/BUB1/BRCA1/RBL1/E2F7/CHEK1/ORC1/CDT1/DTL/RFWD3/TRIP13/AURKB/TTK/MAD2L1/BUB1B/EZH2/CDC6/PRKDC/CLSPN/TICRR/LCMT1/BCL2/CHEK2/GIGYF2/CDC14B/ZWINT/PIDD1/MRE11/NDC80/DYNC1LI1/AVEN/RPS27L/CDK5RAP2/ZWILCH/USP47/MAD2L1BP/CTDSP1/NBN/KNTC1/BRCC3/CCNB1/GTSE1/ABRAXAS1/BRD7/FHL1/RAD21/TRIAP1/DLG1/APC/CENPF/BUB3/ZW10/MYO16/RPA2/NACC2/ZNF207/CDK2/CHMP4C/WEE1/PABIR1/SDE2/PLK3	YES
CC	GO:0005874	microtubule	415	0.310203	1.34148	0.00010209	0.00294735	0.00241056	5733	tags=39%, list=27%, signal=29%	FIGN/FGF13/KIF21A/EML1/DCX/SYBU/FEZ1/KIF26B/FAM161A/CLASP1/TTLL4/SHTN1/TUBB2B/TPPP/CCT6A/RUSC1/MAP6/DPYSL2/NIN/CLMP/CSPP1/KIF15/PSRC1/TTC30B/CRHBP/MTUS2/DNM3/NICN1/REEP1/HNRNPU/KLC2/TEKT2/LRPPRC/KIF4A/DYNLL2/SPAST/CENPE/NAV3/LRRC49/DYNC2LI1/KIF1C/MAP2/SLC8A1/FSD1/SPAG6/KATNB1/SVIL/KIF5C/CEP295/CEP57/AURKB/KIF17/KIF20A/MAP9/TTC30A/BIRC5/CENPJ/KIF21B/CUL3/SHROOM2/HSPH1/HAUS8/KIF3C/KIF18B/CCDC181/ST…	YES
BP	GO:0043087	regulation of GTPase activity	329	0.318843	1.36459	0.000105474	0.0030344	0.00248176	5951	tags=38%, list=28%, signal=28%	PTPRN2/VAV3/SFRP1/ELMOD1/VAV2/RASGRP1/AGRN/WNT5A/CBLB/RGS8/F2R/EFNA5/PLXNA1/SH3BP4/F11R/ZC3H15/RGMA/RASA3/IQGAP2/DOCK11/EPHA4/BCR/EPHA5/EPHA3/FGD3/ERBB2/RASAL2/EPHB3/CRKL/DOCK10/NEDD9/BVES/ITGA6/AJUBA/RRP1B/ABR/PLXNA2/CHN1/ASAP2/LIMS1/ARFGEF1/S1PR1/TBC1D16/TAX1BP3/TBC1D4/PTK2/THY1/USP6NL/MMUT/EZH2/FGD4/ASAP1/TBC1D7/GSK3B/AMOT/SCRIB/ARHGEF26/ARAP3/SEMA4D/NTRK2/RTN4R/MAP4K4/ARL2/SIPA1L2/TBC1D22A/RA…	YES
BP	GO:1902099	regulation of metaphase/anaphase transition of cell cycle	63	0.456552	1.72291	0.000106708	0.00305922	0.00250206	4965	tags=51%, list=24%, signal=39%	USP44/GEN1/BUB1/CDC27/CDT1/CENPE/TRIP13/AURKB/CDC23/TTK/MAD2L1/BUB1B/CDC6/CUL3/DLGAP5/LCMT1/ZWINT/NDC80/DYNC1LI1/CDK5RAP2/ZWILCH/MAD2L1BP/KNTC1/CCNB1/ESPL1/RAD21/APC/CENPF/BUB3/ZW10/ZNF207/MAPK15	YES
BP	GO:0010608	posttranscriptional regulation of gene expression	544	0.294305	1.29177	0.000111114	0.00317447	0.00259632	5875	tags=37%, list=28%, signal=27%	LIN28B/IGF2BP2/IGF2BP3/TRIM71/LIN28A/KBTBD8/CNOT11/SMAD3/IGF2BP1/PASK/UPF3B/NCL/ZFP36L1/AGO1/MIR17HG/TRDMT1/FASTKD1/ELAVL1/ELAVL4/NUDT21/EIF5B/MTIF2/CPEB3/MEG3/PAIP2B/VIM/ERBB2/SECISBP2/RARA/MEX3D/DICER1/MTRF1/EXOSC7/XPO5/QKI/GRM5/KHSRP/TRUB2/RNASEL/HNRNPU/HNRNPD/GCNT2/PYM1/AJUBA/ROCK2/IMPACT/DCP1B/TNRC6B/LRPPRC/PTCD3/EPB41L5/FUS/TCOF1/YTHDF3/POLR2D/ILF3/TNRC6C/ATF4/TARBP2/PAIP1/MYCN/HNRNPR/DAPK1…	YES
BP	GO:0042254	ribosome biogenesis	292	0.327871	1.39474	0.000112242	0.00318458	0.00260459	7011	tags=48%, list=33%, signal=32%	DDX18/ESF1/NOP58/MPHOSPH10/CHD7/EXOSC7/WDR43/RNASEL/PAK1IP1/NOL10/RRP1B/HEATR1/UTP20/PDCD11/RPP40/NOP56/NIFK/HEATR3/WDR75/ERI2/URB2/DDX3X/PRKDC/ABT1/EXOSC9/ZNHIT6/TRMT61B/SDAD1/PIN4/LYAR/RPUSD2/POP7/XPO1/GNL2/RPUSD3/FRG1/WDR12/EXOSC3/XRCC5/WBP11/EXOSC1/NUP88/MRM2/MTERF4/RRP36/BYSL/MPHOSPH6/EXOSC8/UTP25/RPL5/FCF1/UTP4/DDX52/SART1/RRP15/RPS7/RPSA/TFB1M/DIS3/NPM3/RPS27L/LSM6/NAF1/NOLC1/DROSHA/NOL8/M…	YES
BP	GO:0051054	positive regulation of DNA metabolic process	200	0.344142	1.43746	0.000112242	0.00318458	0.00260459	8131	tags=54%, list=39%, signal=33%	TOX/RNF8/EYA1/CCT6A/BRCA1/HNRNPD/RIF1/PAK3/FUS/RAD51AP1/ACTR2/RAD51/NSD2/AURKB/PRKDC/FAM168A/H2AX/WRN/USP7/NEK2/SETMAR/NPM2/EXOSC3/DHX9/PPARGC1A/PRIM2/XRCC5/KDM4D/TIMELESS/EYA3/MRE11/UBE2N/RFC2/ST20/TP53BP1/NAF1/MSH2/DHX36/TNKS/PCNA/HSP90AA1/UBE2V2/DSCC1/MAP3K4/CTNNB1/CCT3/MAPK1/ATR/RFC4/ARID2/ATRX/NVL/NBN/BRCC3/HNRNPA1/SHLD3/SLX1B/PRKCD/FANCB/CCT7/NEK7/ABRAXAS1/SMOC2/FMN2/SLF2/FOXM1/CEBPG/HMGB1/…	YES
BP	GO:0021915	neural tube development	151	0.367313	1.50239	0.00011337	0.00320553	0.00262172	6780	tags=46%, list=32%, signal=32%	SFRP2/TRIM71/HES5/VANGL2/SALL4/LRP2/FZD2/SOX11/SFRP1/CECR2/CELSR1/FZD3/NOTCH1/PTCH1/WNT5A/ZFP36L1/HES1/GBX2/RGMA/GLI2/PAX2/GLI3/RARA/KDM2B/PROX1/PLXNA2/MTHFD1L/PAX6/BRD2/SEMA4C/BMP7/SCRIB/STK4/GPR161/LMO4/NUP133/PHGDH/C2CD3/RPS7/MIB1/STIL/SETD2/GLMN/SDC4/SEMA3C/LUZP1/DVL2/TEAD2/IFT52/OPA1/GORAB/FGF8/SPINT2/DEAF1/BMI1/PRKACA/RALA/LIAS/PRKACB/KIF20B/BCL10/SHROOM3/RPGRIP1L/PSEN1/SHH/DCHS1/FZD6/WDR19…	YES
BP	GO:0021988	olfactory lobe development	29	0.552881	1.89417	0.000114284	0.00321533	0.00262974	5733	tags=59%, list=27%, signal=43%	SALL1/EFNA2/ID2/ROBO1/WNT5A/SEMA3A/ERBB4/AGTPBP1/EXT1/CHD7/ROBO2/ARX/SLIT2/SEMA7A/KIF14/FUT1/RPGRIP1L	YES
BP	GO:0016072	rRNA metabolic process	229	0.337526	1.42052	0.000114498	0.00321533	0.00262974	7011	tags=49%, list=33%, signal=33%	DDX18/ESF1/NOP58/MPHOSPH10/CHD7/EXOSC7/WDR43/RNASEL/NOL10/RRP1B/HEATR1/UTP20/PDCD11/RPP40/NOP56/NIFK/WDR75/ERI2/PRKDC/ABT1/EXOSC9/ZNHIT6/TRMT61B/PIN4/LYAR/RPUSD2/POP7/MRPL44/RPUSD3/FRG1/WDR12/EXOSC3/WBP11/EXOSC1/MRM2/MTERF4/RRP36/BYSL/MPHOSPH6/EXOSC8/UTP25/RPL5/FCF1/UTP4/DDX52/SART1/RRP15/RPS7/TFB1M/DIS3/NPM3/LSM6/NAF1/NOLC1/DROSHA/NOL8/METTL18/PIH1D2/BMS1/DDX51/NVL/MDN1/RPUSD4/RRS1/WDR46/SNU13/R…	YES
BP	GO:0034504	protein localization to nucleus	282	0.326493	1.38553	0.0001213	0.00336046	0.00274843	6950	tags=45%, list=33%, signal=30%	ZBTB16/SMAD3/LIMK2/SUMO1/NOTCH1/CBLB/TAF3/KPNA2/YAP1/ELAVL1/NUP62CL/E2F3/NUTF2/CCT6A/RANBP17/GLI3/NUP35/HNRNPU/CSE1L/RANBP2/MFHAS1/BARD1/MMP12/CD36/NUP93/RAB23/CHP1/KPNA4/HEATR3/BMP7/ANGPT1/OSBPL8/GSK3B/PKIA/TOPORS/KPNA1/KAT7/ARL2/XPO1/WRN/RPAIN/FAM53C/KPNA6/NUP133/NUP88/BYSL/NUP50/UTP25/LZTS2/EIF4ENIF1/TRIM8/NUP153/KPNB1/ILRUN/IPO5/IPO7/SIX4/IPO9/MSX1/TOR1AIP2/NOLC1/TNPO3/TARDBP/NOL8/CTNNA1/CCT3…	YES
BP	GO:0048736	appendage development	167	0.365987	1.50842	0.0001213	0.00336046	0.00274843	4219	tags=34%, list=20%, signal=27%	SALL1/SFRP2/ZBTB16/SALL4/PBX2/PBX1/SOX11/SP8/COL2A1/NOTCH1/PTCH1/WNT5A/FGFR2/HDAC1/PAM/BMPR1B/GLI2/WNT7A/PKDCC/GLI3/RARA/EXT1/CHD7/NR2F2/ITGA6/CHST11/FBN2/PLXNA2/GPC3/FRAS1/FLVCR1/MYCN/BMP7/RNF165/RARB/TFAP2B/TMEM231/HDAC2/C2CD3/BAK1/SLC39A1/MSX1/PITX2/CYP26B1/CTNNB1/SEMA3C/SHOX2/KDF1/ATRX/LMBR1/CIBAR1/CRABP2/DYNC2H1/DKK1/HOXA9/MED1/IFT52	YES
BP	GO:0051963	regulation of synapse assembly	95	0.406752	1.60069	0.0001213	0.00336046	0.00274843	4999	tags=41%, list=24%, signal=31%	ADGRL2/EPHB1/SLITRK5/GPC4/AGRN/SLIT1/WNT5A/LRRN1/WNT7A/EPHB3/SLITRK1/THBS2/NECTIN1/SNCA/SEMA4D/NTRK2/SLITRK2/NLGN1/ROBO2/PDLIM5/LRRTM2/SEMA4A/NLGN3/SIX4/ADGRB3/BDNF/FLRT3/ARMCX5-GPRASP2/UBE2V2/LRFN4/DLG5/ADNP/LRTM2/PTPRS/PPP1R9A/FARP1/CUX2/EPHB2/NTN1	YES
BP	GO:0060173	limb development	167	0.365987	1.50842	0.0001213	0.00336046	0.00274843	4219	tags=34%, list=20%, signal=27%	SALL1/SFRP2/ZBTB16/SALL4/PBX2/PBX1/SOX11/SP8/COL2A1/NOTCH1/PTCH1/WNT5A/FGFR2/HDAC1/PAM/BMPR1B/GLI2/WNT7A/PKDCC/GLI3/RARA/EXT1/CHD7/NR2F2/ITGA6/CHST11/FBN2/PLXNA2/GPC3/FRAS1/FLVCR1/MYCN/BMP7/RNF165/RARB/TFAP2B/TMEM231/HDAC2/C2CD3/BAK1/SLC39A1/MSX1/PITX2/CYP26B1/CTNNB1/SEMA3C/SHOX2/KDF1/ATRX/LMBR1/CIBAR1/CRABP2/DYNC2H1/DKK1/HOXA9/MED1/IFT52	YES
BP	GO:0010457	centriole-centriole cohesion	14	0.676685	2.01546	0.000124897	0.0034485	0.00282044	4186	tags=64%, list=20%, signal=51%	NIN/SGO1/CEP135/NEK2/KIF3A/ODF2/CTNNB1/CEP68/DCTN1	YES
BP	GO:0072527	pyrimidine-containing compound metabolic process	79	0.423488	1.63541	0.000130369	0.00358754	0.00293416	5364	tags=47%, list=26%, signal=35%	ENTPD4/CMPK2/TET1/NME6/TKTL1/ENTPD7/SLC19A2/TET2/CTPS2/TET3/DTYMK/ERH/TDG/AK5/UNG/UMPS/NT5C3A/MBD4/RRM1/CTPS1/UPRT/CDADC1/UPP1/DHODH/TBPL1/NTHL1/UCK2/ALDH6A1/DHFR2/MAPK1/PRPS1/DPYS/MTOR/TYMS/SLC25A19/DCTPP1/CAD	YES
BP	GO:0060384	innervation	23	0.579693	1.91526	0.000132084	0.00362263	0.00296286	2136	tags=43%, list=10%, signal=39%	LRIG1/VCAM1/SEMA3A/SERPINE2/CHD7/SULF2/SULF1/POU4F1/RNF165/FBXO45	YES
BP	GO:0021889	olfactory bulb interneuron differentiation	10	0.739337	2.01745	0.000135329	0.00369929	0.00302556	4442	tags=70%, list=21%, signal=55%	SALL1/ROBO1/WNT5A/ERBB4/ROBO2/ARX/SLIT2	YES
BP	GO:0032886	regulation of microtubule-based process	234	0.335574	1.41329	0.00013717	0.00373721	0.00305657	6900	tags=46%, list=33%, signal=31%	FGF13/TRAF3IP1/TRIM36/FEZ1/EFNA5/GNAI1/CLASP1/GEN1/EPHA3/TPPP/PAK1/MAP6/ERBB2/BRCA1/NIN/KIF15/PSRC1/HNRNPU/CHORDC1/ROCK2/MEMO1/CCNF/SPAST/NAV3/CEP97/MAP2/FSD1/DIXDC1/KATNB1/TRIM46/CEP295/PHLDB1/MAP9/CEP131/CENPJ/CCDC65/PLK4/BORA/GSK3B/RAE1/PRKAA2/SNCA/ARL2/STMN4/XPO1/AURKA/TTBK2/ATAT1/TACC3/STMN3/CALY/MAPRE1/CAMSAP2/STMN2/SKA2/STMN1/CATSPER1/KIF18A/STIL/CDK5RAP2/RBM14/SPAG5/SKA3/HDGFL3/CKAP5/DYNL…	YES
BP	GO:0060914	heart formation	30	0.55069	1.8995	0.000142703	0.00387511	0.00316936	4241	tags=47%, list=20%, signal=37%	LRP2/ROBO1/NOTCH1/WNT5A/HES1/EYA1/EXT1/ROBO2/PIM1/SMARCD3/CTNNB1/ISL1/DKK1/FOXH1	YES
BP	GO:0000910	cytokinesis	168	0.360588	1.48699	0.000143972	0.00389672	0.00318703	6792	tags=48%, list=32%, signal=32%	ANK3/CECR2/KLHL13/TRIM36/CENPV/SEPTIN10/MYH10/SEPTIN6/BRCA2/E2F7/CSPP1/PRKCE/ACTR3/SEPTIN8/E2F8/ROCK2/KIF4A/MITD1/PRPF40A/RAB11FIP4/SPAST/ACTR2/FSD1/SVIL/AURKB/KIF20A/MAP9/PLK4/CDC6/CUL3/SPTBN1/ANLN/AURKA/CDC14A/CENPA/ZFYVE26/CDC14B/CDC25B/EFHC1/LZTS2/IST1/STMN1/BIRC6/SEPTIN2/KIF23/UVRAG/KLHDC8B/SETD2/STAMBP/SEPTIN3/CALM2/INCENP/ESPL1/CEP55/FMN2/APC/CHMP4B/PIK3R4/SEPTIN7/CHMP4C/CETN2/SPIRE2/KLHL9…	YES
BP	GO:0045137	development of primary sexual characteristics	218	0.341229	1.4315	0.000146239	0.00393221	0.00321606	7403	tags=47%, list=35%, signal=31%	SALL1/SFRP2/PTX3/CCND1/LRP2/SFRP1/FST/SDC1/CBX2/IDH1/WNT5A/TGFBR1/DACH2/SEMA3A/GATA3/NASP/BMPR1B/BRCA2/PATZ1/ACVR2A/RARA/HMGCS1/CRKL/NR2F2/BIK/NRIP1/STAR/CBL/NHLH2/SRD5A1/MGST1/SLIT3/ACVR1B/ARID5B/KIT/MEA1/ADCYAP1R1/CSDE1/RNF38/RRM1/ROBO2/BCL2/DACH1/SOX8/HMGB2/GPR149/KIF18A/HSD17B4/SF1/PLEKHA1/BRIP1/AGO4/SIX4/SRY/MSH2/YBX3/EIF2B5/ASPM/BOK/CTNNA1/ATRX/TAF4/WNT4/MKKS/HOXA9/SPATA2/FNDC3A/SLIT2/FGF8/…	YES
BP	GO:2001022	positive regulation of response to DNA damage stimulus	104	0.39733	1.57529	0.000146239	0.00393221	0.00321606	7322	tags=55%, list=35%, signal=36%	HMGA2/CCAR2/RNF8/EYA1/BRCA1/RIF1/PIAS4/FUS/RAD51AP1/ACTR2/PRKDC/FAM168A/H2AX/EEF1E1/ANKLE1/SETMAR/PMAIP1/DHX9/KDM4D/TIMELESS/EYA3/UBE2N/SKIL/FXR1/MSX1/PCNA/UBE2V2/SPRED2/ATR/ARID2/BRCC3/SHLD3/PRKCD/FANCB/ABRAXAS1/FMN2/SLF2/FOXM1/CEBPG/HMGB1/NACC2/DDX5/SPIDR/NSMCE4A/FGF10/SPIRE2/XRCC1/RNF168/KMT5B/BCLAF1/WDR48/SPRED1/PARP1/SIRT1/PAXIP1/SMCHD1/BABAM1	YES
BP	GO:0035148	tube formation	148	0.373956	1.52692	0.000150774	0.00404094	0.00330498	6071	tags=45%, list=29%, signal=32%	SFRP2/TRIM71/HES5/VANGL2/SALL4/LRP2/FZD2/SOX11/SFRP1/IRX2/CECR2/CELSR1/FZD3/NOTCH1/PTCH1/IRX1/WNT5A/FGFR2/GATA3/RGMA/PAX2/IRX3/RARA/KDM2B/PROX1/MTHFD1L/BRD2/HOXA1/SEMA4C/BMP7/SCRIB/STK4/YWHAZ/LMO4/SOX8/CEP290/RPS7/MIB1/STIL/SIX4/SETD2/GLMN/CTNNB1/SDC4/LUZP1/WNT4/DVL2/TEAD2/IFT52/EGF/OPA1/FGF8/SPINT2/DEAF1/FGF10/PRKACA/RALA/LIAS/PRKACB/KIF20B/BCL10/BCL2L11/SHROOM3/EDAR/SHH/PIK3CD	YES
BP	GO:0006282	regulation of DNA repair	129	0.379601	1.53488	0.000157576	0.00417798	0.00341706	7322	tags=53%, list=35%, signal=35%	HMGA2/RNF8/EYA1/UBE2V1/BRCA1/POLQ/FIGNL1/RMI2/RIF1/CHEK1/FUS/RAD51AP1/ERCC8/ACTR2/RAD51/NSD2/MAGEF1/PRKDC/FAM168A/AUNIP/H2AX/KAT7/SETMAR/DHX9/PARG/KDM4D/TIMELESS/EYA3/UBE2N/PARPBP/TP53BP1/UBQLN4/PCNA/UBE2V2/SETD2/OTUB1/TRIP12/ARID2/BRCC3/SHLD3/FANCB/ABRAXAS1/FMN2/SLF2/FOXM1/CEBPG/HMGB1/RPA2/CUL4A/MIR221/SPIDR/FGF10/SPIRE2/ZNF365/DEK/XRCC1/RNF168/KMT5B/HSF1/PPP4R2/WDR48/UBR5/TFIP11/PARP1/SIRT1/OTU…	YES
CC	GO:0044297	cell body	567	0.291	1.27753	0.000157576	0.00417798	0.00341706	9686	tags=51%, list=46%, signal=28%	EFNA2/CKB/KCNC1/DPYSL5/SLC38A1/ASCL1/SLC1A1/IGF2BP1/FZD3/RGS8/FEZ1/RNF157/ASTN1/UCHL1/GRIP1/HDAC1/CNTN2/PAM/BMPR1B/CD200/FZD5/KLHL1/PTPN13/ELAVL4/SPTBN2/SHTN1/EPHA4/PTPRF/EPHA5/GOT2/MAPK10/P2RY1/GRIA1/KCNK2/CRHBP/KCND2/GRIK3/STRN/KCNN2/SLC2A13/PITPNM1/PARD3/RIT2/STAR/PSEN2/FUS/SLC12A5/SLC5A7/LZTS1/STAU1/TOP1/SRD5A1/MAP2/KLHL14/SLC8A1/ADAM10/KATNB1/KIF5C/G3BP1/PNOC/ITSN1/BPTF/AKAP12/THY1/PDYN/SST/…	YES
CC	GO:0071162	CMG complex	10	0.73612	2.00867	0.000157676	0.00417798	0.00341706	4065	tags=90%, list=19%, signal=73%	MCM6/MCM4/MCM5/GINS4/GINS1/MCM2/GINS2/GINS3/MCM3	YES
BP	GO:0021781	glial cell fate commitment	12	0.710258	2.01775	0.000158312	0.00417798	0.00341706	4212	tags=75%, list=20%, signal=60%	SOX2/HES5/ASCL1/NKX2-2/NRG1/PAX6/SOX8/CTNNB1/TAL1	YES
BP	GO:0070933	histone H4 deacetylation	11	0.726412	2.02607	0.000158426	0.00417798	0.00341706	4676	tags=73%, list=22%, signal=57%	HDAC1/HDAC9/REST/HDAC4/HDAC2/SMARCAD1/HDAC8/HDAC3	YES
BP	GO:0043543	protein acylation	233	0.336752	1.41799	0.000159843	0.00420187	0.00343661	9678	tags=60%, list=46%, signal=33%	FAM161A/PCGF2/HDAC1/GATA3/MAGEA2/SET/NCOA3/BRCA2/ZDHHC16/IWS1/EP300/BRCA1/ZDHHC13/DR1/ATF2/ING5/JADE3/CHEK1/DLST/BRPF3/ESCO2/GATA2/NAP1L2/CEP295/ZDHHC2/PPM1B/BEND3/ZNF451/NAA15/NAA35/GLYR1/NAA40/SUPT3H/MSL2/GSK3B/AUTS2/ZDHHC15/DDX3X/PRKAA2/SNCA/ZDHHC11/MBIP/KAT7/TADA1/PHF14/ATAT1/ZDHHC3/HDAC2/PPARGC1A/TRRAP/NAA25/YEATS2/KANSL3/ZDHHC20/ZDHHC18/MEAF6/CDYL/BRD1/TRIM16/CTCF/HHAT/ZDHHC6/ACTL6A/DSCC1/R…	YES
BP	GO:0050768	negative regulation of neurogenesis	132	0.375107	1.51918	0.00016211	0.0042479	0.00347425	8102	tags=53%, list=39%, signal=33%	FGF13/LIN28A/HES5/PRTG/SOX11/NOTCH1/WNT5A/SEMA3A/HES1/RGMA/WNT7A/DICER1/YWHAH/SEMA5B/MAP2/REST/TRIM46/PAX6/SEMA5A/SEMA4C/THY1/MYCN/BMP7/SEMA4D/TNR/RTN4R/SPART/SYNGAP1/PCM1/SPP1/SEMA4A/MCF2/SEMA4F/LDLR/EFNB3/TRIM11/CTNNA1/CTNNB1/CTDSP1/NF1/SEMA3C/IDH2/PTPRS/SEMA3F/SEMA7A/DCC/CDK5/EPHB2/NTN1/ID1/RUFY3/DLL3/RTN4/CDK5R1/PSEN1/NKX6-1/TP53/PTN/BMPR1A/DRAXIN/SORL1/NR2E1/SEMA4B/BRINP1/WNT3/RAPGEF2/DLX1/D…	YES
BP	GO:0021772	olfactory bulb development	27	0.561415	1.90235	0.000165702	0.00432823	0.00353995	5733	tags=59%, list=27%, signal=43%	SALL1/EFNA2/ID2/ROBO1/WNT5A/SEMA3A/ERBB4/AGTPBP1/EXT1/CHD7/ROBO2/ARX/SLIT2/KIF14/FUT1/RPGRIP1L	YES
BP	GO:0006402	mRNA catabolic process	227	0.337558	1.41945	0.000166645	0.00433909	0.00354883	4786	tags=38%, list=23%, signal=30%	TRIM71/CNOT11/IGF2BP1/UPF3B/ZFP36L1/SSB/AGO1/FASTKD1/ELAVL1/ELAVL4/CPEB3/VIM/SECISBP2/MEX3D/EXOSC7/KHSRP/RNASEL/HNRNPU/HNRNPD/PYM1/ROCK2/DCP1B/TNRC6B/SMG7/FUS/UPF2/YTHDF3/PRR5L/POLR2D/TNRC6C/PAIP1/NBAS/HNRNPR/GTPBP1/PABPC4/EXOSC9/NCBP2/YBX1/MAGOHB/RBM24/CSDE1/GIGYF2/THRAP3/HNRNPM/EXOSC3/DHX9/GSPT2/EXOSC8/EIF4ENIF1/SUPV3L1/DIS3/AGO4/SERBP1/FXR1/LSM6/NT5C3B/YBX3/MAPKAPK2/DHX36/TARDBP/PNPT1/ALKBH5/L…	YES
BP	GO:0072009	nephron epithelium development	109	0.394858	1.57134	0.000168912	0.00438425	0.00358576	4499	tags=39%, list=21%, signal=30%	SALL1/POU3F3/LGR4/PROM1/JAG1/HES5/GREB1L/PBX1/DLL1/IRX2/NOTCH1/PTCH1/IRX1/HES1/KIF26B/GATA3/YAP1/PAX2/EYA1/IRX3/GLI3/EXT1/KLHL3/GPC3/TFAP2B/BCL2/CD24/SOX8/LZTS2/MAGI2/CALB1/WNT7B/SIX4/AQP11/KLF15/CTNNB1/HOXB7/WNT4/MAGED1/FOXD1/DLG1/FGF8	YES
BP	GO:0034655	nucleobase-containing compound catabolic process	396	0.30877	1.33241	0.000175713	0.00454645	0.00371842	5915	tags=39%, list=28%, signal=29%	LIN28B/TRIM71/ENTPD4/LIN28A/PDE10A/CNOT11/IGF2BP1/CECR2/PDE7A/UPF3B/ZFP36L1/SSB/AGO1/DNA2/TRDMT1/ADA2/FASTKD1/ELAVL1/ENTPD7/ELAVL4/CPEB3/VIM/SECISBP2/MEX3D/DICER1/EXOSC7/KHSRP/NUDT11/RNASEL/HNRNPU/HNRNPD/PYM1/ROCK2/DCP1B/TNRC6B/LRPPRC/NUDT15/SMG7/FUS/UPF2/YTHDF3/PRR5L/POLR2D/TDG/TNRC6C/GALT/PAIP1/NBAS/UNG/ACOT7/HNRNPR/GTPBP1/PABPC4/EXOSC9/NCBP2/YBX1/KCNQ1OT1/MAGOHB/RBM24/RNASEH2B/MBD4/MRPL44/CSDE…	YES
BP	GO:0034249	negative regulation of cellular amide metabolic process	195	0.345199	1.43929	0.000177981	0.00459046	0.00375442	7100	tags=48%, list=34%, signal=32%	IGF2BP2/IGF2BP3/TRIM71/LIN28A/CNOT11/IGF2BP1/NCL/ZFP36L1/AGO1/CPEB3/PAIP2B/RARA/MEX3D/EXOSC7/KHSRP/HNRNPD/BIN1/ROCK2/DCP1B/TNRC6B/YTHDF3/POLR2D/ILF3/SPON1/TNRC6C/ATF4/HNRNPR/DAPK1/DHFR/TIA1/ENC1/DDX3X/GGA3/EXOSC9/NTRK2/YBX1/RBM24/EIF4EBP1/PUS7/EIF4EBP2/GIGYF2/EXOSC3/EXOSC8/EIF4ENIF1/CELF4/RBM4/DIS3/AGO4/FXR1/NT5C3B/DHX36/RGS2/TARDBP/PNPT1/EIF2AK4/DDX6/ORMDL1/LARP1/ZNF540/CNOT9/YTHDF2/CELF1/CNOT10…	YES
CC	GO:0042611	MHC protein complex	20	-0.469972	-2.40343	0.00017853	0.00459046	0.00375442	11106	tags=100%, list=53%, signal=47%	HLA-DMB/HLA-DRB4/HLA-DOB/MR1/HLA-DMA/HLA-DOA/B2M/HLA-DRA/HLA-DPB1/HLA-DQB1/HLA-B/HLA-E/HLA-DRB1/HLA-DPA1/HLA-DQA1/HLA-F/CD74/HLA-G/HLA-A	YES
BP	GO:0048709	oligodendrocyte differentiation	93	0.409147	1.60946	0.000182515	0.0046783	0.00382626	6331	tags=47%, list=30%, signal=33%	PTPRZ1/SOX1/TENM4/PLP1/HES5/SOX11/ASCL1/NKX2-2/NOTCH1/HES1/HDAC1/CNTN2/CXCR4/TPPP/ERBB2/GLI3/SOX13/NRG1/B4GALT6/PAX6/SOX6/NTRK2/HDAC2/SOX8/SRSF1/SLC45A3/TSPAN2/B4GALT5/EIF2B5/BOK/HDAC11/SLC8A3/CTNNB1/NF1/MTOR/EIF2B4/CDK5/NKX2-1/ZNF365/TNFRSF1B/NKX6-1/SHH/WASF3/PTN	YES
BP	GO:0009101	glycoprotein biosynthetic process	294	0.32373	1.37783	0.00018705	0.00476484	0.00389705	7988	tags=46%, list=38%, signal=29%	HS6ST2/B3GNT5/TCF7L2/PAWR/ST6GALNAC3/ST8SIA1/GALNT16/TET1/CHST15/ST6GAL2/ALG9/GALNT7/BMPR1B/LARGE1/NUDT14/UGGT1/TMTC1/B3GAT2/GFPT1/TET2/TET3/HS6ST3/MGAT4A/ST3GAL6/EXT1/ST6GALNAC5/B3GALT5/CSGALNACT1/CHST11/GCNT2/NECAB2/MGAT4C/MGAT3/NDST4/HS3ST3B1/ARFGEF1/ALG8/ST8SIA4/GAL3ST1/B4GALT6/HS6ST1/DOLPP1/CHP1/SLC2A10/GALNT2/SERP2/CHST9/B3GALT2/POGLUT1/DERL3/BCL2/PXYLP1/NAGPA/ST8SIA2/ST6GAL1/XXYLT1/MGAT5/U…	YES
BP	GO:0060997	dendritic spine morphogenesis	61	0.447945	1.68594	0.00018705	0.00476484	0.00389705	6229	tags=56%, list=30%, signal=39%	EPHB1/TANC2/WNT7A/EPHA4/ABI2/EPHB3/DOCK10/DNM3/PAK3/ACTR2/ADAM10/DLG4/ZDHHC15/NLGN1/PDLIM5/PPFIA2/SRCIN1/DHX36/ARMCX5-GPRASP2/NGEF/OPA1/LZTS3/PPP1R9A/DNM1L/CDK5/CUX2/EPHB2/RELN/ZNF365/ITPKA/CDK5R1/ARHGAP44/SHANK3/CAPRIN1	YES
BP	GO:0006541	glutamine metabolic process	22	0.591897	1.93289	0.00019298	0.00485776	0.00397304	5697	tags=64%, list=27%, signal=46%	PFAS/ASNSD1/GFPT1/CTPS2/GLUD1/ADSS1/CTPS1/PHGDH/GLS/GMPS/PPAT/ASNS/CAD/GLS2	YES
CC	GO:0000803	sex chromosome	25	0.566906	1.89551	0.000193713	0.00485776	0.00397304	2685	tags=48%, list=13%, signal=42%	PCGF2/SMARCC1/HNRNPU/RNF2/DNMT3A/SMC6/ESCO2/MACROH2A2/PLK4/H2AX/RING1/LRIF1	YES
BP	GO:0031023	microtubule organizing center organization	139	0.375104	1.52366	0.000193851	0.00485776	0.00397304	7094	tags=53%, list=34%, signal=35%	CLASP1/BRCA2/GEN1/BRCA1/NIN/PARD6G/CHORDC1/ROCK2/SGO1/CHEK1/RANBP1/CCNF/UBXN2B/GCC2/CEP295/PARD6B/CEP135/MAP9/CEP131/CENPJ/KIAA0753/PLK4/HAUS8/ARL2/XPO1/AURKA/HAUS1/NEK2/KIF3A/C2CD3/PCM1/SASS6/NDC80/CEP72/HEPACAM2/USP33/STIL/CDK5RAP2/RBM14/UVRAG/CEP63/ODF2/XRCC2/NSFL1C/CKAP5/CTNNB1/PPP1R12A/HAUS6/SSX2IP/CEP68/DCTN1/CHMP4B/SLC16A1/SAC3D1/CDK2/CHMP4C/MCPH1/CETN2/FOXJ1/NAT10/KIF25/NUP62/HAUS2/ARHGEF…	YES
BP	GO:0071166	ribonucleoprotein complex localization	75	0.418393	1.60604	0.000193851	0.00485776	0.00397304	7846	tags=64%, list=37%, signal=40%	SSB/AGFG1/IWS1/DDX19A/NUP160/SMG7/NUP93/UPF2/POLR2D/SRSF3/ALYREF/CHTOP/THOC1/RAE1/ENY2/RBM15B/SDAD1/XPO1/NUP133/NUP88/PRPF31/SARNP/SETD2/ALKBH5/LSG1/RRS1/PABPN1/SMG1/DDX19B/HNRNPA2B1/NUP107/NUP214/RAN/THOC6/SMG6/THOC5/LTV1/THOC2/NUP155/XPOT/NPM1/POLDIP3/NXF2/SMG5/THOC7/NSUN2/NXF3/ABCE1	YES
BP	GO:0045943	positive regulation of transcription by RNA polymerase I	23	0.572517	1.89155	0.000194105	0.00485776	0.00397304	6717	tags=70%, list=32%, signal=47%	NCL/SMARCA4/ERBB2/WDR43/HEATR1/ATF4/IPPK/WDR75/MARS1/LYAR/MTOR/NOL11/DHX33/UTP15/EIF2AK3/PHF8	YES
BP	GO:0071392	cellular response to estradiol stimulus	37	0.520847	1.8638	0.000194239	0.00485776	0.00397304	6542	tags=62%, list=31%, signal=43%	SFRP1/LCOR/NCOA3/DDX18/CCNA2/CRHBP/HNRNPD/NRIP1/SRD5A1/ZNF703/POU4F1/SSTR1/PPARGC1A/KIF18A/H2AZ1/ITGA2/CCDC62/BCL2L11/AIFM1/ESR1/POU4F2/HSF1/IL10	YES
BP	GO:0030201	heparan sulfate proteoglycan metabolic process	31	0.531539	1.84518	0.00019502	0.00486251	0.00397692	5590	tags=58%, list=27%, signal=43%	HS6ST2/TCF7L2/HS6ST3/EXT1/SULF2/CSGALNACT1/NDST4/SULF1/HS3ST3B1/HS6ST1/PXYLP1/EXTL2/UGDH/CTNNB1/NDST1/EXTL3/HPSE/GPC1	YES
BP	GO:1990823	response to leukemia inhibitory factor	89	0.407535	1.59421	0.000198386	0.00492647	0.00402923	5435	tags=45%, list=26%, signal=33%	SOX1/TLE4/JARID2/CTH/NCL/CTBP2/SMARCA5/EXT1/NUP35/HNRNPU/RIF1/MTF2/PRDM5/PAX6/SRSF3/NR5A2/ARID5B/SSTR1/HELLS/MAT2A/INA/KDM3A/XRCC5/PARP16/CREB1/MCF2/WDR35/MRPL15/SNX10/MYBL2/SRSF7/PCOLCE2/UBXN2A/KDM5B/BCAT2/PIGA/CACYBP/VEGFC/HK2/FZD4	YES
BP	GO:0008608	attachment of spindle microtubules to kinetochore	35	0.52178	1.84835	0.000198783	0.00492647	0.00402923	4726	tags=60%, list=23%, signal=47%	HNRNPU/SGO1/CDT1/CENPE/NUF2/AURKB/MIS12/NEK2/NDC80/KIF2C/SPAG5/KNL1/ABRAXAS2/CHAMP1/EML4/CCNB1/ABRAXAS1/KNSTRN/APC/BUB3/ZNF207	YES
BP	GO:0050807	regulation of synapse organization	203	0.345057	1.44146	0.000200653	0.00494304	0.00404278	6709	tags=44%, list=32%, signal=30%	ADGRL2/EPHB1/SLITRK5/GPC4/TANC2/AGRN/SLIT1/CDH8/CDH2/WNT5A/LRRN1/WNT7A/EPHA4/CAMKV/ABHD17C/ABI2/EPHB3/DNM3/CTTNBP2/CDC20/SLITRK1/PAK3/ZMYND8/ACTR2/THBS2/ADAM10/ITSN1/NECTIN1/ABHD17B/CRIPT/ZDHHC15/SNCA/SEMA4D/NTRK2/SLITRK2/NLGN1/YWHAZ/ROBO2/PDLIM5/LRRTM2/IGSF9/SEMA4A/NLGN3/HOMER1/PPFIA2/SIX4/SRCIN1/ADGRB3/BDNF/DHX36/CDKL5/FLRT3/ARMCX5-GPRASP2/UBE2V2/LRFN4/DLG5/NGEF/TUBB/ADNP/LRTM2/PTPRS/DCTN1/OPA1…	YES
BP	GO:0072078	nephron tubule morphogenesis	71	0.432401	1.65372	0.000200653	0.00494304	0.00404278	6230	tags=48%, list=30%, signal=34%	SALL1/LGR4/HES5/GREB1L/PBX1/IRX2/PTCH1/IRX1/HES1/KIF26B/GATA3/PAX2/EYA1/IRX3/GLI3/KLHL3/GPC3/BCL2/SOX8/LZTS2/SIX4/CTNNB1/HOXB7/WNT4/MAGED1/FOXD1/DLG1/FGF8/LHX1/SIX2/ADAMTS16/SHH/SMAD4/DCHS1	YES
CC	GO:0000781	chromosome, telomeric region	155	0.360921	1.47899	0.000209722	0.00513569	0.00420035	7699	tags=55%, list=37%, signal=35%	BLM/SSB/DNA2/MCM6/RNF8/BRCA2/MCM4/RIF1/MCM5/CHEK1/ORC1/SMC6/DYDC2/RAD51AP1/PPP1CB/RAD51/ORC4/ALYREF/H4C3/NSMCE3/MACROH2A2/CBX5/EZH2/THOC1/PRKDC/XRCC6/RAD51D/H2AX/WRN/CHEK2/PIF1/XRCC5/MCM2/H4C14/LRIF1/MRE11/POLD1/H3-3A/TP53BP1/MSH2/DHX36/TNKS/PCNA/DDB1/LIG4/ATR/ORC2/ATRX/NBN/DPY30/FEN1/MCM3/PPP1R10/RPA2/ZSCAN4/HNRNPA2B1/NSMCE4A/MAJIN/HAT1/THOC6/SMG6/H4C2/CBX1/RECQL4/THOC5/H4C13/NAT10/WDR82/H2BC1/H…	YES
MF	GO:0004386	helicase activity	154	0.362857	1.48605	0.000209722	0.00513569	0.00420035	7716	tags=54%, list=37%, signal=34%	BLM/DNA2/SMARCA5/SMARCA4/MCM6/SNRNP200/DDX18/SMARCAL1/DDX19A/POLQ/DICER1/CHD7/MCM4/CHD4/CHD1/ZGRF1/MCM5/DHX57/DHX32/RAD51/RAD54L/G3BP1/MCM8/EIF4A1/DDX42/HELLS/DDX3X/XRCC6/ASCC3/DDX1/WRN/DHX35/DHX9/PIF1/XRCC5/MCM2/NAV2/MRE11/RFC2/SUPV3L1/GTF2F2/DDX52/DDX24/BRIP1/DHX36/CHD2/DSCC1/RUVBL1/DDX51/DDX6/RFC4/ATRX/SMARCAD1/MCM3/TTF2/ERCC6L/DDX19B/DDX5/DDX28/DHX33/RAD54L2/TDRD12/RECQL4/RAD54B/DDX55/MTREX/E…	YES
BP	GO:0072163	mesonephric epithelium development	92	0.410037	1.61201	0.000216524	0.00527088	0.00431092	6230	tags=47%, list=30%, signal=33%	SALL1/LGR4/GREB1L/PBX1/SFRP1/SDC1/ARG2/SMAD3/PTCH1/HES1/KIF26B/FGFR2/GATA3/PAX2/EYA1/GLI3/RARA/GPC3/BMP7/RARB/ROBO2/BCL2/SOX8/LZTS2/CALB1/SIX4/CTNNB1/SDC4/HOXB7/WNT4/MAGED1/FOXD1/DLG1/SLIT2/FGF8/EPCAM/FOXJ1/LHX1/SIX2/ADAMTS16/SHH/SMAD4/DCHS1	YES
BP	GO:0072164	mesonephric tubule development	92	0.410037	1.61201	0.000216524	0.00527088	0.00431092	6230	tags=47%, list=30%, signal=33%	SALL1/LGR4/GREB1L/PBX1/SFRP1/SDC1/ARG2/SMAD3/PTCH1/HES1/KIF26B/FGFR2/GATA3/PAX2/EYA1/GLI3/RARA/GPC3/BMP7/RARB/ROBO2/BCL2/SOX8/LZTS2/CALB1/SIX4/CTNNB1/SDC4/HOXB7/WNT4/MAGED1/FOXD1/DLG1/SLIT2/FGF8/EPCAM/FOXJ1/LHX1/SIX2/ADAMTS16/SHH/SMAD4/DCHS1	YES
BP	GO:0001657	ureteric bud development	91	0.411816	1.61582	0.000221058	0.00536539	0.00438822	6230	tags=47%, list=30%, signal=33%	SALL1/LGR4/GREB1L/PBX1/SFRP1/SDC1/ARG2/SMAD3/PTCH1/HES1/KIF26B/FGFR2/GATA3/PAX2/EYA1/GLI3/RARA/GPC3/BMP7/RARB/ROBO2/BCL2/SOX8/LZTS2/CALB1/SIX4/CTNNB1/SDC4/HOXB7/WNT4/MAGED1/FOXD1/DLG1/SLIT2/FGF8/EPCAM/FOXJ1/LHX1/SIX2/ADAMTS16/SHH/SMAD4/DCHS1	YES
BP	GO:0006417	regulation of translation	385	0.307898	1.3278	0.000225593	0.00544334	0.00445197	5669	tags=38%, list=27%, signal=28%	IGF2BP2/IGF2BP3/TRIM71/LIN28A/KBTBD8/CNOT11/IGF2BP1/PASK/UPF3B/NCL/ZFP36L1/AGO1/ELAVL1/ELAVL4/EIF5B/MTIF2/CPEB3/PAIP2B/VIM/ERBB2/SECISBP2/RARA/MEX3D/MTRF1/EXOSC7/QKI/GRM5/KHSRP/TRUB2/HNRNPD/PYM1/ROCK2/IMPACT/DCP1B/TNRC6B/LRPPRC/PTCD3/TCOF1/YTHDF3/POLR2D/ILF3/TNRC6C/ATF4/TARBP2/PAIP1/HNRNPR/DAPK1/EIF4G3/DHFR/TIA1/NGRN/ENC1/DDX3X/PRKDC/EXOSC9/NCBP2/YBX1/ASCC3/RBM24/DDX1/EIF4EBP1/CSDE1/PUS7/RPUSD3/E…	YES
BP	GO:0030307	positive regulation of cell growth	159	0.357934	1.46941	0.000225593	0.00544334	0.00445197	5335	tags=40%, list=25%, signal=30%	SFRP2/SFRP1/LGI1/TGFBR1/RNF157/RND2/CXCR4/SHTN1/PAK1/ERBB2/KDM2B/NEDD4L/SYT17/ADAM17/TAF9B/ADNP2/ADAM10/SYT1/RIMS1/CDKN2AIP/LIMK1/SEMA5A/MFSD2A/L1CAM/DDX3X/EXOSC9/SEMA4D/SMURF1/IGFBP1/FXN/BCL2/IST1/SUPV3L1/H3-3A/RPS6KA3/CSNK2A1/DERL2/TRIM32/BDNF/PLAA/USP47/CDKL5/ADNP/CDH4/SLC25A33/ISLR2/EIF4G2/SYT2/CRABP2/TRPV2/CPNE5/MTOR/SEMA7A/CACNG7/EXOSC2/EXTL3/NTN1/CEP43/FN1/DSCAM/RUFY3/PABIR1/MAP1B	YES
BP	GO:0000077	DNA damage checkpoint signaling	114	0.388772	1.5508	0.00022786	0.00548197	0.00448356	9260	tags=63%, list=44%, signal=35%	HMGA2/CCND1/BLM/CCAR2/MDC1/INTS7/BRCA1/FANCD2/ATF2/CHEK1/DTL/RFWD3/EME1/CDC5L/TIPIN/THOC1/PRKDC/USP28/CLSPN/ETAA1/H2AX/RNASEH2B/TICRR/CHEK2/GIGYF2/CDC14B/PIDD1/MRE11/WDR76/BRIP1/RPS27L/TP53BP1/MSH2/CEP63/EIF2AK4/ATR/NBN/BRCC3/GTSE1/ABRAXAS1/TRIAP1/PPP1R10/RPA2/CUL4A/TIPRL/CDK2/PRPF19/SDE2/THOC5/PLK3/XPC/TP53/MDM2/TRIM39/CDK1/TAOK3/CASP2/ATRIP/BABAM1/RAD9B/SOX4/FZR1/HINFP/STK33/RPA4/FOXN3/RAD1/RHN…	YES
BP	GO:0021879	forebrain neuron differentiation	41	0.491337	1.78108	0.000230357	0.00552589	0.00451949	7625	tags=63%, list=36%, signal=40%	SOX1/HES5/ASCL1/NDNF/SEMA3A/OTP/HES1/FGFR2/GBX2/ZSWIM6/PROX1/NHLH2/GATA2/PAX6/SCYL2/FGF8/SATB2/LHX5/NKX2-1/ZMIZ1/UBB/SHANK3/NRP2/BCL11B/RAPGEF2/DLX1	YES
BP	GO:0060562	epithelial tube morphogenesis	320	0.312708	1.33646	0.000234684	0.00561332	0.00459099	6098	tags=38%, list=29%, signal=27%	SALL1/SFRP2/TRIM71/LGR4/HES5/LAMA1/GREB1L/VANGL2/SALL4/LRP2/FZD2/PBX1/SOX11/SFRP1/SMAD3/DLL1/IRX2/CECR2/CELSR1/FZD3/NOTCH1/PTCH1/IRX1/WNT5A/HES1/KIF26B/FGFR2/NRARP/GATA3/GBX2/RGMA/GLI2/CXCR4/YAP1/PAX2/EYA1/EPHA4/IRX3/PAK1/GLI3/RARA/EXT1/KLHL3/KDM2B/PROX1/GPC3/MTHFD1L/BRD2/SEMA4C/MYCN/BMP7/SOSTDC1/LGR5/BTRC/SCRIB/STK4/HOXA5/KRAS/LMO4/BCL2/DDR1/C2CD3/COL4A1/SOX8/CEP290/LZTS2/RPS7/STOX1/RBM15/MIB1/S…	YES
BP	GO:1901890	positive regulation of cell junction assembly	100	0.394789	1.56	0.000239241	0.00570062	0.0046624	3891	tags=35%, list=19%, signal=29%	ADGRL2/EPHB1/SFRP1/SMAD3/AGRN/LRRN1/WNT7A/IRX3/EPHB3/PTPRJ/SLITRK1/EPB41L5/LIMS1/THBS2/THY1/SEMA4D/NTRK2/SLITRK2/NLGN1/MAP4K4/CNTNAP2/NPHP1/LRRTM2/SEMA4A/NLGN3/ADGRB3/BDNF/FLRT3/ARMCX5-GPRASP2/UBE2V2/DLG5/SDC4/ADNP/WNT4/LRTM2	YES
MF	GO:0098632	cell-cell adhesion mediator activity	49	0.471699	1.73891	0.00023972	0.00570062	0.0046624	6275	tags=53%, list=30%, signal=37%	CNTN2/CD200/JAM3/LRRC4C/VSTM2L/PDLIM1/NTNG1/DSG2/GLDN/RAB10/PDLIM5/IGSF9/TMOD3/CNN3/TRIM29/PALLD/SIRPA/STXBP6/EPCAM/PKP3/DSC2/DSCAM/BAIAP2L1/CXADR/CD47/ROBO4	YES
BP	GO:0006270	DNA replication initiation	34	0.521232	1.8363	0.000244531	0.00579827	0.00474225	4658	tags=59%, list=22%, signal=46%	MCM6/MCM4/CCNE1/MCM5/ORC6/ORC1/CDT1/MCM10/ORC4/CDC6/KAT7/TICRR/MCM2/ORC2/NBN/GINS3/MCM3/POLA1/POLA2/CCNE2	YES
BP	GO:0022037	metencephalon development	104	0.392373	1.55564	0.000252911	0.00596262	0.00487668	6331	tags=47%, list=30%, signal=33%	CKB/KCNC1/ASCL1/ABAT/DLL1/ATIC/GBX2/GLI2/SERPINE2/NLGN4X/KLHL1/WNT7A/SPTBN2/PAK1/AGTPBP1/CRKL/PROX1/HNRNPD/ATF2/SEMA4C/ATRN/EZH2/KNDC1/SSTR1/SCRIB/TTBK2/BCL2/PPARGC1A/GNPAT/PHOX2A/CLP1/RERE/PTPRS/GBA/MYO16/CDK5/LHX5/ZNF365/LDB1/LHX1/FZD4/KIF14/CDK5R1/RPGRIP1L/XRCC1/PSEN1/HERC1/TP53/PTN	YES
BP	GO:2001252	positive regulation of chromosome organization	81	0.419074	1.62275	0.000252911	0.00596262	0.00487668	6479	tags=56%, list=31%, signal=39%	CCT6A/HNRNPD/CDT1/AURKB/SFPQ/MORC2/RESF1/NEK2/XRCC5/MRE11/NAF1/MPHOSPH8/DHX36/TNKS/MAP3K4/MAD2L1BP/CTNNB1/CCT3/LIG4/MAPK1/ATR/GTF2H2/ATRX/NBN/HNRNPA1/FEN1/SLX1B/CCT7/NEK7/RAD21/TAL1/SLF2/DNMT1/PPP1R10/HNRNPA2B1/SETDB1/MAPKAPK5/CCT4/MAPK15/PPHLN1/GNL3/ZNF304/CCT2/ATF7IP/MAP2K7	YES
BP	GO:0032271	regulation of protein polymerization	226	0.335797	1.41149	0.000271139	0.00637409	0.0052132	6427	tags=41%, list=31%, signal=29%	FHOD3/TMSB15A/CYRIA/COTL1/CLASP1/WASF1/SPTBN2/IQGAP2/TPPP/PAK1/CYRIB/NIN/PRKCE/ABI2/PSRC1/ACTR3/BIN1/PAK3/NAV3/ARFGEF1/ACTR2/MAP2/SVIL/ADD2/NCKAP1/TMSB15B/DMTN/CYFIP2/ABITRAM/FCHSD2/ARPC2/SNCA/SPTBN1/ARL2/CAPG/SSH2/TRIOBP/MAPRE1/CAMSAP2/STMN2/STMN1/MYADM/BRK1/CORO1A/CAPZA1/CDK5RAP2/HSP90AA1/CKAP5/TMOD3/ARPC5L/MKKS/PRKCD/EVL/CCL24/NCK2/AP1AR/DCTN1/CDC42EP3/DLG1/ARHGAP28/TBCD/SLIT2/GRB2/MTOR/CAMSAP…	YES
CC	GO:0120114	Sm-like protein family complex	78	0.417423	1.60893	0.000280253	0.00656957	0.00537308	8380	tags=65%, list=40%, signal=39%	PHF5A/LSM11/SNRNP200/USP39/SNRPA1/PRPF39/PRPF40A/ARFGEF1/HTATSF1/TGS1/GEMIN6/LUC7L/SNRPF/SF3B1/SART1/PPIH/SNRPC/SNRNP40/LSM6/PRPF31/LUC7L3/SF3A1/LSM5/LSM2/STRAP/LSM4/SF3A3/SNU13/SF3A2/SNRPG/SNRPE/GEMIN7/SMN1/SF3B2/SNRPD3/GEMIN5/PRPF6/TXNL4B/LSM1/SNRPB2/CLNS1A/DDX20/EFTUD2/GEMIN2/ZMAT2/PRPF4/SNRPD1/LSM8/SF3B6/SF3B3/PRPF8	YES
BP	GO:2000001	regulation of DNA damage checkpoint	16	0.633971	1.94489	0.0002848	0.00663856	0.00542951	5406	tags=69%, list=26%, signal=51%	CCAR2/RFWD3/THOC1/ETAA1/RNASEH2B/CHEK2/WDR76/PPP1R10/RPA2/CUL4A/THOC5	YES
MF	GO:0004672	protein kinase activity	551	0.292435	1.28331	0.000284809	0.00663856	0.00542951	7647	tags=43%, list=37%, signal=28%	FGFR3/ACVR2B/EPHB1/STK26/CCND1/TLK1/HIPK2/PASK/GRK3/IGF1R/LIMK2/TGFBR1/SBK1/TYRO3/RPS6KA6/CRIM1/CDC7/FGFR2/MARK1/ERBB4/BMPR1B/WNK3/TRIM24/PKDCC/EPHA4/BCR/EPHA5/MMD/PAK5/EPHA3/ACVR2A/MAPK10/PAK1/BUB1/ERBB2/CAMKV/CILK1/RPS6KA2/MAP3K9/PRKCE/EPHB3/GRK5/SRPK1/RNASEL/CSNK2A2/MASTL/NLK/ROCK2/IGF2R/STK35/PAK3/CHEK1/CDK8/EFNA4/CDK14/TOP1/SPEG/PDK1/STK39/CDKL2/AURKB/BRD2/NEK4/ACVR1B/LIMK1/FAM20C/TTK/PTK2/B…	YES
MF	GO:0004721	phosphoprotein phosphatase activity	169	0.35344	1.45764	0.000289366	0.00665935	0.00544651	4804	tags=37%, list=23%, signal=29%	PTPRZ1/PTPRN2/CDC25A/DUSP22/PGP/DUSP7/PPM1G/PPM1E/PTPN1/PTPN13/EYA1/PTPRF/PTPRJ/MTMR2/DUSP4/ACP1/PTPN4/PPM1K/DUSP12/STYX/CDC25C/LRRC40/PPP1CB/PHLPP1/PTPRM/PTPN5/PPP1R3D/PPM1B/DUSP28/PPM1L/CDC14A/CDC14B/SSH2/CDC25B/MINPP1/DUSP6/PTP4A1/EYA3/PPTC7/PTPDC1/MTMR4/RNGTT/PPP4R1/PTPN12/DUSP8/PPP2R5D/STYXL2/PPP2CA/UBLCP1/CTDSP1/PTPRE/DUSP26/DUSP11/PTPRS/PPM1F/DLG1/DUSP19/LCK/PPP3CC/PPP3R1/DNAJC6/ILKAP/PPP2…	YES
BP	GO:0035335	peptidyl-tyrosine dephosphorylation	94	0.399979	1.57267	0.000289366	0.00665935	0.00544651	4301	tags=37%, list=21%, signal=30%	PTPRZ1/PTPRN2/CDC25A/DUSP22/PGP/DUSP7/PTPN1/PTPN13/EYA1/PTPRF/PTPRJ/MTMR2/ACP1/PTPN4/DUSP12/CDC25C/PTPRM/PTPN5/DUSP28/CDC14A/CDC14B/SSH2/CDC25B/DUSP6/PTP4A1/EYA3/PTPDC1/MTMR4/RNGTT/PTPN12/PTPRE/DUSP26/DUSP11/PTPRS/DUSP19	YES
BP	GO:0051965	positive regulation of synapse assembly	56	0.449761	1.68078	0.000289366	0.00665935	0.00544651	6853	tags=54%, list=33%, signal=36%	ADGRL2/EPHB1/AGRN/LRRN1/WNT7A/EPHB3/SLITRK1/THBS2/SEMA4D/NTRK2/SLITRK2/NLGN1/LRRTM2/SEMA4A/NLGN3/ADGRB3/BDNF/FLRT3/ARMCX5-GPRASP2/UBE2V2/DLG5/ADNP/LRTM2/CUX2/EPHB2/PTPRD/CLSTN3/NRXN1/NLGN2/BHLHB9	YES
BP	GO:0061387	regulation of extent of cell growth	107	0.389772	1.54928	0.000289366	0.00665935	0.00544651	6112	tags=47%, list=29%, signal=33%	FGF13/WNT5A/SEMA3A/RGMA/RND2/SHTN1/PAK1/DPYSL2/SEMA5B/MAP2/TRIM46/LIMK1/SEMA5A/SEMA4C/L1CAM/GSK3B/SEMA4D/TNR/RTN4R/SPART/TTL/SPP1/IST1/SEMA4A/SEMA4F/BDNF/CDKL5/SEMA3C/ADNP/CDH4/ISLR2/EIF4G2/CRABP2/PTPRS/TRPV2/SEMA3F/SEMA7A/DCC/CDK5/NTN1/PLXNA4/FN1/DSCAM/RUFY3/MAP1B/RTN4/MAPT/CDK5R1/NKX6-1/POU4F2	YES
BP	GO:0002483	antigen processing and presentation of endogenous peptide antigen	17	-0.512648	-2.3154	0.000289748	0.00665935	0.00544651	5172	tags=94%, list=25%, signal=71%	ERAP2/AZGP1/B2M/HLA-DRA/HFE/IDE/HLA-B/HLA-E/HLA-DRB1/HLA-F/TAP1/HLA-G/ABCB9/TAP2/TAPBP/HLA-A	YES
BP	GO:0009314	response to radiation	442	0.298875	1.29758	0.000312151	0.00715425	0.00585128	7677	tags=42%, list=37%, signal=27%	HMGA2/SFRP2/ID2/CCND1/KCNC1/DNMT3B/CDC25A/SFRP1/BLM/NR2F6/MEIS2/CCAR2/VCAM1/F11R/GATA3/YAP1/RNF8/BRCA2/EYA1/INIP/NUCKS1/INTS7/MAPK10/EP300/BRCA1/HMGCR/USF1/HMGCS1/EXT1/CAMKMT/FANCD2/POLD3/FIGNL1/ZRANB3/KARS1/TRPC3/MSH6/NHEJ1/IMPACT/ANGPT2/COP1/PITPNM1/DNMT3A/CHEK1/SEMA5B/STAR/CBL/RAD51AP1/ERCC8/PPP1CB/COPS9/REV1/RAD51/NOX4/DTL/RAD54L/AEN/RFWD3/AURKB/ATF4/HOXA1/GNAQ/CDS1/NSMCE3/MAP4K3/TIPIN/ELOVL4…	YES
BP	GO:0072234	metanephric nephron tubule development	18	0.607609	1.90499	0.000322126	0.00736238	0.0060215	3035	tags=50%, list=14%, signal=43%	POU3F3/LGR4/HES5/HES1/YAP1/PAX2/SOX8/CALB1/WNT7B	YES
BP	GO:0098935	dendritic transport	11	0.706717	1.97113	0.000323353	0.00736995	0.00602769	2459	tags=55%, list=12%, signal=48%	WASF1/HNRNPU/KIF5C/KIF17/SFPQ/KIF5A	YES
BP	GO:0031099	regeneration	187	0.344067	1.42994	0.000330378	0.00750925	0.00614163	6542	tags=39%, list=31%, signal=27%	SOX2/CCND1/NEFL/FKBP1B/ATIC/NOTCH1/PTCH1/ERBB4/RGMA/LARGE1/YAP1/EPPK1/ELAVL4/WNT7A/EPHA4/PTPRF/JAM3/CCNA2/GLI3/MTR/CSNK2A2/SULF2/IGF2R/ANGPT2/UPF2/AKIRIN1/THY1/UCP2/CHL1/OMG/EZH2/DHFR/KPNA1/TNR/RTN4R/MAP4K4/IGFBP1/AURKA/BCL2/SPP1/BAK1/SRSF1/WDR35/PPAT/PTPN12/PCNA/PNPT1/CTNNA1/BCL9/STK24/CCNB1/HMOX1/ISL1/PTPRS/MED1/FZD7/MIR221/TYMS/APOA1/WNT10B/FGF10/MAP1B/CAD/GAP43/NREP/APOA5/ANXA3/PTGFRN/PTN/GAT…	YES
BP	GO:0010638	positive regulation of organelle organization	495	0.294413	1.28679	0.000344049	0.00775	0.00633853	6582	tags=39%, list=31%, signal=27%	NES/SFRP1/SDC1/SMAD3/WNT5A/TGFBR1/CLASP1/WASF1/RALB/PPM1E/CCDC88A/IQGAP2/CCT6A/PAK1/NIN/PRKCE/ABI2/PSRC1/CDC27/PPIF/PROX1/BIK/ACTR3/HNRNPD/BIN1/MCU/ROCK2/CDT1/SPAST/NAV3/RAD51AP1/ACTR2/NOX4/KATNB1/SYT1/CEP295/AURKB/CEP135/G3BP1/CDC23/PFDN2/LIMK1/SEMA5A/NCKAP1/CENPJ/DOC2B/PLK4/CUL3/ASAP1/FCHSD2/SFPQ/GSK3B/DLGAP5/ARPC2/MORC2/SNCA/RESF1/STX18/ARL2/AURKA/NEK2/RAB3GAP1/NPM2/PMAIP1/PPARGC1A/HTRA2/XRCC5…	YES
BP	GO:0017148	negative regulation of translation	173	0.35309	1.45876	0.000344049	0.00775	0.00633853	5983	tags=44%, list=29%, signal=32%	IGF2BP2/IGF2BP3/TRIM71/LIN28A/CNOT11/IGF2BP1/NCL/ZFP36L1/AGO1/CPEB3/PAIP2B/RARA/MEX3D/EXOSC7/KHSRP/HNRNPD/ROCK2/DCP1B/TNRC6B/YTHDF3/POLR2D/ILF3/TNRC6C/ATF4/HNRNPR/DAPK1/DHFR/TIA1/ENC1/DDX3X/EXOSC9/YBX1/RBM24/EIF4EBP1/PUS7/EIF4EBP2/GIGYF2/EXOSC3/EXOSC8/EIF4ENIF1/CELF4/RBM4/DIS3/AGO4/FXR1/NT5C3B/DHX36/RGS2/TARDBP/PNPT1/EIF2AK4/DDX6/LARP1/ZNF540/CNOT9/YTHDF2/CELF1/CNOT10/PABPC1/EIF4E/RIDA/MIR221/TYM…	YES
BP	GO:1990830	cellular response to leukemia inhibitory factor	88	0.402158	1.57077	0.000344049	0.00775	0.00633853	7967	tags=56%, list=38%, signal=35%	SOX1/TLE4/JARID2/CTH/NCL/CTBP2/SMARCA5/NUP35/HNRNPU/RIF1/MTF2/PRDM5/PAX6/SRSF3/NR5A2/ARID5B/SSTR1/HELLS/MAT2A/INA/KDM3A/XRCC5/PARP16/CREB1/MCF2/WDR35/MRPL15/SNX10/MYBL2/SRSF7/PCOLCE2/UBXN2A/KDM5B/BCAT2/PIGA/CACYBP/VEGFC/HK2/FZD4/RNMT/SOCS3/TFRC/NRP2/B3GNT2/SIRT1/RNF125/EIF4A2/PMM1/MRAS	YES
BP	GO:0021872	forebrain generation of neurons	49	0.466297	1.71899	0.000344737	0.00775	0.00633853	7888	tags=61%, list=38%, signal=38%	SOX1/HES5/ASCL1/NDNF/SEMA3A/OTP/HES1/FGFR2/GBX2/ZSWIM6/GLI3/PROX1/NHLH2/GATA2/PAX6/ASPM/SCYL2/FGF8/SATB2/LHX5/NKX2-1/ZMIZ1/UBB/SHANK3/NRP2/NR2E1/BCL11B/RAPGEF2/DLX1/LEF1	YES
BP	GO:0007379	segment specification	16	0.630471	1.93416	0.000345996	0.00775709	0.00634433	5122	tags=62%, list=24%, signal=47%	HES5/DLL1/IRX2/HOXA2/IRX1/IRX3/MTF2/DVL2/BMI1/MAFB	YES
MF	GO:0048185	activin binding	15	0.652902	1.96993	0.000348876	0.00780041	0.00637976	2146	tags=40%, list=10%, signal=36%	ACVR2B/FST/TGFBR1/ACVR2A/ACVR1B/SMURF1	YES
BP	GO:0009263	deoxyribonucleotide biosynthetic process	14	0.653311	1.94584	0.000356217	0.00794297	0.00649635	2905	tags=57%, list=14%, signal=49%	CMPK2/RRM2/DTYMK/AK5/DGUOK/RRM1/RRM2B/TBPL1	YES
BP	GO:0048732	gland development	428	0.303469	1.31438	0.000357719	0.0079549	0.00650611	6165	tags=35%, list=29%, signal=25%	SALL1/SOX2/SOX3/ID2/LAMA1/PLAG1/CCND1/PBX1/ASCL1/SFRP1/SMAD3/ROBO1/POU3F2/JARID2/HOXB3/NOTCH1/PTCH1/WNT5A/TGFBR1/SEMA3A/OTP/HES1/PLXNA1/FGFR2/GATA3/PAM/ERBB4/GLI2/SERPINE2/BRCA2/DKK3/GOT2/SMARCC1/GLI3/E2F7/RARA/HMGCS1/EPHB3/ONECUT1/CRKL/EXT1/HOXA3/PROX1/CSNK2A2/SULF2/HOXD3/NRG1/HNRNPD/FRZB/ATF2/E2F8/WLS/IGF2R/SERPINA5/SULF1/UPF2/SRD5A1/GATA2/ZNF703/PAX6/AK4/UMPS/UCP2/BMP7/NTN4/SP3/EZH2/CUL3/ARID5…	YES
BP	GO:0097503	sialylation	19	0.597616	1.89563	0.000364074	0.00807439	0.00660384	2544	tags=42%, list=12%, signal=37%	ST6GALNAC3/ST8SIA1/ST6GAL2/ST3GAL6/ST6GALNAC5/ST8SIA4/ST8SIA2/ST6GAL1	YES
BP	GO:0035418	protein localization to synapse	65	0.437982	1.66093	0.000371761	0.00822272	0.00672515	8168	tags=60%, list=39%, signal=37%	NSG1/GPC4/LGI1/WNT5A/RAB27B/GRIP1/WNT7A/MAPK10/NRXN2/PCLO/ADAM10/KIF5C/ZDHHC2/DLG4/ABHD17B/PRKCZ/ZDHHC15/SCRIB/NLGN1/KIF5A/HRAS/ADAM22/DLG1/CACNG7/CDK5/RELN/GRIPAP1/MAPT/ARHGAP44/CLSTN3/NRXN1/NLGN2/DLG2/ZDHHC12/SNAP25/NPHS1/MAP1A/RAB8A/BSN	YES
BP	GO:0032259	methylation	350	0.308105	1.32329	0.000375947	0.008293	0.00678264	9662	tags=55%, list=46%, signal=30%	DNMT3B/JARID2/MECOM/TET1/AASS/GATA3/TRDMT1/EHMT1/IWS1/RAMAC/BRCA1/TET2/TET3/SMYD4/HNMT/GATAD2A/TRMT10A/CAMKMT/ZC3H13/MTR/THADA/PRMT6/RIF1/DNMT3A/SUV39H2/METTL21A/FAM98A/MIS18A/DYDC2/NDUFAF7/SETD4/SETD9/CBLL1/MTF2/PRDM5/ANTKMT/NSD2/COMTD1/CHTOP/BEND3/TGS1/PAX5/MYB/EZH2/ALKBH8/ARMT1/RBBP5/METTL9/HELLS/AUTS2/TRMT61B/RBM15B/EED/METTL2B/METTL6/NSUN6/LCMT1/WDR4/SETMAR/KDM3A/COQ5/MTA2/TRMT12/METTL8/MRM2…	YES
BP	GO:0045927	positive regulation of growth	246	0.328349	1.38476	0.000380504	0.00837108	0.00684649	6138	tags=39%, list=29%, signal=28%	SFRP2/SFRP1/DLL1/AGRN/POU3F2/LGI1/NOTCH1/TGFBR1/RNF157/FGFR2/MIR17HG/ERBB4/RND2/CXCR4/YAP1/SHTN1/PAK1/ERBB2/CHD7/KDM2B/PROX1/NEDD4L/SYT17/ADAM17/TAF9B/ADNP2/ADAM10/SYT1/RIMS1/CDKN2AIP/LIMK1/SEMA5A/MFSD2A/L1CAM/DIO3/DDX3X/PRKDC/EXOSC9/SEMA4D/SMURF1/IGFBP1/FXN/BCL2/IST1/PIM1/CREB1/SUPV3L1/H3-3A/RPS6KA3/CSNK2A1/DERL2/TRIM32/YBX3/BDNF/PLAA/USP47/CDKL5/ARX/ADNP/MAPK1/CDH4/ZPR1/SLC25A33/ISLR2/CCNB1/MKK…	YES
BP	GO:0030111	regulation of Wnt signaling pathway	311	0.313955	1.33948	0.000394174	0.0086257	0.00705475	4545	tags=29%, list=22%, signal=23%	SALL1/SFRP2/SOX2/LGR4/TLE4/TCF7L2/SHISA3/SFRP1/SMAD3/TCF7L1/CCAR2/WNT5B/CDH2/NOTCH1/CCNYL1/TMEM131L/WNT5A/FGFR2/NRARP/HDAC1/ZEB2/GRB10/CXXC4/YAP1/IGFBP2/SMARCA4/TMEM170B/DKK3/DEPDC1B/GLI3/SOX13/SULF2/FRZB/NLK/GPRC5B/WLS/SULF1/LYPD6/GPC3/CDK14/ZNF703/DIXDC1/ANKRD6/HMGXB4/TAX1BP3/G3BP1/SEMA5A/GNAQ/PPM1B/DACT3/TMEM198/PLPP3/TBL1X/SOSTDC1/FRAT1/GSK3B/GSKIP/DDX3X/LGR5/BTRC/STK4/KPNA1/IGFBP1/TMEM237/LM…	YES
BP	GO:0050771	negative regulation of axonogenesis	62	0.429059	1.61875	0.000394174	0.0086257	0.00705475	5924	tags=52%, list=28%, signal=37%	FGF13/WNT5A/SEMA3A/RGMA/SEMA5B/MAP2/TRIM46/SEMA5A/SEMA4C/THY1/SEMA4D/TNR/RTN4R/SPART/SYNGAP1/SPP1/SEMA4A/MCF2/SEMA4F/EFNB3/SEMA3C/PTPRS/SEMA3F/SEMA7A/DCC/CDK5/EPHB2/NTN1/RUFY3/RTN4/CDK5R1/PSEN1	YES
BP	GO:0042770	signal transduction in response to DNA damage	170	0.348804	1.4389	0.000398731	0.00867926	0.00709854	9260	tags=58%, list=44%, signal=32%	HMGA2/CCND1/BLM/HIPK2/CCAR2/RPS6KA6/MDC1/BRCA2/INTS7/BRCA1/E2F7/FANCD2/ATF2/CHEK1/DTL/RFWD3/EME1/CDC5L/TIPIN/THOC1/PRKDC/USP28/CLSPN/ETAA1/H2AX/RNASEH2B/TICRR/EEF1E1/CHEK2/GIGYF2/PMAIP1/CDC14B/MARCHF7/USP10/PIDD1/MRE11/WDR76/BRIP1/RPS27L/TP53BP1/MSX1/MSH2/CEP63/SPRED2/EIF2AK4/SMYD2/ATR/ATRX/NBN/BRCC3/GTSE1/ABRAXAS1/TRIAP1/FOXM1/PPP1R10/GRB2/RPA2/CUL4A/DDX5/TIPRL/CDK2/PRPF19/DYRK1A/SDE2/THOC5/PLK3…	YES
BP	GO:0071426	ribonucleoprotein complex export from nucleus	74	0.414747	1.59133	0.000398731	0.00867926	0.00709854	7846	tags=64%, list=37%, signal=40%	SSB/AGFG1/IWS1/DDX19A/NUP160/SMG7/NUP93/UPF2/POLR2D/SRSF3/ALYREF/CHTOP/THOC1/RAE1/ENY2/RBM15B/SDAD1/XPO1/NUP133/NUP88/SARNP/SETD2/ALKBH5/LSG1/RRS1/PABPN1/SMG1/DDX19B/HNRNPA2B1/NUP107/NUP214/RAN/THOC6/SMG6/THOC5/LTV1/THOC2/NUP155/XPOT/NPM1/POLDIP3/NXF2/SMG5/THOC7/NSUN2/NXF3/ABCE1	YES
BP	GO:0044270	cellular nitrogen compound catabolic process	437	0.300465	1.30383	0.000403288	0.00875528	0.00716073	7180	tags=44%, list=34%, signal=29%	LIN28B/TRIM71/ENTPD4/LIN28A/PDE10A/CNOT11/IGF2BP1/CECR2/PDE7A/UPF3B/TET1/ZFP36L1/SSB/AGO1/DNA2/TRDMT1/ADA2/FASTKD1/ELAVL1/ENTPD7/ELAVL4/CPEB3/VIM/TET2/TET3/SECISBP2/MEX3D/DICER1/HNMT/EXOSC7/KHSRP/NUDT11/RNASEL/HNRNPU/HNRNPD/PYM1/ROCK2/QPRT/DCP1B/TNRC6B/LRPPRC/NUDT15/SMG7/FUS/UPF2/YTHDF3/PRR5L/POLR2D/TDG/TNRC6C/GALT/PAIP1/NBAS/UNG/ACOT7/HNRNPR/GTPBP1/PABPC4/EXOSC9/NCBP2/YBX1/KCNQ1OT1/MAGOHB/RBM24/…	YES
BP	GO:0003128	heart field specification	17	0.620462	1.92914	0.000410627	0.00889116	0.00727186	4241	tags=53%, list=20%, signal=42%	LRP2/ROBO1/WNT5A/EXT1/ROBO2/SMARCD3/ISL1/DKK1/FOXH1	YES
CC	GO:0043198	dendritic shaft	35	0.508101	1.79989	0.000413227	0.00892397	0.00729869	5945	tags=60%, list=28%, signal=43%	SLC1A1/EPHA4/ZMYND8/PSEN2/LZTS1/MAP2/SLC8A1/CRIPT/PRKAR2B/RTN4R/NLGN1/SYNGAP1/GRM7/NSF/KIRREL3/CNIH3/DLG3/CNIH2/PSEN1/INPP5J/HTR2A	YES
BP	GO:0048670	regulation of collateral sprouting	19	0.59466	1.88625	0.000415748	0.0089549	0.00732399	4550	tags=58%, list=22%, signal=45%	FGF13/RGMA/RND2/SEMA4D/SPART/SPP1/IST1/BDNF/CRABP2/PTPRS/DCC	YES
BP	GO:0042552	myelination	130	0.362565	1.46713	0.000416959	0.00895753	0.00732614	7121	tags=45%, list=34%, signal=30%	PTPRZ1/TENM4/PLP1/HES5/POU3F2/CNTN2/CXCR4/JAM3/TPPP/ERBB2/RARA/DICER1/QKI/MTMR2/NRG1/SCN2A/FAM126A/PARD3/CTSC/GAL3ST1/B4GALT6/ATRN/JAM2/RARB/NFASC/NTRK2/ANK2/MAL2/TSPAN2/B4GALT5/GNPAT/CMTM8/EIF2B5/SLC8A3/CTNNB1/SLC25A12/NF1/ZPR1/ADAM22/DLG1/MTOR/PIKFYVE/PPP3R1/EIF2B4/KIF14/GPC1/SBF2/TNFRSF1B/EIF2AK3/AFG3L2/FIG4/WASF3/PLEC/PTN/ARHGEF10/POU3F1/PALS1/KCNJ10/BCAS1	YES
BP	GO:0072028	nephron morphogenesis	76	0.422982	1.62565	0.000421515	0.00902003	0.00737725	6230	tags=47%, list=30%, signal=33%	SALL1/LGR4/HES5/GREB1L/PBX1/IRX2/PTCH1/IRX1/HES1/KIF26B/GATA3/ERBB4/PAX2/EYA1/IRX3/GLI3/KLHL3/GPC3/BMP7/BCL2/SOX8/LZTS2/SIX4/CTNNB1/HOXB7/WNT4/MAGED1/FOXD1/DLG1/FGF8/LHX1/SIX2/ADAMTS16/SHH/SMAD4/DCHS1	YES
BP	GO:0090102	cochlea development	49	0.461522	1.70139	0.000422359	0.00902003	0.00737725	2994	tags=39%, list=14%, signal=33%	FZD2/CECR2/WNT5A/HES1/GATA3/GLI2/PAX2/EYA1/EPHA4/CCNA2/KCNK2/FRZB/GATA2/SOBP/ADAM10/HOXA1/MCM2/POU3F4/CALB1	YES
BP	GO:0006607	NLS-bearing protein import into nucleus	14	0.650361	1.93705	0.000423156	0.00902003	0.00737725	4180	tags=79%, list=20%, signal=63%	CBLB/KPNA2/NUP35/RANBP2/KPNA4/KPNA1/KPNA6/KPNB1/IPO5/RGPD1/RGPD5	YES
BP	GO:0050919	negative chemotaxis	46	0.474171	1.73952	0.00043106	0.00916475	0.00749562	5074	tags=50%, list=24%, signal=38%	ROBO1/SLIT1/WNT5A/SEMA3A/NRG1/SEMA5B/SLIT3/SEMA5A/SEMA4C/SEMA4D/ROBO2/SEMA4A/SEMA4F/NRG3/FLRT3/SEMA3C/LRTM2/SEMA3F/SLIT2/SEMA7A/APOA1/NTN1/PLXNA4	YES
MF	GO:0042826	histone deacetylase binding	121	0.375982	1.50852	0.000439743	0.00932527	0.0076269	3656	tags=35%, list=17%, signal=29%	CCND1/DNMT3B/MAGEA3/MAGEA12/LCOR/HES1/HDAC1/MAGEA2/PHF6/HDAC9/KPNA2/MTA3/NUDT21/CIR1/GLI3/RARA/USF1/CHD4/HNRNPD/NRIP1/CDC20/MAGEA5P/MAGEA10/UHRF1BP1/TOP2A/RBBP4/SFPQ/HDAC4/MAGEA1/GMNN/SUDS3/HDAC2/MTA2/MAPK8/YWHAB/BRMS1/NCOR1/BCOR/DHX36/HSP90AA1/TOP2B/NACC1	YES
BP	GO:0034248	regulation of cellular amide metabolic process	440	0.29815	1.2941	0.000448857	0.00949407	0.00776496	5669	tags=36%, list=27%, signal=27%	IGF2BP2/IGF2BP3/TRIM71/LIN28A/KBTBD8/CNOT11/IGF2BP1/PASK/UPF3B/NCL/ZFP36L1/AGO1/ELAVL1/ELAVL4/EIF5B/MTIF2/EPHA4/CPEB3/PAIP2B/VIM/ERBB2/SECISBP2/RARA/MEX3D/MTRF1/EXOSC7/QKI/GRM5/KHSRP/TRUB2/HNRNPD/BIN1/PYM1/ROCK2/IMPACT/DCP1B/SLC2A13/TNRC6B/LRPPRC/PTCD3/TCOF1/YTHDF3/POLR2D/ILF3/PDK1/SPON1/TNRC6C/ATF4/TARBP2/PAIP1/HNRNPR/DAPK1/EIF4G3/DHFR/TIA1/NGRN/ENC1/DDX3X/PRKDC/GGA3/SNCA/EXOSC9/NTRK2/NCBP2/YBX1…	YES
BP	GO:0010721	negative regulation of cell development	169	0.349789	1.44258	0.000453414	0.00956586	0.00782368	7777	tags=48%, list=37%, signal=30%	FGF13/LIN28A/HES5/PRTG/SOX11/NOTCH1/WNT5A/SEMA3A/EFNA5/HES1/RGMA/EDNRB/WNT7A/NPPC/DICER1/YWHAH/FRZB/SEMA5B/MAP2/REST/TRIM46/PAX6/SEMA5A/SEMA4C/RFLNB/THY1/MYCN/BMP7/DMTN/GSK3B/SEMA4D/TNR/RTN4R/SPART/SYNGAP1/PCM1/FBXW7/SPP1/SEMA4A/MCF2/SEMA4F/LDLR/EFNB3/TRIM11/CTNNA1/CTNNB1/CTDSP1/NF1/SEMA3C/IDH2/PTPRS/AP1AR/BCL11A/SEMA3F/SEMA7A/DCC/CDK5/EPHB2/NTN1/ID1/RUFY3/DLL3/RTN4/CDK5R1/PSEN1/NKX6-1/RCC2/TP53/…	YES
MF	GO:0008373	sialyltransferase activity	20	0.590616	1.89276	0.000459883	0.00967754	0.00791501	3119	tags=45%, list=15%, signal=38%	ST6GALNAC3/ST8SIA1/ST6GAL2/ST3GAL6/ST6GALNAC5/ST8SIA4/ST8SIA2/ST6GAL1/C20orf173	YES
MF	GO:0106310	protein serine kinase activity	351	0.308978	1.32727	0.000462527	0.00967841	0.00791573	7647	tags=46%, list=37%, signal=30%	STK26/TLK1/HIPK2/PASK/LIMK2/SBK1/RPS6KA6/CDC7/MARK1/WNK3/BCR/PAK5/MAPK10/PAK1/BUB1/CILK1/RPS6KA2/MAP3K9/PRKCE/SRPK1/CSNK2A2/MASTL/NLK/ROCK2/STK35/PAK3/CHEK1/CDK8/CDK14/SPEG/STK39/CDKL2/AURKB/NEK4/LIMK1/FAM20C/TTK/BUB1B/VRK1/MAP4K3/DAPK1/PLK4/GSK3B/PRKCZ/PAK6/CAMK2A/PRKDC/STK16/STK4/PRKAA2/MAP4K4/AURKA/TTBK2/CHEK2/NEK2/IRAK1/DYRK2/MAPK6/PAK2/MAP2K4/MAST4/MAPK12/PIM1/MAPK8/NUAK1/RPS6KC1/STK25/HASPI…	YES
BP	GO:0008038	neuron recognition	49	0.458991	1.69206	0.000463453	0.00967841	0.00791573	5700	tags=53%, list=27%, signal=39%	ROBO1/SEMA3A/NTM/CNTN2/CXCR4/EPHA4/EPHA3/EPHB3/EXT1/VSTM2L/SEMA5A/CNTNAP2/YWHAZ/ROBO2/IGSF9/OPCML/EFNB3/TNN/PALLD/EPHB2/DSCAM/CNR1/GAP43/RTN4/NDN/CDK5R1	YES
BP	GO:0009066	aspartate family amino acid metabolic process	49	0.458816	1.69141	0.000463453	0.00967841	0.00791573	5056	tags=45%, list=24%, signal=34%	AASS/GOT2/SMS/ASNSD1/AADAT/MTR/SLC25A13/DLST/AASDHPPT/ATF4/ADSS1/PHGDH/ENOPH1/NAT8L/MTHFD2L/GCAT/SLC25A12/ASNS/RIDA/GOT1/GOT1L1/MTAP	YES
BP	GO:0006405	RNA export from nucleus	80	0.415164	1.60502	0.000471686	0.00980059	0.00801565	7290	tags=62%, list=35%, signal=41%	SSB/NUP62CL/AGFG1/IWS1/DDX19A/XPO5/NUP160/SMG7/NUP93/UPF2/POLR2D/SRSF3/ALYREF/CHTOP/THOC1/RAE1/ENY2/NCBP2/RBM15B/NUP133/DHX9/NUP88/NUP153/SARNP/PHAX/SETD2/ALKBH5/HNRNPA1/PABPN1/SMG1/DDX19B/HNRNPA2B1/NUP107/CPSF6/KHDRBS1/NUP188/NUP214/RAN/THOC6/SMG6/THOC5/NUP62/THOC2/NUP155/XPOT/NPM1/POLDIP3/NXF2/SMG5/THOC7	YES
BP	GO:0072088	nephron epithelium morphogenesis	73	0.415652	1.59152	0.000471686	0.00980059	0.00801565	6230	tags=47%, list=30%, signal=33%	SALL1/LGR4/HES5/GREB1L/PBX1/IRX2/PTCH1/IRX1/HES1/KIF26B/GATA3/PAX2/EYA1/IRX3/GLI3/KLHL3/GPC3/BCL2/SOX8/LZTS2/SIX4/CTNNB1/HOXB7/WNT4/MAGED1/FOXD1/DLG1/FGF8/LHX1/SIX2/ADAMTS16/SHH/SMAD4/DCHS1	YES
BP	GO:0071696	ectodermal placode development	13	0.65993	1.92611	0.000488386	0.010122	0.00827854	3564	tags=46%, list=17%, signal=38%	HDAC1/PROX1/HDAC2/NRG3/SIX4/CTNNB1	YES
CC	GO:0097060	synaptic membrane	378	0.306695	1.32169	0.000490003	0.01013	0.00828509	5298	tags=34%, list=25%, signal=26%	ADGRL2/EFNB2/HIP1/NECTIN3/KCNC1/LIN7A/NSG1/ANK3/LRRTM4/GPC4/LRRC4/CDH8/CDH2/ERC2/F2R/GRIP1/CNTN2/ERBB4/GAD2/TENM2/KPNA2/UTRN/NLGN4X/EPHA4/FXYD6/DGKI/LRRC4C/P2RY1/GRIA1/CHRNA5/ABHD17C/DTNBP1/CRKL/UNC13B/DNM3/GRM5/GRM3/MTMR2/KCND2/GRIK3/STRN/SCN2A/SLITRK1/SLC6A5/RIMS3/NTNG1/LZTS1/GABBR1/GRID1/PCDH17/SLC8A1/NIPSNAP1/MAGEE1/ADAM10/SYT1/RIMS1/ITSN1/GABRR1/SEMA4C/NECTIN1/DLG4/ABHD17B/ZC4H2/SCRIB/SLITRK…	YES
BP	GO:0007610	behavior	564	0.285932	1.25496	0.000499162	0.0102678	0.00839774	8087	tags=44%, list=39%, signal=28%	FGF13/PTPRZ1/KCNK10/ID2/ZFHX3/PBX3/ABAT/SLC1A1/HIPK2/NCOA2/MEIS2/STRBP/MEIS1/ASTN1/GAD1/UCHL1/CNTN2/AFF2/SCN9A/PREX2/NLGN4X/KLHL1/ELAVL4/SPTBN2/NRXN3/EPHA4/CPEB3/PAK5/EP300/P2RY1/GLI3/HMGCR/GRIA1/CHRNA5/ZFHX2/AGTPBP1/NRXN2/PRKCE/KCNK2/CRHBP/EXT1/CHD7/GRM5/KCND2/SLC11A2/NRG1/STRN/VPS13A/SCN2A/SLITRK1/STAR/SLC12A5/ASIC4/GRID1/NHLH2/ACTR2/PCDH17/MC4R/SRD5A1/SOBP/NPY/HOXA1/PEX13/POU4F1/FOXP2/MFSD2A/P…	YES
BP	GO:0032784	regulation of DNA-templated transcription, elongation	51	0.450859	1.67547	0.000499162	0.0102678	0.00839774	3566	tags=43%, list=17%, signal=36%	CCAR2/RNF8/CCNT2/WDR43/HNRNPU/SUPT16H/SCAF8/ALYREF/HTATSF1/POU4F1/CCNT1/EZH2/THOC1/LEO1/KAT7/CCNK/EAF1/BRD4/NELFA/CDK12/CTNNB1/TCERG1	YES
BP	GO:0045161	neuronal ion channel clustering	11	0.695262	1.93918	0.000501071	0.0102813	0.00840884	2285	tags=45%, list=11%, signal=41%	AGRN/CNTN2/GLDN/MTCH1/CNTNAP2	YES
MF	GO:0031490	chromatin DNA binding	100	0.386515	1.52731	0.000508321	0.0104041	0.00850928	4178	tags=36%, list=20%, signal=29%	HMGA2/TOX/TOX2/SMAD3/TOX3/GRHL1/NOTCH1/HDAC1/SMARCA4/EP300/SMARCC1/RARA/VAX2/HNRNPU/CHD4/H1-10/RBBP4/H1-4/MACROH2A2/EZH2/KDM3B/KDM3A/HDAC2/DHX9/MTA2/PPARGC1A/KDM4D/H2AZ1/H3-3A/CTCFL/CTCF/ACTL6A/POLE3/NEUROG3/MED1/H1-2	YES
BP	GO:0048663	neuron fate commitment	60	0.439561	1.65379	0.000517479	0.0105342	0.00861564	6098	tags=48%, list=29%, signal=34%	SOX1/ID2/ASCL1/DLL1/POU3F2/NKX2-2/NOTCH1/TGFBR1/GLI2/EYA1/GLI3/NRG1/ZNF521/GATA2/PAX6/POU4F1/MYT1L/EPOP/LHX3/LBX1/ISL1/GBX1/JAG2/SATB2/OLIG3/NKX2-1/SHH/DMRT3/SMAD4	YES
CC	GO:0150034	distal axon	288	0.310706	1.32006	0.000517479	0.0105342	0.00861564	5932	tags=37%, list=28%, signal=27%	FGF13/NEFL/KCNC1/APBB2/PTPRN2/SLC1A1/IGF2BP1/CDH8/ERC2/PTCH1/FEZ1/GAD1/SLC32A1/TENM2/LAMP5/SEPTIN6/ELAVL4/SHTN1/EPHA4/NIN/DTNBP1/DICER1/KCNK2/CRHBP/UNC13B/GRIK3/SLC2A13/PARD3/PSEN2/CBL/MYO5A/MAP2/SLC8A1/KATNB1/KIF5C/PNOC/NECTIN1/THY1/KIF21B/HNRNPR/PDYN/ABITRAM/SNCG/L1CAM/RAC3/PCDH9/AUTS2/NCS1/SNCA/NTRK2/RTN4R/COPG2/STMN4/P2RX3/PENK/STMN3/STMN2/SHANK2/OPRK1/SLC4A8/CALB1/FXR1/EXOC4/C9orf72/CDKL5/FL…	YES
BP	GO:0043687	post-translational protein modification	36	0.50289	1.79205	0.000518515	0.0105342	0.00861564	5625	tags=61%, list=27%, signal=45%	UBE2F/AGTPBP1/FOLH1/ESCO2/FAM20C/LCMT1/TTL/FN3KRP/WIPI2/RNF7/SENP8/GPLD1/DSCC1/COPS5/STT3B/ATG12/AGBL1/UCHL3/STT3A/RBX1/ATG16L1/ESCO1	YES
BP	GO:0010763	positive regulation of fibroblast migration	14	0.642385	1.9133	0.000523754	0.0105946	0.00866503	1829	tags=50%, list=9%, signal=46%	PAK1/PRKCE/PAK3/SLC8A1/AKAP12/PTK2/DMTN	YES
BP	GO:0006486	protein glycosylation	218	0.331374	1.39016	0.000526638	0.0105946	0.00866503	7988	tags=46%, list=38%, signal=29%	B3GNT5/ST6GALNAC3/ST8SIA1/GALNT16/TET1/ST6GAL2/ALG9/GALNT7/LARGE1/NUDT14/UGGT1/TMTC1/B3GAT2/GFPT1/TET2/TET3/MGAT4A/ST3GAL6/EXT1/ST6GALNAC5/B3GALT5/GCNT2/MGAT4C/MGAT3/ARFGEF1/ALG8/ST8SIA4/GAL3ST1/B4GALT6/DOLPP1/CHP1/GALNT2/SERP2/B3GALT2/POGLUT1/DERL3/NAGPA/ST8SIA2/ST6GAL1/XXYLT1/MGAT5/NPC1/EXTL2/DOLK/MOGS/B4GALT5/AQP11/B3GNT7/B3GAT1/C1GALT1C1L/C1GALT1/RPN1/B3GALT4/STT3B/MAN2A1/B4GAT1/TMTC2/POMK/GA…	YES
BP	GO:0018022	peptidyl-lysine methylation	130	0.360039	1.45691	0.000526638	0.0105946	0.00866503	7303	tags=50%, list=35%, signal=33%	DNMT3B/JARID2/MECOM/GATA3/EHMT1/IWS1/BRCA1/TET2/TET3/CAMKMT/PRMT6/RIF1/SUV39H2/METTL21A/DYDC2/SETD4/MTF2/PRDM5/ANTKMT/NSD2/BEND3/PAX5/MYB/EZH2/RBBP5/AUTS2/EED/SETMAR/KDM3A/KDM4D/KMT2E/BRD4/NELFA/CTCFL/BCOR/CTR9/VCPKMT/METTL18/SETD2/SMYD2/NSD3/CTNNB1/RTF1/ATRX/DPY30/H1-2/DNMT1/SETDB1/ZNF274/WDR82/SUV39H1/ZNF304/WDR5/SMAD4/KMT5B/ETFBKMT/SETD1B/SNW1/EEF2KMT/KMT2A/NELFE/SIRT1/PAXIP1/EEF1AKMT1/EHMT2	YES
BP	GO:0043413	macromolecule glycosylation	218	0.331374	1.39016	0.000526638	0.0105946	0.00866503	7988	tags=46%, list=38%, signal=29%	B3GNT5/ST6GALNAC3/ST8SIA1/GALNT16/TET1/ST6GAL2/ALG9/GALNT7/LARGE1/NUDT14/UGGT1/TMTC1/B3GAT2/GFPT1/TET2/TET3/MGAT4A/ST3GAL6/EXT1/ST6GALNAC5/B3GALT5/GCNT2/MGAT4C/MGAT3/ARFGEF1/ALG8/ST8SIA4/GAL3ST1/B4GALT6/DOLPP1/CHP1/GALNT2/SERP2/B3GALT2/POGLUT1/DERL3/NAGPA/ST8SIA2/ST6GAL1/XXYLT1/MGAT5/NPC1/EXTL2/DOLK/MOGS/B4GALT5/AQP11/B3GNT7/B3GAT1/C1GALT1C1L/C1GALT1/RPN1/B3GALT4/STT3B/MAN2A1/B4GAT1/TMTC2/POMK/GA…	YES
BP	GO:0046661	male sex differentiation	161	0.349868	1.43848	0.000535797	0.0107525	0.00879422	6800	tags=45%, list=32%, signal=30%	SFRP2/LGR4/CCND1/GREB1L/LRP2/SFRP1/SDC1/WNT5A/TGFBR1/SEMA3A/GATA3/NASP/DHCR24/PATZ1/ACVR2A/RARA/HMGCS1/CRKL/BIK/STAR/CBL/NHLH2/SRD5A1/MGST1/ARID5B/KIT/MEA1/CSDE1/RNF38/RRM1/BCL2/SOX8/HMGB2/KIF18A/HSD17B4/SF1/PLEKHA1/BRIP1/AGO4/SIX4/SRY/MSH2/YBX3/ASPM/BOK/CTNNA1/CTNNB1/ATRX/WNT4/HOXA9/SPATA2/FNDC3A/FGF8/KLHL10/FGF10/NKX2-1/UBB/BCL2L11/ADAM29/KDM5A/ESR1/SHH/DMRT3/SMAD4/ZFP42/WDR48/GATA4/BMPR1A/SGPL…	YES
BP	GO:0061640	cytoskeleton-dependent cytokinesis	97	0.390814	1.53994	0.000544955	0.0108941	0.00891003	7208	tags=52%, list=34%, signal=34%	ANK3/CECR2/TRIM36/SEPTIN10/MYH10/SEPTIN6/ACTR3/SEPTIN8/ROCK2/KIF4A/MITD1/SPAST/ACTR2/AURKB/KIF20A/MAP9/SPTBN1/ANLN/CENPA/ZFYVE26/EFHC1/LZTS2/IST1/STMN1/SEPTIN2/KIF23/KLHDC8B/STAMBP/SEPTIN3/INCENP/ESPL1/CEP55/FMN2/APC/CHMP4B/SEPTIN7/CHMP4C/SPIRE2/KIF20B/SEPTIN9/TMEM250/NUP62/PLEC/SON/SEPTIN5/SNX18/VPS4B/SNX33/ECT2/ARL3	YES
BP	GO:0021545	cranial nerve development	50	0.455529	1.68472	0.0005455	0.0108941	0.00891003	5122	tags=48%, list=24%, signal=36%	SALL1/EPHB1/HOXB3/NKX2-2/SEMA3A/HES1/PAX2/HOXB2/GLI3/EXT1/HOXA3/CHD7/HOXA1/POU4F1/NAV2/SIX4/PHOX2B/PHOX2A/CTNNB1/ISL1/SEMA3F/EPHB2/PLXNA4/MAFB	YES
MF	GO:0003712	transcription coregulator activity	479	0.295805	1.29011	0.000554114	0.0109971	0.00899428	7606	tags=43%, list=36%, signal=28%	HMGA2/TLE4/LDB2/CCND1/PAWR/DNMT3B/TOX2/HIPK2/NCOA2/RBPMS/CCAR2/HMGA1/TOX3/NOTCH1/LCOR/CEBPZ/AASS/HDAC1/CTBP2/NCOA3/HDAC9/MTA3/YAP1/TRIM24/SMARCA4/ARID3A/EWSR1/RAP2C/NUCKS1/NCOA5/EP300/SMARCC1/CIR1/BRCA1/FBXL19/KDM2B/TRERF1/HNRNPU/NRG1/CCAR1/NRIP1/AJUBA/TAF11/PIAS4/MED22/DNMT3A/RRP1B/ZMYND8/TAF9B/FUS/PDLIM1/TRIM14/MED4/DPF1/MPND/CBX4/AKIRIN1/TRIP13/DPF2/PSMC3IP/CENPJ/RCOR2/ZNF451/EZH2/TBL1X/ARID5B…	YES
BP	GO:0061013	regulation of mRNA catabolic process	162	0.347579	1.42965	0.000554114	0.0109971	0.00899428	8641	tags=57%, list=41%, signal=34%	TRIM71/IGF2BP1/ZFP36L1/FASTKD1/ELAVL1/ELAVL4/CPEB3/VIM/SECISBP2/MEX3D/EXOSC7/KHSRP/RNASEL/HNRNPU/HNRNPD/ROCK2/DCP1B/TNRC6B/FUS/YTHDF3/PRR5L/POLR2D/TNRC6C/PAIP1/NBAS/HNRNPR/GTPBP1/PABPC4/EXOSC9/YBX1/RBM24/GIGYF2/THRAP3/HNRNPM/EXOSC3/DHX9/EXOSC8/EIF4ENIF1/DIS3/SERBP1/FXR1/NT5C3B/YBX3/MAPKAPK2/DHX36/TARDBP/PNPT1/ALKBH5/LARP1/FASTKD5/FASTKD2/ANGEL2/CARHSP1/PRKCD/YTHDF2/CELF1/PABPC1/RIDA/MTOR/HNRNPC/P…	YES
BP	GO:0021515	cell differentiation in spinal cord	47	0.465062	1.70923	0.000554668	0.0109971	0.00899428	6996	tags=62%, list=33%, signal=41%	SOX1/ASCL1/NKX2-2/NOTCH1/PTCH1/GLI2/GLI3/SOX13/GATA2/SOX6/ZC4H2/LMO4/GIGYF2/LHX3/LBX1/PHOX2A/ISL1/SCYL3/DYNC2H1/GBX1/TAL1/OLIG3/LHX5/LHX1/SHH/DMRT3/SCYL1/DRAXIN/IFT172	YES
BP	GO:1902751	positive regulation of cell cycle G2/M phase transition	30	0.528298	1.82226	0.00056724	0.0112142	0.00917182	8619	tags=83%, list=41%, signal=49%	CCND1/PBX1/CDC25A/CDC7/MTA3/CDC25C/DTL/ATAD5/CDC25B/SMARCD3/STOX1/BRD4/PHOX2B/CCNB1/DBF4B/WNT10B/RCC2/DYRK3/NPM1/VPS4B/CDK1/RAD51C/SIN3A/RAD51B/RAB11A	YES
BP	GO:0001837	epithelial to mesenchymal transition	149	0.358637	1.46593	0.000572432	0.0112142	0.00917182	7391	tags=44%, list=35%, signal=28%	HMGA2/SFRP2/JAG1/TCF7L2/SFRP1/KBTBD8/SMAD3/CRB2/NOTCH1/WNT5A/TGFBR1/LOXL3/FGFR2/CLASP1/GATA3/EPHA3/GCNT2/PDPN/ROCK2/EPB41L5/HNRNPAB/TCOF1/ZNF703/PHLDB1/DACT3/RFLNB/BMP7/EZH2/GSK3B/KLHL12/HDAC2/IL17RD/LRP6/MSX1/NOLC1/SPRED2/PPP2CA/DLG5/CTNNB1/WNT4/USF3/ISL1/PHLDB2/MTOR/FGF8/PPP3R1/MIR221/ALX1/DDX5/NKX2-1/AKNA/RTN4/GLIPR2/SMAD4/SPRED1/LOXL2/POLR1B/FAM83D/NOTCH4/SERPINB3/TRIM62/PDCD4/WNT2/HIF1A/GREM1	YES
BP	GO:0007224	smoothened signaling pathway	137	0.360391	1.4628	0.000572432	0.0112142	0.00917182	7729	tags=51%, list=37%, signal=32%	RFX4/HES5/SFRP1/HIPK2/NKX2-2/PTCH1/HES1/FGFR2/GLI2/SERPINE2/GLI3/EXT1/NSDHL/GPC3/SCUBE1/PAX6/ARMC9/BTRC/TMEM17/KIAA0586/TTBK2/TMEM231/GPR161/DYRK2/C2CD3/GPC2/TEDC2/PDCL/STIL/SEPTIN2/HHAT/CTNNA1/TTC23/DLG5/TEDC1/SHOX2/IFT81/ENPP1/KIF7/CIBAR1/DYNC2H1/IFT52/ZNF423/GORAB/GLIS2/NDST1/WNT10B/FGF10/PRKACA/PRKACB/WDR11/RPGRIP1L/NKX6-1/SHH/CREBBP/WDR19/POR/MKS1/CC2D2A/HSPB11/IFT172/ARL3/GAS8/KCTD6/TTC26/P…	YES
MF	GO:0043130	ubiquitin binding	92	0.396833	1.5601	0.000572432	0.0112142	0.00917182	7330	tags=52%, list=35%, signal=34%	SMAD3/UCHL1/CXCR4/RNF8/UBE2L6/UBXN2B/UBXN7/TOP2A/RAE1/GGA3/DNAAF10/FBXW7/MARCHF7/UBE2N/ILRUN/N4BP1/TRIM32/PLAA/CKS2/NSFL1C/OTUB1/UBXN2A/GGA2/SMARCAD1/RNFT1/N4BP2/USP25/BUB3/UCHL3/UBXN1/AMFR/STAM2/CKS1B/AUP1/RAD23B/RNF168/NUP62/NEDD4/WDR48/MDM2/UBR5/ZFAND2B/STAM/DNAJB2/TOLLIP/OTUB2/SPRTN/MARK4	YES
[truncated: 7,809 more rows]

## Sheet: F) ETMRprot_CpG_corr_ORA(Fig4A)
ONTOLOGY	ID	Description	GeneRatio	BgRatio	pvalue	p.adjust	qvalue	geneID	Count	Percent	considered over-represented (Count > 2 & Percent > 10)
[truncated: 817 more rows]

## Sheet: G)ETMR_GSEA_RNA&not_prot(Fig4A)
ONTOLOGY	ID	Description	setSize	enrichmentScore	NES	pvalue	p.adjust	qvalues	rank	leading_edge	core_enrichment
[truncated: 722 more rows]
